# Supplementary material for: Expression of intron-containing HIV-1 RNA induces NLRP1 inflammasome activation in myeloid cells
Source: PLoS Biol. 2025 Sep 8;23(9):e3003320. doi: 10.1371/journal.pbio.3003320 (PMC12416851; doi:10.1371/journal.pbio.3003320)
Supplement: S1 Table — (XLSX) [file pbio.3003320.s008.xlsx]

## Sheet: Sheet1
		smFISH Probes for HIV-1 LAI Gag Transcripts
		HIV-1 LAI Gag RNA
	1	TTAATACTGACGCTCTCGCA
	2	ATTTTTTCCCATCGATCTAA
	3	AATTTATATTTTTTCTTTCC
	4	TTGCCCATACTATATGTTTT
	5	ATTAACTGCGAATCGTTCTA
	6	TTCTGATGTTTCTAACAGGC
	7	TGTCCCAGTATTTGTCTACA
	8	TTCTTCTGATCCTGTCTGAA
	9	TGTATTATATAATGATCTAA
	10	TTTGATGCACACAATAGAGG
	11	TTGGTGTCTTTTATCTCTAT
	12	TCTATCTTGTCTAAAGCTTC
	13	TTTTTCTTACTTTTGTTTTG
	14	TGCTGTGTCCTGTGTCAGCT
	15	TATAGGGTAATTTTGGCTGA
	16	TATGGCCTGATGTACCATTT
	17	ATGCATTTAAAGTTCTAGGT
	18	TTCTCTTCTACTACTTTTAC
	19	TATCACTTCTGGGCTGAAAG
	20	TCTGATAATGCTGAAAACAT
	21	TAGCATGGTGTTTAAATCTT
	22	TTTGCATGGCTGCTTGATGT
	23	ATTGATGGTCTCTTTTAACA
	24	ATGCACTCTATCCCATTCTG
	25	TAGTTCCTGCTATGTCACTT
	26	TTTGTTCCTGAAGGGTACTA
	27	ATTATTTGTCATCCATCCTA
	28	TTTTATAAATTTCTCCTACT
	29	TTAATCCCAGGATTATCCAT
	30	ATACATTCTTACTATTTTAT
	31	TTATGTCCAGAATGCTGGTA
	32	TACATAGTCTCTAAAGGGTT
	33	TCTTAGAGTTTTATAGAACC
	34	AATTTTTTACCTCCTGTGAA
	35	ACCAACAAGGTTTCTGTCAT
	36	ACAATCTGGGTTCGCATTTT
	37	AATGCTTTTAAAATAGTCTT
	38	TCATCATTTCTTCTAGTGTA
	39	AGCCAAAACTCTTGCCTTAT
	40	TGTTACTTGGCTCATTGCTT
	41	ATCATTATGGTAGCTGAATT
	42	TTTCTTTGGTTCCTAAAATT
	43	AATTGAAACACTTAACAATC
	44	CCTGCAATTTCTGGCTATGT
	45	ATTTCCAACAGCCCTTTTTC
	46	TACAATCTTTCATTTGGTGT
	47	AGATCTTCCCTAAAAAATTA
	48	TGCTCTGAAGAAAATTCCCT
