# Supplementary material for: Expression of intron-containing HIV-1 RNA induces NLRP1 inflammasome activation in myeloid cells
Source: PLoS Biol. 2025 Sep 8;23(9):e3003320. doi: 10.1371/journal.pbio.3003320 (PMC12416851; doi:10.1371/journal.pbio.3003320)
Supplement: S1 Data — (ZIP) [file pbio.3003320.s009.zip]

Archive with 18 entries (17 files):
- S1_Data/
- __MACOSX/._S1_Data
- S1_Data/.DS_Store
- __MACOSX/S1_Data/._.DS_Store
- S1_Data/S1_Data_F_IL-1beta_MDMs_dNTPs.csv
- __MACOSX/S1_Data/._S1_Data_F_IL-1beta_MDMs_dNTPs.csv
- S1_Data/S1_Data_B&D_IL-1beta_ELISA_column.csv
- __MACOSX/S1_Data/._S1_Data_B&D_IL-1beta_ELISA_column.csv
- S1_Data/S1_Data_H_Caspase-1_Activation.pdf
- __MACOSX/S1_Data/._S1_Data_H_Caspase-1_Activation.pdf
- S1_Data/S1_Data_E_p24_MDMs_dNTPs.csv
- __MACOSX/S1_Data/._S1_Data_E_p24_MDMs_dNTPs.csv
- S1_Data/S1_Data_G_MDMs_%infection_GFP.csv
- __MACOSX/S1_Data/._S1_Data_G_MDMs_%infection_GFP.csv
- S1_Data/S1_Data_I_MDMs_IL-1beta_BruΓêåenvGFP:G.csv
- __MACOSX/S1_Data/._S1_Data_I_MDMs_IL-1beta_BruΓêåenvGFP:G.csv
- S1_Data/S1_Data_A&C_p24_ELISA_column.csv
- __MACOSX/S1_Data/._S1_Data_A&C_p24_ELISA_column.csv
