# Supplementary material for: Expression of intron-containing HIV-1 RNA induces NLRP1 inflammasome activation in myeloid cells
Source: PLoS Biol. 2025 Sep 8;23(9):e3003320. doi: 10.1371/journal.pbio.3003320 (PMC12416851; doi:10.1371/journal.pbio.3003320)
Supplement: S1 Data — (ZIP) [file pbio.3003320.s009.zip › S1_Data/S1_Data_A&C_p24_ELISA_column.csv]

	Mock	HIV-1 + EFV	HIV-1 + Ralt.	HIV-1 + Spiro	HIV-1 + KPT335	HIV-1	HIV-1 + Ralt.	HIV-1	HIV-1 + z-VAD	HIV-1 + MCC950	HIV-1 + VX765
#303	1.271	1.5	3.7	2.34	5.6	20.723	28.503	2458.59	2929.34	1942.29	2930.05
#493	0.59	1.2	4.08	3.41	3.9	22.23	25.34	3338.67	2588.21	2465.88	2579.18
#071	1.7	2.1	4.2	4.4	4.2		12.4	4219	3139.18	3089.47	3317.81
#077	1.2	1.8	3.1	4.7	5.9		8.9	3842	2830.46	2773.55	2843.9
#800	0.8	1.5	5.2	6.1	5.5		18.2	2968
#242	1.9	1.6	5.6	5.2	4.7		13.7
