# Supplementary material for: Expression of intron-containing HIV-1 RNA induces NLRP1 inflammasome activation in myeloid cells
Source: PLoS Biol. 2025 Sep 8;23(9):e3003320. doi: 10.1371/journal.pbio.3003320 (PMC12416851; doi:10.1371/journal.pbio.3003320)
Supplement: S2 Data — (ZIP) [file pbio.3003320.s010.zip]

Archive with 18 entries (17 files):
- S2_Data/
- __MACOSX/._S2_Data
- S2_Data/.DS_Store
- __MACOSX/S2_Data/._.DS_Store
- S2_Data/S2_Data_C_MDMs_IL-1beta_ELISA.csv
- __MACOSX/S2_Data/._S2_Data_C_MDMs_IL-1beta_ELISA.csv
- S2_Data/S2_Data_D_%GFP_WT.csv
- __MACOSX/S2_Data/._S2_Data_D_%GFP_WT.csv
- S2_Data/S2_Data_B_MDMs_%infection_GFP.csv
- __MACOSX/S2_Data/._S2_Data_B_MDMs_%infection_GFP.csv
- S2_Data/S2_Data_E_%GFP_ΓêåGag-pol.csv
- __MACOSX/S2_Data/._S2_Data_E_%GFP_ΓêåGag-pol.csv
- S2_Data/S2_Data_A_HIV-1-Constructs.pdf
- __MACOSX/S2_Data/._S2_Data_A_HIV-1-Constructs.pdf
- S2_Data/S2_Data_F_MDMs_BruΓêåenvGFP:G_WT.csv
- __MACOSX/S2_Data/._S2_Data_F_MDMs_BruΓêåenvGFP:G_WT.csv
- S2_Data/S2_Data_G_MDMs_BruΓêåenvGFP:G_ΓêåGag-pol.csv
- __MACOSX/S2_Data/._S2_Data_G_MDMs_BruΓêåenvGFP:G_ΓêåGag-pol.csv
