# Supplementary material for: Expression of intron-containing HIV-1 RNA induces NLRP1 inflammasome activation in myeloid cells
Source: PLoS Biol. 2025 Sep 8;23(9):e3003320. doi: 10.1371/journal.pbio.3003320 (PMC12416851; doi:10.1371/journal.pbio.3003320)
Supplement: S3 Data — (ZIP) [file pbio.3003320.s011.zip]

Archive with 46 entries (42 files):
- S3_Data/
- __MACOSX/._S3_Data
- S3_Data/S3_Data_F_BU3_BruΓêåenvGFP-viruses_IL-1beta-ELISA.csv
- __MACOSX/S3_Data/._S3_Data_F_BU3_BruΓêåenvGFP-viruses_IL-1beta-ELISA.csv
- S3_Data/.DS_Store
- __MACOSX/S3_Data/._.DS_Store
- S3_Data/S3_Data_B_iMGs_Characterization_FCS-files/
- __MACOSX/S3_Data/._S3_Data_B_iMGs_Characterization_FCS-files
- S3_Data/S3_Data_Ci_p24_ELISA_╬╝glia_BruYU2_titration.csv
- __MACOSX/S3_Data/._S3_Data_Ci_p24_ELISA_╬╝glia_BruYU2_titration.csv
- S3_Data/S3_Data_D_BU3_BruΓêåenvGFP-viruses_tat:rev.csv
- __MACOSX/S3_Data/._S3_Data_D_BU3_BruΓêåenvGFP-viruses_tat:rev.csv
- S3_Data/S3_Data_E_BU3_BruΓêåenvGFP-viruses_gRNA.csv
- __MACOSX/S3_Data/._S3_Data_E_BU3_BruΓêåenvGFP-viruses_gRNA.csv
- S3_Data/S3_Data_Cii_IL-1beta_╬╝glia_BruYU2_titration.csv
- __MACOSX/S3_Data/._S3_Data_Cii_IL-1beta_╬╝glia_BruYU2_titration.csv
- S3_Data/S3_Data_B_iMGs_Characterization_FCS-files/Fig3_Bii_iMGs_P2RY12_FCS-files/
- __MACOSX/S3_Data/S3_Data_B_iMGs_Characterization_FCS-files/._Fig3_Bii_iMGs_P2RY12_FCS-files
- S3_Data/S3_Data_B_iMGs_Characterization_FCS-files/.DS_Store
- __MACOSX/S3_Data/S3_Data_B_iMGs_Characterization_FCS-files/._.DS_Store
- S3_Data/S3_Data_B_iMGs_Characterization_FCS-files/Fig3_Bi_iMGs_CD45-and-TREM2_FCS-files/
- __MACOSX/S3_Data/S3_Data_B_iMGs_Characterization_FCS-files/._Fig3_Bi_iMGs_CD45-and-TREM2_FCS-files
- S3_Data/S3_Data_B_iMGs_Characterization_FCS-files/Fig3_Bii_iMGs_P2RY12_FCS-files/Negative-Control_P2RY12-staining.fcs
- __MACOSX/S3_Data/S3_Data_B_iMGs_Characterization_FCS-files/Fig3_Bii_iMGs_P2RY12_FCS-files/._Negative-Control_P2RY12-staining.fcs
- S3_Data/S3_Data_B_iMGs_Characterization_FCS-files/Fig3_Bii_iMGs_P2RY12_FCS-files/.DS_Store
- __MACOSX/S3_Data/S3_Data_B_iMGs_Characterization_FCS-files/Fig3_Bii_iMGs_P2RY12_FCS-files/._.DS_Store
- S3_Data/S3_Data_B_iMGs_Characterization_FCS-files/Fig3_Bii_iMGs_P2RY12_FCS-files/iPSC-microglia_BU3_P2RY12-staining.fcs
- __MACOSX/S3_Data/S3_Data_B_iMGs_Characterization_FCS-files/Fig3_Bii_iMGs_P2RY12_FCS-files/._iPSC-microglia_BU3_P2RY12-staining.fcs
- S3_Data/S3_Data_B_iMGs_Characterization_FCS-files/Fig3_Bii_iMGs_P2RY12_FCS-files/Fig3_Bii_iMGs_P2RY12-staining_gating.pdf
- __MACOSX/S3_Data/S3_Data_B_iMGs_Characterization_FCS-files/Fig3_Bii_iMGs_P2RY12_FCS-files/._Fig3_Bii_iMGs_P2RY12-staining_gating.pdf
- S3_Data/S3_Data_B_iMGs_Characterization_FCS-files/Fig3_Bii_iMGs_P2RY12_FCS-files/Fig3_Bii_iMGs_P2RY12-staining_FCS.wsp
- __MACOSX/S3_Data/S3_Data_B_iMGs_Characterization_FCS-files/Fig3_Bii_iMGs_P2RY12_FCS-files/._Fig3_Bii_iMGs_P2RY12-staining_FCS.wsp
- S3_Data/S3_Data_B_iMGs_Characterization_FCS-files/Fig3_Bi_iMGs_CD45-and-TREM2_FCS-files/.DS_Store
- __MACOSX/S3_Data/S3_Data_B_iMGs_Characterization_FCS-files/Fig3_Bi_iMGs_CD45-and-TREM2_FCS-files/._.DS_Store
- S3_Data/S3_Data_B_iMGs_Characterization_FCS-files/Fig3_Bi_iMGs_CD45-and-TREM2_FCS-files/Fig3_Bi_iMGs_CD45-and-TREM2.pdf
- __MACOSX/S3_Data/S3_Data_B_iMGs_Characterization_FCS-files/Fig3_Bi_iMGs_CD45-and-TREM2_FCS-files/._Fig3_Bi_iMGs_CD45-and-TREM2.pdf
- S3_Data/S3_Data_B_iMGs_Characterization_FCS-files/Fig3_Bi_iMGs_CD45-and-TREM2_FCS-files/Sample 001_BU3 Multiple Satining_002.fcs
- __MACOSX/S3_Data/S3_Data_B_iMGs_Characterization_FCS-files/Fig3_Bi_iMGs_CD45-and-TREM2_FCS-files/._Sample 001_BU3 Multiple Satining_002.fcs
- S3_Data/S3_Data_B_iMGs_Characterization_FCS-files/Fig3_Bi_iMGs_CD45-and-TREM2_FCS-files/Sample 001_BU1 Multiple Staining_001.fcs
- __MACOSX/S3_Data/S3_Data_B_iMGs_Characterization_FCS-files/Fig3_Bi_iMGs_CD45-and-TREM2_FCS-files/._Sample 001_BU1 Multiple Staining_001.fcs
- S3_Data/S3_Data_B_iMGs_Characterization_FCS-files/Fig3_Bi_iMGs_CD45-and-TREM2_FCS-files/Sample 001_BU3 negative control_003.fcs
- __MACOSX/S3_Data/S3_Data_B_iMGs_Characterization_FCS-files/Fig3_Bi_iMGs_CD45-and-TREM2_FCS-files/._Sample 001_BU3 negative control_003.fcs
- S3_Data/S3_Data_B_iMGs_Characterization_FCS-files/Fig3_Bi_iMGs_CD45-and-TREM2_FCS-files/Sample 001_BU1 negative control_004.fcs
- __MACOSX/S3_Data/S3_Data_B_iMGs_Characterization_FCS-files/Fig3_Bi_iMGs_CD45-and-TREM2_FCS-files/._Sample 001_BU1 negative control_004.fcs
- S3_Data/S3_Data_B_iMGs_Characterization_FCS-files/Fig3_Bi_iMGs_CD45-and-TREM2_FCS-files/2022-04-29_Microglia characterization analysis.wsp
- __MACOSX/S3_Data/S3_Data_B_iMGs_Characterization_FCS-files/Fig3_Bi_iMGs_CD45-and-TREM2_FCS-files/._2022-04-29_Microglia characterization analysis.wsp
