# Supplementary material for: Expression of intron-containing HIV-1 RNA induces NLRP1 inflammasome activation in myeloid cells
Source: PLoS Biol. 2025 Sep 8;23(9):e3003320. doi: 10.1371/journal.pbio.3003320 (PMC12416851; doi:10.1371/journal.pbio.3003320)
Supplement: S3 Data — (ZIP) [file pbio.3003320.s011.zip › S3_Data/S3_Data_B_iMGs_Characterization_FCS-files/Fig3_Bii_iMGs_P2RY12_FCS-files/Fig3_Bii_iMGs_P2RY12-staining_FCS.wsp]

<?xml version="1.0" encoding="UTF-8"?>
 <Workspace version="20.0"  modDate="Tue Jul 01 04:17:34 EDT 2025"  clientTimestamp="1751357854982"  flowJoVersion="10.10.0"  drawRowBorders="1"  drawColumnBorders="1"  hideCompNodes="1"  curGroup="All Samples"  groupPaneHeight="-1"  xmlns:xsi="http://www.w3.org/2001/XMLSchema-instance"  xmlns:gating="http://www.isac-net.org/std/Gating-ML/v2.0/gating"  xmlns:transforms="http://www.isac-net.org/std/Gating-ML/v2.0/transformations"  xmlns:data-type="http://www.isac-net.org/std/Gating-ML/v2.0/datatypes"  xsi:schemaLocation="http://www.isac-net.org/std/Gating-ML/v2.0/gating http://www.isac-net.org/std/Gating-ML/v2.0/gating/Gating-ML.v2.0.xsd http://www.isac-net.org/std/Gating-ML/v2.0/transformations http://www.isac-net.org/std/Gating-ML/v2.0/gating/Transformations.v2.0.xsd http://www.isac-net.org/std/Gating-ML/v2.0/datatypes http://www.isac-net.org/std/Gating-ML/v2.0/gating/DataTypes.v2.0.xsd "  nonAutoSaveFileName="file:/Volumes/RG%20Lab%20Mac/Fig3_Bii_iMGs_P2RY12_FCS-files/Fig3_Bii_iMGs_P2RY12-staining_FCS.wsp" >
   <WindowPosition x="47"  y="25"  width="600"  height="720"  displayed="1"  panelState="" />
   <TextTraits font="SansSerif"  size="11"  name=""  style="plain"  color="#000000"  background="#00ffffff"  just="left" />
   <Columns>
     <TColumn width="351" >
       <Property key="fj.appnode.prop.name" />
     </TColumn>
     <TColumn width="121" >
       <Property key="fj.appnode.prop.statistic" />
     </TColumn>
     <TColumn width="120" >
       <Property key="fj.appnode.prop.ncells" />
     </TColumn>
   </Columns>
   <Matrices/>
   <Cytometers>
     <Cytometer name="DIVA"  cyt="LSRII"  useFCS3="1"  extraNegs="0"  widthBasis="-100"  linMin="0"  logMin="3"  linMax="262144"  logMax="262144"  linearRescale="1"  logRescale="1"  linFromKW="1"  logFromKW="1"  useGain="0"  useTransform="1"  transformType="BIEX"  manufacturer=""  serialnumber=""  homepage="workspaces-and-samples/flowjo-and-your-cytometer/ws-cytometer-bd/"  icon="bd.PNG" >
       <LinParams>
         <Param>time</Param>
       </LinParams>
       <LogParams/>
       <FilterParams/>
       <TransformStore/>
     </Cytometer>
   </Cytometers>
   <Groups>
     <GroupNode name="All Samples"  annotation=""  owningGroup="All Samples"  expanded="1"  sortPriority="10"  count="-1" >
       <Graph smoothing="0"  backColor="#ffffff"  foreColor="#000000"  type="Pseudocolor"  fast="1" >
         <Axis dimension="x"  name=""  label=""  auto="auto" />
         <Axis dimension="y"  name=""  label=""  auto="auto" />
         <GraphSettings level="5%"  smoothingHighResolution="1"  contourHighResolution="1"  histogramSmoothingCount="0"  graphResolution="256"  showOutliers="0"  drawLargeDots="0"  dotsToDraw="8000"  tint="le.chartfill.tinted.40"  lineWeight="le.lineweight.normal"  lineStyle="le.linestyle.solid" />
         <GraphEnvironment showGrid="0"  showAxes="tnlTNL"  showGates="1"  showFreqOnPlots="1"  showGateNameOnPlots="1"  showMedians="0"  showUncomped="0"  addEventParam="0"  lastYAxisName="" >
           <TextTraits font="SansSerif"  size="11"  name="Labels"  style="plain"  color="#000000"  background="#00ffffff"  just="left" />
           <TextTraits font="SansSerif"  size="11"  name="LayoutGates"  style="plain"  color="#000000"  background="#00ffffff"  just="left" />
           <TextTraits font="SansSerif"  size="9"  name="Numbers"  style="plain"  color="#000000"  background="#00ffffff"  just="left" />
           <TextTraits font="SansSerif"  size="9"  name="Legend"  style="plain"  color="#000000"  background="#00ffffff"  just="left" />
         </GraphEnvironment>
       </Graph>
       <Group name="All Samples"  live="1"  role="ws.group.dlog.test"  key=""  synchronized="0"  foreground="#000000"  fontStyle="bold" >
         <Criteria/>
         <SampleRefs>
           <SampleRef sampleID="2" />
           <SampleRef sampleID="1" />
         </SampleRefs>
         <Keywords/>
       </Group>
     </GroupNode>
     <GroupNode name="Compensation"  annotation=""  owningGroup="Compensation"  expanded="1"  sortPriority="10"  count="-1" >
       <Graph smoothing="0"  backColor="#ffffff"  foreColor="#000000"  type="Pseudocolor"  fast="1" >
         <Axis dimension="x"  name=""  label=""  auto="auto" />
         <Axis dimension="y"  name=""  label=""  auto="auto" />
         <GraphSettings level="5%"  smoothingHighResolution="1"  contourHighResolution="1"  histogramSmoothingCount="0"  graphResolution="256"  showOutliers="0"  drawLargeDots="0"  dotsToDraw="8000"  tint="le.chartfill.tinted.40"  lineWeight="le.lineweight.normal"  lineStyle="le.linestyle.solid" />
         <GraphEnvironment showGrid="0"  showAxes="tnlTNL"  showGates="1"  showFreqOnPlots="1"  showGateNameOnPlots="1"  showMedians="0"  showUncomped="0"  addEventParam="0"  lastYAxisName="" >
           <TextTraits font="SansSerif"  size="11"  name="Labels"  style="plain"  color="#000000"  background="#00ffffff"  just="left" />
           <TextTraits font="SansSerif"  size="11"  name="LayoutGates"  style="plain"  color="#000000"  background="#00ffffff"  just="left" />
           <TextTraits font="SansSerif"  size="9"  name="Numbers"  style="plain"  color="#000000"  background="#00ffffff"  just="left" />
           <TextTraits font="SansSerif"  size="9"  name="Legend"  style="plain"  color="#000000"  background="#00ffffff"  just="left" />
         </GraphEnvironment>
       </Graph>
       <Group name="Compensation"  live="1"  role="ws.group.dlog.compensation"  key=""  synchronized="0"  foreground="#bc1900"  fontStyle="bold" >
         <Criteria>
           <Criterion connector="And"  keyword="$FIL"  function="Contains"  value="comp" />
           <Criterion connector="Or"  keyword="$FIL"  function="Contains"  value="unstained" />
         </Criteria>
         <Keywords/>
       </Group>
     </GroupNode>
   </Groups>
   <SampleList>
     <Sample>
       <DataSet uri="file:/Volumes/RG%20Lab%20Mac/Fig3_Bii_iMGs_P2RY12_FCS-files/iPSC-microglia_BU3_P2RY12-staining.fcs"  sampleID="1" />
       <Transformations>
         <transforms:linear transforms:minRange="0"  transforms:maxRange="262144"  gain="1" >
           <data-type:parameter data-type:name="FSC-A" />
         </transforms:linear>
         <transforms:linear transforms:minRange="0"  transforms:maxRange="262144"  gain="1" >
           <data-type:parameter data-type:name="FSC-H" />
         </transforms:linear>
         <transforms:linear transforms:minRange="0"  transforms:maxRange="262144"  gain="1" >
           <data-type:parameter data-type:name="FSC-W" />
         </transforms:linear>
         <transforms:linear transforms:minRange="0"  transforms:maxRange="262144"  gain="1" >
           <data-type:parameter data-type:name="SSC-A" />
         </transforms:linear>
         <transforms:linear transforms:minRange="0"  transforms:maxRange="262144"  gain="1" >
           <data-type:parameter data-type:name="SSC-H" />
         </transforms:linear>
         <transforms:linear transforms:minRange="0"  transforms:maxRange="262144"  gain="1" >
           <data-type:parameter data-type:name="SSC-W" />
         </transforms:linear>
         <transforms:biex transforms:length="256"  transforms:maxRange="262144"  transforms:neg="0"  transforms:width="-100"  transforms:pos="4.418539922" >
           <data-type:parameter data-type:name="GFP-A" />
         </transforms:biex>
         <transforms:biex transforms:length="256"  transforms:maxRange="262144"  transforms:neg="0"  transforms:width="-100"  transforms:pos="4.418539922" >
           <data-type:parameter data-type:name="Violet B-A" />
         </transforms:biex>
         <transforms:biex transforms:length="256"  transforms:maxRange="262144"  transforms:neg="0"  transforms:width="-100"  transforms:pos="4.418539922" >
           <data-type:parameter data-type:name="APC-A" />
         </transforms:biex>
         <transforms:biex transforms:length="256"  transforms:maxRange="262144"  transforms:neg="0"  transforms:width="-100"  transforms:pos="4.418539922" >
           <data-type:parameter data-type:name="NIR-A" />
         </transforms:biex>
         <transforms:linear transforms:minRange="0.001"  transforms:maxRange="53.478"  gain="1" >
           <data-type:parameter data-type:name="Time" />
         </transforms:linear>
       </Transformations>
       <Keywords>
         <Keyword name="FJ_FCS_VERSION"  value="3" />
         <Keyword name="$BEGINANALYSIS"  value="0" />
         <Keyword name="$BEGINSTEXT"  value="0" />
         <Keyword name="$BTIM"  value="09:41:19" />
         <Keyword name="$BYTEORD"  value="4,3,2,1" />
         <Keyword name="$CYT"  value="LSRII" />
         <Keyword name="$DATATYPE"  value="F" />
         <Keyword name="$DATE"  value="29-APR-2021" />
         <Keyword name="$ENDANALYSIS"  value="0" />
         <Keyword name="$ENDSTEXT"  value="0" />
         <Keyword name="$ETIM"  value="09:42:14" />
         <Keyword name="$FIL"  value="iPSC-microglia_BU3_P2RY12-staining.fcs" />
         <Keyword name="$INST"  value=" " />
         <Keyword name="$MODE"  value="L" />
         <Keyword name="$NEXTDATA"  value="0" />
         <Keyword name="$OP"  value="FCCFuser" />
         <Keyword name="$P1B"  value="32" />
         <Keyword name="$P1E"  value="0,0" />
         <Keyword name="$P1G"  value="1.0" />
         <Keyword name="$P1N"  value="FSC-A" />
         <Keyword name="$P1R"  value="262144" />
         <Keyword name="$P1V"  value="520" />
         <Keyword name="$P2B"  value="32" />
         <Keyword name="$P2E"  value="0,0" />
         <Keyword name="$P2G"  value="1.0" />
         <Keyword name="$P2N"  value="FSC-H" />
         <Keyword name="$P2R"  value="262144" />
         <Keyword name="$P2V"  value="520" />
         <Keyword name="$P3B"  value="32" />
         <Keyword name="$P3E"  value="0,0" />
         <Keyword name="$P3G"  value="1.0" />
         <Keyword name="$P3N"  value="FSC-W" />
         <Keyword name="$P3R"  value="262144" />
         <Keyword name="$P3V"  value="520" />
         <Keyword name="$P4B"  value="32" />
         <Keyword name="$P4E"  value="0,0" />
         <Keyword name="$P4G"  value="1.0" />
         <Keyword name="$P4N"  value="SSC-A" />
         <Keyword name="$P4R"  value="262144" />
         <Keyword name="$P4V"  value="280" />
         <Keyword name="$P5B"  value="32" />
         <Keyword name="$P5E"  value="0,0" />
         <Keyword name="$P5G"  value="1.0" />
         <Keyword name="$P5N"  value="SSC-H" />
         <Keyword name="$P5R"  value="262144" />
         <Keyword name="$P5V"  value="280" />
         <Keyword name="$P6B"  value="32" />
         <Keyword name="$P6E"  value="0,0" />
         <Keyword name="$P6G"  value="1.0" />
         <Keyword name="$P6N"  value="SSC-W" />
         <Keyword name="$P6R"  value="262144" />
         <Keyword name="$P6V"  value="280" />
         <Keyword name="$P7B"  value="32" />
         <Keyword name="$P7E"  value="0,0" />
         <Keyword name="$P7G"  value="1.0" />
         <Keyword name="$P7N"  value="GFP-A" />
         <Keyword name="$P7R"  value="262144" />
         <Keyword name="$P7V"  value="500" />
         <Keyword name="$P8B"  value="32" />
         <Keyword name="$P8E"  value="0,0" />
         <Keyword name="$P8G"  value="1.0" />
         <Keyword name="$P8N"  value="Violet B-A" />
         <Keyword name="$P8R"  value="262144" />
         <Keyword name="$P8V"  value="400" />
         <Keyword name="$P9B"  value="32" />
         <Keyword name="$P9E"  value="0,0" />
         <Keyword name="$P9G"  value="1.0" />
         <Keyword name="$P9N"  value="APC-A" />
         <Keyword name="$P9R"  value="262144" />
         <Keyword name="$P9V"  value="450" />
         <Keyword name="$P10B"  value="32" />
         <Keyword name="$P10E"  value="0,0" />
         <Keyword name="$P10G"  value="1.0" />
         <Keyword name="$P10N"  value="NIR-A" />
         <Keyword name="$P10R"  value="262144" />
         <Keyword name="$P10V"  value="320" />
         <Keyword name="$P11B"  value="32" />
         <Keyword name="$P11E"  value="0,0" />
         <Keyword name="$P11G"  value="0.01" />
         <Keyword name="$P11N"  value="Time" />
         <Keyword name="$P11R"  value="262144" />
         <Keyword name="$PAR"  value="11" />
         <Keyword name="$SRC"  value="IPSC-microglia" />
         <Keyword name="$SYS"  value="Windows XP 5.1" />
         <Keyword name="$TIMESTEP"  value="0.01" />
         <Keyword name="$TOT"  value="10000" />
         <Keyword name="APPLY COMPENSATION"  value="TRUE" />
         <Keyword name="AUTOBS"  value="TRUE" />
         <Keyword name="CREATOR"  value="BD FACSDiva Software Version 6.2" />
         <Keyword name="CST BASELINE DATE"  value="01_25_2021 01:36:39 PM" />
         <Keyword name="CST BEADS LOT ID"  value="81448" />
         <Keyword name="CST SETUP DATE"  value="01_25_2021 01:41:30 PM" />
         <Keyword name="CST SETUP STATUS"  value="SUCCESS" />
         <Keyword name="CYTNUM"  value="H48200053" />
         <Keyword name="CYTOMETER CONFIG CREATE DATE"  value="11_13_2018 12:34:04 PM" />
         <Keyword name="EXPERIMENT NAME"  value="2021-04-29_SJ_Microglia" />
         <Keyword name="EXPORT TIME"  value="29-APR-2021-10:00:39" />
         <Keyword name="EXPORT USER NAME"  value="FCCFuser" />
         <Keyword name="FSC ASF"  value="0.78" />
         <Keyword name="GUID"  value="0bccb507-b758-4d4f-80fc-9e8ddba84ac4" />
         <Keyword name="LASER1ASF"  value="0.93" />
         <Keyword name="LASER1DELAY"  value="0.00" />
         <Keyword name="LASER1NAME"  value="Blue" />
         <Keyword name="LASER2ASF"  value="1.06" />
         <Keyword name="LASER2DELAY"  value="38.98" />
         <Keyword name="LASER2NAME"  value="Violet" />
         <Keyword name="LASER3ASF"  value="1.05" />
         <Keyword name="LASER3DELAY"  value="75.81" />
         <Keyword name="LASER3NAME"  value="355 UV" />
         <Keyword name="LASER4ASF"  value="0.74" />
         <Keyword name="LASER4DELAY"  value="112.66" />
         <Keyword name="LASER4NAME"  value="Red" />
         <Keyword name="LASER5ASF"  value="0.80" />
         <Keyword name="LASER5DELAY"  value="151.52" />
         <Keyword name="LASER5NAME"  value="561 Yellow-Green" />
         <Keyword name="P1BS"  value="0" />
         <Keyword name="P1DISPLAY"  value="LIN" />
         <Keyword name="P1MS"  value="0" />
         <Keyword name="P2BS"  value="0" />
         <Keyword name="P2DISPLAY"  value="LIN" />
         <Keyword name="P2MS"  value="0" />
         <Keyword name="P3BS"  value="-1" />
         <Keyword name="P3MS"  value="0" />
         <Keyword name="P4BS"  value="0" />
         <Keyword name="P4DISPLAY"  value="LIN" />
         <Keyword name="P4MS"  value="0" />
         <Keyword name="P5BS"  value="0" />
         <Keyword name="P5DISPLAY"  value="LIN" />
         <Keyword name="P5MS"  value="0" />
         <Keyword name="P6BS"  value="-1" />
         <Keyword name="P6MS"  value="0" />
         <Keyword name="P7BS"  value="92" />
         <Keyword name="P7DISPLAY"  value="LOG" />
         <Keyword name="P7MS"  value="0" />
         <Keyword name="P8BS"  value="203" />
         <Keyword name="P8DISPLAY"  value="LOG" />
         <Keyword name="P8MS"  value="0" />
         <Keyword name="P9BS"  value="83" />
         <Keyword name="P9DISPLAY"  value="LOG" />
         <Keyword name="P9MS"  value="0" />
         <Keyword name="P10BS"  value="40" />
         <Keyword name="P10DISPLAY"  value="LOG" />
         <Keyword name="P10MS"  value="0" />
         <Keyword name="P11BS"  value="0" />
         <Keyword name="P11MS"  value="0" />
         <Keyword name="SPILL"  value="4,GFP-A,Violet B-A,APC-A,NIR-A,1,0,0,0,0,1,0,0,0,0,1,0,0,0,0,1" />
         <Keyword name="THRESHOLD"  value="FSC,5000" />
         <Keyword name="TUBE NAME"  value="BU8_mock" />
         <Keyword name="WINDOW EXTENSION"  value="10.00" />
         <Keyword name="$BEGINDATA"  value="2368" />
         <Keyword name="$ENDDATA"  value="442367" />
         <Keyword name="$P1S"  value="" />
         <Keyword name="$P2S"  value="" />
         <Keyword name="$P3S"  value="" />
         <Keyword name="$P4S"  value="" />
         <Keyword name="$P5S"  value="" />
         <Keyword name="$P6S"  value="" />
         <Keyword name="$P7S"  value="" />
         <Keyword name="$P8S"  value="" />
         <Keyword name="$P9S"  value="" />
         <Keyword name="$P10S"  value="" />
         <Keyword name="$P11S"  value="" />
         <Keyword name="FILENAME"  value="" />
       </Keywords>
       <SampleValidity version="1"  sampleTime="55" >
         <Time avgDeltaT="1.06954"  values="1.056 1.036 1.154 1.186 1.094 1.13 0.946 1.15 0.957001 1.075 1.025 1.102 1.022 1.198 1.13 1.098 1.023 1.11 1.098 0.992998 0.957001 1.084 1 1.045 1.063 1.012 1.095 1.026 1.042 1.102 1.126 1.009 1.13 0.979 1.069 0.955002 1.175 1.037 1.041 1.08 1.064 0.909004 1.073 1.13 0.938004 1.084 1.116 1.005 1.005 1.229 " />
         <LargeDeltaTimeCheck biggestDeltaT="3"  avgDeltaT="1.10093" />
         <EventRateConsistency slope="-0.0219523"  mean="5.30175" />
         <ParameterCheck name="NIR-A"  numChannels="4096"  numInFirstChannels="0"  numInLastChannels="0"  minChannel="1"  maxChannel="4094" >
           <Medians length="10"  values="1065 1065 1066 1065 1068 1061 1061 1062 1060 1066 " />
           <KineticsThresholdCheck mean="1063.9"  stddev="2.68535" />
           <Kinetics name="NIR-A"  range="53.477" >
             <Plot1D length="54"  values="1053.70947 560.27051 731.53217 316.50385 456.41284 980.65356 1024.48645 457.25156 944.82697 457.23196 615.07300 568.94116 634.81744 839.83844 732.32080 728.34613 357.78256 690.90948 595.12042 407.31961 899.67377 611.13239 557.27979 2049.27686 531.56274 453.71466 675.22491 932.91711 651.22131 961.01447 623.07147 335.67047 321.46051 883.13416 507.35880 568.93359 503.27798 389.44034 424.68820 635.49707 770.46753 738.36108 647.37976 598.06476 315.66693 491.31607 507.88367 398.32895 591.81494 721.38409 525.22229 804.33984 845.56860 157.65894 " />
           </Kinetics>
           <TrendThresholdCheck slope="-0.393939"  mean="1063.9"  ratio="0.00370279" />
         </ParameterCheck>
         <ParameterCheck name="FSC-A"  numChannels="4096"  numInFirstChannels="0"  numInLastChannels="295"  minChannel="1"  maxChannel="4095" >
           <Medians length="10"  values="1278 1354 1286 1277 1312 1261 1291 1312 1318 1296 " />
           <KineticsThresholdCheck mean="1298.5"  stddev="26.5257" />
           <Kinetics name="FSC-A"  range="53.477" >
             <Plot1D length="54"  values="86808.16406 89304.26562 79307.24219 88557.32031 88827.06250 83468.32812 95213.65625 86432.84375 88737.35156 94301.66406 82327.09375 91588.99219 83745.46094 84219.50000 82752.99219 85132.61719 83404.92188 86760.26562 93524.30469 84622.57812 85255.33594 83460.78906 80471.35938 86152.40625 84225.86719 92071.14062 88032.51562 88008.10938 87833.86719 80757.06250 83409.88281 81533.75781 86165.03125 86785.03125 94832.50781 83714.36719 81457.45312 94741.11719 86644.32031 92597.76562 89949.49219 87811.95312 90799.53906 87092.83594 88460.86719 86894.18750 81386.92969 95531.14844 85634.67188 93009.71094 87327.05469 95472.26562 84882.26562 72425.78125 " />
           </Kinetics>
           <TrendThresholdCheck slope="0.187879"  mean="1298.5"  ratio="0.00144689" />
         </ParameterCheck>
         <ParameterCheck name="FSC-H"  numChannels="4096"  numInFirstChannels="0"  numInLastChannels="0"  minChannel="1"  maxChannel="4095" >
           <Medians length="10"  values="865 909 870 866 895 849 877 897 878 893 " />
           <KineticsThresholdCheck mean="879.9"  stddev="18.3148" />
           <Kinetics name="FSC-H"  range="53.477" >
             <Plot1D length="54"  values="57016.92578 60578.64062 54835.09375 57642.16406 58456.27344 57257.32031 64788.69531 57294.70312 61208.89844 64027.63672 55085.56250 61742.01562 57637.83594 57200.14453 54623.79688 57304.60156 55718.16016 57736.75781 63999.03516 56369.54688 58037.09766 54750.23828 53745.89844 58761.57031 56293.03516 63057.34375 60898.31641 58077.51953 60463.70312 56556.41016 56162.96094 55555.82812 57127.99609 60453.63672 63967.36328 56970.33984 55602.55469 64092.39453 58479.41406 62250.97266 60822.31250 58921.24219 60713.83594 59031.15625 57768.96875 58213.46094 54665.98438 64699.10156 57267.99609 63419.01172 58841.28906 63400.14844 56667.60156 49752.92578 " />
           </Kinetics>
           <TrendThresholdCheck slope="0.951515"  mean="879.9"  ratio="0.0108139" />
         </ParameterCheck>
         <ParameterCheck name="FSC-W"  numChannels="4096"  numInFirstChannels="0"  numInLastChannels="2"  minChannel="1"  maxChannel="4095" >
           <Medians length="10"  values="1463 1474 1462 1460 1465 1443 1458 1447 1459 1453 " />
           <KineticsThresholdCheck mean="1458.4"  stddev="8.94676" />
           <Kinetics name="FSC-W"  range="53.477" >
             <Plot1D length="54"  values="95757.42969 92978.67188 91370.63281 95539.85938 95227.46094 93757.50000 94959.83594 93321.56250 94098.38281 94787.99219 94268.84375 94917.06250 92977.03125 93488.51562 93694.72656 93458.96094 93021.72656 94650.00781 92978.67188 94837.71875 92864.14062 95467.63281 92996.76562 93223.25000 95227.57031 94319.12500 93085.39844 94802.94531 92503.60156 89800.43750 92443.35938 93248.22656 94826.14062 91243.72656 97988.85156 92953.81250 92756.38281 94215.65625 93183.03906 94186.96875 93597.73438 93533.69531 94293.72656 93397.28125 96871.81250 93733.28125 92913.64844 93358.52344 92901.28125 93707.67969 94080.82812 95191.61719 93448.10938 91046.48438 " />
           </Kinetics>
           <TrendThresholdCheck slope="-1.80606"  mean="1458.4"  ratio="0.0123838" />
         </ParameterCheck>
         <ParameterCheck name="SSC-A"  numChannels="4096"  numInFirstChannels="59"  numInLastChannels="538"  minChannel="1"  maxChannel="4095" >
           <Medians length="10"  values="1312 1343 1335 1355 1317 1298 1309 1349 1292 1296 " />
           <KineticsThresholdCheck mean="1320.6"  stddev="23.2245" />
           <Kinetics name="SSC-A"  range="53.477" >
             <Plot1D length="54"  values="99729.00781 98279.07031 86720.29688 99088.98438 97310.28906 94100.95312 102303.19531 91295.82812 96674.07812 100051.84375 90118.51562 97829.10156 92350.35938 91913.37500 93218.38281 90101.18750 95096.79688 98894.27344 96359.51562 95058.26562 93187.18750 94563.10156 88651.13281 92273.32031 100424.17969 99860.26562 100963.31250 98246.88281 95948.64844 87286.21875 91090.96094 89269.39062 92817.14062 91654.60938 100365.78906 91357.66406 90430.39062 102285.93750 92139.89062 100060.32812 100141.39844 94006.39844 96441.46094 93148.03906 99238.77344 90821.49219 88365.36719 100503.71094 91988.32031 93253.53906 96122.22656 103273.00000 93512.14062 81766.00781 " />
           </Kinetics>
           <TrendThresholdCheck slope="-3.56364"  mean="1320.6"  ratio="0.026985" />
         </ParameterCheck>
         <ParameterCheck name="SSC-H"  numChannels="4096"  numInFirstChannels="34"  numInLastChannels="0"  minChannel="1"  maxChannel="4095" >
           <Medians length="10"  values="1054 1086 1086 1087 1076 1050 1058 1087 1044 1067 " />
           <KineticsThresholdCheck mean="1069.5"  stddev="17.0245" />
           <Kinetics name="SSC-H"  range="53.477" >
             <Plot1D length="54"  values="74802.45312 75674.61719 65982.75781 74782.18750 73295.04688 71855.69531 78233.53906 72259.18750 74983.94531 78157.72656 69216.73438 75133.10156 72005.13281 71408.65625 70944.51562 69694.61719 72309.42188 74164.08594 72662.78125 73076.28125 72060.39062 72856.95312 67684.98438 71337.94531 76038.82031 77466.10156 78102.42188 73318.26562 73503.48438 68137.92969 70495.82812 68352.65625 70382.28125 73217.67969 77136.67188 70096.91406 70367.19531 78042.58594 70575.02344 73997.53125 76254.64062 71346.48438 73481.00781 71108.46094 75650.63281 68705.54688 68237.07812 76670.99219 69587.15625 71676.74219 72966.06250 75740.64062 71080.57812 61307.97656 " />
           </Kinetics>
           <TrendThresholdCheck slope="-1.72727"  mean="1069.5"  ratio="0.0161503" />
         </ParameterCheck>
         <ParameterCheck name="SSC-W"  numChannels="4096"  numInFirstChannels="36"  numInLastChannels="3"  minChannel="1"  maxChannel="4095" >
           <Medians length="10"  values="1251 1245 1249 1251 1246 1238 1248 1243 1246 1239 " />
           <KineticsThresholdCheck mean="1245.6"  stddev="4.52647" />
           <Kinetics name="SSC-W"  range="53.477" >
             <Plot1D length="54"  values="83190.75781 81869.68750 81816.01562 81927.46094 83051.58594 82268.63281 83156.86719 79466.71875 81892.13281 80496.66406 81558.64062 81968.89844 81050.00781 79153.58594 80877.31250 80660.95312 80792.06250 82381.47656 82291.51562 81335.07812 82343.41406 81370.17188 81544.42969 81450.58594 82942.21875 81460.62500 81876.56250 82211.17188 80343.96094 79254.33594 81013.35938 80490.38281 83151.96875 78747.60156 82547.12500 81536.87500 80775.98438 81451.05469 79355.97656 82588.06250 81092.66406 81744.82812 81747.84375 80971.65625 82000.81250 81139.16406 81152.55469 81090.35938 81499.91406 80803.78125 81984.16406 84704.05469 81566.50000 82206.56250 " />
           </Kinetics>
           <TrendThresholdCheck slope="-0.89697"  mean="1245.6"  ratio="0.00720111" />
         </ParameterCheck>
         <ParameterCheck name="GFP-A"  numChannels="4096"  numInFirstChannels="0"  numInLastChannels="0"  minChannel="1"  maxChannel="4094" >
           <Medians length="10"  values="1079 1078 1074 1081 1079 1074 1076 1071 1073 1081 " />
           <KineticsThresholdCheck mean="1076.6"  stddev="3.50238" />
           <Kinetics name="GFP-A"  range="53.477" >
             <Plot1D length="54"  values="456.72586 399.51382 456.23209 272.66330 632.05432 560.69360 494.66428 434.60760 344.12631 486.56985 388.40506 364.13739 555.17737 586.43732 296.86075 400.22260 322.72876 457.27762 433.34888 361.49402 326.25278 331.98389 314.29681 322.53397 404.13284 1120.61792 1050.31897 375.68738 729.83276 327.70306 643.68719 323.25659 321.75238 860.24475 496.31012 325.21674 379.80621 752.81464 541.38757 368.73193 414.84503 329.73178 356.52615 454.51685 351.17303 476.65335 373.93073 469.36551 289.52902 586.67957 538.43445 559.79218 337.28174 373.76083 " />
           </Kinetics>
           <TrendThresholdCheck slope="-0.315152"  mean="1076.6"  ratio="0.00292729" />
         </ParameterCheck>
         <ParameterCheck name="Violet B-A"  numChannels="4096"  numInFirstChannels="0"  numInLastChannels="31"  minChannel="1"  maxChannel="4094" >
           <Medians length="10"  values="2714 2732 2725 2722 2742 2692 2708 2705 2710 2711 " />
           <KineticsThresholdCheck mean="2716.1"  stddev="14.4334" />
           <Kinetics name="Violet B-A"  range="53.477" >
             <Plot1D length="54"  values="16474.53711 15974.26074 14973.76953 15615.84375 18164.77930 14932.10840 17631.29688 16949.24609 15051.01953 17341.71680 16606.83203 16665.59766 17307.68164 16029.61621 14836.85449 15768.45508 15094.16504 16655.49219 16463.20898 14665.65625 14369.22656 15372.92969 13779.94727 16178.32715 16813.06250 18236.80664 16892.34961 15384.18262 14589.43848 13357.23730 16002.52832 15699.37891 14755.84473 17246.23438 16608.38477 14974.67480 14539.63477 17761.71484 14655.51562 15640.06445 15445.69922 13513.42383 15092.34277 18225.03320 13438.99512 16024.27637 14603.91113 15215.27246 12993.43848 18147.95117 17152.28906 17527.73047 14405.05957 13254.35938 " />
           </Kinetics>
           <TrendThresholdCheck slope="-2.26061"  mean="2716.1"  ratio="0.00832298" />
         </ParameterCheck>
         <ParameterCheck name="APC-A"  numChannels="4096"  numInFirstChannels="0"  numInLastChannels="8"  minChannel="1"  maxChannel="4094" >
           <Medians length="10"  values="1109 1106 1106 1104 1111 1100 1097 1098 1099 1101 " />
           <KineticsThresholdCheck mean="1103.1"  stddev="4.81779" />
           <Kinetics name="APC-A"  range="53.477" >
             <Plot1D length="54"  values="523.59015 555.25208 523.70538 397.32382 518.38837 493.76620 517.68109 1670.13647 1873.93872 502.45206 3370.30566 370.46573 543.01459 715.60382 383.87958 1883.06030 378.18353 425.67853 514.31659 471.76419 1932.30811 403.47263 342.24609 1586.30505 467.16592 976.50647 2266.19653 444.17950 683.17212 442.99500 554.72198 354.52097 398.22079 832.52435 515.91602 1180.16760 378.64114 694.89215 1759.26770 445.09564 1966.63745 398.87173 528.73645 475.90042 427.49820 499.38312 373.50620 539.13672 351.47031 571.90369 474.98752 681.85608 2491.60034 520.40039 " />
           </Kinetics>
           <TrendThresholdCheck slope="-1.1697"  mean="1103.1"  ratio="0.0106037" />
         </ParameterCheck>
       </SampleValidity>
       <SampleNode name="iPSC-microglia_BU3_P2RY12-staining.fcs"  annotation=""  owningGroup=""  expanded="1"  sortPriority="10"  count="10000"  sampleID="1" >
         <Graph smoothing="0"  backColor="#ffffff"  foreColor="#000000"  heatMapStatParameter="GFP-A"  type="Pseudocolor"  fast="1" >
           <Axis dimension="x"  name="FSC-A"  label=""  auto="auto" />
           <Axis dimension="y"  name="SSC-A"  label=""  auto="auto" />
           <GraphSettings level="5%"  smoothingHighResolution="1"  contourHighResolution="1"  histogramSmoothingCount="0"  graphResolution="256"  showOutliers="0"  drawLargeDots="0"  dotsToDraw="8000"  tint="le.chartfill.tinted.40"  lineWeight="le.lineweight.normal"  lineStyle="le.linestyle.solid" />
           <GraphEnvironment showGrid="0"  showAxes="tnlTNL"  showGates="1"  showFreqOnPlots="1"  showGateNameOnPlots="1"  showMedians="0"  showUncomped="0"  addEventParam="0"  lastYAxisName="" >
             <TextTraits font="SansSerif"  size="11"  name="Labels"  style="plain"  color="#000000"  background="#00ffffff"  just="left" />
             <TextTraits font="SansSerif"  size="11"  name="LayoutGates"  style="plain"  color="#000000"  background="#00ffffff"  just="left" />
             <TextTraits font="SansSerif"  size="9"  name="Numbers"  style="plain"  color="#000000"  background="#00ffffff"  just="left" />
             <TextTraits font="SansSerif"  size="9"  name="Legend"  style="plain"  color="#000000"  background="#00ffffff"  just="left" />
             <WindowPosition x="0"  y="25"  width="390"  height="582"  displayed="0"  panelState="---" />
           </GraphEnvironment>
         </Graph>
         <Subpopulations>
           <Population name="microglia_bBU1"  annotation=""  owningGroup=""  expanded="1"  sortPriority="10"  count="5402" >
             <Graph smoothing="0"  backColor="#ffffff"  foreColor="#000000"  heatMapStatParameter="GFP-A"  type="Pseudocolor"  fast="1" >
               <Axis dimension="x"  name="FSC-H"  label=""  auto="auto" />
               <Axis dimension="y"  name="FSC-W"  label=""  auto="auto" />
               <GraphSettings level="5%"  smoothingHighResolution="1"  contourHighResolution="1"  histogramSmoothingCount="0"  graphResolution="256"  showOutliers="0"  drawLargeDots="0"  dotsToDraw="8000"  tint="le.chartfill.tinted.40"  lineWeight="le.lineweight.normal"  lineStyle="le.linestyle.solid" />
               <GraphEnvironment showGrid="0"  showAxes="tnlTNL"  showGates="1"  showFreqOnPlots="1"  showGateNameOnPlots="1"  showMedians="0"  showUncomped="0"  addEventParam="0"  lastYAxisName="" >
                 <TextTraits font="SansSerif"  size="11"  name="Labels"  style="plain"  color="#000000"  background="#00ffffff"  just="left" />
                 <TextTraits font="SansSerif"  size="11"  name="LayoutGates"  style="plain"  color="#000000"  background="#00ffffff"  just="left" />
                 <TextTraits font="SansSerif"  size="9"  name="Numbers"  style="plain"  color="#000000"  background="#00ffffff"  just="left" />
                 <TextTraits font="SansSerif"  size="9"  name="Legend"  style="plain"  color="#000000"  background="#00ffffff"  just="left" />
                 <WindowPosition x="665"  y="23"  width="390"  height="582"  displayed="0"  panelState="---" />
               </GraphEnvironment>
             </Graph>
             <Gate gating:id="ID129898395" >
               <gating:EllipsoidGate eventsInside="1"  annoOffsetX="-20"  annoOffsetY="-87"  tint="#000000"  isTinted="0"  lineWeight="Normal"  userDefined="1"  gating:distance="124.04723329970007" >
                 <gating:dimension>
                   <data-type:fcs-dimension data-type:name="FSC-A" />
                 </gating:dimension>
                 <gating:dimension>
                   <data-type:fcs-dimension data-type:name="SSC-A" />
                 </gating:dimension>
                 <gating:foci>
                   <gating:vertex>
                     <gating:coordinate data-type:value="49.1501404381" />
                     <gating:coordinate data-type:value="65.2764656097" />
                   </gating:vertex>
                   <gating:vertex>
                     <gating:coordinate data-type:value="126.8498595619" />
                     <gating:coordinate data-type:value="107.7235343903" />
                   </gating:vertex>
                 </gating:foci>
                 <gating:edge>
                   <gating:vertex>
                     <gating:coordinate data-type:value="34" />
                     <gating:coordinate data-type:value="57" />
                   </gating:vertex>
                   <gating:vertex>
                     <gating:coordinate data-type:value="142" />
                     <gating:coordinate data-type:value="116" />
                   </gating:vertex>
                   <gating:vertex>
                     <gating:coordinate data-type:value="109" />
                     <gating:coordinate data-type:value="49" />
                   </gating:vertex>
                   <gating:vertex>
                     <gating:coordinate data-type:value="68" />
                     <gating:coordinate data-type:value="124" />
                   </gating:vertex>
                 </gating:edge>
               </gating:EllipsoidGate>
             </Gate>
             <Subpopulations>
               <Population name="Single Cells_1"  annotation=""  owningGroup=""  expanded="1"  sortPriority="10"  count="5211" >
                 <Graph smoothing="0"  backColor="#ffffff"  foreColor="#000000"  heatMapStatParameter="GFP-A"  type="Pseudocolor"  fast="1" >
                   <Axis dimension="x"  name="SSC-H"  label=""  auto="auto" />
                   <Axis dimension="y"  name="SSC-W"  label=""  auto="auto" />
                   <GraphSettings level="5%"  smoothingHighResolution="1"  contourHighResolution="1"  histogramSmoothingCount="0"  graphResolution="256"  showOutliers="0"  drawLargeDots="0"  dotsToDraw="8000"  tint="le.chartfill.tinted.40"  lineWeight="le.lineweight.normal"  lineStyle="le.linestyle.solid" />
                   <GraphEnvironment showGrid="0"  showAxes="tnlTNL"  showGates="1"  showFreqOnPlots="1"  showGateNameOnPlots="1"  showMedians="0"  showUncomped="0"  addEventParam="0"  lastYAxisName="" >
                     <TextTraits font="SansSerif"  size="11"  name="Labels"  style="plain"  color="#000000"  background="#00ffffff"  just="left" />
                     <TextTraits font="SansSerif"  size="11"  name="LayoutGates"  style="plain"  color="#000000"  background="#00ffffff"  just="left" />
                     <TextTraits font="SansSerif"  size="9"  name="Numbers"  style="plain"  color="#000000"  background="#00ffffff"  just="left" />
                     <TextTraits font="SansSerif"  size="9"  name="Legend"  style="plain"  color="#000000"  background="#00ffffff"  just="left" />
                     <WindowPosition x="665"  y="23"  width="390"  height="582"  displayed="0"  panelState="---" />
                   </GraphEnvironment>
                 </Graph>
                 <Gate gating:id="ID1665590849"  gating:parent_id="ID129898395" >
                   <gating:EllipsoidGate eventsInside="1"  annoOffsetX="5"  annoOffsetY="-74"  tint="#000000"  isTinted="0"  lineWeight="Normal"  userDefined="1"  gating:distance="84.62758872899327" >
                     <gating:dimension>
                       <data-type:fcs-dimension data-type:name="FSC-H" />
                     </gating:dimension>
                     <gating:dimension>
                       <data-type:fcs-dimension data-type:name="FSC-W" />
                     </gating:dimension>
                     <gating:foci>
                       <gating:vertex>
                         <gating:coordinate data-type:value="25.4571935209" />
                         <gating:coordinate data-type:value="105.9535524297" />
                       </gating:vertex>
                       <gating:vertex>
                         <gating:coordinate data-type:value="94.5428064791" />
                         <gating:coordinate data-type:value="80.0464475703" />
                       </gating:vertex>
                     </gating:foci>
                     <gating:edge>
                       <gating:vertex>
                         <gating:coordinate data-type:value="100" />
                         <gating:coordinate data-type:value="78" />
                       </gating:vertex>
                       <gating:vertex>
                         <gating:coordinate data-type:value="20" />
                         <gating:coordinate data-type:value="108" />
                       </gating:vertex>
                       <gating:vertex>
                         <gating:coordinate data-type:value="52" />
                         <gating:coordinate data-type:value="73" />
                       </gating:vertex>
                       <gating:vertex>
                         <gating:coordinate data-type:value="68" />
                         <gating:coordinate data-type:value="113" />
                       </gating:vertex>
                     </gating:edge>
                   </gating:EllipsoidGate>
                 </Gate>
                 <Subpopulations>
                   <Population name="Single Cells_2"  annotation=""  owningGroup=""  expanded="1"  sortPriority="10"  count="5036" >
                     <Graph smoothing="13"  backColor="#ffffff"  foreColor="#000000"  heatMapStatParameter="GFP-A"  type="Histogram"  fast="1" >
                       <Axis dimension="x"  name="Violet B-A"  label=""  auto="auto" />
                       <Axis dimension="y"  name=""  label=""  auto="manual"  min="0"  max="100" />
                       <GraphSettings level="5%"  smoothingHighResolution="1"  contourHighResolution="1"  histogramSmoothingCount="0"  graphResolution="256"  showOutliers="0"  drawLargeDots="0"  dotsToDraw="8000"  tint="le.chartfill.tinted.40"  lineWeight="le.lineweight.normal"  lineStyle="le.linestyle.solid" />
                       <GraphEnvironment showGrid="0"  showAxes="tnlTNL"  showGates="1"  showFreqOnPlots="1"  showGateNameOnPlots="1"  showMedians="0"  showUncomped="0"  addEventParam="0"  lastYAxisName="" >
                         <TextTraits font="SansSerif"  size="11"  name="Labels"  style="plain"  color="#000000"  background="#00ffffff"  just="left" />
                         <TextTraits font="SansSerif"  size="11"  name="LayoutGates"  style="plain"  color="#000000"  background="#00ffffff"  just="left" />
                         <TextTraits font="SansSerif"  size="9"  name="Numbers"  style="plain"  color="#000000"  background="#00ffffff"  just="left" />
                         <TextTraits font="SansSerif"  size="9"  name="Legend"  style="plain"  color="#000000"  background="#00ffffff"  just="left" />
                         <WindowPosition x="665"  y="25"  width="390"  height="751"  displayed="0"  panelState="+--" />
                       </GraphEnvironment>
                     </Graph>
                     <Gate gating:id="ID1338215706"  gating:parent_id="ID1665590849" >
                       <gating:EllipsoidGate eventsInside="1"  annoOffsetX="9"  annoOffsetY="-67"  tint="#000000"  isTinted="0"  lineWeight="Normal"  userDefined="1"  gating:distance="76.03304943121097" >
                         <gating:dimension>
                           <data-type:fcs-dimension data-type:name="SSC-H" />
                         </gating:dimension>
                         <gating:dimension>
                           <data-type:fcs-dimension data-type:name="SSC-W" />
                         </gating:dimension>
                         <gating:foci>
                           <gating:vertex>
                             <gating:coordinate data-type:value="38.3753199467" />
                             <gating:coordinate data-type:value="76.1925935092" />
                           </gating:vertex>
                           <gating:vertex>
                             <gating:coordinate data-type:value="107.6246800533" />
                             <gating:coordinate data-type:value="81.8074064908" />
                           </gating:vertex>
                         </gating:foci>
                         <gating:edge>
                           <gating:vertex>
                             <gating:coordinate data-type:value="36" />
                             <gating:coordinate data-type:value="76" />
                           </gating:vertex>
                           <gating:vertex>
                             <gating:coordinate data-type:value="110" />
                             <gating:coordinate data-type:value="82" />
                           </gating:vertex>
                           <gating:vertex>
                             <gating:coordinate data-type:value="75" />
                             <gating:coordinate data-type:value="66" />
                           </gating:vertex>
                           <gating:vertex>
                             <gating:coordinate data-type:value="72" />
                             <gating:coordinate data-type:value="92" />
                           </gating:vertex>
                         </gating:edge>
                       </gating:EllipsoidGate>
                     </Gate>
                     <Subpopulations>
                       <Population name="P2RY12 (+)"  annotation=""  owningGroup=""  expanded="1"  sortPriority="10"  count="4826" >
                         <Graph smoothing="13"  backColor="#ffffff"  foreColor="#000000"  heatMapStatParameter="GFP-A"  type="Histogram"  fast="1" >
                           <Axis dimension="x"  name="Violet B-A"  label=""  auto="auto" />
                           <Axis dimension="y"  name=""  label=""  auto="auto" />
                           <GraphSettings level="5%"  smoothingHighResolution="1"  contourHighResolution="1"  histogramSmoothingCount="0"  graphResolution="256"  showOutliers="0"  drawLargeDots="0"  dotsToDraw="8000"  tint="le.chartfill.tinted.40"  lineWeight="le.lineweight.normal"  lineStyle="le.linestyle.solid" />
                           <GraphEnvironment showGrid="0"  showAxes="tnlTNL"  showGates="1"  showFreqOnPlots="1"  showGateNameOnPlots="1"  showMedians="0"  showUncomped="0"  addEventParam="0"  lastYAxisName="" >
                             <TextTraits font="SansSerif"  size="11"  name="Labels"  style="plain"  color="#000000"  background="#00ffffff"  just="left" />
                             <TextTraits font="SansSerif"  size="11"  name="LayoutGates"  style="plain"  color="#000000"  background="#00ffffff"  just="left" />
                             <TextTraits font="SansSerif"  size="9"  name="Numbers"  style="plain"  color="#000000"  background="#00ffffff"  just="left" />
                             <TextTraits font="SansSerif"  size="9"  name="Legend"  style="plain"  color="#000000"  background="#00ffffff"  just="left" />
                             <WindowPosition x="693"  y="161"  width="390"  height="582"  displayed="1"  panelState="---" />
                           </GraphEnvironment>
                         </Graph>
                         <Gate gating:id="ID1319215039"  gating:parent_id="ID1338215706" >
                           <gating:RectangleGate eventsInside="1"  annoOffsetX="133"  annoOffsetY="-6"  tint="#000000"  isTinted="0"  lineWeight="Normal"  userDefined="1" >
                             <gating:dimension gating:min="2762.1961028370906"  gating:max="183331.15213713108"  yRatio="0.279918864097363" >
                               <data-type:fcs-dimension data-type:name="Violet B-A" />
                             </gating:dimension>
                           </gating:RectangleGate>
                         </Gate>
                       </Population>
                       <Population name="P2RY12 (-)"  annotation=""  owningGroup=""  expanded="1"  sortPriority="10"  count="177" >
                         <Graph smoothing="13"  backColor="#ffffff"  foreColor="#000000"  heatMapStatParameter="GFP-A"  type="Histogram"  fast="1" >
                           <Axis dimension="x"  name="Violet B-A"  label=""  auto="auto" />
                           <Axis dimension="y"  name=""  label=""  auto="auto" />
                           <GraphSettings level="5%"  smoothingHighResolution="1"  contourHighResolution="1"  histogramSmoothingCount="0"  graphResolution="256"  showOutliers="0"  drawLargeDots="0"  dotsToDraw="8000"  tint="le.chartfill.tinted.40"  lineWeight="le.lineweight.normal"  lineStyle="le.linestyle.solid" />
                           <GraphEnvironment showGrid="0"  showAxes="tnlTNL"  showGates="1"  showFreqOnPlots="1"  showGateNameOnPlots="1"  showMedians="0"  showUncomped="0"  addEventParam="0"  lastYAxisName="" >
                             <TextTraits font="SansSerif"  size="11"  name="Labels"  style="plain"  color="#000000"  background="#00ffffff"  just="left" />
                             <TextTraits font="SansSerif"  size="11"  name="LayoutGates"  style="plain"  color="#000000"  background="#00ffffff"  just="left" />
                             <TextTraits font="SansSerif"  size="9"  name="Numbers"  style="plain"  color="#000000"  background="#00ffffff"  just="left" />
                             <TextTraits font="SansSerif"  size="9"  name="Legend"  style="plain"  color="#000000"  background="#00ffffff"  just="left" />
                             <WindowPosition x="693"  y="161"  width="390"  height="582"  displayed="1"  panelState="---" />
                           </GraphEnvironment>
                         </Graph>
                         <Gate gating:id="ID1844811940"  gating:parent_id="ID1338215706" >
                           <gating:RectangleGate eventsInside="1"  annoOffsetX="-8"  annoOffsetY="-3"  tint="#000000"  isTinted="0"  lineWeight="Normal"  userDefined="1" >
                             <gating:dimension gating:min="-132.30969191868215"  gating:max="2584.7762618862916"  yRatio="0.27935222672064774" >
                               <data-type:fcs-dimension data-type:name="Violet B-A" />
                             </gating:dimension>
                           </gating:RectangleGate>
                         </Gate>
                       </Population>
                     </Subpopulations>
                   </Population>
                 </Subpopulations>
               </Population>
             </Subpopulations>
           </Population>
         </Subpopulations>
       </SampleNode>
     </Sample>
     <Sample>
       <DataSet uri="file:/Volumes/RG%20Lab%20Mac/Fig3_Bii_iMGs_P2RY12_FCS-files/Negative-Control_P2RY12-staining.fcs"  sampleID="2" />
       <Transformations>
         <transforms:linear transforms:minRange="0"  transforms:maxRange="262144"  gain="1" >
           <data-type:parameter data-type:name="FSC-A" />
         </transforms:linear>
         <transforms:linear transforms:minRange="0"  transforms:maxRange="262144"  gain="1" >
           <data-type:parameter data-type:name="FSC-H" />
         </transforms:linear>
         <transforms:linear transforms:minRange="0"  transforms:maxRange="262144"  gain="1" >
           <data-type:parameter data-type:name="FSC-W" />
         </transforms:linear>
         <transforms:linear transforms:minRange="0"  transforms:maxRange="262144"  gain="1" >
           <data-type:parameter data-type:name="SSC-A" />
         </transforms:linear>
         <transforms:linear transforms:minRange="0"  transforms:maxRange="262144"  gain="1" >
           <data-type:parameter data-type:name="SSC-H" />
         </transforms:linear>
         <transforms:linear transforms:minRange="0"  transforms:maxRange="262144"  gain="1" >
           <data-type:parameter data-type:name="SSC-W" />
         </transforms:linear>
         <transforms:biex transforms:length="256"  transforms:maxRange="262144"  transforms:neg="0"  transforms:width="-100"  transforms:pos="4.418539922" >
           <data-type:parameter data-type:name="GFP-A" />
         </transforms:biex>
         <transforms:biex transforms:length="256"  transforms:maxRange="262144"  transforms:neg="0"  transforms:width="-100"  transforms:pos="4.418539922" >
           <data-type:parameter data-type:name="Violet B-A" />
         </transforms:biex>
         <transforms:biex transforms:length="256"  transforms:maxRange="262144"  transforms:neg="0"  transforms:width="-100"  transforms:pos="4.418539922" >
           <data-type:parameter data-type:name="APC-A" />
         </transforms:biex>
         <transforms:biex transforms:length="256"  transforms:maxRange="262144"  transforms:neg="0"  transforms:width="-100"  transforms:pos="4.418539922" >
           <data-type:parameter data-type:name="NIR-A" />
         </transforms:biex>
         <transforms:linear transforms:minRange="0.001"  transforms:maxRange="34.086"  gain="1" >
           <data-type:parameter data-type:name="Time" />
         </transforms:linear>
       </Transformations>
       <Keywords>
         <Keyword name="FJ_FCS_VERSION"  value="3" />
         <Keyword name="$BEGINANALYSIS"  value="0" />
         <Keyword name="$BEGINSTEXT"  value="0" />
         <Keyword name="$BTIM"  value="09:55:33" />
         <Keyword name="$BYTEORD"  value="4,3,2,1" />
         <Keyword name="$CYT"  value="LSRII" />
         <Keyword name="$DATATYPE"  value="F" />
         <Keyword name="$DATE"  value="29-APR-2021" />
         <Keyword name="$ENDANALYSIS"  value="0" />
         <Keyword name="$ENDSTEXT"  value="0" />
         <Keyword name="$ETIM"  value="09:56:08" />
         <Keyword name="$FIL"  value="Negative-Control_P2RY12-staining.fcs" />
         <Keyword name="$INST"  value=" " />
         <Keyword name="$MODE"  value="L" />
         <Keyword name="$NEXTDATA"  value="0" />
         <Keyword name="$OP"  value="FCCFuser" />
         <Keyword name="$P1B"  value="32" />
         <Keyword name="$P1E"  value="0,0" />
         <Keyword name="$P1G"  value="1.0" />
         <Keyword name="$P1N"  value="FSC-A" />
         <Keyword name="$P1R"  value="262144" />
         <Keyword name="$P1V"  value="580" />
         <Keyword name="$P2B"  value="32" />
         <Keyword name="$P2E"  value="0,0" />
         <Keyword name="$P2G"  value="1.0" />
         <Keyword name="$P2N"  value="FSC-H" />
         <Keyword name="$P2R"  value="262144" />
         <Keyword name="$P2V"  value="580" />
         <Keyword name="$P3B"  value="32" />
         <Keyword name="$P3E"  value="0,0" />
         <Keyword name="$P3G"  value="1.0" />
         <Keyword name="$P3N"  value="FSC-W" />
         <Keyword name="$P3R"  value="262144" />
         <Keyword name="$P3V"  value="580" />
         <Keyword name="$P4B"  value="32" />
         <Keyword name="$P4E"  value="0,0" />
         <Keyword name="$P4G"  value="1.0" />
         <Keyword name="$P4N"  value="SSC-A" />
         <Keyword name="$P4R"  value="262144" />
         <Keyword name="$P4V"  value="250" />
         <Keyword name="$P5B"  value="32" />
         <Keyword name="$P5E"  value="0,0" />
         <Keyword name="$P5G"  value="1.0" />
         <Keyword name="$P5N"  value="SSC-H" />
         <Keyword name="$P5R"  value="262144" />
         <Keyword name="$P5V"  value="250" />
         <Keyword name="$P6B"  value="32" />
         <Keyword name="$P6E"  value="0,0" />
         <Keyword name="$P6G"  value="1.0" />
         <Keyword name="$P6N"  value="SSC-W" />
         <Keyword name="$P6R"  value="262144" />
         <Keyword name="$P6V"  value="250" />
         <Keyword name="$P7B"  value="32" />
         <Keyword name="$P7E"  value="0,0" />
         <Keyword name="$P7G"  value="1.0" />
         <Keyword name="$P7N"  value="GFP-A" />
         <Keyword name="$P7R"  value="262144" />
         <Keyword name="$P7V"  value="500" />
         <Keyword name="$P8B"  value="32" />
         <Keyword name="$P8E"  value="0,0" />
         <Keyword name="$P8G"  value="1.0" />
         <Keyword name="$P8N"  value="Violet B-A" />
         <Keyword name="$P8R"  value="262144" />
         <Keyword name="$P8V"  value="400" />
         <Keyword name="$P9B"  value="32" />
         <Keyword name="$P9E"  value="0,0" />
         <Keyword name="$P9G"  value="1.0" />
         <Keyword name="$P9N"  value="APC-A" />
         <Keyword name="$P9R"  value="262144" />
         <Keyword name="$P9V"  value="450" />
         <Keyword name="$P10B"  value="32" />
         <Keyword name="$P10E"  value="0,0" />
         <Keyword name="$P10G"  value="1.0" />
         <Keyword name="$P10N"  value="NIR-A" />
         <Keyword name="$P10R"  value="262144" />
         <Keyword name="$P10V"  value="320" />
         <Keyword name="$P11B"  value="32" />
         <Keyword name="$P11E"  value="0,0" />
         <Keyword name="$P11G"  value="0.01" />
         <Keyword name="$P11N"  value="Time" />
         <Keyword name="$P11R"  value="262144" />
         <Keyword name="$PAR"  value="11" />
         <Keyword name="$SRC"  value="Compensation-tubes" />
         <Keyword name="$SYS"  value="Windows XP 5.1" />
         <Keyword name="$TIMESTEP"  value="0.01" />
         <Keyword name="$TOT"  value="10000" />
         <Keyword name="APPLY COMPENSATION"  value="TRUE" />
         <Keyword name="AUTOBS"  value="TRUE" />
         <Keyword name="CREATOR"  value="BD FACSDiva Software Version 6.2" />
         <Keyword name="CST BASELINE DATE"  value="01_25_2021 01:36:39 PM" />
         <Keyword name="CST BEADS LOT ID"  value="81448" />
         <Keyword name="CST SETUP DATE"  value="01_25_2021 01:41:30 PM" />
         <Keyword name="CST SETUP STATUS"  value="SUCCESS" />
         <Keyword name="CYTNUM"  value="H48200053" />
         <Keyword name="CYTOMETER CONFIG CREATE DATE"  value="11_13_2018 12:34:04 PM" />
         <Keyword name="EXPERIMENT NAME"  value="2021-04-29_SJ_Microglia" />
         <Keyword name="EXPORT TIME"  value="29-APR-2021-10:00:40" />
         <Keyword name="EXPORT USER NAME"  value="FCCFuser" />
         <Keyword name="FSC ASF"  value="0.78" />
         <Keyword name="GUID"  value="d45c05d4-ca80-4ea9-b23c-de120d28106a" />
         <Keyword name="LASER1ASF"  value="0.93" />
         <Keyword name="LASER1DELAY"  value="0.00" />
         <Keyword name="LASER1NAME"  value="Blue" />
         <Keyword name="LASER2ASF"  value="1.06" />
         <Keyword name="LASER2DELAY"  value="38.98" />
         <Keyword name="LASER2NAME"  value="Violet" />
         <Keyword name="LASER3ASF"  value="1.05" />
         <Keyword name="LASER3DELAY"  value="75.81" />
         <Keyword name="LASER3NAME"  value="355 UV" />
         <Keyword name="LASER4ASF"  value="0.74" />
         <Keyword name="LASER4DELAY"  value="112.66" />
         <Keyword name="LASER4NAME"  value="Red" />
         <Keyword name="LASER5ASF"  value="0.80" />
         <Keyword name="LASER5DELAY"  value="151.52" />
         <Keyword name="LASER5NAME"  value="561 Yellow-Green" />
         <Keyword name="P1BS"  value="0" />
         <Keyword name="P1DISPLAY"  value="LIN" />
         <Keyword name="P1MS"  value="0" />
         <Keyword name="P2BS"  value="0" />
         <Keyword name="P2DISPLAY"  value="LIN" />
         <Keyword name="P2MS"  value="0" />
         <Keyword name="P3BS"  value="-1" />
         <Keyword name="P3MS"  value="0" />
         <Keyword name="P4BS"  value="0" />
         <Keyword name="P4DISPLAY"  value="LIN" />
         <Keyword name="P4MS"  value="0" />
         <Keyword name="P5BS"  value="0" />
         <Keyword name="P5DISPLAY"  value="LIN" />
         <Keyword name="P5MS"  value="0" />
         <Keyword name="P6BS"  value="-1" />
         <Keyword name="P6MS"  value="0" />
         <Keyword name="P7BS"  value="66" />
         <Keyword name="P7DISPLAY"  value="LOG" />
         <Keyword name="P7MS"  value="0" />
         <Keyword name="P8BS"  value="216" />
         <Keyword name="P8DISPLAY"  value="LOG" />
         <Keyword name="P8MS"  value="0" />
         <Keyword name="P9BS"  value="54" />
         <Keyword name="P9DISPLAY"  value="LOG" />
         <Keyword name="P9MS"  value="0" />
         <Keyword name="P10BS"  value="52" />
         <Keyword name="P10DISPLAY"  value="LOG" />
         <Keyword name="P10MS"  value="0" />
         <Keyword name="P11BS"  value="0" />
         <Keyword name="P11MS"  value="0" />
         <Keyword name="SPILL"  value="4,GFP-A,Violet B-A,APC-A,NIR-A,1,0,0,0,0,1,0,0,0,0,1,0,0,0,0,1" />
         <Keyword name="THRESHOLD"  value="FSC,5000" />
         <Keyword name="TUBE NAME"  value="BV-421 beads" />
         <Keyword name="WINDOW EXTENSION"  value="10.00" />
         <Keyword name="$BEGINDATA"  value="2384" />
         <Keyword name="$ENDDATA"  value="442383" />
         <Keyword name="$P1S"  value="" />
         <Keyword name="$P2S"  value="" />
         <Keyword name="$P3S"  value="" />
         <Keyword name="$P4S"  value="" />
         <Keyword name="$P5S"  value="" />
         <Keyword name="$P6S"  value="" />
         <Keyword name="$P7S"  value="" />
         <Keyword name="$P8S"  value="" />
         <Keyword name="$P9S"  value="" />
         <Keyword name="$P10S"  value="" />
         <Keyword name="$P11S"  value="" />
         <Keyword name="FILENAME"  value="" />
       </Keywords>
       <SampleValidity version="1"  sampleTime="35" >
         <Time avgDeltaT="0.6817"  values="0.648 0.659 0.721 0.782 0.726 0.624 0.711 0.707 0.675 0.71 0.672 0.631 0.702001 0.655 0.597 0.65 0.639999 0.717 0.698999 0.619 0.726 0.696 0.64 0.624999 0.703001 0.705 0.656 0.650999 0.584 0.775 0.633001 0.645 0.734999 0.722 0.681 0.715998 0.668001 0.701 0.721998 0.638 0.685001 0.682003 0.618 0.623999 0.594002 0.696999 0.711998 0.649002 0.760998 0.723 " />
         <LargeDeltaTimeCheck biggestDeltaT="3"  avgDeltaT="1.08923" />
         <EventRateConsistency slope="-0.00310716"  mean="3.36963" />
         <ParameterCheck name="NIR-A"  numChannels="4096"  numInFirstChannels="0"  numInLastChannels="0"  minChannel="1"  maxChannel="4094" >
           <Medians length="10"  values="927 927 926 927 927 927 927 926 927 927 " />
           <KineticsThresholdCheck mean="926.8"  stddev="0.421637" />
           <Kinetics name="NIR-A"  range="34.085" >
             <Plot1D length="35"  values="12.98158 13.67986 11.26867 11.24987 10.99429 10.29584 12.19102 11.31213 11.62565 11.05407 12.40168 12.68981 11.48542 11.62857 11.75264 10.92220 12.02740 10.62258 12.06732 11.32521 11.42084 12.62933 11.95124 10.90551 13.03068 11.38675 11.12242 11.38569 10.79607 11.72837 9.78219 12.87915 11.51215 10.11333 10.45250 " />
           </Kinetics>
           <TrendThresholdCheck slope="0"  mean="926.8"  ratio="0" />
         </ParameterCheck>
         <ParameterCheck name="FSC-A"  numChannels="4096"  numInFirstChannels="0"  numInLastChannels="7"  minChannel="1"  maxChannel="4095" >
           <Medians length="10"  values="601 601 600 600 606 601 603 605 598 604 " />
           <KineticsThresholdCheck mean="601.9"  stddev="2.5144" />
           <Kinetics name="FSC-A"  range="34.085" >
             <Plot1D length="35"  values="38232.62500 39342.43359 38071.18750 38130.49219 38266.79688 39899.50391 38620.37891 38322.42969 38421.46094 38035.31641 37763.95312 38323.40234 37930.69141 38137.92578 37574.81250 40493.21875 40045.67578 39940.98828 37654.55078 38545.85938 38530.90625 37649.87500 38072.74609 37086.54688 38383.05469 39266.09375 39110.15234 38384.23828 38834.70703 38306.28125 37744.11719 39923.36328 39271.92188 39275.11719 37202.44922 " />
           </Kinetics>
           <TrendThresholdCheck slope="0.212121"  mean="601.9"  ratio="0.00352419" />
         </ParameterCheck>
         <ParameterCheck name="FSC-H"  numChannels="4096"  numInFirstChannels="0"  numInLastChannels="0"  minChannel="1"  maxChannel="4095" >
           <Medians length="10"  values="545 546 543 543 550 545 546 544 543 547 " />
           <KineticsThresholdCheck mean="545.2"  stddev="2.20101" />
           <Kinetics name="FSC-H"  range="34.085" >
             <Plot1D length="35"  values="34424.89844 35604.50391 34420.92578 34544.33984 34733.22266 35985.03516 34863.88281 34595.97656 34761.82422 34401.12500 34068.34766 34814.79688 34239.73438 34547.99609 34069.51172 36519.02734 36350.42578 36027.15625 34189.08594 34747.50781 34901.57031 33995.70703 34435.90625 33734.53906 34630.54297 35176.41797 35194.58984 34660.92578 34953.60156 34385.31641 34140.53516 36199.30859 35459.33594 35616.12109 33992.12109 " />
           </Kinetics>
           <TrendThresholdCheck slope="0.0363636"  mean="545.2"  ratio="0.000666978" />
         </ParameterCheck>
         <ParameterCheck name="FSC-W"  numChannels="4096"  numInFirstChannels="0"  numInLastChannels="0"  minChannel="1"  maxChannel="4095" >
           <Medians length="10"  values="1128 1130 1129 1129 1128 1129 1128 1130 1129 1130 " />
           <KineticsThresholdCheck mean="1129"  stddev="0.816497" />
           <Kinetics name="FSC-W"  range="34.085" >
             <Plot1D length="35"  values="72593.89062 72295.42188 72283.20312 72166.28906 72102.07031 72318.57812 72403.11719 72383.00000 72217.21094 72262.61719 72383.47656 72282.72656 72291.38281 72249.24219 72136.19531 72367.95312 71951.91406 72596.34375 72150.61719 73078.47656 72609.60938 72302.63281 72229.78125 71894.81250 73086.75000 72934.11719 72691.34375 72327.71094 72412.52344 72561.43750 72180.71094 72299.02344 72493.83594 72153.40625 71717.68750 " />
           </Kinetics>
           <TrendThresholdCheck slope="0.0848485"  mean="1129"  ratio="0.000751537" />
         </ParameterCheck>
         <ParameterCheck name="SSC-A"  numChannels="4096"  numInFirstChannels="36"  numInLastChannels="4"  minChannel="1"  maxChannel="4095" >
           <Medians length="10"  values="1341 1354 1355 1351 1342 1351 1349 1352 1350 1350 " />
           <KineticsThresholdCheck mean="1349.5"  stddev="4.60072" />
           <Kinetics name="SSC-A"  range="34.085" >
             <Plot1D length="35"  values="84590.39844 82526.03906 83789.30469 85255.33594 84644.10156 84907.94531 86389.46094 83552.10938 85669.68750 86299.31250 85175.65625 83018.54688 85235.49219 86004.96875 84596.37500 85851.55469 83484.89844 88287.04688 85790.92188 85594.82812 84947.60938 82067.12500 83804.09375 82410.96875 83870.01562 85921.49219 85943.27344 85034.89844 85566.39062 84653.66406 84210.75000 86628.60156 86626.64062 85153.85938 86134.25000 " />
           </Kinetics>
           <TrendThresholdCheck slope="0.248485"  mean="1349.5"  ratio="0.00184131" />
         </ParameterCheck>
         <ParameterCheck name="SSC-H"  numChannels="4096"  numInFirstChannels="32"  numInLastChannels="0"  minChannel="1"  maxChannel="4095" >
           <Medians length="10"  values="1313 1325 1326 1322 1317 1322 1323 1323 1321 1320 " />
           <KineticsThresholdCheck mean="1321.2"  stddev="3.8239" />
           <Kinetics name="SSC-H"  range="34.085" >
             <Plot1D length="35"  values="81563.42969 79767.34375 80900.89062 82751.92969 82113.89062 82049.32031 83307.97656 80815.80469 83065.68750 83263.44531 82528.72656 80661.86719 82163.80469 83564.82812 81980.82031 82812.44531 80759.22656 84867.72656 83322.25781 82447.68750 82392.17969 79692.25781 81046.85938 79407.35156 80811.14062 83142.92969 81992.42188 82159.92969 82101.91406 81570.56250 81333.09375 83336.09375 84012.25000 82354.52344 84170.52344 " />
           </Kinetics>
           <TrendThresholdCheck slope="0.169697"  mean="1321.2"  ratio="0.00128442" />
         </ParameterCheck>
         <ParameterCheck name="SSC-W"  numChannels="4096"  numInFirstChannels="21"  numInLastChannels="1"  minChannel="1"  maxChannel="4095" >
           <Medians length="10"  values="1046 1047 1047 1047 1046 1047 1046 1047 1047 1048 " />
           <KineticsThresholdCheck mean="1046.8"  stddev="0.632456" />
           <Kinetics name="SSC-W"  range="34.085" >
             <Plot1D length="35"  values="67411.97656 68088.98438 67713.12500 67321.90625 66654.37500 67666.35938 67874.74219 67589.99219 67374.60156 67293.76562 67317.62500 67657.42188 67825.66406 67387.46875 66841.60938 67978.86719 66591.78125 67514.09375 66940.27344 68683.70312 66936.65625 66786.78125 67000.84375 66216.59375 68386.44531 68135.07031 67539.15625 67612.07812 67139.27344 67882.74219 67151.94531 67344.25781 67416.21875 67071.14062 66866.70312 " />
           </Kinetics>
           <TrendThresholdCheck slope="0.0969697"  mean="1046.8"  ratio="0.000926344" />
         </ParameterCheck>
         <ParameterCheck name="GFP-A"  numChannels="4096"  numInFirstChannels="0"  numInLastChannels="0"  minChannel="1"  maxChannel="4094" >
           <Medians length="10"  values="988 990 989 988 989 990 989 990 989 989 " />
           <KineticsThresholdCheck mean="989.1"  stddev="0.737865" />
           <Kinetics name="GFP-A"  range="34.085" >
             <Plot1D length="35"  values="85.42987 91.36832 85.02142 113.49850 104.56662 93.78133 83.68304 84.24430 85.54028 89.73099 108.85344 87.28388 101.32747 85.41539 81.25468 89.91020 83.64941 143.75980 83.39832 107.43774 82.64603 84.21848 87.41342 80.22958 110.75483 87.58335 88.60998 87.96926 86.33774 83.97128 95.14664 82.73628 101.90788 101.91512 95.82721 " />
           </Kinetics>
           <TrendThresholdCheck slope="0.0666667"  mean="989.1"  ratio="0.000674013" />
         </ParameterCheck>
         <ParameterCheck name="Violet B-A"  numChannels="4096"  numInFirstChannels="0"  numInLastChannels="14"  minChannel="1"  maxChannel="4094" >
           <Medians length="10"  values="2087 2102 2079 2077 2080 2068 2077 2077 2063 2082 " />
           <KineticsThresholdCheck mean="2079.2"  stddev="10.4966" />
           <Kinetics name="Violet B-A"  range="34.085" >
             <Plot1D length="35"  values="49451.16016 52846.66797 46766.54688 49380.91016 49754.72656 53381.00781 50313.65625 47255.21484 44134.63281 49296.67969 50887.81641 47667.26562 52149.31641 46007.02344 47083.53906 50623.36719 48511.18359 47996.51562 50593.16797 41041.64844 52838.59766 46067.56250 44738.74609 43786.40625 42889.05078 50449.23438 48933.70312 41476.26172 50340.07031 42552.46094 50117.68750 50627.15234 48166.20703 44895.74219 53128.00391 " />
           </Kinetics>
           <TrendThresholdCheck slope="-2.06061"  mean="2079.2"  ratio="0.00991057" />
         </ParameterCheck>
         <ParameterCheck name="APC-A"  numChannels="4096"  numInFirstChannels="0"  numInLastChannels="0"  minChannel="1"  maxChannel="4094" >
           <Medians length="10"  values="1156 1160 1156 1159 1157 1158 1161 1158 1158 1159 " />
           <KineticsThresholdCheck mean="1158.2"  stddev="1.61933" />
           <Kinetics name="APC-A"  range="34.085" >
             <Plot1D length="35"  values="298.32022 299.52814 293.48630 304.14752 300.00616 297.61319 306.09369 422.77603 297.81775 310.97327 312.63519 469.52356 304.18887 305.77927 302.06943 307.41507 290.44623 318.77548 300.36581 309.50970 305.77899 290.80731 297.71619 295.68338 326.11319 304.49817 305.24738 299.18271 302.74863 298.05527 298.82117 308.79138 304.51013 302.61084 293.81085 " />
           </Kinetics>
           <TrendThresholdCheck slope="0.181818"  mean="1158.2"  ratio="0.00156983" />
         </ParameterCheck>
       </SampleValidity>
       <SampleNode name="Negative-Control_P2RY12-staining.fcs"  annotation=""  owningGroup=""  expanded="0"  sortPriority="10"  count="10000"  sampleID="2" >
         <Graph smoothing="0"  backColor="#ffffff"  foreColor="#000000"  heatMapStatParameter="GFP-A"  type="Pseudocolor"  fast="1" >
           <Axis dimension="x"  name="FSC-A"  label=""  auto="auto" />
           <Axis dimension="y"  name="SSC-A"  label=""  auto="auto" />
           <GraphSettings level="5%"  smoothingHighResolution="1"  contourHighResolution="1"  histogramSmoothingCount="0"  graphResolution="256"  showOutliers="0"  drawLargeDots="0"  dotsToDraw="8000"  tint="le.chartfill.tinted.40"  lineWeight="le.lineweight.normal"  lineStyle="le.linestyle.solid" />
           <GraphEnvironment showGrid="0"  showAxes="tnlTNL"  showGates="1"  showFreqOnPlots="1"  showGateNameOnPlots="1"  showMedians="0"  showUncomped="0"  addEventParam="0"  lastYAxisName="" >
             <TextTraits font="SansSerif"  size="11"  name="Labels"  style="plain"  color="#000000"  background="#00ffffff"  just="left" />
             <TextTraits font="SansSerif"  size="11"  name="LayoutGates"  style="plain"  color="#000000"  background="#00ffffff"  just="left" />
             <TextTraits font="SansSerif"  size="9"  name="Numbers"  style="plain"  color="#000000"  background="#00ffffff"  just="left" />
             <TextTraits font="SansSerif"  size="9"  name="Legend"  style="plain"  color="#000000"  background="#00ffffff"  just="left" />
             <WindowPosition x="583"  y="158"  width="390"  height="582"  displayed="0"  panelState="---" />
           </GraphEnvironment>
         </Graph>
         <Subpopulations>
           <Population name="microglia_BU3"  annotation=""  owningGroup=""  expanded="0"  sortPriority="10"  count="8448" >
             <Graph smoothing="0"  backColor="#ffffff"  foreColor="#000000"  heatMapStatParameter="GFP-A"  type="Pseudocolor"  fast="1" >
               <Axis dimension="x"  name="FSC-H"  label=""  auto="auto" />
               <Axis dimension="y"  name="FSC-W"  label=""  auto="auto" />
               <GraphSettings level="5%"  smoothingHighResolution="1"  contourHighResolution="1"  histogramSmoothingCount="0"  graphResolution="256"  showOutliers="0"  drawLargeDots="0"  dotsToDraw="8000"  tint="le.chartfill.tinted.40"  lineWeight="le.lineweight.normal"  lineStyle="le.linestyle.solid" />
               <GraphEnvironment showGrid="0"  showAxes="tnlTNL"  showGates="1"  showFreqOnPlots="1"  showGateNameOnPlots="1"  showMedians="0"  showUncomped="0"  addEventParam="0"  lastYAxisName="" >
                 <TextTraits font="SansSerif"  size="11"  name="Labels"  style="plain"  color="#000000"  background="#00ffffff"  just="left" />
                 <TextTraits font="SansSerif"  size="11"  name="LayoutGates"  style="plain"  color="#000000"  background="#00ffffff"  just="left" />
                 <TextTraits font="SansSerif"  size="9"  name="Numbers"  style="plain"  color="#000000"  background="#00ffffff"  just="left" />
                 <TextTraits font="SansSerif"  size="9"  name="Legend"  style="plain"  color="#000000"  background="#00ffffff"  just="left" />
                 <WindowPosition x="740"  y="154"  width="390"  height="582"  displayed="0"  panelState="---" />
               </GraphEnvironment>
             </Graph>
             <Gate gating:id="ID411118629" >
               <gating:EllipsoidGate eventsInside="1"  annoOffsetX="26"  annoOffsetY="-106"  tint="#000000"  isTinted="0"  lineWeight="Normal"  userDefined="1"  gating:distance="42.92932068962296" >
                 <gating:dimension>
                   <data-type:fcs-dimension data-type:name="FSC-A" />
                 </gating:dimension>
                 <gating:dimension>
                   <data-type:fcs-dimension data-type:name="SSC-A" />
                 </gating:dimension>
                 <gating:foci>
                   <gating:vertex>
                     <gating:coordinate data-type:value="31.5045890705" />
                     <gating:coordinate data-type:value="110.3180364318" />
                   </gating:vertex>
                   <gating:vertex>
                     <gating:coordinate data-type:value="42.4954109295" />
                     <gating:coordinate data-type:value="73.6819635682" />
                   </gating:vertex>
                 </gating:foci>
                 <gating:edge>
                   <gating:vertex>
                     <gating:coordinate data-type:value="31" />
                     <gating:coordinate data-type:value="112" />
                   </gating:vertex>
                   <gating:vertex>
                     <gating:coordinate data-type:value="43" />
                     <gating:coordinate data-type:value="72" />
                   </gating:vertex>
                   <gating:vertex>
                     <gating:coordinate data-type:value="29" />
                     <gating:coordinate data-type:value="89" />
                   </gating:vertex>
                   <gating:vertex>
                     <gating:coordinate data-type:value="45" />
                     <gating:coordinate data-type:value="94" />
                   </gating:vertex>
                 </gating:edge>
               </gating:EllipsoidGate>
             </Gate>
             <Subpopulations>
               <Population name="single cells_1"  annotation=""  owningGroup=""  expanded="0"  sortPriority="10"  count="8441" >
                 <Graph smoothing="0"  backColor="#ffffff"  foreColor="#000000"  heatMapStatParameter="GFP-A"  type="Pseudocolor"  fast="1" >
                   <Axis dimension="x"  name="Violet B-A"  label=""  auto="auto" />
                   <Axis dimension="y"  name="SSC-A"  label=""  auto="auto" />
                   <GraphSettings level="5%"  smoothingHighResolution="1"  contourHighResolution="1"  histogramSmoothingCount="0"  graphResolution="256"  showOutliers="0"  drawLargeDots="0"  dotsToDraw="8000"  tint="le.chartfill.tinted.40"  lineWeight="le.lineweight.normal"  lineStyle="le.linestyle.solid" />
                   <GraphEnvironment showGrid="0"  showAxes="tnlTNL"  showGates="1"  showFreqOnPlots="1"  showGateNameOnPlots="1"  showMedians="0"  showUncomped="0"  addEventParam="0"  lastYAxisName="" >
                     <TextTraits font="SansSerif"  size="11"  name="Labels"  style="plain"  color="#000000"  background="#00ffffff"  just="left" />
                     <TextTraits font="SansSerif"  size="11"  name="LayoutGates"  style="plain"  color="#000000"  background="#00ffffff"  just="left" />
                     <TextTraits font="SansSerif"  size="9"  name="Numbers"  style="plain"  color="#000000"  background="#00ffffff"  just="left" />
                     <TextTraits font="SansSerif"  size="9"  name="Legend"  style="plain"  color="#000000"  background="#00ffffff"  just="left" />
                     <WindowPosition x="690"  y="163"  width="390"  height="582"  displayed="0"  panelState="---" />
                   </GraphEnvironment>
                 </Graph>
                 <Gate gating:id="ID1449770572"  gating:parent_id="ID411118629" >
                   <gating:EllipsoidGate eventsInside="1"  annoOffsetX="0"  annoOffsetY="-43"  tint="#000000"  isTinted="0"  lineWeight="Normal"  userDefined="1"  gating:distance="28.222330295981514" >
                     <gating:dimension>
                       <data-type:fcs-dimension data-type:name="FSC-H" />
                     </gating:dimension>
                     <gating:dimension>
                       <data-type:fcs-dimension data-type:name="FSC-W" />
                     </gating:dimension>
                     <gating:foci>
                       <gating:vertex>
                         <gating:coordinate data-type:value="24.2414445774" />
                         <gating:coordinate data-type:value="71.8013688676" />
                       </gating:vertex>
                       <gating:vertex>
                         <gating:coordinate data-type:value="46.7585554226" />
                         <gating:coordinate data-type:value="68.1986311324" />
                       </gating:vertex>
                     </gating:foci>
                     <gating:edge>
                       <gating:vertex>
                         <gating:coordinate data-type:value="48" />
                         <gating:coordinate data-type:value="68" />
                       </gating:vertex>
                       <gating:vertex>
                         <gating:coordinate data-type:value="23" />
                         <gating:coordinate data-type:value="72" />
                       </gating:vertex>
                       <gating:vertex>
                         <gating:coordinate data-type:value="36" />
                         <gating:coordinate data-type:value="64" />
                       </gating:vertex>
                       <gating:vertex>
                         <gating:coordinate data-type:value="36" />
                         <gating:coordinate data-type:value="75" />
                       </gating:vertex>
                     </gating:edge>
                   </gating:EllipsoidGate>
                 </Gate>
                 <Subpopulations>
                   <Population name="single cells_2"  annotation=""  owningGroup=""  expanded="0"  sortPriority="10"  count="4589" >
                     <Graph smoothing="13"  backColor="#ffffff"  foreColor="#000000"  heatMapStatParameter="GFP-A"  type="Histogram"  fast="1" >
                       <Axis dimension="x"  name="Violet B-A"  label=""  auto="auto" />
                       <Axis dimension="y"  name=""  label=""  auto="auto" />
                       <GraphSettings level="5%"  smoothingHighResolution="1"  contourHighResolution="1"  histogramSmoothingCount="0"  graphResolution="256"  showOutliers="0"  drawLargeDots="0"  dotsToDraw="8000"  tint="le.chartfill.tinted.40"  lineWeight="le.lineweight.normal"  lineStyle="le.linestyle.solid" />
                       <GraphEnvironment showGrid="0"  showAxes="tnlTNL"  showGates="1"  showFreqOnPlots="1"  showGateNameOnPlots="1"  showMedians="0"  showUncomped="0"  addEventParam="0"  lastYAxisName="" >
                         <TextTraits font="SansSerif"  size="11"  name="Labels"  style="plain"  color="#000000"  background="#00ffffff"  just="left" />
                         <TextTraits font="SansSerif"  size="11"  name="LayoutGates"  style="plain"  color="#000000"  background="#00ffffff"  just="left" />
                         <TextTraits font="SansSerif"  size="9"  name="Numbers"  style="plain"  color="#000000"  background="#00ffffff"  just="left" />
                         <TextTraits font="SansSerif"  size="9"  name="Legend"  style="plain"  color="#000000"  background="#00ffffff"  just="left" />
                         <WindowPosition x="693"  y="161"  width="390"  height="582"  displayed="0"  panelState="---" />
                       </GraphEnvironment>
                     </Graph>
                     <Gate gating:id="ID840647249"  gating:parent_id="ID1449770572" >
                       <gating:RectangleGate eventsInside="1"  annoOffsetX="0"  annoOffsetY="-70"  tint="#000000"  isTinted="0"  lineWeight="Normal"  userDefined="1"  percentX="0"  percentY="0" >
                         <gating:dimension gating:min="1200.9375098311675"  gating:max="3801.520106392648" >
                           <data-type:fcs-dimension data-type:name="Violet B-A" />
                         </gating:dimension>
                         <gating:dimension gating:min="63678.70445344129"  gating:max="122050.85020242915" >
                           <data-type:fcs-dimension data-type:name="SSC-A" />
                         </gating:dimension>
                       </gating:RectangleGate>
                     </Gate>
                     <Subpopulations>
                       <Population name="P2RY12 (+)"  annotation=""  owningGroup=""  expanded="0"  sortPriority="10"  count="21" >
                         <Graph smoothing="13"  backColor="#ffffff"  foreColor="#000000"  heatMapStatParameter="GFP-A"  type="Histogram"  fast="1" >
                           <Axis dimension="x"  name="Violet B-A"  label=""  auto="auto" />
                           <Axis dimension="y"  name=""  label=""  auto="auto" />
                           <GraphSettings level="5%"  smoothingHighResolution="1"  contourHighResolution="1"  histogramSmoothingCount="0"  graphResolution="256"  showOutliers="0"  drawLargeDots="0"  dotsToDraw="8000"  tint="le.chartfill.tinted.40"  lineWeight="le.lineweight.normal"  lineStyle="le.linestyle.solid" />
                           <GraphEnvironment showGrid="0"  showAxes="tnlTNL"  showGates="1"  showFreqOnPlots="1"  showGateNameOnPlots="1"  showMedians="0"  showUncomped="0"  addEventParam="0"  lastYAxisName="" >
                             <TextTraits font="SansSerif"  size="11"  name="Labels"  style="plain"  color="#000000"  background="#00ffffff"  just="left" />
                             <TextTraits font="SansSerif"  size="11"  name="LayoutGates"  style="plain"  color="#000000"  background="#00ffffff"  just="left" />
                             <TextTraits font="SansSerif"  size="9"  name="Numbers"  style="plain"  color="#000000"  background="#00ffffff"  just="left" />
                             <TextTraits font="SansSerif"  size="9"  name="Legend"  style="plain"  color="#000000"  background="#00ffffff"  just="left" />
                             <WindowPosition x="693"  y="161"  width="390"  height="582"  displayed="1"  panelState="---" />
                           </GraphEnvironment>
                         </Graph>
                         <Gate gating:id="ID1312144122"  gating:parent_id="ID840647249" >
                           <gating:RectangleGate eventsInside="1"  annoOffsetX="9"  annoOffsetY="-1"  tint="#000000"  isTinted="0"  lineWeight="Normal"  userDefined="1" >
                             <gating:dimension gating:min="2762.1961028370906"  gating:max="183331.15213713108"  yRatio="0.279918864097363" >
                               <data-type:fcs-dimension data-type:name="Violet B-A" />
                             </gating:dimension>
                           </gating:RectangleGate>
                         </Gate>
                       </Population>
                       <Population name="P2RY12 (-)"  annotation=""  owningGroup=""  expanded="0"  sortPriority="10"  count="4415" >
                         <Graph smoothing="13"  backColor="#ffffff"  foreColor="#000000"  heatMapStatParameter="GFP-A"  type="Histogram"  fast="1" >
                           <Axis dimension="x"  name="Violet B-A"  label=""  auto="auto" />
                           <Axis dimension="y"  name=""  label=""  auto="auto" />
                           <GraphSettings level="5%"  smoothingHighResolution="1"  contourHighResolution="1"  histogramSmoothingCount="0"  graphResolution="256"  showOutliers="0"  drawLargeDots="0"  dotsToDraw="8000"  tint="le.chartfill.tinted.40"  lineWeight="le.lineweight.normal"  lineStyle="le.linestyle.solid" />
                           <GraphEnvironment showGrid="0"  showAxes="tnlTNL"  showGates="1"  showFreqOnPlots="1"  showGateNameOnPlots="1"  showMedians="0"  showUncomped="0"  addEventParam="0"  lastYAxisName="" >
                             <TextTraits font="SansSerif"  size="11"  name="Labels"  style="plain"  color="#000000"  background="#00ffffff"  just="left" />
                             <TextTraits font="SansSerif"  size="11"  name="LayoutGates"  style="plain"  color="#000000"  background="#00ffffff"  just="left" />
                             <TextTraits font="SansSerif"  size="9"  name="Numbers"  style="plain"  color="#000000"  background="#00ffffff"  just="left" />
                             <TextTraits font="SansSerif"  size="9"  name="Legend"  style="plain"  color="#000000"  background="#00ffffff"  just="left" />
                             <WindowPosition x="693"  y="161"  width="390"  height="582"  displayed="1"  panelState="---" />
                           </GraphEnvironment>
                         </Graph>
                         <Gate gating:id="ID309880852"  gating:parent_id="ID840647249" >
                           <gating:RectangleGate eventsInside="1"  annoOffsetX="-8"  annoOffsetY="-3"  tint="#000000"  isTinted="0"  lineWeight="Normal"  userDefined="1" >
                             <gating:dimension gating:min="-132.30969191868215"  gating:max="2584.7762618862916"  yRatio="0.27935222672064774" >
                               <data-type:fcs-dimension data-type:name="Violet B-A" />
                             </gating:dimension>
                           </gating:RectangleGate>
                         </Gate>
                       </Population>
                     </Subpopulations>
                   </Population>
                 </Subpopulations>
               </Population>
             </Subpopulations>
           </Population>
         </Subpopulations>
       </SampleNode>
     </Sample>
   </SampleList>
   <TableEditor title="FlowJo Tables: Fig3_Bii_iMGs_P2RY12-staining_FCS.wsp"  current="Table" >
     <Table name="Table"  outputFile="file:/Users/administrator/Table"  color="#00ffffff"  isBatch="0"  quickclose="0"  destination="toDisplay"  outputFormat="fj.document.type.table" >
       <PrintLayout flipPattern0="0"  rows="1"  columns="1"  padding="36"  header=""  footer=""  headerActive="0"  footerActive="0"  scalingMode="fj.print.scale.none"  scaling="1"  orientation="1"  width="612"  height="792"  imageableX="72"  imageableY="72"  imageableWidth="468"  imageableHeight="648" />
       <PageSection sectionName="header" >&lt;table width=&quot;100%&quot;&gt;&lt;tr&gt;&lt;td align=&quot;left&quot; valign=&quot;top&quot;&gt;&amp;NBSP&amp;NBSP&amp;NBSP&amp;NBSP&lt;IMG SRC=&quot;file:/Applications/FlowJo.app/Contents/Resources/Java/images/fj_icon.png&quot;&gt;&lt;/IMG&gt;&lt;br/&gt;FlowJo, LLC&lt;/td&gt;&lt;td align=&quot;right&quot; valign=&quot;top&quot;&gt;Page &lt;PageNumber/&gt;&lt;/td&gt;&lt;/tr&gt;&lt;/table&gt;</PageSection>
       <PageSection sectionName="footer" >&lt;table width=&quot;100%&quot;&gt;&lt;tr&gt;&lt;td align=&quot;left&quot;  valign=&quot;bottom&quot;&gt;&lt;LongDate/&gt;&lt;/td&gt;&lt;td align=&quot;right&quot; valign=&quot;bottom&quot;&gt;&lt;Version/&gt;&lt;/td&gt;&lt;/tr&gt;&lt;/table&gt;</PageSection>
       <Iteration iterationType="SAMPLE"  iterationValue=""  iterationKeyword=""  discriminator=""  panelSize="1"  groupName="workspaceSelection" />
     </Table>
   </TableEditor>
   <LayoutEditor title="FlowJo Layouts: Fig3_Bii_iMGs_P2RY12-staining_FCS.wsp"  current="Fig3_Bii_iMGs_P2RY12-staining_gating"  showGrid="0"  showPageBreaks="0"  showGuides="0"  showDebugOutput="0" >
     <Layout name="Fig3_Bii_iMGs_P2RY12-staining_gating"  outputFile="file:/Users/administrator/Fig3_Bii_iMGs_P2RY12-staining_gating"  color="#00ffffff"  isBatch="0"  showGrid="0"  showRulers="1"  showDebugOutput="0"  showGuides="0"  showPageBreaks="1"  scale="1" >
       <PrintLayout flipPattern0="0"  rows="1"  columns="1"  padding="36"  header=""  footer=""  headerActive="0"  footerActive="0"  scalingMode="fj.print.scale.none"  scaling="1"  orientation="1"  width="612"  height="792"  imageableX="72"  imageableY="72"  imageableWidth="468"  imageableHeight="648" />
       <PageSection sectionName="header" >&lt;table width=&quot;100%&quot;&gt;&lt;tr&gt;&lt;td align=&quot;left&quot; valign=&quot;top&quot;&gt;&amp;NBSP&amp;NBSP&amp;NBSP&amp;NBSP&lt;IMG SRC=&quot;file:/Applications/FlowJo.app/Contents/Resources/Java/images/fj_icon.png&quot;&gt;&lt;/IMG&gt;&lt;br/&gt;FlowJo, LLC&lt;/td&gt;&lt;td align=&quot;right&quot; valign=&quot;top&quot;&gt;Page &lt;PageNumber/&gt;&lt;/td&gt;&lt;/tr&gt;&lt;/table&gt;</PageSection>
       <PageSection sectionName="footer" >&lt;table width=&quot;100%&quot;&gt;&lt;tr&gt;&lt;td align=&quot;left&quot;  valign=&quot;bottom&quot;&gt;&lt;LongDate/&gt;&lt;/td&gt;&lt;td align=&quot;right&quot; valign=&quot;bottom&quot;&gt;&lt;Version/&gt;&lt;/td&gt;&lt;/tr&gt;&lt;/table&gt;</PageSection>
       <Iteration iterationType="OFF"  iterationValue="2"  iterationKeyword=""  discriminator=""  panelSize="1"  groupName="All Samples" />
       <BatchSettings useCurrentGroup="1"  length="3"  name=""  order="ACROSS"  direction="COLUMNS"  append="0"  destination="toLayout"  separatePages="0"  launchApp="1"  header="0"  footer="0"  commandLineBatch="0" />
       <FigList>
         <ChartData x="78"  y="30"  width="0"  height="0"  lineWeight="Hairline"  fill="#ffffff"  stroke="#000000"  lineStyle="Solid"  gradientColor="#808080"  gradientStyle="le.gradientstyle.none"  enabled="1"  xScale="1"  yScale="1"  aspectRatioLock="0"  alpha="1"  figID="com.treestar.flowjo.charting.FigChartBox@c531211#1751357523167"  rotation="0"  lock="0"  sizeLock="0"  contentLock="0"  wantsDrops="0"  dependents="1"  showSampleName="1"  showFullPath="1"  showFreq="0"  showCount="1"  showPopulationName="1"  showGraphTitle="0"  showMedians="0"  useShortName="1"  showKeyword="0"  keyword=""  showStatistic="0"  statistic=""  offsetHistograms="0"  offsetX="0"  offsetY="0"  flipH="0"  flipV="0"  showAdjunctHistograms="0"  scaleH="1"  scaleV="1"  panelIndex="-1"  z="0" >
           <Graph smoothing="0"  backColor="#ffffff"  foreColor="#000000"  heatMapStatParameter="GFP-A"  type="Pseudocolor"  fast="1" >
             <Axis dimension="x"  name="FSC-A"  label=""  auto="auto" />
             <Axis dimension="y"  name="SSC-A"  label=""  auto="auto" />
             <GraphSettings level="5%"  smoothingHighResolution="1"  contourHighResolution="1"  histogramSmoothingCount="0"  graphResolution="256"  showOutliers="0"  drawLargeDots="0"  dotsToDraw="8000"  tint="le.chartfill.tinted.40"  lineWeight="le.lineweight.normal"  lineStyle="le.linestyle.solid" />
             <GraphEnvironment showGrid="0"  showAxes="tnlTNL"  showGates="1"  showFreqOnPlots="1"  showGateNameOnPlots="1"  showMedians="0"  showUncomped="0"  addEventParam="0"  lastYAxisName="" >
               <TextTraits font="SansSerif"  size="11"  name="Labels"  style="plain"  color="#000000"  background="#00ffffff"  just="left" />
               <TextTraits font="SansSerif"  size="11"  name="LayoutGates"  style="plain"  color="#000000"  background="#00ffffff"  just="left" />
               <TextTraits font="SansSerif"  size="9"  name="Numbers"  style="plain"  color="#000000"  background="#00ffffff"  just="left" />
               <TextTraits font="SansSerif"  size="9"  name="Legend"  style="plain"  color="#000000"  background="#00ffffff"  just="left" />
               <WindowPosition x="0"  y="25"  width="390"  height="582"  displayed="0"  panelState="---" />
             </GraphEnvironment>
           </Graph>
           <Annotation lineWeight="NoLine"  fill="#ffffff"  stroke="#808080"  lineStyle="Solid"  gradientColor="#808080"  gradientStyle="le.gradientstyle.none"  enabled="1"  xScale="1"  yScale="1"  aspectRatioLock="0"  alpha="1"  figID="com.treestar.flowjo.charting.FigChartAnnotation@cf03009#1751357523177"  rotation="0"  lock="0"  sizeLock="0"  contentLock="0"  wantsDrops="0"  autoFitContents="0"  autoMinimumSize="1"  padding="5,5,5,5" >
             <Content>&amp;lt;font face=&amp;quot;SansSerif&amp;quot; color=&amp;quot;#000000&amp;quot; style=&amp;quot;font-size:11pt;&amp;quot;&amp;gt;&amp;#xA;&amp;lt;/font&amp;gt;&amp;#xA;    &amp;lt;p style=&amp;quot;margin-top:0; text-align:left;&amp;quot;&amp;gt;&amp;#xA;      &amp;lt;font face=&amp;quot;SansSerif&amp;quot; color=&amp;quot;#000000&amp;quot; style=&amp;quot;font-size:11pt;&amp;quot;&amp;gt;&amp;lt;input type=&amp;quot;fjml&amp;quot; value=&amp;quot;%3CAnno+name%3D%22fj.anno.samplename%22+%2F%3E&amp;quot; style=&amp;quot;font-family:SansSerif; color:#000000; font-weight:normal; font-style:;&amp;quot;&amp;gt;&amp;#xA;      &amp;#xA;&amp;lt;/font&amp;gt;    &amp;lt;/p&amp;gt;&amp;#xA;    &amp;lt;p style=&amp;quot;margin-top:0; text-align:left;&amp;quot;&amp;gt;&amp;#xA;      &amp;lt;font face=&amp;quot;SansSerif&amp;quot; color=&amp;quot;#000000&amp;quot; style=&amp;quot;font-size:11pt;&amp;quot;&amp;gt;&amp;lt;input type=&amp;quot;fjml&amp;quot; value=&amp;quot;%3CAnno+name%3D%22fj.anno.popname%22+%2F%3E&amp;quot; style=&amp;quot;font-family:SansSerif; color:#000000; font-weight:normal; font-style:;&amp;quot;&amp;gt;&amp;#xA;      &amp;#xA;&amp;lt;/font&amp;gt;    &amp;lt;/p&amp;gt;&amp;#xA;    &amp;lt;p style=&amp;quot;margin-top:0; text-align:left;&amp;quot;&amp;gt;&amp;#xA;      &amp;lt;font face=&amp;quot;SansSerif&amp;quot; color=&amp;quot;#000000&amp;quot; style=&amp;quot;font-size:11pt;&amp;quot;&amp;gt;&amp;lt;input type=&amp;quot;fjml&amp;quot; value=&amp;quot;%3CStatistic+name%3D%22Count%22++id%3D%22%22++ancestor%3D%22%22+%2F%3E&amp;quot; style=&amp;quot;font-family:SansSerif; color:#000000; font-weight:normal; font-style:;&amp;quot;&amp;gt;&amp;#xA;&amp;lt;/font&amp;gt;    &amp;lt;/p&amp;gt;&amp;#xA;</Content>
             <WindowPosition x="1"  y="311"  width="232"  height="52"  displayed="1"  panelState="" />
           </Annotation>
           <Legend lineWeight="Hairline"  fill="#ffffff"  stroke="#000000"  lineStyle="Solid"  gradientColor="#808080"  gradientStyle="le.gradientstyle.none"  enabled="1"  xScale="1"  yScale="1"  aspectRatioLock="0"  alpha="1"  figID="com.treestar.flowjo.charting.legend.FigLegend@5368a671#1751357523177"  rotation="0"  lock="0"  sizeLock="0"  contentLock="0"  wantsDrops="0"  rows="3"  columns="4"  drawGrid="1"  autoFitContents="0"  showHeader="1" >
             <RowSizes>
               <Size index="0"  value="15" />
               <Size index="1"  value="15" />
               <Size index="2"  value="15" />
             </RowSizes>
             <ColSizes>
               <Size index="0"  value="15" />
               <Size index="1"  value="15" />
               <Size index="2"  value="15" />
               <Size index="3"  value="15" />
             </ColSizes>
             <WindowPosition x="280"  y="0"  width="60"  height="45"  displayed="0"  panelState="" />
             <Columns>
               <Anno name="fj.anno.samplename" />
               <Anno name="fj.anno.popname" />
               <Statistic name="Count"  id=""  ancestor="" />
             </Columns>
           </Legend>
           <Ancestry lineWeight="Hairline"  fill="#ffffff"  stroke="#000000"  lineStyle="Solid"  gradientColor="#808080"  gradientStyle="le.gradientstyle.none"  enabled="1"  xScale="1"  yScale="1"  aspectRatioLock="0"  alpha="1"  figID="com.treestar.flowjo.charting.FigChartRow@58a7c84a#1751357523175"  rotation="0"  lock="0"  sizeLock="0"  contentLock="0"  wantsDrops="0"  backgating="0"  horizontal="0"  backgatingLargeDots="0"  backgatingContours="0" >
             <WindowPosition x="0"  y="0"  width="0"  height="1"  displayed="0"  panelState="" />
           </Ancestry>
           <Multigraph lineWeight="NoLine"  fill="#00ffffff"  stroke="#000000"  lineStyle="Solid"  gradientColor="#808080"  gradientStyle="le.gradientstyle.none"  enabled="1"  xScale="1"  yScale="1"  aspectRatioLock="1"  alpha="1"  figID="com.treestar.flowjo.charting.FigChartGrid@7b891622#1751357523175"  rotation="0"  lock="0"  sizeLock="0"  contentLock="0"  wantsDrops="0"  annoOffsetX="0"  annoOffsetY="0"  type="NONE"  displayType="DotPlot"  rows="0"  columns="0" >
             <WindowPosition x="0"  y="0"  width="0"  height="1"  displayed="0"  panelState="" />
             <Parameters/>
           </Multigraph>
           <PopModelList>
             <DataLayer path=""  panelValue="1"  discriminatorValue=""  sampleGMID="1"  sampleID="1" >
               <LegendSpec color="#000000"  text=""  chartFill="le.chartfill.tinted.40"  lineWeight="Normal"  lineStyle="Solid"  control="0" />
             </DataLayer>
           </PopModelList>
           <WindowPosition x="78"  y="30"  width="256"  height="256"  displayed="1"  panelState="" />
         </ChartData>
         <FigColorLegend x="19"  y="316"  width="70"  height="12"  lineWeight="Hairline"  fill="#ffffff"  stroke="#000000"  lineStyle="Solid"  gradientColor="#808080"  gradientStyle="le.gradientstyle.none"  enabled="1"  xScale="1"  yScale="1"  aspectRatioLock="0"  alpha="1"  figID="com.treestar.layout.presentation.FigHeatmapStatAxis@4c4270a6#1751357523177"  rotation="0"  lock="0"  sizeLock="0"  contentLock="0"  wantsDrops="0"  colorMapName="Default (blue,green,yellow,red)"  z="5" />
         <ChartData x="410"  y="30"  width="0"  height="0"  lineWeight="Hairline"  fill="#ffffff"  stroke="#000000"  lineStyle="Solid"  gradientColor="#808080"  gradientStyle="le.gradientstyle.none"  enabled="1"  xScale="1"  yScale="1"  aspectRatioLock="0"  alpha="1"  figID="com.treestar.flowjo.charting.FigChartBox@5eefe2e2#1751357533379"  rotation="0"  lock="0"  sizeLock="0"  contentLock="0"  wantsDrops="0"  dependents="1"  showSampleName="1"  showFullPath="1"  showFreq="0"  showCount="1"  showPopulationName="1"  showGraphTitle="0"  showMedians="0"  useShortName="1"  showKeyword="0"  keyword=""  showStatistic="0"  statistic=""  offsetHistograms="0"  offsetX="0"  offsetY="0"  flipH="0"  flipV="0"  showAdjunctHistograms="0"  scaleH="1"  scaleV="1"  panelIndex="-1"  z="10" >
           <Graph smoothing="0"  backColor="#ffffff"  foreColor="#000000"  heatMapStatParameter="GFP-A"  type="Pseudocolor"  fast="1" >
             <Axis dimension="x"  name="FSC-H"  label=""  auto="auto" />
             <Axis dimension="y"  name="FSC-W"  label=""  auto="auto" />
             <GraphSettings level="5%"  smoothingHighResolution="1"  contourHighResolution="1"  histogramSmoothingCount="0"  graphResolution="256"  showOutliers="0"  drawLargeDots="0"  dotsToDraw="8000"  tint="le.chartfill.tinted.40"  lineWeight="le.lineweight.normal"  lineStyle="le.linestyle.solid" />
             <GraphEnvironment showGrid="0"  showAxes="tnlTNL"  showGates="1"  showFreqOnPlots="1"  showGateNameOnPlots="1"  showMedians="0"  showUncomped="0"  addEventParam="0"  lastYAxisName="" >
               <TextTraits font="SansSerif"  size="11"  name="Labels"  style="plain"  color="#000000"  background="#00ffffff"  just="left" />
               <TextTraits font="SansSerif"  size="11"  name="LayoutGates"  style="plain"  color="#000000"  background="#00ffffff"  just="left" />
               <TextTraits font="SansSerif"  size="9"  name="Numbers"  style="plain"  color="#000000"  background="#00ffffff"  just="left" />
               <TextTraits font="SansSerif"  size="9"  name="Legend"  style="plain"  color="#000000"  background="#00ffffff"  just="left" />
               <WindowPosition x="665"  y="23"  width="390"  height="582"  displayed="0"  panelState="---" />
             </GraphEnvironment>
           </Graph>
           <Annotation lineWeight="NoLine"  fill="#ffffff"  stroke="#808080"  lineStyle="Solid"  gradientColor="#808080"  gradientStyle="le.gradientstyle.none"  enabled="1"  xScale="1"  yScale="1"  aspectRatioLock="0"  alpha="1"  figID="com.treestar.flowjo.charting.FigChartAnnotation@67a6b7f0#1751357533380"  rotation="0"  lock="0"  sizeLock="0"  contentLock="0"  wantsDrops="0"  autoFitContents="0"  autoMinimumSize="1"  padding="5,5,5,5" >
             <Content>&amp;lt;font face=&amp;quot;SansSerif&amp;quot; color=&amp;quot;#000000&amp;quot; style=&amp;quot;font-size:11pt;&amp;quot;&amp;gt;&amp;#xA;&amp;lt;/font&amp;gt;&amp;#xA;    &amp;lt;p style=&amp;quot;margin-top:0; text-align:left;&amp;quot;&amp;gt;&amp;#xA;      &amp;lt;font face=&amp;quot;SansSerif&amp;quot; color=&amp;quot;#000000&amp;quot; style=&amp;quot;font-size:11pt;&amp;quot;&amp;gt;&amp;lt;input type=&amp;quot;fjml&amp;quot; value=&amp;quot;%3CAnno+name%3D%22fj.anno.samplename%22+%2F%3E&amp;quot; style=&amp;quot;font-family:SansSerif; color:#000000; font-weight:normal; font-style:;&amp;quot;&amp;gt;&amp;#xA;      &amp;#xA;&amp;lt;/font&amp;gt;    &amp;lt;/p&amp;gt;&amp;#xA;    &amp;lt;p style=&amp;quot;margin-top:0; text-align:left;&amp;quot;&amp;gt;&amp;#xA;      &amp;lt;font face=&amp;quot;SansSerif&amp;quot; color=&amp;quot;#000000&amp;quot; style=&amp;quot;font-size:11pt;&amp;quot;&amp;gt;&amp;lt;input type=&amp;quot;fjml&amp;quot; value=&amp;quot;%3CAnno+name%3D%22fj.anno.popname%22+%2F%3E&amp;quot; style=&amp;quot;font-family:SansSerif; color:#000000; font-weight:normal; font-style:;&amp;quot;&amp;gt;&amp;#xA;      &amp;#xA;&amp;lt;/font&amp;gt;    &amp;lt;/p&amp;gt;&amp;#xA;    &amp;lt;p style=&amp;quot;margin-top:0; text-align:left;&amp;quot;&amp;gt;&amp;#xA;      &amp;lt;font face=&amp;quot;SansSerif&amp;quot; color=&amp;quot;#000000&amp;quot; style=&amp;quot;font-size:11pt;&amp;quot;&amp;gt;&amp;lt;input type=&amp;quot;fjml&amp;quot; value=&amp;quot;%3CStatistic+name%3D%22Count%22++id%3D%22%22++ancestor%3D%22%22+%2F%3E&amp;quot; style=&amp;quot;font-family:SansSerif; color:#000000; font-weight:normal; font-style:;&amp;quot;&amp;gt;&amp;#xA;&amp;lt;/font&amp;gt;    &amp;lt;/p&amp;gt;&amp;#xA;</Content>
             <WindowPosition x="1"  y="311"  width="232"  height="52"  displayed="1"  panelState="" />
           </Annotation>
           <Legend lineWeight="Hairline"  fill="#ffffff"  stroke="#000000"  lineStyle="Solid"  gradientColor="#808080"  gradientStyle="le.gradientstyle.none"  enabled="1"  xScale="1"  yScale="1"  aspectRatioLock="0"  alpha="1"  figID="com.treestar.flowjo.charting.legend.FigLegend@22ef0952#1751357533382"  rotation="0"  lock="0"  sizeLock="0"  contentLock="0"  wantsDrops="0"  rows="3"  columns="4"  drawGrid="1"  autoFitContents="0"  showHeader="1" >
             <RowSizes>
               <Size index="0"  value="15" />
               <Size index="1"  value="15" />
               <Size index="2"  value="15" />
             </RowSizes>
             <ColSizes>
               <Size index="0"  value="15" />
               <Size index="1"  value="15" />
               <Size index="2"  value="15" />
               <Size index="3"  value="15" />
             </ColSizes>
             <WindowPosition x="280"  y="0"  width="60"  height="45"  displayed="0"  panelState="" />
             <Columns>
               <Anno name="fj.anno.samplename" />
               <Anno name="fj.anno.popname" />
               <Statistic name="Count"  id=""  ancestor="" />
             </Columns>
           </Legend>
           <Ancestry lineWeight="Hairline"  fill="#ffffff"  stroke="#000000"  lineStyle="Solid"  gradientColor="#808080"  gradientStyle="le.gradientstyle.none"  enabled="1"  xScale="1"  yScale="1"  aspectRatioLock="0"  alpha="1"  figID="com.treestar.flowjo.charting.FigChartRow@52d4ff86#1751357533380"  rotation="0"  lock="0"  sizeLock="0"  contentLock="0"  wantsDrops="0"  backgating="0"  horizontal="0"  backgatingLargeDots="0"  backgatingContours="0" >
             <WindowPosition x="0"  y="0"  width="0"  height="1"  displayed="0"  panelState="" />
           </Ancestry>
           <Multigraph lineWeight="NoLine"  fill="#00ffffff"  stroke="#000000"  lineStyle="Solid"  gradientColor="#808080"  gradientStyle="le.gradientstyle.none"  enabled="1"  xScale="1"  yScale="1"  aspectRatioLock="1"  alpha="1"  figID="com.treestar.flowjo.charting.FigChartGrid@6b7be31a#1751357533380"  rotation="0"  lock="0"  sizeLock="0"  contentLock="0"  wantsDrops="0"  annoOffsetX="0"  annoOffsetY="0"  type="NONE"  displayType="DotPlot"  rows="0"  columns="0" >
             <WindowPosition x="0"  y="0"  width="0"  height="1"  displayed="0"  panelState="" />
             <Parameters/>
           </Multigraph>
           <PopModelList>
             <DataLayer path="microglia_bBU1"  panelValue="1"  discriminatorValue=""  sampleGMID="1"  sampleID="1" >
               <LegendSpec color="#000000"  text=""  chartFill="le.chartfill.tinted.40"  lineWeight="Normal"  lineStyle="Solid"  control="0" />
             </DataLayer>
           </PopModelList>
           <WindowPosition x="410"  y="30"  width="256"  height="256"  displayed="1"  panelState="" />
         </ChartData>
         <FigColorLegend x="351"  y="316"  width="70"  height="12"  lineWeight="Hairline"  fill="#ffffff"  stroke="#000000"  lineStyle="Solid"  gradientColor="#808080"  gradientStyle="le.gradientstyle.none"  enabled="1"  xScale="1"  yScale="1"  aspectRatioLock="0"  alpha="1"  figID="com.treestar.layout.presentation.FigHeatmapStatAxis@3affee78#1751357533380"  rotation="0"  lock="0"  sizeLock="0"  contentLock="0"  wantsDrops="0"  colorMapName="Default (blue,green,yellow,red)"  z="15" />
         <ChartData x="742"  y="30"  width="0"  height="0"  lineWeight="Hairline"  fill="#ffffff"  stroke="#000000"  lineStyle="Solid"  gradientColor="#808080"  gradientStyle="le.gradientstyle.none"  enabled="1"  xScale="1"  yScale="1"  aspectRatioLock="0"  alpha="1"  figID="com.treestar.flowjo.charting.FigChartBox@6c231915#1751357547834"  rotation="0"  lock="0"  sizeLock="0"  contentLock="0"  wantsDrops="0"  dependents="1"  showSampleName="1"  showFullPath="1"  showFreq="0"  showCount="1"  showPopulationName="1"  showGraphTitle="0"  showMedians="0"  useShortName="1"  showKeyword="0"  keyword=""  showStatistic="0"  statistic=""  offsetHistograms="0"  offsetX="0"  offsetY="0"  flipH="0"  flipV="0"  showAdjunctHistograms="0"  scaleH="1"  scaleV="1"  panelIndex="-1"  z="20" >
           <Graph smoothing="0"  backColor="#ffffff"  foreColor="#000000"  heatMapStatParameter="GFP-A"  type="Pseudocolor"  fast="1" >
             <Axis dimension="x"  name="SSC-H"  label=""  auto="auto" />
             <Axis dimension="y"  name="SSC-W"  label=""  auto="auto" />
             <GraphSettings level="5%"  smoothingHighResolution="1"  contourHighResolution="1"  histogramSmoothingCount="0"  graphResolution="256"  showOutliers="0"  drawLargeDots="0"  dotsToDraw="8000"  tint="le.chartfill.tinted.40"  lineWeight="le.lineweight.normal"  lineStyle="le.linestyle.solid" />
             <GraphEnvironment showGrid="0"  showAxes="tnlTNL"  showGates="1"  showFreqOnPlots="1"  showGateNameOnPlots="1"  showMedians="0"  showUncomped="0"  addEventParam="0"  lastYAxisName="" >
               <TextTraits font="SansSerif"  size="11"  name="Labels"  style="plain"  color="#000000"  background="#00ffffff"  just="left" />
               <TextTraits font="SansSerif"  size="11"  name="LayoutGates"  style="plain"  color="#000000"  background="#00ffffff"  just="left" />
               <TextTraits font="SansSerif"  size="9"  name="Numbers"  style="plain"  color="#000000"  background="#00ffffff"  just="left" />
               <TextTraits font="SansSerif"  size="9"  name="Legend"  style="plain"  color="#000000"  background="#00ffffff"  just="left" />
               <WindowPosition x="665"  y="23"  width="390"  height="582"  displayed="0"  panelState="---" />
             </GraphEnvironment>
           </Graph>
           <Annotation lineWeight="NoLine"  fill="#ffffff"  stroke="#808080"  lineStyle="Solid"  gradientColor="#808080"  gradientStyle="le.gradientstyle.none"  enabled="1"  xScale="1"  yScale="1"  aspectRatioLock="0"  alpha="1"  figID="com.treestar.flowjo.charting.FigChartAnnotation@278dc0a0#1751357547835"  rotation="0"  lock="0"  sizeLock="0"  contentLock="0"  wantsDrops="0"  autoFitContents="0"  autoMinimumSize="1"  padding="5,5,5,5" >
             <Content>&amp;lt;font face=&amp;quot;SansSerif&amp;quot; color=&amp;quot;#000000&amp;quot; style=&amp;quot;font-size:11pt;&amp;quot;&amp;gt;&amp;#xA;&amp;lt;/font&amp;gt;&amp;#xA;    &amp;lt;p style=&amp;quot;margin-top:0; text-align:left;&amp;quot;&amp;gt;&amp;#xA;      &amp;lt;font face=&amp;quot;SansSerif&amp;quot; color=&amp;quot;#000000&amp;quot; style=&amp;quot;font-size:11pt;&amp;quot;&amp;gt;&amp;lt;input type=&amp;quot;fjml&amp;quot; value=&amp;quot;%3CAnno+name%3D%22fj.anno.samplename%22+%2F%3E&amp;quot; style=&amp;quot;font-family:SansSerif; color:#000000; font-weight:normal; font-style:;&amp;quot;&amp;gt;&amp;#xA;      &amp;#xA;&amp;lt;/font&amp;gt;    &amp;lt;/p&amp;gt;&amp;#xA;    &amp;lt;p style=&amp;quot;margin-top:0; text-align:left;&amp;quot;&amp;gt;&amp;#xA;      &amp;lt;font face=&amp;quot;SansSerif&amp;quot; color=&amp;quot;#000000&amp;quot; style=&amp;quot;font-size:11pt;&amp;quot;&amp;gt;&amp;lt;input type=&amp;quot;fjml&amp;quot; value=&amp;quot;%3CAnno+name%3D%22fj.anno.popname%22+%2F%3E&amp;quot; style=&amp;quot;font-family:SansSerif; color:#000000; font-weight:normal; font-style:;&amp;quot;&amp;gt;&amp;#xA;      &amp;#xA;&amp;lt;/font&amp;gt;    &amp;lt;/p&amp;gt;&amp;#xA;    &amp;lt;p style=&amp;quot;margin-top:0; text-align:left;&amp;quot;&amp;gt;&amp;#xA;      &amp;lt;font face=&amp;quot;SansSerif&amp;quot; color=&amp;quot;#000000&amp;quot; style=&amp;quot;font-size:11pt;&amp;quot;&amp;gt;&amp;lt;input type=&amp;quot;fjml&amp;quot; value=&amp;quot;%3CStatistic+name%3D%22Count%22++id%3D%22%22++ancestor%3D%22%22+%2F%3E&amp;quot; style=&amp;quot;font-family:SansSerif; color:#000000; font-weight:normal; font-style:;&amp;quot;&amp;gt;&amp;#xA;&amp;lt;/font&amp;gt;    &amp;lt;/p&amp;gt;&amp;#xA;</Content>
             <WindowPosition x="1"  y="311"  width="232"  height="52"  displayed="1"  panelState="" />
           </Annotation>
           <Legend lineWeight="Hairline"  fill="#ffffff"  stroke="#000000"  lineStyle="Solid"  gradientColor="#808080"  gradientStyle="le.gradientstyle.none"  enabled="1"  xScale="1"  yScale="1"  aspectRatioLock="0"  alpha="1"  figID="com.treestar.flowjo.charting.legend.FigLegend@4f4c62f#1751357547835"  rotation="0"  lock="0"  sizeLock="0"  contentLock="0"  wantsDrops="0"  rows="3"  columns="4"  drawGrid="1"  autoFitContents="0"  showHeader="1" >
             <RowSizes>
               <Size index="0"  value="15" />
               <Size index="1"  value="15" />
               <Size index="2"  value="15" />
             </RowSizes>
             <ColSizes>
               <Size index="0"  value="15" />
               <Size index="1"  value="15" />
               <Size index="2"  value="15" />
               <Size index="3"  value="15" />
             </ColSizes>
             <WindowPosition x="280"  y="0"  width="60"  height="45"  displayed="0"  panelState="" />
             <Columns>
               <Anno name="fj.anno.samplename" />
               <Anno name="fj.anno.popname" />
               <Statistic name="Count"  id=""  ancestor="" />
             </Columns>
           </Legend>
           <Ancestry lineWeight="Hairline"  fill="#ffffff"  stroke="#000000"  lineStyle="Solid"  gradientColor="#808080"  gradientStyle="le.gradientstyle.none"  enabled="1"  xScale="1"  yScale="1"  aspectRatioLock="0"  alpha="1"  figID="com.treestar.flowjo.charting.FigChartRow@77ac483d#1751357547834"  rotation="0"  lock="0"  sizeLock="0"  contentLock="0"  wantsDrops="0"  backgating="0"  horizontal="0"  backgatingLargeDots="0"  backgatingContours="0" >
             <WindowPosition x="0"  y="0"  width="0"  height="1"  displayed="0"  panelState="" />
           </Ancestry>
           <Multigraph lineWeight="NoLine"  fill="#00ffffff"  stroke="#000000"  lineStyle="Solid"  gradientColor="#808080"  gradientStyle="le.gradientstyle.none"  enabled="1"  xScale="1"  yScale="1"  aspectRatioLock="1"  alpha="1"  figID="com.treestar.flowjo.charting.FigChartGrid@4beb40e#1751357547834"  rotation="0"  lock="0"  sizeLock="0"  contentLock="0"  wantsDrops="0"  annoOffsetX="0"  annoOffsetY="0"  type="NONE"  displayType="DotPlot"  rows="0"  columns="0" >
             <WindowPosition x="0"  y="0"  width="0"  height="1"  displayed="0"  panelState="" />
             <Parameters/>
           </Multigraph>
           <PopModelList>
             <DataLayer path="microglia_bBU1/Single Cells_1"  panelValue="1"  discriminatorValue=""  sampleGMID="1"  sampleID="1" >
               <LegendSpec color="#000000"  text=""  chartFill="le.chartfill.tinted.40"  lineWeight="Normal"  lineStyle="Solid"  control="0" />
             </DataLayer>
           </PopModelList>
           <WindowPosition x="742"  y="30"  width="256"  height="256"  displayed="1"  panelState="" />
         </ChartData>
         <FigColorLegend x="683"  y="316"  width="70"  height="12"  lineWeight="Hairline"  fill="#ffffff"  stroke="#000000"  lineStyle="Solid"  gradientColor="#808080"  gradientStyle="le.gradientstyle.none"  enabled="1"  xScale="1"  yScale="1"  aspectRatioLock="0"  alpha="1"  figID="com.treestar.layout.presentation.FigHeatmapStatAxis@581f78b6#1751357547835"  rotation="0"  lock="0"  sizeLock="0"  contentLock="0"  wantsDrops="0"  colorMapName="Default (blue,green,yellow,red)"  z="25" />
         <ChartData x="1074"  y="30"  width="0"  height="0"  lineWeight="Hairline"  fill="#ffffff"  stroke="#000000"  lineStyle="Solid"  gradientColor="#808080"  gradientStyle="le.gradientstyle.none"  enabled="1"  xScale="1"  yScale="1"  aspectRatioLock="0"  alpha="1"  figID="com.treestar.flowjo.charting.FigChartBox@5ee44f2d#1751357567316"  rotation="0"  lock="0"  sizeLock="0"  contentLock="0"  wantsDrops="0"  dependents="1"  showSampleName="1"  showFullPath="1"  showFreq="0"  showCount="1"  showPopulationName="1"  showGraphTitle="0"  showMedians="0"  useShortName="1"  showKeyword="0"  keyword=""  showStatistic="0"  statistic=""  offsetHistograms="0"  offsetX="0"  offsetY="0"  flipH="0"  flipV="0"  showAdjunctHistograms="0"  scaleH="1"  scaleV="1"  panelIndex="-1"  z="30" >
           <Graph smoothing="13"  backColor="#ffffff"  foreColor="#000000"  heatMapStatParameter="GFP-A"  type="Histogram"  fast="1" >
             <Axis dimension="x"  name="Violet B-A"  label=""  auto="auto" />
             <Axis dimension="y"  name=""  label=""  auto="manual"  min="0"  max="100" />
             <GraphSettings level="5%"  smoothingHighResolution="1"  contourHighResolution="1"  histogramSmoothingCount="0"  graphResolution="256"  showOutliers="0"  drawLargeDots="0"  dotsToDraw="8000"  tint="le.chartfill.tinted.40"  lineWeight="le.lineweight.normal"  lineStyle="le.linestyle.solid" />
             <GraphEnvironment showGrid="0"  showAxes="tnlTNL"  showGates="1"  showFreqOnPlots="1"  showGateNameOnPlots="1"  showMedians="0"  showUncomped="0"  addEventParam="0"  lastYAxisName="" >
               <TextTraits font="SansSerif"  size="11"  name="Labels"  style="plain"  color="#000000"  background="#00ffffff"  just="left" />
               <TextTraits font="SansSerif"  size="11"  name="LayoutGates"  style="plain"  color="#000000"  background="#00ffffff"  just="left" />
               <TextTraits font="SansSerif"  size="9"  name="Numbers"  style="plain"  color="#000000"  background="#00ffffff"  just="left" />
               <TextTraits font="SansSerif"  size="9"  name="Legend"  style="plain"  color="#000000"  background="#00ffffff"  just="left" />
               <WindowPosition x="665"  y="23"  width="390"  height="751"  displayed="0"  panelState="+--" />
             </GraphEnvironment>
           </Graph>
           <Annotation lineWeight="NoLine"  fill="#ffffff"  stroke="#808080"  lineStyle="Solid"  gradientColor="#808080"  gradientStyle="le.gradientstyle.none"  enabled="1"  xScale="1"  yScale="1"  aspectRatioLock="0"  alpha="1"  figID="com.treestar.flowjo.charting.FigChartAnnotation@7775b51d#1751357567318"  rotation="0"  lock="0"  sizeLock="0"  contentLock="0"  wantsDrops="0"  autoFitContents="0"  autoMinimumSize="1"  padding="5,5,5,5" >
             <Content>&amp;lt;font face=&amp;quot;SansSerif&amp;quot; color=&amp;quot;#000000&amp;quot; style=&amp;quot;font-size:11pt;&amp;quot;&amp;gt;&amp;#xA;&amp;lt;/font&amp;gt;&amp;#xA;    &amp;lt;p style=&amp;quot;margin-top:0; text-align:left;&amp;quot;&amp;gt;&amp;#xA;      &amp;lt;font face=&amp;quot;SansSerif&amp;quot; color=&amp;quot;#000000&amp;quot; style=&amp;quot;font-size:11pt;&amp;quot;&amp;gt;&amp;lt;input type=&amp;quot;fjml&amp;quot; value=&amp;quot;%3CAnno+name%3D%22fj.anno.samplename%22+%2F%3E&amp;quot; style=&amp;quot;font-family:SansSerif; color:#000000; font-weight:normal; font-style:;&amp;quot;&amp;gt;&amp;#xA;      &amp;#xA;&amp;lt;/font&amp;gt;    &amp;lt;/p&amp;gt;&amp;#xA;    &amp;lt;p style=&amp;quot;margin-top:0; text-align:left;&amp;quot;&amp;gt;&amp;#xA;      &amp;lt;font face=&amp;quot;SansSerif&amp;quot; color=&amp;quot;#000000&amp;quot; style=&amp;quot;font-size:11pt;&amp;quot;&amp;gt;&amp;lt;input type=&amp;quot;fjml&amp;quot; value=&amp;quot;%3CAnno+name%3D%22fj.anno.popname%22+%2F%3E&amp;quot; style=&amp;quot;font-family:SansSerif; color:#000000; font-weight:normal; font-style:;&amp;quot;&amp;gt;&amp;#xA;      &amp;#xA;&amp;lt;/font&amp;gt;    &amp;lt;/p&amp;gt;&amp;#xA;    &amp;lt;p style=&amp;quot;margin-top:0; text-align:left;&amp;quot;&amp;gt;&amp;#xA;      &amp;lt;font face=&amp;quot;SansSerif&amp;quot; color=&amp;quot;#000000&amp;quot; style=&amp;quot;font-size:11pt;&amp;quot;&amp;gt;&amp;lt;input type=&amp;quot;fjml&amp;quot; value=&amp;quot;%3CStatistic+name%3D%22Count%22++id%3D%22%22++ancestor%3D%22%22+%2F%3E&amp;quot; style=&amp;quot;font-family:SansSerif; color:#000000; font-weight:normal; font-style:;&amp;quot;&amp;gt;&amp;#xA;&amp;lt;/font&amp;gt;    &amp;lt;/p&amp;gt;&amp;#xA;</Content>
             <WindowPosition x="2"  y="311"  width="232"  height="52"  displayed="1"  panelState="" />
           </Annotation>
           <Legend lineWeight="Hairline"  fill="#ffffff"  stroke="#000000"  lineStyle="Solid"  gradientColor="#808080"  gradientStyle="le.gradientstyle.none"  enabled="1"  xScale="1"  yScale="1"  aspectRatioLock="0"  alpha="1"  figID="com.treestar.flowjo.charting.legend.FigLegend@608dcf3d#1751357567319"  rotation="0"  lock="0"  sizeLock="0"  contentLock="0"  wantsDrops="0"  rows="3"  columns="4"  drawGrid="1"  autoFitContents="0"  showHeader="1" >
             <RowSizes>
               <Size index="0"  value="15" />
               <Size index="1"  value="15" />
               <Size index="2"  value="15" />
             </RowSizes>
             <ColSizes>
               <Size index="0"  value="15" />
               <Size index="1"  value="15" />
               <Size index="2"  value="15" />
               <Size index="3"  value="15" />
             </ColSizes>
             <WindowPosition x="280"  y="0"  width="60"  height="45"  displayed="0"  panelState="" />
             <Columns>
               <Anno name="fj.anno.samplename" />
               <Anno name="fj.anno.popname" />
               <Statistic name="Count"  id=""  ancestor="" />
             </Columns>
           </Legend>
           <Ancestry lineWeight="Hairline"  fill="#ffffff"  stroke="#000000"  lineStyle="Solid"  gradientColor="#808080"  gradientStyle="le.gradientstyle.none"  enabled="1"  xScale="1"  yScale="1"  aspectRatioLock="0"  alpha="1"  figID="com.treestar.flowjo.charting.FigChartRow@5c1b3592#1751357567317"  rotation="0"  lock="0"  sizeLock="0"  contentLock="0"  wantsDrops="0"  backgating="0"  horizontal="0"  backgatingLargeDots="0"  backgatingContours="0" >
             <WindowPosition x="0"  y="0"  width="0"  height="1"  displayed="0"  panelState="" />
           </Ancestry>
           <Multigraph lineWeight="NoLine"  fill="#00ffffff"  stroke="#000000"  lineStyle="Solid"  gradientColor="#808080"  gradientStyle="le.gradientstyle.none"  enabled="1"  xScale="1"  yScale="1"  aspectRatioLock="1"  alpha="1"  figID="com.treestar.flowjo.charting.FigChartGrid@7139a0c4#1751357567317"  rotation="0"  lock="0"  sizeLock="0"  contentLock="0"  wantsDrops="0"  annoOffsetX="0"  annoOffsetY="0"  type="NONE"  displayType="DotPlot"  rows="0"  columns="0" >
             <WindowPosition x="0"  y="0"  width="0"  height="1"  displayed="0"  panelState="" />
             <Parameters/>
           </Multigraph>
           <PopModelList>
             <DataLayer path="microglia_bBU1/Single Cells_1/Single Cells_2"  panelValue="1"  discriminatorValue=""  sampleGMID="1"  sampleID="1" >
               <LegendSpec color="#000000"  text=""  chartFill="le.chartfill.tinted.40"  lineWeight="Normal"  lineStyle="Solid"  control="0" />
             </DataLayer>
           </PopModelList>
           <WindowPosition x="1074"  y="30"  width="256"  height="256"  displayed="1"  panelState="" />
         </ChartData>
         <FigColorLegend x="1020"  y="320"  width="70"  height="12"  lineWeight="Hairline"  fill="#ffffff"  stroke="#000000"  lineStyle="Solid"  gradientColor="#808080"  gradientStyle="le.gradientstyle.none"  enabled="1"  xScale="1"  yScale="1"  aspectRatioLock="0"  alpha="1"  figID="com.treestar.layout.presentation.FigHeatmapStatAxis@3af5a345#1751357567318"  rotation="0"  lock="0"  sizeLock="0"  contentLock="0"  wantsDrops="0"  colorMapName="Default (blue,green,yellow,red)"  z="35" />
       </FigList>
     </Layout>
     <WindowPosition x="471"  y="56"  width="900"  height="732" />
   </LayoutEditor>
   <Scripts>
     <Script lang="text/javascript"  name="New Script 		 " />
   </Scripts>
   <Exports/>
   <SOPS/>
   <experiment/>
   <weights/>
 </Workspace>
