# Supplementary material for: Expression of intron-containing HIV-1 RNA induces NLRP1 inflammasome activation in myeloid cells
Source: PLoS Biol. 2025 Sep 8;23(9):e3003320. doi: 10.1371/journal.pbio.3003320 (PMC12416851; doi:10.1371/journal.pbio.3003320)
Supplement: S4 Data — (ZIP) [file pbio.3003320.s012.zip]

Archive with 48 entries (46 files):
- S4_Data/
- __MACOSX/._S4_Data
- S4_Data/S4_Data_C_MDMs_qRT-PCR_gRNA_Combined_d3pi.csv
- __MACOSX/S4_Data/._S4_Data_C_MDMs_qRT-PCR_gRNA_Combined_d3pi.csv
- S4_Data/S4_Data_H_STING.pdf
- __MACOSX/S4_Data/._S4_Data_H_STING.pdf
- S4_Data/S4_Data_G_MDMs_siRNA-knockdown_qRT-PCR.csv
- __MACOSX/S4_Data/._S4_Data_G_MDMs_siRNA-knockdown_qRT-PCR.csv
- S4_Data/.DS_Store
- __MACOSX/S4_Data/._.DS_Store
- S4_Data/S4_Data_H_UNC93B1.pdf
- __MACOSX/S4_Data/._S4_Data_H_UNC93B1.pdf
- S4_Data/S4_Data_J_IL-1beta_ELISA_normalized.xlsx
- __MACOSX/S4_Data/._S4_Data_J_IL-1beta_ELISA_normalized.xlsx
- S4_Data/S4_Data_H_MAVS.pdf
- __MACOSX/S4_Data/._S4_Data_H_MAVS.pdf
- S4_Data/S4_Data_A_MDMs_eGFP-infections_FCS-files/
- __MACOSX/S4_Data/._S4_Data_A_MDMs_eGFP-infections_FCS-files
- S4_Data/S4_Data_K_IP-10_ELISA_normalized.xlsx
- __MACOSX/S4_Data/._S4_Data_K_IP-10_ELISA_normalized.xlsx
- S4_Data/S4_Data_I_p24_ELISA_normalized.xlsx
- __MACOSX/S4_Data/._S4_Data_I_p24_ELISA_normalized.xlsx
- S4_Data/S4_Data_L_IFN-BioAssay_normalized.xlsx
- __MACOSX/S4_Data/._S4_Data_L_IFN-BioAssay_normalized.xlsx
- S4_Data/S4_Data_F_MDMs_Combined_IL-1b_d3pi.csv
- __MACOSX/S4_Data/._S4_Data_F_MDMs_Combined_IL-1b_d3pi.csv
- S4_Data/S4_Data_E_MDMs_Combined_type-IFN-Assay_d3pi.csv
- __MACOSX/S4_Data/._S4_Data_E_MDMs_Combined_type-IFN-Assay_d3pi.csv
- S4_Data/S4_Data_D_MDMs_qRT-PCR_Tat:Rev_Combined_d3pi.csv
- __MACOSX/S4_Data/._S4_Data_D_MDMs_qRT-PCR_Tat:Rev_Combined_d3pi.csv
- S4_Data/S4_Data_Aii_MDMs_FACS_%GFP_Combined_d3pi.csv
- __MACOSX/S4_Data/._S4_Data_Aii_MDMs_FACS_%GFP_Combined_d3pi.csv
- S4_Data/S4_Data_A_MDMs_eGFP-infections_FCS-files/Raw/donor606/M10.fcs
- __MACOSX/S4_Data/S4_Data_A_MDMs_eGFP-infections_FCS-files/._Raw/donor606/M10.fcs
- S4_Data/S4_Data_A_MDMs_eGFP-infections_FCS-files/.DS_Store
- __MACOSX/S4_Data/S4_Data_A_MDMs_eGFP-infections_FCS-files/._.DS_Store
- S4_Data/S4_Data_A_MDMs_eGFP-infections_FCS-files/Fig4_A_MDMs_eGFP-infections.wsp
- __MACOSX/S4_Data/S4_Data_A_MDMs_eGFP-infections_FCS-files/._Fig4_A_MDMs_eGFP-infections.wsp
- S4_Data/S4_Data_A_MDMs_eGFP-infections_FCS-files/Fig4_A_MDMs_eGFP-infections-Fig4_A_MDMs_eGFP-infections_gating.pdf
- __MACOSX/S4_Data/S4_Data_A_MDMs_eGFP-infections_FCS-files/._Fig4_A_MDMs_eGFP-infections-Fig4_A_MDMs_eGFP-infections_gating.pdf
- S4_Data/S4_Data_A_MDMs_eGFP-infections_FCS-files/Raw/donor606/WT.fcs
- __MACOSX/S4_Data/S4_Data_A_MDMs_eGFP-infections_FCS-files/._Raw/donor606/WT.fcs
- S4_Data/S4_Data_A_MDMs_eGFP-infections_FCS-files/Fig4_A_MDMs_eGFP-infections-Fig4_A_MDMs_eGFP-infections_FCS.pdf
- __MACOSX/S4_Data/S4_Data_A_MDMs_eGFP-infections_FCS-files/._Fig4_A_MDMs_eGFP-infections-Fig4_A_MDMs_eGFP-infections_FCS.pdf
- S4_Data/S4_Data_A_MDMs_eGFP-infections_FCS-files/Raw/donor606/mock.fcs
- __MACOSX/S4_Data/S4_Data_A_MDMs_eGFP-infections_FCS-files/._Raw/donor606/mock.fcs
- S4_Data/S4_Data_A_MDMs_eGFP-infections_FCS-files/Raw/donor606/M10-4xCTE.fcs
- __MACOSX/S4_Data/S4_Data_A_MDMs_eGFP-infections_FCS-files/._Raw/donor606/M10-4xCTE.fcs
