# Supplementary material for: Expression of intron-containing HIV-1 RNA induces NLRP1 inflammasome activation in myeloid cells
Source: PLoS Biol. 2025 Sep 8;23(9):e3003320. doi: 10.1371/journal.pbio.3003320 (PMC12416851; doi:10.1371/journal.pbio.3003320)
Supplement: S4 Data — (ZIP) [file pbio.3003320.s012.zip › S4_Data/S4_Data_A_MDMs_eGFP-infections_FCS-files/Fig4_A_MDMs_eGFP-infections.wsp]

<?xml version="1.0" encoding="UTF-8"?>
 <Workspace version="20.0"  modDate="Tue Jul 01 04:50:39 EDT 2025"  clientTimestamp="1751359839933"  flowJoVersion="10.10.0"  drawRowBorders="1"  drawColumnBorders="1"  hideCompNodes="1"  curGroup="donor#606"  groupPaneHeight="168"  xmlns:xsi="http://www.w3.org/2001/XMLSchema-instance"  xmlns:gating="http://www.isac-net.org/std/Gating-ML/v2.0/gating"  xmlns:transforms="http://www.isac-net.org/std/Gating-ML/v2.0/transformations"  xmlns:data-type="http://www.isac-net.org/std/Gating-ML/v2.0/datatypes"  xsi:schemaLocation="http://www.isac-net.org/std/Gating-ML/v2.0/gating http://www.isac-net.org/std/Gating-ML/v2.0/gating/Gating-ML.v2.0.xsd http://www.isac-net.org/std/Gating-ML/v2.0/transformations http://www.isac-net.org/std/Gating-ML/v2.0/gating/Transformations.v2.0.xsd http://www.isac-net.org/std/Gating-ML/v2.0/datatypes http://www.isac-net.org/std/Gating-ML/v2.0/gating/DataTypes.v2.0.xsd "  nonAutoSaveFileName="file:/Volumes/RG%20Lab%20Mac/Fig4_A_MDMs_eGFP-infections_FCS-files/Fig4_A_MDMs_eGFP-infections.wsp" >
   <WindowPosition x="0"  y="25"  width="517"  height="768"  displayed="1"  panelState="" />
   <TextTraits font="SansSerif"  size="11"  name=""  style="plain"  color="#000000"  background="#00ffffff"  just="left" />
   <Columns>
     <TColumn width="271" >
       <Property key="fj.appnode.prop.name" />
     </TColumn>
     <TColumn width="112" >
       <Property key="fj.appnode.prop.statistic" />
     </TColumn>
     <TColumn width="111" >
       <Property key="fj.appnode.prop.ncells" />
     </TColumn>
   </Columns>
   <Matrices>
     <transforms:spilloverMatrix spectral="0"  weightOptAlgorithmType="OLS"  prefix="Comp-"  name="Acquisition-defined"  editable="0"  color="#c0c0c0"  version="FlowJo-10.10.0"  status="FINALIZED"  transforms:id="bc721b70-c698-4e6a-b54d-4170a6531b01"  suffix="" >
       <data-type:parameters>
         <data-type:parameter data-type:name="UV1-A"  userProvidedCompInfix="Comp-UV1-A" />
         <data-type:parameter data-type:name="UV2-A"  userProvidedCompInfix="Comp-UV2-A" />
         <data-type:parameter data-type:name="UV3-A"  userProvidedCompInfix="Comp-UV3-A" />
         <data-type:parameter data-type:name="UV4-A"  userProvidedCompInfix="Comp-UV4-A" />
         <data-type:parameter data-type:name="UV5-A"  userProvidedCompInfix="Comp-UV5-A" />
         <data-type:parameter data-type:name="UV6-A"  userProvidedCompInfix="Comp-UV6-A" />
         <data-type:parameter data-type:name="UV7-A"  userProvidedCompInfix="Comp-UV7-A" />
         <data-type:parameter data-type:name="UV8-A"  userProvidedCompInfix="Comp-UV8-A" />
         <data-type:parameter data-type:name="UV9-A"  userProvidedCompInfix="Comp-UV9-A" />
         <data-type:parameter data-type:name="UV10-A"  userProvidedCompInfix="Comp-UV10-A" />
         <data-type:parameter data-type:name="UV11-A"  userProvidedCompInfix="Comp-UV11-A" />
         <data-type:parameter data-type:name="UV12-A"  userProvidedCompInfix="Comp-UV12-A" />
         <data-type:parameter data-type:name="UV13-A"  userProvidedCompInfix="Comp-UV13-A" />
         <data-type:parameter data-type:name="UV14-A"  userProvidedCompInfix="Comp-UV14-A" />
         <data-type:parameter data-type:name="UV15-A"  userProvidedCompInfix="Comp-UV15-A" />
         <data-type:parameter data-type:name="UV16-A"  userProvidedCompInfix="Comp-UV16-A" />
         <data-type:parameter data-type:name="V1-A"  userProvidedCompInfix="Comp-V1-A" />
         <data-type:parameter data-type:name="V2-A"  userProvidedCompInfix="Comp-V2-A" />
         <data-type:parameter data-type:name="V3-A"  userProvidedCompInfix="Comp-V3-A" />
         <data-type:parameter data-type:name="V4-A"  userProvidedCompInfix="Comp-V4-A" />
         <data-type:parameter data-type:name="V5-A"  userProvidedCompInfix="Comp-V5-A" />
         <data-type:parameter data-type:name="V6-A"  userProvidedCompInfix="Comp-V6-A" />
         <data-type:parameter data-type:name="V7-A"  userProvidedCompInfix="Comp-V7-A" />
         <data-type:parameter data-type:name="V8-A"  userProvidedCompInfix="Comp-V8-A" />
         <data-type:parameter data-type:name="V9-A"  userProvidedCompInfix="Comp-V9-A" />
         <data-type:parameter data-type:name="V10-A"  userProvidedCompInfix="Comp-V10-A" />
         <data-type:parameter data-type:name="V11-A"  userProvidedCompInfix="Comp-V11-A" />
         <data-type:parameter data-type:name="V12-A"  userProvidedCompInfix="Comp-V12-A" />
         <data-type:parameter data-type:name="V13-A"  userProvidedCompInfix="Comp-V13-A" />
         <data-type:parameter data-type:name="V14-A"  userProvidedCompInfix="Comp-V14-A" />
         <data-type:parameter data-type:name="V15-A"  userProvidedCompInfix="Comp-V15-A" />
         <data-type:parameter data-type:name="V16-A"  userProvidedCompInfix="Comp-V16-A" />
         <data-type:parameter data-type:name="B1-A"  userProvidedCompInfix="Comp-B1-A" />
         <data-type:parameter data-type:name="B2-A"  userProvidedCompInfix="Comp-B2-A" />
         <data-type:parameter data-type:name="B3-A"  userProvidedCompInfix="Comp-B3-A" />
         <data-type:parameter data-type:name="B4-A"  userProvidedCompInfix="Comp-B4-A" />
         <data-type:parameter data-type:name="B5-A"  userProvidedCompInfix="Comp-B5-A" />
         <data-type:parameter data-type:name="B6-A"  userProvidedCompInfix="Comp-B6-A" />
         <data-type:parameter data-type:name="B7-A"  userProvidedCompInfix="Comp-B7-A" />
         <data-type:parameter data-type:name="B8-A"  userProvidedCompInfix="Comp-B8-A" />
         <data-type:parameter data-type:name="B9-A"  userProvidedCompInfix="Comp-B9-A" />
         <data-type:parameter data-type:name="B10-A"  userProvidedCompInfix="Comp-B10-A" />
         <data-type:parameter data-type:name="B11-A"  userProvidedCompInfix="Comp-B11-A" />
         <data-type:parameter data-type:name="B12-A"  userProvidedCompInfix="Comp-B12-A" />
         <data-type:parameter data-type:name="B13-A"  userProvidedCompInfix="Comp-B13-A" />
         <data-type:parameter data-type:name="B14-A"  userProvidedCompInfix="Comp-B14-A" />
         <data-type:parameter data-type:name="YG1-A"  userProvidedCompInfix="Comp-YG1-A" />
         <data-type:parameter data-type:name="YG2-A"  userProvidedCompInfix="Comp-YG2-A" />
         <data-type:parameter data-type:name="YG3-A"  userProvidedCompInfix="Comp-YG3-A" />
         <data-type:parameter data-type:name="YG4-A"  userProvidedCompInfix="Comp-YG4-A" />
         <data-type:parameter data-type:name="YG5-A"  userProvidedCompInfix="Comp-YG5-A" />
         <data-type:parameter data-type:name="YG6-A"  userProvidedCompInfix="Comp-YG6-A" />
         <data-type:parameter data-type:name="YG7-A"  userProvidedCompInfix="Comp-YG7-A" />
         <data-type:parameter data-type:name="YG8-A"  userProvidedCompInfix="Comp-YG8-A" />
         <data-type:parameter data-type:name="YG9-A"  userProvidedCompInfix="Comp-YG9-A" />
         <data-type:parameter data-type:name="YG10-A"  userProvidedCompInfix="Comp-YG10-A" />
         <data-type:parameter data-type:name="R1-A"  userProvidedCompInfix="Comp-R1-A" />
         <data-type:parameter data-type:name="R2-A"  userProvidedCompInfix="Comp-R2-A" />
         <data-type:parameter data-type:name="R3-A"  userProvidedCompInfix="Comp-R3-A" />
         <data-type:parameter data-type:name="R4-A"  userProvidedCompInfix="Comp-R4-A" />
         <data-type:parameter data-type:name="R5-A"  userProvidedCompInfix="Comp-R5-A" />
         <data-type:parameter data-type:name="R6-A"  userProvidedCompInfix="Comp-R6-A" />
         <data-type:parameter data-type:name="R7-A"  userProvidedCompInfix="Comp-R7-A" />
         <data-type:parameter data-type:name="R8-A"  userProvidedCompInfix="Comp-R8-A" />
       </data-type:parameters>
       <transforms:spillover data-type:parameter="UV1-A"  userProvidedCompInfix="Comp-UV1-A" >
         <transforms:coefficient data-type:parameter="UV1-A"  transforms:value="1" />
         <transforms:coefficient data-type:parameter="UV2-A"  transforms:value="0" />
         <transforms:coefficient data-type:parameter="UV3-A"  transforms:value="0" />
         <transforms:coefficient data-type:parameter="UV4-A"  transforms:value="0" />
         <transforms:coefficient data-type:parameter="UV5-A"  transforms:value="0" />
         <transforms:coefficient data-type:parameter="UV6-A"  transforms:value="0" />
         <transforms:coefficient data-type:parameter="UV7-A"  transforms:value="0" />
         <transforms:coefficient data-type:parameter="UV8-A"  transforms:value="0" />
         <transforms:coefficient data-type:parameter="UV9-A"  transforms:value="0" />
         <transforms:coefficient data-type:parameter="UV10-A"  transforms:value="0" />
         <transforms:coefficient data-type:parameter="UV11-A"  transforms:value="0" />
         <transforms:coefficient data-type:parameter="UV12-A"  transforms:value="0" />
         <transforms:coefficient data-type:parameter="UV13-A"  transforms:value="0" />
         <transforms:coefficient data-type:parameter="UV14-A"  transforms:value="0" />
         <transforms:coefficient data-type:parameter="UV15-A"  transforms:value="0" />
         <transforms:coefficient data-type:parameter="UV16-A"  transforms:value="0" />
         <transforms:coefficient data-type:parameter="V1-A"  transforms:value="0" />
         <transforms:coefficient data-type:parameter="V2-A"  transforms:value="0" />
         <transforms:coefficient data-type:parameter="V3-A"  transforms:value="0" />
         <transforms:coefficient data-type:parameter="V4-A"  transforms:value="0" />
         <transforms:coefficient data-type:parameter="V5-A"  transforms:value="0" />
         <transforms:coefficient data-type:parameter="V6-A"  transforms:value="0" />
         <transforms:coefficient data-type:parameter="V7-A"  transforms:value="0" />
         <transforms:coefficient data-type:parameter="V8-A"  transforms:value="0" />
         <transforms:coefficient data-type:parameter="V9-A"  transforms:value="0" />
         <transforms:coefficient data-type:parameter="V10-A"  transforms:value="0" />
         <transforms:coefficient data-type:parameter="V11-A"  transforms:value="0" />
         <transforms:coefficient data-type:parameter="V12-A"  transforms:value="0" />
         <transforms:coefficient data-type:parameter="V13-A"  transforms:value="0" />
         <transforms:coefficient data-type:parameter="V14-A"  transforms:value="0" />
         <transforms:coefficient data-type:parameter="V15-A"  transforms:value="0" />
         <transforms:coefficient data-type:parameter="V16-A"  transforms:value="0" />
         <transforms:coefficient data-type:parameter="B1-A"  transforms:value="0" />
         <transforms:coefficient data-type:parameter="B2-A"  transforms:value="0" />
         <transforms:coefficient data-type:parameter="B3-A"  transforms:value="0" />
         <transforms:coefficient data-type:parameter="B4-A"  transforms:value="0" />
         <transforms:coefficient data-type:parameter="B5-A"  transforms:value="0" />
         <transforms:coefficient data-type:parameter="B6-A"  transforms:value="0" />
         <transforms:coefficient data-type:parameter="B7-A"  transforms:value="0" />
         <transforms:coefficient data-type:parameter="B8-A"  transforms:value="0" />
         <transforms:coefficient data-type:parameter="B9-A"  transforms:value="0" />
         <transforms:coefficient data-type:parameter="B10-A"  transforms:value="0" />
         <transforms:coefficient data-type:parameter="B11-A"  transforms:value="0" />
         <transforms:coefficient data-type:parameter="B12-A"  transforms:value="0" />
         <transforms:coefficient data-type:parameter="B13-A"  transforms:value="0" />
         <transforms:coefficient data-type:parameter="B14-A"  transforms:value="0" />
         <transforms:coefficient data-type:parameter="YG1-A"  transforms:value="0" />
         <transforms:coefficient data-type:parameter="YG2-A"  transforms:value="0" />
         <transforms:coefficient data-type:parameter="YG3-A"  transforms:value="0" />
         <transforms:coefficient data-type:parameter="YG4-A"  transforms:value="0" />
         <transforms:coefficient data-type:parameter="YG5-A"  transforms:value="0" />
         <transforms:coefficient data-type:parameter="YG6-A"  transforms:value="0" />
         <transforms:coefficient data-type:parameter="YG7-A"  transforms:value="0" />
         <transforms:coefficient data-type:parameter="YG8-A"  transforms:value="0" />
         <transforms:coefficient data-type:parameter="YG9-A"  transforms:value="0" />
         <transforms:coefficient data-type:parameter="YG10-A"  transforms:value="0" />
         <transforms:coefficient data-type:parameter="R1-A"  transforms:value="0" />
         <transforms:coefficient data-type:parameter="R2-A"  transforms:value="0" />
         <transforms:coefficient data-type:parameter="R3-A"  transforms:value="0" />
         <transforms:coefficient data-type:parameter="R4-A"  transforms:value="0" />
         <transforms:coefficient data-type:parameter="R5-A"  transforms:value="0" />
         <transforms:coefficient data-type:parameter="R6-A"  transforms:value="0" />
         <transforms:coefficient data-type:parameter="R7-A"  transforms:value="0" />
         <transforms:coefficient data-type:parameter="R8-A"  transforms:value="0" />
       </transforms:spillover>
       <transforms:spillover data-type:parameter="UV2-A"  userProvidedCompInfix="Comp-UV2-A" >
         <transforms:coefficient data-type:parameter="UV1-A"  transforms:value="0.000001" />
         <transforms:coefficient data-type:parameter="UV2-A"  transforms:value="1" />
         <transforms:coefficient data-type:parameter="UV3-A"  transforms:value="0" />
         <transforms:coefficient data-type:parameter="UV4-A"  transforms:value="0" />
         <transforms:coefficient data-type:parameter="UV5-A"  transforms:value="0" />
         <transforms:coefficient data-type:parameter="UV6-A"  transforms:value="0" />
         <transforms:coefficient data-type:parameter="UV7-A"  transforms:value="0" />
         <transforms:coefficient data-type:parameter="UV8-A"  transforms:value="0" />
         <transforms:coefficient data-type:parameter="UV9-A"  transforms:value="0" />
         <transforms:coefficient data-type:parameter="UV10-A"  transforms:value="0" />
         <transforms:coefficient data-type:parameter="UV11-A"  transforms:value="0" />
         <transforms:coefficient data-type:parameter="UV12-A"  transforms:value="0" />
         <transforms:coefficient data-type:parameter="UV13-A"  transforms:value="0" />
         <transforms:coefficient data-type:parameter="UV14-A"  transforms:value="0" />
         <transforms:coefficient data-type:parameter="UV15-A"  transforms:value="0" />
         <transforms:coefficient data-type:parameter="UV16-A"  transforms:value="0" />
         <transforms:coefficient data-type:parameter="V1-A"  transforms:value="0" />
         <transforms:coefficient data-type:parameter="V2-A"  transforms:value="0" />
         <transforms:coefficient data-type:parameter="V3-A"  transforms:value="0" />
         <transforms:coefficient data-type:parameter="V4-A"  transforms:value="0" />
         <transforms:coefficient data-type:parameter="V5-A"  transforms:value="0" />
         <transforms:coefficient data-type:parameter="V6-A"  transforms:value="0" />
         <transforms:coefficient data-type:parameter="V7-A"  transforms:value="0" />
         <transforms:coefficient data-type:parameter="V8-A"  transforms:value="0" />
         <transforms:coefficient data-type:parameter="V9-A"  transforms:value="0" />
         <transforms:coefficient data-type:parameter="V10-A"  transforms:value="0" />
         <transforms:coefficient data-type:parameter="V11-A"  transforms:value="0" />
         <transforms:coefficient data-type:parameter="V12-A"  transforms:value="0" />
         <transforms:coefficient data-type:parameter="V13-A"  transforms:value="0" />
         <transforms:coefficient data-type:parameter="V14-A"  transforms:value="0" />
         <transforms:coefficient data-type:parameter="V15-A"  transforms:value="0" />
         <transforms:coefficient data-type:parameter="V16-A"  transforms:value="0" />
         <transforms:coefficient data-type:parameter="B1-A"  transforms:value="0" />
         <transforms:coefficient data-type:parameter="B2-A"  transforms:value="0" />
         <transforms:coefficient data-type:parameter="B3-A"  transforms:value="0" />
         <transforms:coefficient data-type:parameter="B4-A"  transforms:value="0" />
         <transforms:coefficient data-type:parameter="B5-A"  transforms:value="0" />
         <transforms:coefficient data-type:parameter="B6-A"  transforms:value="0" />
         <transforms:coefficient data-type:parameter="B7-A"  transforms:value="0" />
         <transforms:coefficient data-type:parameter="B8-A"  transforms:value="0" />
         <transforms:coefficient data-type:parameter="B9-A"  transforms:value="0" />
         <transforms:coefficient data-type:parameter="B10-A"  transforms:value="0" />
         <transforms:coefficient data-type:parameter="B11-A"  transforms:value="0" />
         <transforms:coefficient data-type:parameter="B12-A"  transforms:value="0" />
         <transforms:coefficient data-type:parameter="B13-A"  transforms:value="0" />
         <transforms:coefficient data-type:parameter="B14-A"  transforms:value="0" />
         <transforms:coefficient data-type:parameter="YG1-A"  transforms:value="0" />
         <transforms:coefficient data-type:parameter="YG2-A"  transforms:value="0" />
         <transforms:coefficient data-type:parameter="YG3-A"  transforms:value="0" />
         <transforms:coefficient data-type:parameter="YG4-A"  transforms:value="0" />
         <transforms:coefficient data-type:parameter="YG5-A"  transforms:value="0" />
         <transforms:coefficient data-type:parameter="YG6-A"  transforms:value="0" />
         <transforms:coefficient data-type:parameter="YG7-A"  transforms:value="0" />
         <transforms:coefficient data-type:parameter="YG8-A"  transforms:value="0" />
         <transforms:coefficient data-type:parameter="YG9-A"  transforms:value="0" />
         <transforms:coefficient data-type:parameter="YG10-A"  transforms:value="0" />
         <transforms:coefficient data-type:parameter="R1-A"  transforms:value="0" />
         <transforms:coefficient data-type:parameter="R2-A"  transforms:value="0" />
         <transforms:coefficient data-type:parameter="R3-A"  transforms:value="0" />
         <transforms:coefficient data-type:parameter="R4-A"  transforms:value="0" />
         <transforms:coefficient data-type:parameter="R5-A"  transforms:value="0" />
         <transforms:coefficient data-type:parameter="R6-A"  transforms:value="0" />
         <transforms:coefficient data-type:parameter="R7-A"  transforms:value="0" />
         <transforms:coefficient data-type:parameter="R8-A"  transforms:value="0" />
       </transforms:spillover>
       <transforms:spillover data-type:parameter="UV3-A"  userProvidedCompInfix="Comp-UV3-A" >
         <transforms:coefficient data-type:parameter="UV1-A"  transforms:value="0" />
         <transforms:coefficient data-type:parameter="UV2-A"  transforms:value="0" />
         <transforms:coefficient data-type:parameter="UV3-A"  transforms:value="1" />
         <transforms:coefficient data-type:parameter="UV4-A"  transforms:value="0" />
         <transforms:coefficient data-type:parameter="UV5-A"  transforms:value="0" />
         <transforms:coefficient data-type:parameter="UV6-A"  transforms:value="0" />
         <transforms:coefficient data-type:parameter="UV7-A"  transforms:value="0" />
         <transforms:coefficient data-type:parameter="UV8-A"  transforms:value="0" />
         <transforms:coefficient data-type:parameter="UV9-A"  transforms:value="0" />
         <transforms:coefficient data-type:parameter="UV10-A"  transforms:value="0" />
         <transforms:coefficient data-type:parameter="UV11-A"  transforms:value="0" />
         <transforms:coefficient data-type:parameter="UV12-A"  transforms:value="0" />
         <transforms:coefficient data-type:parameter="UV13-A"  transforms:value="0" />
         <transforms:coefficient data-type:parameter="UV14-A"  transforms:value="0" />
         <transforms:coefficient data-type:parameter="UV15-A"  transforms:value="0" />
         <transforms:coefficient data-type:parameter="UV16-A"  transforms:value="0" />
         <transforms:coefficient data-type:parameter="V1-A"  transforms:value="0" />
         <transforms:coefficient data-type:parameter="V2-A"  transforms:value="0" />
         <transforms:coefficient data-type:parameter="V3-A"  transforms:value="0" />
         <transforms:coefficient data-type:parameter="V4-A"  transforms:value="0" />
         <transforms:coefficient data-type:parameter="V5-A"  transforms:value="0" />
         <transforms:coefficient data-type:parameter="V6-A"  transforms:value="0" />
         <transforms:coefficient data-type:parameter="V7-A"  transforms:value="0" />
         <transforms:coefficient data-type:parameter="V8-A"  transforms:value="0" />
         <transforms:coefficient data-type:parameter="V9-A"  transforms:value="0" />
         <transforms:coefficient data-type:parameter="V10-A"  transforms:value="0" />
         <transforms:coefficient data-type:parameter="V11-A"  transforms:value="0" />
         <transforms:coefficient data-type:parameter="V12-A"  transforms:value="0" />
         <transforms:coefficient data-type:parameter="V13-A"  transforms:value="0" />
         <transforms:coefficient data-type:parameter="V14-A"  transforms:value="0" />
         <transforms:coefficient data-type:parameter="V15-A"  transforms:value="0" />
         <transforms:coefficient data-type:parameter="V16-A"  transforms:value="0" />
         <transforms:coefficient data-type:parameter="B1-A"  transforms:value="0" />
         <transforms:coefficient data-type:parameter="B2-A"  transforms:value="0" />
         <transforms:coefficient data-type:parameter="B3-A"  transforms:value="0" />
         <transforms:coefficient data-type:parameter="B4-A"  transforms:value="0" />
         <transforms:coefficient data-type:parameter="B5-A"  transforms:value="0" />
         <transforms:coefficient data-type:parameter="B6-A"  transforms:value="0" />
         <transforms:coefficient data-type:parameter="B7-A"  transforms:value="0" />
         <transforms:coefficient data-type:parameter="B8-A"  transforms:value="0" />
         <transforms:coefficient data-type:parameter="B9-A"  transforms:value="0" />
         <transforms:coefficient data-type:parameter="B10-A"  transforms:value="0" />
         <transforms:coefficient data-type:parameter="B11-A"  transforms:value="0" />
         <transforms:coefficient data-type:parameter="B12-A"  transforms:value="0" />
         <transforms:coefficient data-type:parameter="B13-A"  transforms:value="0" />
         <transforms:coefficient data-type:parameter="B14-A"  transforms:value="0" />
         <transforms:coefficient data-type:parameter="YG1-A"  transforms:value="0" />
         <transforms:coefficient data-type:parameter="YG2-A"  transforms:value="0" />
         <transforms:coefficient data-type:parameter="YG3-A"  transforms:value="0" />
         <transforms:coefficient data-type:parameter="YG4-A"  transforms:value="0" />
         <transforms:coefficient data-type:parameter="YG5-A"  transforms:value="0" />
         <transforms:coefficient data-type:parameter="YG6-A"  transforms:value="0" />
         <transforms:coefficient data-type:parameter="YG7-A"  transforms:value="0" />
         <transforms:coefficient data-type:parameter="YG8-A"  transforms:value="0" />
         <transforms:coefficient data-type:parameter="YG9-A"  transforms:value="0" />
         <transforms:coefficient data-type:parameter="YG10-A"  transforms:value="0" />
         <transforms:coefficient data-type:parameter="R1-A"  transforms:value="0" />
         <transforms:coefficient data-type:parameter="R2-A"  transforms:value="0" />
         <transforms:coefficient data-type:parameter="R3-A"  transforms:value="0" />
         <transforms:coefficient data-type:parameter="R4-A"  transforms:value="0" />
         <transforms:coefficient data-type:parameter="R5-A"  transforms:value="0" />
         <transforms:coefficient data-type:parameter="R6-A"  transforms:value="0" />
         <transforms:coefficient data-type:parameter="R7-A"  transforms:value="0" />
         <transforms:coefficient data-type:parameter="R8-A"  transforms:value="0" />
       </transforms:spillover>
       <transforms:spillover data-type:parameter="UV4-A"  userProvidedCompInfix="Comp-UV4-A" >
         <transforms:coefficient data-type:parameter="UV1-A"  transforms:value="0" />
         <transforms:coefficient data-type:parameter="UV2-A"  transforms:value="0" />
         <transforms:coefficient data-type:parameter="UV3-A"  transforms:value="0" />
         <transforms:coefficient data-type:parameter="UV4-A"  transforms:value="1" />
         <transforms:coefficient data-type:parameter="UV5-A"  transforms:value="0" />
         <transforms:coefficient data-type:parameter="UV6-A"  transforms:value="0" />
         <transforms:coefficient data-type:parameter="UV7-A"  transforms:value="0" />
         <transforms:coefficient data-type:parameter="UV8-A"  transforms:value="0" />
         <transforms:coefficient data-type:parameter="UV9-A"  transforms:value="0" />
         <transforms:coefficient data-type:parameter="UV10-A"  transforms:value="0" />
         <transforms:coefficient data-type:parameter="UV11-A"  transforms:value="0" />
         <transforms:coefficient data-type:parameter="UV12-A"  transforms:value="0" />
         <transforms:coefficient data-type:parameter="UV13-A"  transforms:value="0" />
         <transforms:coefficient data-type:parameter="UV14-A"  transforms:value="0" />
         <transforms:coefficient data-type:parameter="UV15-A"  transforms:value="0" />
         <transforms:coefficient data-type:parameter="UV16-A"  transforms:value="0" />
         <transforms:coefficient data-type:parameter="V1-A"  transforms:value="0" />
         <transforms:coefficient data-type:parameter="V2-A"  transforms:value="0" />
         <transforms:coefficient data-type:parameter="V3-A"  transforms:value="0" />
         <transforms:coefficient data-type:parameter="V4-A"  transforms:value="0" />
         <transforms:coefficient data-type:parameter="V5-A"  transforms:value="0" />
         <transforms:coefficient data-type:parameter="V6-A"  transforms:value="0" />
         <transforms:coefficient data-type:parameter="V7-A"  transforms:value="0" />
         <transforms:coefficient data-type:parameter="V8-A"  transforms:value="0" />
         <transforms:coefficient data-type:parameter="V9-A"  transforms:value="0" />
         <transforms:coefficient data-type:parameter="V10-A"  transforms:value="0" />
         <transforms:coefficient data-type:parameter="V11-A"  transforms:value="0" />
         <transforms:coefficient data-type:parameter="V12-A"  transforms:value="0" />
         <transforms:coefficient data-type:parameter="V13-A"  transforms:value="0" />
         <transforms:coefficient data-type:parameter="V14-A"  transforms:value="0" />
         <transforms:coefficient data-type:parameter="V15-A"  transforms:value="0" />
         <transforms:coefficient data-type:parameter="V16-A"  transforms:value="0" />
         <transforms:coefficient data-type:parameter="B1-A"  transforms:value="0" />
         <transforms:coefficient data-type:parameter="B2-A"  transforms:value="0" />
         <transforms:coefficient data-type:parameter="B3-A"  transforms:value="0" />
         <transforms:coefficient data-type:parameter="B4-A"  transforms:value="0" />
         <transforms:coefficient data-type:parameter="B5-A"  transforms:value="0" />
         <transforms:coefficient data-type:parameter="B6-A"  transforms:value="0" />
         <transforms:coefficient data-type:parameter="B7-A"  transforms:value="0" />
         <transforms:coefficient data-type:parameter="B8-A"  transforms:value="0" />
         <transforms:coefficient data-type:parameter="B9-A"  transforms:value="0" />
         <transforms:coefficient data-type:parameter="B10-A"  transforms:value="0" />
         <transforms:coefficient data-type:parameter="B11-A"  transforms:value="0" />
         <transforms:coefficient data-type:parameter="B12-A"  transforms:value="0" />
         <transforms:coefficient data-type:parameter="B13-A"  transforms:value="0" />
         <transforms:coefficient data-type:parameter="B14-A"  transforms:value="0" />
         <transforms:coefficient data-type:parameter="YG1-A"  transforms:value="0" />
         <transforms:coefficient data-type:parameter="YG2-A"  transforms:value="0" />
         <transforms:coefficient data-type:parameter="YG3-A"  transforms:value="0" />
         <transforms:coefficient data-type:parameter="YG4-A"  transforms:value="0" />
         <transforms:coefficient data-type:parameter="YG5-A"  transforms:value="0" />
         <transforms:coefficient data-type:parameter="YG6-A"  transforms:value="0" />
         <transforms:coefficient data-type:parameter="YG7-A"  transforms:value="0" />
         <transforms:coefficient data-type:parameter="YG8-A"  transforms:value="0" />
         <transforms:coefficient data-type:parameter="YG9-A"  transforms:value="0" />
         <transforms:coefficient data-type:parameter="YG10-A"  transforms:value="0" />
         <transforms:coefficient data-type:parameter="R1-A"  transforms:value="0" />
         <transforms:coefficient data-type:parameter="R2-A"  transforms:value="0" />
         <transforms:coefficient data-type:parameter="R3-A"  transforms:value="0" />
         <transforms:coefficient data-type:parameter="R4-A"  transforms:value="0" />
         <transforms:coefficient data-type:parameter="R5-A"  transforms:value="0" />
         <transforms:coefficient data-type:parameter="R6-A"  transforms:value="0" />
         <transforms:coefficient data-type:parameter="R7-A"  transforms:value="0" />
         <transforms:coefficient data-type:parameter="R8-A"  transforms:value="0" />
       </transforms:spillover>
       <transforms:spillover data-type:parameter="UV5-A"  userProvidedCompInfix="Comp-UV5-A" >
         <transforms:coefficient data-type:parameter="UV1-A"  transforms:value="0" />
         <transforms:coefficient data-type:parameter="UV2-A"  transforms:value="0" />
         <transforms:coefficient data-type:parameter="UV3-A"  transforms:value="0" />
         <transforms:coefficient data-type:parameter="UV4-A"  transforms:value="0" />
         <transforms:coefficient data-type:parameter="UV5-A"  transforms:value="1" />
         <transforms:coefficient data-type:parameter="UV6-A"  transforms:value="0" />
         <transforms:coefficient data-type:parameter="UV7-A"  transforms:value="0" />
         <transforms:coefficient data-type:parameter="UV8-A"  transforms:value="0" />
         <transforms:coefficient data-type:parameter="UV9-A"  transforms:value="0" />
         <transforms:coefficient data-type:parameter="UV10-A"  transforms:value="0" />
         <transforms:coefficient data-type:parameter="UV11-A"  transforms:value="0" />
         <transforms:coefficient data-type:parameter="UV12-A"  transforms:value="0" />
         <transforms:coefficient data-type:parameter="UV13-A"  transforms:value="0" />
         <transforms:coefficient data-type:parameter="UV14-A"  transforms:value="0" />
         <transforms:coefficient data-type:parameter="UV15-A"  transforms:value="0" />
         <transforms:coefficient data-type:parameter="UV16-A"  transforms:value="0" />
         <transforms:coefficient data-type:parameter="V1-A"  transforms:value="0" />
         <transforms:coefficient data-type:parameter="V2-A"  transforms:value="0" />
         <transforms:coefficient data-type:parameter="V3-A"  transforms:value="0" />
         <transforms:coefficient data-type:parameter="V4-A"  transforms:value="0" />
         <transforms:coefficient data-type:parameter="V5-A"  transforms:value="0" />
         <transforms:coefficient data-type:parameter="V6-A"  transforms:value="0" />
         <transforms:coefficient data-type:parameter="V7-A"  transforms:value="0" />
         <transforms:coefficient data-type:parameter="V8-A"  transforms:value="0" />
         <transforms:coefficient data-type:parameter="V9-A"  transforms:value="0" />
         <transforms:coefficient data-type:parameter="V10-A"  transforms:value="0" />
         <transforms:coefficient data-type:parameter="V11-A"  transforms:value="0" />
         <transforms:coefficient data-type:parameter="V12-A"  transforms:value="0" />
         <transforms:coefficient data-type:parameter="V13-A"  transforms:value="0" />
         <transforms:coefficient data-type:parameter="V14-A"  transforms:value="0" />
         <transforms:coefficient data-type:parameter="V15-A"  transforms:value="0" />
         <transforms:coefficient data-type:parameter="V16-A"  transforms:value="0" />
         <transforms:coefficient data-type:parameter="B1-A"  transforms:value="0" />
         <transforms:coefficient data-type:parameter="B2-A"  transforms:value="0" />
         <transforms:coefficient data-type:parameter="B3-A"  transforms:value="0" />
         <transforms:coefficient data-type:parameter="B4-A"  transforms:value="0" />
         <transforms:coefficient data-type:parameter="B5-A"  transforms:value="0" />
         <transforms:coefficient data-type:parameter="B6-A"  transforms:value="0" />
         <transforms:coefficient data-type:parameter="B7-A"  transforms:value="0" />
         <transforms:coefficient data-type:parameter="B8-A"  transforms:value="0" />
         <transforms:coefficient data-type:parameter="B9-A"  transforms:value="0" />
         <transforms:coefficient data-type:parameter="B10-A"  transforms:value="0" />
         <transforms:coefficient data-type:parameter="B11-A"  transforms:value="0" />
         <transforms:coefficient data-type:parameter="B12-A"  transforms:value="0" />
         <transforms:coefficient data-type:parameter="B13-A"  transforms:value="0" />
         <transforms:coefficient data-type:parameter="B14-A"  transforms:value="0" />
         <transforms:coefficient data-type:parameter="YG1-A"  transforms:value="0" />
         <transforms:coefficient data-type:parameter="YG2-A"  transforms:value="0" />
         <transforms:coefficient data-type:parameter="YG3-A"  transforms:value="0" />
         <transforms:coefficient data-type:parameter="YG4-A"  transforms:value="0" />
         <transforms:coefficient data-type:parameter="YG5-A"  transforms:value="0" />
         <transforms:coefficient data-type:parameter="YG6-A"  transforms:value="0" />
         <transforms:coefficient data-type:parameter="YG7-A"  transforms:value="0" />
         <transforms:coefficient data-type:parameter="YG8-A"  transforms:value="0" />
         <transforms:coefficient data-type:parameter="YG9-A"  transforms:value="0" />
         <transforms:coefficient data-type:parameter="YG10-A"  transforms:value="0" />
         <transforms:coefficient data-type:parameter="R1-A"  transforms:value="0" />
         <transforms:coefficient data-type:parameter="R2-A"  transforms:value="0" />
         <transforms:coefficient data-type:parameter="R3-A"  transforms:value="0" />
         <transforms:coefficient data-type:parameter="R4-A"  transforms:value="0" />
         <transforms:coefficient data-type:parameter="R5-A"  transforms:value="0" />
         <transforms:coefficient data-type:parameter="R6-A"  transforms:value="0" />
         <transforms:coefficient data-type:parameter="R7-A"  transforms:value="0" />
         <transforms:coefficient data-type:parameter="R8-A"  transforms:value="0" />
       </transforms:spillover>
       <transforms:spillover data-type:parameter="UV6-A"  userProvidedCompInfix="Comp-UV6-A" >
         <transforms:coefficient data-type:parameter="UV1-A"  transforms:value="0" />
         <transforms:coefficient data-type:parameter="UV2-A"  transforms:value="0" />
         <transforms:coefficient data-type:parameter="UV3-A"  transforms:value="0" />
         <transforms:coefficient data-type:parameter="UV4-A"  transforms:value="0" />
         <transforms:coefficient data-type:parameter="UV5-A"  transforms:value="0" />
         <transforms:coefficient data-type:parameter="UV6-A"  transforms:value="1" />
         <transforms:coefficient data-type:parameter="UV7-A"  transforms:value="0" />
         <transforms:coefficient data-type:parameter="UV8-A"  transforms:value="0" />
         <transforms:coefficient data-type:parameter="UV9-A"  transforms:value="0" />
         <transforms:coefficient data-type:parameter="UV10-A"  transforms:value="0" />
         <transforms:coefficient data-type:parameter="UV11-A"  transforms:value="0" />
         <transforms:coefficient data-type:parameter="UV12-A"  transforms:value="0" />
         <transforms:coefficient data-type:parameter="UV13-A"  transforms:value="0" />
         <transforms:coefficient data-type:parameter="UV14-A"  transforms:value="0" />
         <transforms:coefficient data-type:parameter="UV15-A"  transforms:value="0" />
         <transforms:coefficient data-type:parameter="UV16-A"  transforms:value="0" />
         <transforms:coefficient data-type:parameter="V1-A"  transforms:value="0" />
         <transforms:coefficient data-type:parameter="V2-A"  transforms:value="0" />
         <transforms:coefficient data-type:parameter="V3-A"  transforms:value="0" />
         <transforms:coefficient data-type:parameter="V4-A"  transforms:value="0" />
         <transforms:coefficient data-type:parameter="V5-A"  transforms:value="0" />
         <transforms:coefficient data-type:parameter="V6-A"  transforms:value="0" />
         <transforms:coefficient data-type:parameter="V7-A"  transforms:value="0" />
         <transforms:coefficient data-type:parameter="V8-A"  transforms:value="0" />
         <transforms:coefficient data-type:parameter="V9-A"  transforms:value="0" />
         <transforms:coefficient data-type:parameter="V10-A"  transforms:value="0" />
         <transforms:coefficient data-type:parameter="V11-A"  transforms:value="0" />
         <transforms:coefficient data-type:parameter="V12-A"  transforms:value="0" />
         <transforms:coefficient data-type:parameter="V13-A"  transforms:value="0" />
         <transforms:coefficient data-type:parameter="V14-A"  transforms:value="0" />
         <transforms:coefficient data-type:parameter="V15-A"  transforms:value="0" />
         <transforms:coefficient data-type:parameter="V16-A"  transforms:value="0" />
         <transforms:coefficient data-type:parameter="B1-A"  transforms:value="0" />
         <transforms:coefficient data-type:parameter="B2-A"  transforms:value="0" />
         <transforms:coefficient data-type:parameter="B3-A"  transforms:value="0" />
         <transforms:coefficient data-type:parameter="B4-A"  transforms:value="0" />
         <transforms:coefficient data-type:parameter="B5-A"  transforms:value="0" />
         <transforms:coefficient data-type:parameter="B6-A"  transforms:value="0" />
         <transforms:coefficient data-type:parameter="B7-A"  transforms:value="0" />
         <transforms:coefficient data-type:parameter="B8-A"  transforms:value="0" />
         <transforms:coefficient data-type:parameter="B9-A"  transforms:value="0" />
         <transforms:coefficient data-type:parameter="B10-A"  transforms:value="0" />
         <transforms:coefficient data-type:parameter="B11-A"  transforms:value="0" />
         <transforms:coefficient data-type:parameter="B12-A"  transforms:value="0" />
         <transforms:coefficient data-type:parameter="B13-A"  transforms:value="0" />
         <transforms:coefficient data-type:parameter="B14-A"  transforms:value="0" />
         <transforms:coefficient data-type:parameter="YG1-A"  transforms:value="0" />
         <transforms:coefficient data-type:parameter="YG2-A"  transforms:value="0" />
         <transforms:coefficient data-type:parameter="YG3-A"  transforms:value="0" />
         <transforms:coefficient data-type:parameter="YG4-A"  transforms:value="0" />
         <transforms:coefficient data-type:parameter="YG5-A"  transforms:value="0" />
         <transforms:coefficient data-type:parameter="YG6-A"  transforms:value="0" />
         <transforms:coefficient data-type:parameter="YG7-A"  transforms:value="0" />
         <transforms:coefficient data-type:parameter="YG8-A"  transforms:value="0" />
         <transforms:coefficient data-type:parameter="YG9-A"  transforms:value="0" />
         <transforms:coefficient data-type:parameter="YG10-A"  transforms:value="0" />
         <transforms:coefficient data-type:parameter="R1-A"  transforms:value="0" />
         <transforms:coefficient data-type:parameter="R2-A"  transforms:value="0" />
         <transforms:coefficient data-type:parameter="R3-A"  transforms:value="0" />
         <transforms:coefficient data-type:parameter="R4-A"  transforms:value="0" />
         <transforms:coefficient data-type:parameter="R5-A"  transforms:value="0" />
         <transforms:coefficient data-type:parameter="R6-A"  transforms:value="0" />
         <transforms:coefficient data-type:parameter="R7-A"  transforms:value="0" />
         <transforms:coefficient data-type:parameter="R8-A"  transforms:value="0" />
       </transforms:spillover>
       <transforms:spillover data-type:parameter="UV7-A"  userProvidedCompInfix="Comp-UV7-A" >
         <transforms:coefficient data-type:parameter="UV1-A"  transforms:value="0" />
         <transforms:coefficient data-type:parameter="UV2-A"  transforms:value="0" />
         <transforms:coefficient data-type:parameter="UV3-A"  transforms:value="0" />
         <transforms:coefficient data-type:parameter="UV4-A"  transforms:value="0" />
         <transforms:coefficient data-type:parameter="UV5-A"  transforms:value="0" />
         <transforms:coefficient data-type:parameter="UV6-A"  transforms:value="0" />
         <transforms:coefficient data-type:parameter="UV7-A"  transforms:value="1" />
         <transforms:coefficient data-type:parameter="UV8-A"  transforms:value="0" />
         <transforms:coefficient data-type:parameter="UV9-A"  transforms:value="0" />
         <transforms:coefficient data-type:parameter="UV10-A"  transforms:value="0" />
         <transforms:coefficient data-type:parameter="UV11-A"  transforms:value="0" />
         <transforms:coefficient data-type:parameter="UV12-A"  transforms:value="0" />
         <transforms:coefficient data-type:parameter="UV13-A"  transforms:value="0" />
         <transforms:coefficient data-type:parameter="UV14-A"  transforms:value="0" />
         <transforms:coefficient data-type:parameter="UV15-A"  transforms:value="0" />
         <transforms:coefficient data-type:parameter="UV16-A"  transforms:value="0" />
         <transforms:coefficient data-type:parameter="V1-A"  transforms:value="0" />
         <transforms:coefficient data-type:parameter="V2-A"  transforms:value="0" />
         <transforms:coefficient data-type:parameter="V3-A"  transforms:value="0" />
         <transforms:coefficient data-type:parameter="V4-A"  transforms:value="0" />
         <transforms:coefficient data-type:parameter="V5-A"  transforms:value="0" />
         <transforms:coefficient data-type:parameter="V6-A"  transforms:value="0" />
         <transforms:coefficient data-type:parameter="V7-A"  transforms:value="0" />
         <transforms:coefficient data-type:parameter="V8-A"  transforms:value="0" />
         <transforms:coefficient data-type:parameter="V9-A"  transforms:value="0" />
         <transforms:coefficient data-type:parameter="V10-A"  transforms:value="0" />
         <transforms:coefficient data-type:parameter="V11-A"  transforms:value="0" />
         <transforms:coefficient data-type:parameter="V12-A"  transforms:value="0" />
         <transforms:coefficient data-type:parameter="V13-A"  transforms:value="0" />
         <transforms:coefficient data-type:parameter="V14-A"  transforms:value="0" />
         <transforms:coefficient data-type:parameter="V15-A"  transforms:value="0" />
         <transforms:coefficient data-type:parameter="V16-A"  transforms:value="0" />
         <transforms:coefficient data-type:parameter="B1-A"  transforms:value="0" />
         <transforms:coefficient data-type:parameter="B2-A"  transforms:value="0" />
         <transforms:coefficient data-type:parameter="B3-A"  transforms:value="0" />
         <transforms:coefficient data-type:parameter="B4-A"  transforms:value="0" />
         <transforms:coefficient data-type:parameter="B5-A"  transforms:value="0" />
         <transforms:coefficient data-type:parameter="B6-A"  transforms:value="0" />
         <transforms:coefficient data-type:parameter="B7-A"  transforms:value="0" />
         <transforms:coefficient data-type:parameter="B8-A"  transforms:value="0" />
         <transforms:coefficient data-type:parameter="B9-A"  transforms:value="0" />
         <transforms:coefficient data-type:parameter="B10-A"  transforms:value="0" />
         <transforms:coefficient data-type:parameter="B11-A"  transforms:value="0" />
         <transforms:coefficient data-type:parameter="B12-A"  transforms:value="0" />
         <transforms:coefficient data-type:parameter="B13-A"  transforms:value="0" />
         <transforms:coefficient data-type:parameter="B14-A"  transforms:value="0" />
         <transforms:coefficient data-type:parameter="YG1-A"  transforms:value="0" />
         <transforms:coefficient data-type:parameter="YG2-A"  transforms:value="0" />
         <transforms:coefficient data-type:parameter="YG3-A"  transforms:value="0" />
         <transforms:coefficient data-type:parameter="YG4-A"  transforms:value="0" />
         <transforms:coefficient data-type:parameter="YG5-A"  transforms:value="0" />
         <transforms:coefficient data-type:parameter="YG6-A"  transforms:value="0" />
         <transforms:coefficient data-type:parameter="YG7-A"  transforms:value="0" />
         <transforms:coefficient data-type:parameter="YG8-A"  transforms:value="0" />
         <transforms:coefficient data-type:parameter="YG9-A"  transforms:value="0" />
         <transforms:coefficient data-type:parameter="YG10-A"  transforms:value="0" />
         <transforms:coefficient data-type:parameter="R1-A"  transforms:value="0" />
         <transforms:coefficient data-type:parameter="R2-A"  transforms:value="0" />
         <transforms:coefficient data-type:parameter="R3-A"  transforms:value="0" />
         <transforms:coefficient data-type:parameter="R4-A"  transforms:value="0" />
         <transforms:coefficient data-type:parameter="R5-A"  transforms:value="0" />
         <transforms:coefficient data-type:parameter="R6-A"  transforms:value="0" />
         <transforms:coefficient data-type:parameter="R7-A"  transforms:value="0" />
         <transforms:coefficient data-type:parameter="R8-A"  transforms:value="0" />
       </transforms:spillover>
       <transforms:spillover data-type:parameter="UV8-A"  userProvidedCompInfix="Comp-UV8-A" >
         <transforms:coefficient data-type:parameter="UV1-A"  transforms:value="0" />
         <transforms:coefficient data-type:parameter="UV2-A"  transforms:value="0" />
         <transforms:coefficient data-type:parameter="UV3-A"  transforms:value="0" />
         <transforms:coefficient data-type:parameter="UV4-A"  transforms:value="0" />
         <transforms:coefficient data-type:parameter="UV5-A"  transforms:value="0" />
         <transforms:coefficient data-type:parameter="UV6-A"  transforms:value="0" />
         <transforms:coefficient data-type:parameter="UV7-A"  transforms:value="0" />
         <transforms:coefficient data-type:parameter="UV8-A"  transforms:value="1" />
         <transforms:coefficient data-type:parameter="UV9-A"  transforms:value="0" />
         <transforms:coefficient data-type:parameter="UV10-A"  transforms:value="0" />
         <transforms:coefficient data-type:parameter="UV11-A"  transforms:value="0" />
         <transforms:coefficient data-type:parameter="UV12-A"  transforms:value="0" />
         <transforms:coefficient data-type:parameter="UV13-A"  transforms:value="0" />
         <transforms:coefficient data-type:parameter="UV14-A"  transforms:value="0" />
         <transforms:coefficient data-type:parameter="UV15-A"  transforms:value="0" />
         <transforms:coefficient data-type:parameter="UV16-A"  transforms:value="0" />
         <transforms:coefficient data-type:parameter="V1-A"  transforms:value="0" />
         <transforms:coefficient data-type:parameter="V2-A"  transforms:value="0" />
         <transforms:coefficient data-type:parameter="V3-A"  transforms:value="0" />
         <transforms:coefficient data-type:parameter="V4-A"  transforms:value="0" />
         <transforms:coefficient data-type:parameter="V5-A"  transforms:value="0" />
         <transforms:coefficient data-type:parameter="V6-A"  transforms:value="0" />
         <transforms:coefficient data-type:parameter="V7-A"  transforms:value="0" />
         <transforms:coefficient data-type:parameter="V8-A"  transforms:value="0" />
         <transforms:coefficient data-type:parameter="V9-A"  transforms:value="0" />
         <transforms:coefficient data-type:parameter="V10-A"  transforms:value="0" />
         <transforms:coefficient data-type:parameter="V11-A"  transforms:value="0" />
         <transforms:coefficient data-type:parameter="V12-A"  transforms:value="0" />
         <transforms:coefficient data-type:parameter="V13-A"  transforms:value="0" />
         <transforms:coefficient data-type:parameter="V14-A"  transforms:value="0" />
         <transforms:coefficient data-type:parameter="V15-A"  transforms:value="0" />
         <transforms:coefficient data-type:parameter="V16-A"  transforms:value="0" />
         <transforms:coefficient data-type:parameter="B1-A"  transforms:value="0" />
         <transforms:coefficient data-type:parameter="B2-A"  transforms:value="0" />
         <transforms:coefficient data-type:parameter="B3-A"  transforms:value="0" />
         <transforms:coefficient data-type:parameter="B4-A"  transforms:value="0" />
         <transforms:coefficient data-type:parameter="B5-A"  transforms:value="0" />
         <transforms:coefficient data-type:parameter="B6-A"  transforms:value="0" />
         <transforms:coefficient data-type:parameter="B7-A"  transforms:value="0" />
         <transforms:coefficient data-type:parameter="B8-A"  transforms:value="0" />
         <transforms:coefficient data-type:parameter="B9-A"  transforms:value="0" />
         <transforms:coefficient data-type:parameter="B10-A"  transforms:value="0" />
         <transforms:coefficient data-type:parameter="B11-A"  transforms:value="0" />
         <transforms:coefficient data-type:parameter="B12-A"  transforms:value="0" />
         <transforms:coefficient data-type:parameter="B13-A"  transforms:value="0" />
         <transforms:coefficient data-type:parameter="B14-A"  transforms:value="0" />
         <transforms:coefficient data-type:parameter="YG1-A"  transforms:value="0" />
         <transforms:coefficient data-type:parameter="YG2-A"  transforms:value="0" />
         <transforms:coefficient data-type:parameter="YG3-A"  transforms:value="0" />
         <transforms:coefficient data-type:parameter="YG4-A"  transforms:value="0" />
         <transforms:coefficient data-type:parameter="YG5-A"  transforms:value="0" />
         <transforms:coefficient data-type:parameter="YG6-A"  transforms:value="0" />
         <transforms:coefficient data-type:parameter="YG7-A"  transforms:value="0" />
         <transforms:coefficient data-type:parameter="YG8-A"  transforms:value="0" />
         <transforms:coefficient data-type:parameter="YG9-A"  transforms:value="0" />
         <transforms:coefficient data-type:parameter="YG10-A"  transforms:value="0" />
         <transforms:coefficient data-type:parameter="R1-A"  transforms:value="0" />
         <transforms:coefficient data-type:parameter="R2-A"  transforms:value="0" />
         <transforms:coefficient data-type:parameter="R3-A"  transforms:value="0" />
         <transforms:coefficient data-type:parameter="R4-A"  transforms:value="0" />
         <transforms:coefficient data-type:parameter="R5-A"  transforms:value="0" />
         <transforms:coefficient data-type:parameter="R6-A"  transforms:value="0" />
         <transforms:coefficient data-type:parameter="R7-A"  transforms:value="0" />
         <transforms:coefficient data-type:parameter="R8-A"  transforms:value="0" />
       </transforms:spillover>
       <transforms:spillover data-type:parameter="UV9-A"  userProvidedCompInfix="Comp-UV9-A" >
         <transforms:coefficient data-type:parameter="UV1-A"  transforms:value="0" />
         <transforms:coefficient data-type:parameter="UV2-A"  transforms:value="0" />
         <transforms:coefficient data-type:parameter="UV3-A"  transforms:value="0" />
         <transforms:coefficient data-type:parameter="UV4-A"  transforms:value="0" />
         <transforms:coefficient data-type:parameter="UV5-A"  transforms:value="0" />
         <transforms:coefficient data-type:parameter="UV6-A"  transforms:value="0" />
         <transforms:coefficient data-type:parameter="UV7-A"  transforms:value="0" />
         <transforms:coefficient data-type:parameter="UV8-A"  transforms:value="0" />
         <transforms:coefficient data-type:parameter="UV9-A"  transforms:value="1" />
         <transforms:coefficient data-type:parameter="UV10-A"  transforms:value="0" />
         <transforms:coefficient data-type:parameter="UV11-A"  transforms:value="0" />
         <transforms:coefficient data-type:parameter="UV12-A"  transforms:value="0" />
         <transforms:coefficient data-type:parameter="UV13-A"  transforms:value="0" />
         <transforms:coefficient data-type:parameter="UV14-A"  transforms:value="0" />
         <transforms:coefficient data-type:parameter="UV15-A"  transforms:value="0" />
         <transforms:coefficient data-type:parameter="UV16-A"  transforms:value="0" />
         <transforms:coefficient data-type:parameter="V1-A"  transforms:value="0" />
         <transforms:coefficient data-type:parameter="V2-A"  transforms:value="0" />
         <transforms:coefficient data-type:parameter="V3-A"  transforms:value="0" />
         <transforms:coefficient data-type:parameter="V4-A"  transforms:value="0" />
         <transforms:coefficient data-type:parameter="V5-A"  transforms:value="0" />
         <transforms:coefficient data-type:parameter="V6-A"  transforms:value="0" />
         <transforms:coefficient data-type:parameter="V7-A"  transforms:value="0" />
         <transforms:coefficient data-type:parameter="V8-A"  transforms:value="0" />
         <transforms:coefficient data-type:parameter="V9-A"  transforms:value="0" />
         <transforms:coefficient data-type:parameter="V10-A"  transforms:value="0" />
         <transforms:coefficient data-type:parameter="V11-A"  transforms:value="0" />
         <transforms:coefficient data-type:parameter="V12-A"  transforms:value="0" />
         <transforms:coefficient data-type:parameter="V13-A"  transforms:value="0" />
         <transforms:coefficient data-type:parameter="V14-A"  transforms:value="0" />
         <transforms:coefficient data-type:parameter="V15-A"  transforms:value="0" />
         <transforms:coefficient data-type:parameter="V16-A"  transforms:value="0" />
         <transforms:coefficient data-type:parameter="B1-A"  transforms:value="0" />
         <transforms:coefficient data-type:parameter="B2-A"  transforms:value="0" />
         <transforms:coefficient data-type:parameter="B3-A"  transforms:value="0" />
         <transforms:coefficient data-type:parameter="B4-A"  transforms:value="0" />
         <transforms:coefficient data-type:parameter="B5-A"  transforms:value="0" />
         <transforms:coefficient data-type:parameter="B6-A"  transforms:value="0" />
         <transforms:coefficient data-type:parameter="B7-A"  transforms:value="0" />
         <transforms:coefficient data-type:parameter="B8-A"  transforms:value="0" />
         <transforms:coefficient data-type:parameter="B9-A"  transforms:value="0" />
         <transforms:coefficient data-type:parameter="B10-A"  transforms:value="0" />
         <transforms:coefficient data-type:parameter="B11-A"  transforms:value="0" />
         <transforms:coefficient data-type:parameter="B12-A"  transforms:value="0" />
         <transforms:coefficient data-type:parameter="B13-A"  transforms:value="0" />
         <transforms:coefficient data-type:parameter="B14-A"  transforms:value="0" />
         <transforms:coefficient data-type:parameter="YG1-A"  transforms:value="0" />
         <transforms:coefficient data-type:parameter="YG2-A"  transforms:value="0" />
         <transforms:coefficient data-type:parameter="YG3-A"  transforms:value="0" />
         <transforms:coefficient data-type:parameter="YG4-A"  transforms:value="0" />
         <transforms:coefficient data-type:parameter="YG5-A"  transforms:value="0" />
         <transforms:coefficient data-type:parameter="YG6-A"  transforms:value="0" />
         <transforms:coefficient data-type:parameter="YG7-A"  transforms:value="0" />
         <transforms:coefficient data-type:parameter="YG8-A"  transforms:value="0" />
         <transforms:coefficient data-type:parameter="YG9-A"  transforms:value="0" />
         <transforms:coefficient data-type:parameter="YG10-A"  transforms:value="0" />
         <transforms:coefficient data-type:parameter="R1-A"  transforms:value="0" />
         <transforms:coefficient data-type:parameter="R2-A"  transforms:value="0" />
         <transforms:coefficient data-type:parameter="R3-A"  transforms:value="0" />
         <transforms:coefficient data-type:parameter="R4-A"  transforms:value="0" />
         <transforms:coefficient data-type:parameter="R5-A"  transforms:value="0" />
         <transforms:coefficient data-type:parameter="R6-A"  transforms:value="0" />
         <transforms:coefficient data-type:parameter="R7-A"  transforms:value="0" />
         <transforms:coefficient data-type:parameter="R8-A"  transforms:value="0" />
       </transforms:spillover>
       <transforms:spillover data-type:parameter="UV10-A"  userProvidedCompInfix="Comp-UV10-A" >
         <transforms:coefficient data-type:parameter="UV1-A"  transforms:value="0" />
         <transforms:coefficient data-type:parameter="UV2-A"  transforms:value="0" />
         <transforms:coefficient data-type:parameter="UV3-A"  transforms:value="0" />
         <transforms:coefficient data-type:parameter="UV4-A"  transforms:value="0" />
         <transforms:coefficient data-type:parameter="UV5-A"  transforms:value="0" />
         <transforms:coefficient data-type:parameter="UV6-A"  transforms:value="0" />
         <transforms:coefficient data-type:parameter="UV7-A"  transforms:value="0" />
         <transforms:coefficient data-type:parameter="UV8-A"  transforms:value="0" />
         <transforms:coefficient data-type:parameter="UV9-A"  transforms:value="0" />
         <transforms:coefficient data-type:parameter="UV10-A"  transforms:value="1" />
         <transforms:coefficient data-type:parameter="UV11-A"  transforms:value="0" />
         <transforms:coefficient data-type:parameter="UV12-A"  transforms:value="0" />
         <transforms:coefficient data-type:parameter="UV13-A"  transforms:value="0" />
         <transforms:coefficient data-type:parameter="UV14-A"  transforms:value="0" />
         <transforms:coefficient data-type:parameter="UV15-A"  transforms:value="0" />
         <transforms:coefficient data-type:parameter="UV16-A"  transforms:value="0" />
         <transforms:coefficient data-type:parameter="V1-A"  transforms:value="0" />
         <transforms:coefficient data-type:parameter="V2-A"  transforms:value="0" />
         <transforms:coefficient data-type:parameter="V3-A"  transforms:value="0" />
         <transforms:coefficient data-type:parameter="V4-A"  transforms:value="0" />
         <transforms:coefficient data-type:parameter="V5-A"  transforms:value="0" />
         <transforms:coefficient data-type:parameter="V6-A"  transforms:value="0" />
         <transforms:coefficient data-type:parameter="V7-A"  transforms:value="0" />
         <transforms:coefficient data-type:parameter="V8-A"  transforms:value="0" />
         <transforms:coefficient data-type:parameter="V9-A"  transforms:value="0" />
         <transforms:coefficient data-type:parameter="V10-A"  transforms:value="0" />
         <transforms:coefficient data-type:parameter="V11-A"  transforms:value="0" />
         <transforms:coefficient data-type:parameter="V12-A"  transforms:value="0" />
         <transforms:coefficient data-type:parameter="V13-A"  transforms:value="0" />
         <transforms:coefficient data-type:parameter="V14-A"  transforms:value="0" />
         <transforms:coefficient data-type:parameter="V15-A"  transforms:value="0" />
         <transforms:coefficient data-type:parameter="V16-A"  transforms:value="0" />
         <transforms:coefficient data-type:parameter="B1-A"  transforms:value="0" />
         <transforms:coefficient data-type:parameter="B2-A"  transforms:value="0" />
         <transforms:coefficient data-type:parameter="B3-A"  transforms:value="0" />
         <transforms:coefficient data-type:parameter="B4-A"  transforms:value="0" />
         <transforms:coefficient data-type:parameter="B5-A"  transforms:value="0" />
         <transforms:coefficient data-type:parameter="B6-A"  transforms:value="0" />
         <transforms:coefficient data-type:parameter="B7-A"  transforms:value="0" />
         <transforms:coefficient data-type:parameter="B8-A"  transforms:value="0" />
         <transforms:coefficient data-type:parameter="B9-A"  transforms:value="0" />
         <transforms:coefficient data-type:parameter="B10-A"  transforms:value="0" />
         <transforms:coefficient data-type:parameter="B11-A"  transforms:value="0" />
         <transforms:coefficient data-type:parameter="B12-A"  transforms:value="0" />
         <transforms:coefficient data-type:parameter="B13-A"  transforms:value="0" />
         <transforms:coefficient data-type:parameter="B14-A"  transforms:value="0" />
         <transforms:coefficient data-type:parameter="YG1-A"  transforms:value="0" />
         <transforms:coefficient data-type:parameter="YG2-A"  transforms:value="0" />
         <transforms:coefficient data-type:parameter="YG3-A"  transforms:value="0" />
         <transforms:coefficient data-type:parameter="YG4-A"  transforms:value="0" />
         <transforms:coefficient data-type:parameter="YG5-A"  transforms:value="0" />
         <transforms:coefficient data-type:parameter="YG6-A"  transforms:value="0" />
         <transforms:coefficient data-type:parameter="YG7-A"  transforms:value="0" />
         <transforms:coefficient data-type:parameter="YG8-A"  transforms:value="0" />
         <transforms:coefficient data-type:parameter="YG9-A"  transforms:value="0" />
         <transforms:coefficient data-type:parameter="YG10-A"  transforms:value="0" />
         <transforms:coefficient data-type:parameter="R1-A"  transforms:value="0" />
         <transforms:coefficient data-type:parameter="R2-A"  transforms:value="0" />
         <transforms:coefficient data-type:parameter="R3-A"  transforms:value="0" />
         <transforms:coefficient data-type:parameter="R4-A"  transforms:value="0" />
         <transforms:coefficient data-type:parameter="R5-A"  transforms:value="0" />
         <transforms:coefficient data-type:parameter="R6-A"  transforms:value="0" />
         <transforms:coefficient data-type:parameter="R7-A"  transforms:value="0" />
         <transforms:coefficient data-type:parameter="R8-A"  transforms:value="0" />
       </transforms:spillover>
       <transforms:spillover data-type:parameter="UV11-A"  userProvidedCompInfix="Comp-UV11-A" >
         <transforms:coefficient data-type:parameter="UV1-A"  transforms:value="0" />
         <transforms:coefficient data-type:parameter="UV2-A"  transforms:value="0" />
         <transforms:coefficient data-type:parameter="UV3-A"  transforms:value="0" />
         <transforms:coefficient data-type:parameter="UV4-A"  transforms:value="0" />
         <transforms:coefficient data-type:parameter="UV5-A"  transforms:value="0" />
         <transforms:coefficient data-type:parameter="UV6-A"  transforms:value="0" />
         <transforms:coefficient data-type:parameter="UV7-A"  transforms:value="0" />
         <transforms:coefficient data-type:parameter="UV8-A"  transforms:value="0" />
         <transforms:coefficient data-type:parameter="UV9-A"  transforms:value="0" />
         <transforms:coefficient data-type:parameter="UV10-A"  transforms:value="0" />
         <transforms:coefficient data-type:parameter="UV11-A"  transforms:value="1" />
         <transforms:coefficient data-type:parameter="UV12-A"  transforms:value="0" />
         <transforms:coefficient data-type:parameter="UV13-A"  transforms:value="0" />
         <transforms:coefficient data-type:parameter="UV14-A"  transforms:value="0" />
         <transforms:coefficient data-type:parameter="UV15-A"  transforms:value="0" />
         <transforms:coefficient data-type:parameter="UV16-A"  transforms:value="0" />
         <transforms:coefficient data-type:parameter="V1-A"  transforms:value="0" />
         <transforms:coefficient data-type:parameter="V2-A"  transforms:value="0" />
         <transforms:coefficient data-type:parameter="V3-A"  transforms:value="0" />
         <transforms:coefficient data-type:parameter="V4-A"  transforms:value="0" />
         <transforms:coefficient data-type:parameter="V5-A"  transforms:value="0" />
         <transforms:coefficient data-type:parameter="V6-A"  transforms:value="0" />
         <transforms:coefficient data-type:parameter="V7-A"  transforms:value="0" />
         <transforms:coefficient data-type:parameter="V8-A"  transforms:value="0" />
         <transforms:coefficient data-type:parameter="V9-A"  transforms:value="0" />
         <transforms:coefficient data-type:parameter="V10-A"  transforms:value="0" />
         <transforms:coefficient data-type:parameter="V11-A"  transforms:value="0" />
         <transforms:coefficient data-type:parameter="V12-A"  transforms:value="0" />
         <transforms:coefficient data-type:parameter="V13-A"  transforms:value="0" />
         <transforms:coefficient data-type:parameter="V14-A"  transforms:value="0" />
         <transforms:coefficient data-type:parameter="V15-A"  transforms:value="0" />
         <transforms:coefficient data-type:parameter="V16-A"  transforms:value="0" />
         <transforms:coefficient data-type:parameter="B1-A"  transforms:value="0" />
         <transforms:coefficient data-type:parameter="B2-A"  transforms:value="0" />
         <transforms:coefficient data-type:parameter="B3-A"  transforms:value="0" />
         <transforms:coefficient data-type:parameter="B4-A"  transforms:value="0" />
         <transforms:coefficient data-type:parameter="B5-A"  transforms:value="0" />
         <transforms:coefficient data-type:parameter="B6-A"  transforms:value="0" />
         <transforms:coefficient data-type:parameter="B7-A"  transforms:value="0" />
         <transforms:coefficient data-type:parameter="B8-A"  transforms:value="0" />
         <transforms:coefficient data-type:parameter="B9-A"  transforms:value="0" />
         <transforms:coefficient data-type:parameter="B10-A"  transforms:value="0" />
         <transforms:coefficient data-type:parameter="B11-A"  transforms:value="0" />
         <transforms:coefficient data-type:parameter="B12-A"  transforms:value="0" />
         <transforms:coefficient data-type:parameter="B13-A"  transforms:value="0" />
         <transforms:coefficient data-type:parameter="B14-A"  transforms:value="0" />
         <transforms:coefficient data-type:parameter="YG1-A"  transforms:value="0" />
         <transforms:coefficient data-type:parameter="YG2-A"  transforms:value="0" />
         <transforms:coefficient data-type:parameter="YG3-A"  transforms:value="0" />
         <transforms:coefficient data-type:parameter="YG4-A"  transforms:value="0" />
         <transforms:coefficient data-type:parameter="YG5-A"  transforms:value="0" />
         <transforms:coefficient data-type:parameter="YG6-A"  transforms:value="0" />
         <transforms:coefficient data-type:parameter="YG7-A"  transforms:value="0" />
         <transforms:coefficient data-type:parameter="YG8-A"  transforms:value="0" />
         <transforms:coefficient data-type:parameter="YG9-A"  transforms:value="0" />
         <transforms:coefficient data-type:parameter="YG10-A"  transforms:value="0" />
         <transforms:coefficient data-type:parameter="R1-A"  transforms:value="0" />
         <transforms:coefficient data-type:parameter="R2-A"  transforms:value="0" />
         <transforms:coefficient data-type:parameter="R3-A"  transforms:value="0" />
         <transforms:coefficient data-type:parameter="R4-A"  transforms:value="0" />
         <transforms:coefficient data-type:parameter="R5-A"  transforms:value="0" />
         <transforms:coefficient data-type:parameter="R6-A"  transforms:value="0" />
         <transforms:coefficient data-type:parameter="R7-A"  transforms:value="0" />
         <transforms:coefficient data-type:parameter="R8-A"  transforms:value="0" />
       </transforms:spillover>
       <transforms:spillover data-type:parameter="UV12-A"  userProvidedCompInfix="Comp-UV12-A" >
         <transforms:coefficient data-type:parameter="UV1-A"  transforms:value="0" />
         <transforms:coefficient data-type:parameter="UV2-A"  transforms:value="0" />
         <transforms:coefficient data-type:parameter="UV3-A"  transforms:value="0" />
         <transforms:coefficient data-type:parameter="UV4-A"  transforms:value="0" />
         <transforms:coefficient data-type:parameter="UV5-A"  transforms:value="0" />
         <transforms:coefficient data-type:parameter="UV6-A"  transforms:value="0" />
         <transforms:coefficient data-type:parameter="UV7-A"  transforms:value="0" />
         <transforms:coefficient data-type:parameter="UV8-A"  transforms:value="0" />
         <transforms:coefficient data-type:parameter="UV9-A"  transforms:value="0" />
         <transforms:coefficient data-type:parameter="UV10-A"  transforms:value="0" />
         <transforms:coefficient data-type:parameter="UV11-A"  transforms:value="0" />
         <transforms:coefficient data-type:parameter="UV12-A"  transforms:value="1" />
         <transforms:coefficient data-type:parameter="UV13-A"  transforms:value="0" />
         <transforms:coefficient data-type:parameter="UV14-A"  transforms:value="0" />
         <transforms:coefficient data-type:parameter="UV15-A"  transforms:value="0" />
         <transforms:coefficient data-type:parameter="UV16-A"  transforms:value="0" />
         <transforms:coefficient data-type:parameter="V1-A"  transforms:value="0" />
         <transforms:coefficient data-type:parameter="V2-A"  transforms:value="0" />
         <transforms:coefficient data-type:parameter="V3-A"  transforms:value="0" />
         <transforms:coefficient data-type:parameter="V4-A"  transforms:value="0" />
         <transforms:coefficient data-type:parameter="V5-A"  transforms:value="0" />
         <transforms:coefficient data-type:parameter="V6-A"  transforms:value="0" />
         <transforms:coefficient data-type:parameter="V7-A"  transforms:value="0" />
         <transforms:coefficient data-type:parameter="V8-A"  transforms:value="0" />
         <transforms:coefficient data-type:parameter="V9-A"  transforms:value="0" />
         <transforms:coefficient data-type:parameter="V10-A"  transforms:value="0" />
         <transforms:coefficient data-type:parameter="V11-A"  transforms:value="0" />
         <transforms:coefficient data-type:parameter="V12-A"  transforms:value="0" />
         <transforms:coefficient data-type:parameter="V13-A"  transforms:value="0" />
         <transforms:coefficient data-type:parameter="V14-A"  transforms:value="0" />
         <transforms:coefficient data-type:parameter="V15-A"  transforms:value="0" />
         <transforms:coefficient data-type:parameter="V16-A"  transforms:value="0" />
         <transforms:coefficient data-type:parameter="B1-A"  transforms:value="0" />
         <transforms:coefficient data-type:parameter="B2-A"  transforms:value="0" />
         <transforms:coefficient data-type:parameter="B3-A"  transforms:value="0" />
         <transforms:coefficient data-type:parameter="B4-A"  transforms:value="0" />
         <transforms:coefficient data-type:parameter="B5-A"  transforms:value="0" />
         <transforms:coefficient data-type:parameter="B6-A"  transforms:value="0" />
         <transforms:coefficient data-type:parameter="B7-A"  transforms:value="0" />
         <transforms:coefficient data-type:parameter="B8-A"  transforms:value="0" />
         <transforms:coefficient data-type:parameter="B9-A"  transforms:value="0" />
         <transforms:coefficient data-type:parameter="B10-A"  transforms:value="0" />
         <transforms:coefficient data-type:parameter="B11-A"  transforms:value="0" />
         <transforms:coefficient data-type:parameter="B12-A"  transforms:value="0" />
         <transforms:coefficient data-type:parameter="B13-A"  transforms:value="0" />
         <transforms:coefficient data-type:parameter="B14-A"  transforms:value="0" />
         <transforms:coefficient data-type:parameter="YG1-A"  transforms:value="0" />
         <transforms:coefficient data-type:parameter="YG2-A"  transforms:value="0" />
         <transforms:coefficient data-type:parameter="YG3-A"  transforms:value="0" />
         <transforms:coefficient data-type:parameter="YG4-A"  transforms:value="0" />
         <transforms:coefficient data-type:parameter="YG5-A"  transforms:value="0" />
         <transforms:coefficient data-type:parameter="YG6-A"  transforms:value="0" />
         <transforms:coefficient data-type:parameter="YG7-A"  transforms:value="0" />
         <transforms:coefficient data-type:parameter="YG8-A"  transforms:value="0" />
         <transforms:coefficient data-type:parameter="YG9-A"  transforms:value="0" />
         <transforms:coefficient data-type:parameter="YG10-A"  transforms:value="0" />
         <transforms:coefficient data-type:parameter="R1-A"  transforms:value="0" />
         <transforms:coefficient data-type:parameter="R2-A"  transforms:value="0" />
         <transforms:coefficient data-type:parameter="R3-A"  transforms:value="0" />
         <transforms:coefficient data-type:parameter="R4-A"  transforms:value="0" />
         <transforms:coefficient data-type:parameter="R5-A"  transforms:value="0" />
         <transforms:coefficient data-type:parameter="R6-A"  transforms:value="0" />
         <transforms:coefficient data-type:parameter="R7-A"  transforms:value="0" />
         <transforms:coefficient data-type:parameter="R8-A"  transforms:value="0" />
       </transforms:spillover>
       <transforms:spillover data-type:parameter="UV13-A"  userProvidedCompInfix="Comp-UV13-A" >
         <transforms:coefficient data-type:parameter="UV1-A"  transforms:value="0" />
         <transforms:coefficient data-type:parameter="UV2-A"  transforms:value="0" />
         <transforms:coefficient data-type:parameter="UV3-A"  transforms:value="0" />
         <transforms:coefficient data-type:parameter="UV4-A"  transforms:value="0" />
         <transforms:coefficient data-type:parameter="UV5-A"  transforms:value="0" />
         <transforms:coefficient data-type:parameter="UV6-A"  transforms:value="0" />
         <transforms:coefficient data-type:parameter="UV7-A"  transforms:value="0" />
         <transforms:coefficient data-type:parameter="UV8-A"  transforms:value="0" />
         <transforms:coefficient data-type:parameter="UV9-A"  transforms:value="0" />
         <transforms:coefficient data-type:parameter="UV10-A"  transforms:value="0" />
         <transforms:coefficient data-type:parameter="UV11-A"  transforms:value="0" />
         <transforms:coefficient data-type:parameter="UV12-A"  transforms:value="0" />
         <transforms:coefficient data-type:parameter="UV13-A"  transforms:value="1" />
         <transforms:coefficient data-type:parameter="UV14-A"  transforms:value="0" />
         <transforms:coefficient data-type:parameter="UV15-A"  transforms:value="0" />
         <transforms:coefficient data-type:parameter="UV16-A"  transforms:value="0" />
         <transforms:coefficient data-type:parameter="V1-A"  transforms:value="0" />
         <transforms:coefficient data-type:parameter="V2-A"  transforms:value="0" />
         <transforms:coefficient data-type:parameter="V3-A"  transforms:value="0" />
         <transforms:coefficient data-type:parameter="V4-A"  transforms:value="0" />
         <transforms:coefficient data-type:parameter="V5-A"  transforms:value="0" />
         <transforms:coefficient data-type:parameter="V6-A"  transforms:value="0" />
         <transforms:coefficient data-type:parameter="V7-A"  transforms:value="0" />
         <transforms:coefficient data-type:parameter="V8-A"  transforms:value="0" />
         <transforms:coefficient data-type:parameter="V9-A"  transforms:value="0" />
         <transforms:coefficient data-type:parameter="V10-A"  transforms:value="0" />
         <transforms:coefficient data-type:parameter="V11-A"  transforms:value="0" />
         <transforms:coefficient data-type:parameter="V12-A"  transforms:value="0" />
         <transforms:coefficient data-type:parameter="V13-A"  transforms:value="0" />
         <transforms:coefficient data-type:parameter="V14-A"  transforms:value="0" />
         <transforms:coefficient data-type:parameter="V15-A"  transforms:value="0" />
         <transforms:coefficient data-type:parameter="V16-A"  transforms:value="0" />
         <transforms:coefficient data-type:parameter="B1-A"  transforms:value="0" />
         <transforms:coefficient data-type:parameter="B2-A"  transforms:value="0" />
         <transforms:coefficient data-type:parameter="B3-A"  transforms:value="0" />
         <transforms:coefficient data-type:parameter="B4-A"  transforms:value="0" />
         <transforms:coefficient data-type:parameter="B5-A"  transforms:value="0" />
         <transforms:coefficient data-type:parameter="B6-A"  transforms:value="0" />
         <transforms:coefficient data-type:parameter="B7-A"  transforms:value="0" />
         <transforms:coefficient data-type:parameter="B8-A"  transforms:value="0" />
         <transforms:coefficient data-type:parameter="B9-A"  transforms:value="0" />
         <transforms:coefficient data-type:parameter="B10-A"  transforms:value="0" />
         <transforms:coefficient data-type:parameter="B11-A"  transforms:value="0" />
         <transforms:coefficient data-type:parameter="B12-A"  transforms:value="0" />
         <transforms:coefficient data-type:parameter="B13-A"  transforms:value="0" />
         <transforms:coefficient data-type:parameter="B14-A"  transforms:value="0" />
         <transforms:coefficient data-type:parameter="YG1-A"  transforms:value="0" />
         <transforms:coefficient data-type:parameter="YG2-A"  transforms:value="0" />
         <transforms:coefficient data-type:parameter="YG3-A"  transforms:value="0" />
         <transforms:coefficient data-type:parameter="YG4-A"  transforms:value="0" />
         <transforms:coefficient data-type:parameter="YG5-A"  transforms:value="0" />
         <transforms:coefficient data-type:parameter="YG6-A"  transforms:value="0" />
         <transforms:coefficient data-type:parameter="YG7-A"  transforms:value="0" />
         <transforms:coefficient data-type:parameter="YG8-A"  transforms:value="0" />
         <transforms:coefficient data-type:parameter="YG9-A"  transforms:value="0" />
         <transforms:coefficient data-type:parameter="YG10-A"  transforms:value="0" />
         <transforms:coefficient data-type:parameter="R1-A"  transforms:value="0" />
         <transforms:coefficient data-type:parameter="R2-A"  transforms:value="0" />
         <transforms:coefficient data-type:parameter="R3-A"  transforms:value="0" />
         <transforms:coefficient data-type:parameter="R4-A"  transforms:value="0" />
         <transforms:coefficient data-type:parameter="R5-A"  transforms:value="0" />
         <transforms:coefficient data-type:parameter="R6-A"  transforms:value="0" />
         <transforms:coefficient data-type:parameter="R7-A"  transforms:value="0" />
         <transforms:coefficient data-type:parameter="R8-A"  transforms:value="0" />
       </transforms:spillover>
       <transforms:spillover data-type:parameter="UV14-A"  userProvidedCompInfix="Comp-UV14-A" >
         <transforms:coefficient data-type:parameter="UV1-A"  transforms:value="0" />
         <transforms:coefficient data-type:parameter="UV2-A"  transforms:value="0" />
         <transforms:coefficient data-type:parameter="UV3-A"  transforms:value="0" />
         <transforms:coefficient data-type:parameter="UV4-A"  transforms:value="0" />
         <transforms:coefficient data-type:parameter="UV5-A"  transforms:value="0" />
         <transforms:coefficient data-type:parameter="UV6-A"  transforms:value="0" />
         <transforms:coefficient data-type:parameter="UV7-A"  transforms:value="0" />
         <transforms:coefficient data-type:parameter="UV8-A"  transforms:value="0" />
         <transforms:coefficient data-type:parameter="UV9-A"  transforms:value="0" />
         <transforms:coefficient data-type:parameter="UV10-A"  transforms:value="0" />
         <transforms:coefficient data-type:parameter="UV11-A"  transforms:value="0" />
         <transforms:coefficient data-type:parameter="UV12-A"  transforms:value="0" />
         <transforms:coefficient data-type:parameter="UV13-A"  transforms:value="0" />
         <transforms:coefficient data-type:parameter="UV14-A"  transforms:value="1" />
         <transforms:coefficient data-type:parameter="UV15-A"  transforms:value="0" />
         <transforms:coefficient data-type:parameter="UV16-A"  transforms:value="0" />
         <transforms:coefficient data-type:parameter="V1-A"  transforms:value="0" />
         <transforms:coefficient data-type:parameter="V2-A"  transforms:value="0" />
         <transforms:coefficient data-type:parameter="V3-A"  transforms:value="0" />
         <transforms:coefficient data-type:parameter="V4-A"  transforms:value="0" />
         <transforms:coefficient data-type:parameter="V5-A"  transforms:value="0" />
         <transforms:coefficient data-type:parameter="V6-A"  transforms:value="0" />
         <transforms:coefficient data-type:parameter="V7-A"  transforms:value="0" />
         <transforms:coefficient data-type:parameter="V8-A"  transforms:value="0" />
         <transforms:coefficient data-type:parameter="V9-A"  transforms:value="0" />
         <transforms:coefficient data-type:parameter="V10-A"  transforms:value="0" />
         <transforms:coefficient data-type:parameter="V11-A"  transforms:value="0" />
         <transforms:coefficient data-type:parameter="V12-A"  transforms:value="0" />
         <transforms:coefficient data-type:parameter="V13-A"  transforms:value="0" />
         <transforms:coefficient data-type:parameter="V14-A"  transforms:value="0" />
         <transforms:coefficient data-type:parameter="V15-A"  transforms:value="0" />
         <transforms:coefficient data-type:parameter="V16-A"  transforms:value="0" />
         <transforms:coefficient data-type:parameter="B1-A"  transforms:value="0" />
         <transforms:coefficient data-type:parameter="B2-A"  transforms:value="0" />
         <transforms:coefficient data-type:parameter="B3-A"  transforms:value="0" />
         <transforms:coefficient data-type:parameter="B4-A"  transforms:value="0" />
         <transforms:coefficient data-type:parameter="B5-A"  transforms:value="0" />
         <transforms:coefficient data-type:parameter="B6-A"  transforms:value="0" />
         <transforms:coefficient data-type:parameter="B7-A"  transforms:value="0" />
         <transforms:coefficient data-type:parameter="B8-A"  transforms:value="0" />
         <transforms:coefficient data-type:parameter="B9-A"  transforms:value="0" />
         <transforms:coefficient data-type:parameter="B10-A"  transforms:value="0" />
         <transforms:coefficient data-type:parameter="B11-A"  transforms:value="0" />
         <transforms:coefficient data-type:parameter="B12-A"  transforms:value="0" />
         <transforms:coefficient data-type:parameter="B13-A"  transforms:value="0" />
         <transforms:coefficient data-type:parameter="B14-A"  transforms:value="0" />
         <transforms:coefficient data-type:parameter="YG1-A"  transforms:value="0" />
         <transforms:coefficient data-type:parameter="YG2-A"  transforms:value="0" />
         <transforms:coefficient data-type:parameter="YG3-A"  transforms:value="0" />
         <transforms:coefficient data-type:parameter="YG4-A"  transforms:value="0" />
         <transforms:coefficient data-type:parameter="YG5-A"  transforms:value="0" />
         <transforms:coefficient data-type:parameter="YG6-A"  transforms:value="0" />
         <transforms:coefficient data-type:parameter="YG7-A"  transforms:value="0" />
         <transforms:coefficient data-type:parameter="YG8-A"  transforms:value="0" />
         <transforms:coefficient data-type:parameter="YG9-A"  transforms:value="0" />
         <transforms:coefficient data-type:parameter="YG10-A"  transforms:value="0" />
         <transforms:coefficient data-type:parameter="R1-A"  transforms:value="0" />
         <transforms:coefficient data-type:parameter="R2-A"  transforms:value="0" />
         <transforms:coefficient data-type:parameter="R3-A"  transforms:value="0" />
         <transforms:coefficient data-type:parameter="R4-A"  transforms:value="0" />
         <transforms:coefficient data-type:parameter="R5-A"  transforms:value="0" />
         <transforms:coefficient data-type:parameter="R6-A"  transforms:value="0" />
         <transforms:coefficient data-type:parameter="R7-A"  transforms:value="0" />
         <transforms:coefficient data-type:parameter="R8-A"  transforms:value="0" />
       </transforms:spillover>
       <transforms:spillover data-type:parameter="UV15-A"  userProvidedCompInfix="Comp-UV15-A" >
         <transforms:coefficient data-type:parameter="UV1-A"  transforms:value="0" />
         <transforms:coefficient data-type:parameter="UV2-A"  transforms:value="0" />
         <transforms:coefficient data-type:parameter="UV3-A"  transforms:value="0" />
         <transforms:coefficient data-type:parameter="UV4-A"  transforms:value="0" />
         <transforms:coefficient data-type:parameter="UV5-A"  transforms:value="0" />
         <transforms:coefficient data-type:parameter="UV6-A"  transforms:value="0" />
         <transforms:coefficient data-type:parameter="UV7-A"  transforms:value="0" />
         <transforms:coefficient data-type:parameter="UV8-A"  transforms:value="0" />
         <transforms:coefficient data-type:parameter="UV9-A"  transforms:value="0" />
         <transforms:coefficient data-type:parameter="UV10-A"  transforms:value="0" />
         <transforms:coefficient data-type:parameter="UV11-A"  transforms:value="0" />
         <transforms:coefficient data-type:parameter="UV12-A"  transforms:value="0" />
         <transforms:coefficient data-type:parameter="UV13-A"  transforms:value="0" />
         <transforms:coefficient data-type:parameter="UV14-A"  transforms:value="0" />
         <transforms:coefficient data-type:parameter="UV15-A"  transforms:value="1" />
         <transforms:coefficient data-type:parameter="UV16-A"  transforms:value="0" />
         <transforms:coefficient data-type:parameter="V1-A"  transforms:value="0" />
         <transforms:coefficient data-type:parameter="V2-A"  transforms:value="0" />
         <transforms:coefficient data-type:parameter="V3-A"  transforms:value="0" />
         <transforms:coefficient data-type:parameter="V4-A"  transforms:value="0" />
         <transforms:coefficient data-type:parameter="V5-A"  transforms:value="0" />
         <transforms:coefficient data-type:parameter="V6-A"  transforms:value="0" />
         <transforms:coefficient data-type:parameter="V7-A"  transforms:value="0" />
         <transforms:coefficient data-type:parameter="V8-A"  transforms:value="0" />
         <transforms:coefficient data-type:parameter="V9-A"  transforms:value="0" />
         <transforms:coefficient data-type:parameter="V10-A"  transforms:value="0" />
         <transforms:coefficient data-type:parameter="V11-A"  transforms:value="0" />
         <transforms:coefficient data-type:parameter="V12-A"  transforms:value="0" />
         <transforms:coefficient data-type:parameter="V13-A"  transforms:value="0" />
         <transforms:coefficient data-type:parameter="V14-A"  transforms:value="0" />
         <transforms:coefficient data-type:parameter="V15-A"  transforms:value="0" />
         <transforms:coefficient data-type:parameter="V16-A"  transforms:value="0" />
         <transforms:coefficient data-type:parameter="B1-A"  transforms:value="0" />
         <transforms:coefficient data-type:parameter="B2-A"  transforms:value="0" />
         <transforms:coefficient data-type:parameter="B3-A"  transforms:value="0" />
         <transforms:coefficient data-type:parameter="B4-A"  transforms:value="0" />
         <transforms:coefficient data-type:parameter="B5-A"  transforms:value="0" />
         <transforms:coefficient data-type:parameter="B6-A"  transforms:value="0" />
         <transforms:coefficient data-type:parameter="B7-A"  transforms:value="0" />
         <transforms:coefficient data-type:parameter="B8-A"  transforms:value="0" />
         <transforms:coefficient data-type:parameter="B9-A"  transforms:value="0" />
         <transforms:coefficient data-type:parameter="B10-A"  transforms:value="0" />
         <transforms:coefficient data-type:parameter="B11-A"  transforms:value="0" />
         <transforms:coefficient data-type:parameter="B12-A"  transforms:value="0" />
         <transforms:coefficient data-type:parameter="B13-A"  transforms:value="0" />
         <transforms:coefficient data-type:parameter="B14-A"  transforms:value="0" />
         <transforms:coefficient data-type:parameter="YG1-A"  transforms:value="0" />
         <transforms:coefficient data-type:parameter="YG2-A"  transforms:value="0" />
         <transforms:coefficient data-type:parameter="YG3-A"  transforms:value="0" />
         <transforms:coefficient data-type:parameter="YG4-A"  transforms:value="0" />
         <transforms:coefficient data-type:parameter="YG5-A"  transforms:value="0" />
         <transforms:coefficient data-type:parameter="YG6-A"  transforms:value="0" />
         <transforms:coefficient data-type:parameter="YG7-A"  transforms:value="0" />
         <transforms:coefficient data-type:parameter="YG8-A"  transforms:value="0" />
         <transforms:coefficient data-type:parameter="YG9-A"  transforms:value="0" />
         <transforms:coefficient data-type:parameter="YG10-A"  transforms:value="0" />
         <transforms:coefficient data-type:parameter="R1-A"  transforms:value="0" />
         <transforms:coefficient data-type:parameter="R2-A"  transforms:value="0" />
         <transforms:coefficient data-type:parameter="R3-A"  transforms:value="0" />
         <transforms:coefficient data-type:parameter="R4-A"  transforms:value="0" />
         <transforms:coefficient data-type:parameter="R5-A"  transforms:value="0" />
         <transforms:coefficient data-type:parameter="R6-A"  transforms:value="0" />
         <transforms:coefficient data-type:parameter="R7-A"  transforms:value="0" />
         <transforms:coefficient data-type:parameter="R8-A"  transforms:value="0" />
       </transforms:spillover>
       <transforms:spillover data-type:parameter="UV16-A"  userProvidedCompInfix="Comp-UV16-A" >
         <transforms:coefficient data-type:parameter="UV1-A"  transforms:value="0" />
         <transforms:coefficient data-type:parameter="UV2-A"  transforms:value="0" />
         <transforms:coefficient data-type:parameter="UV3-A"  transforms:value="0" />
         <transforms:coefficient data-type:parameter="UV4-A"  transforms:value="0" />
         <transforms:coefficient data-type:parameter="UV5-A"  transforms:value="0" />
         <transforms:coefficient data-type:parameter="UV6-A"  transforms:value="0" />
         <transforms:coefficient data-type:parameter="UV7-A"  transforms:value="0" />
         <transforms:coefficient data-type:parameter="UV8-A"  transforms:value="0" />
         <transforms:coefficient data-type:parameter="UV9-A"  transforms:value="0" />
         <transforms:coefficient data-type:parameter="UV10-A"  transforms:value="0" />
         <transforms:coefficient data-type:parameter="UV11-A"  transforms:value="0" />
         <transforms:coefficient data-type:parameter="UV12-A"  transforms:value="0" />
         <transforms:coefficient data-type:parameter="UV13-A"  transforms:value="0" />
         <transforms:coefficient data-type:parameter="UV14-A"  transforms:value="0" />
         <transforms:coefficient data-type:parameter="UV15-A"  transforms:value="0" />
         <transforms:coefficient data-type:parameter="UV16-A"  transforms:value="1" />
         <transforms:coefficient data-type:parameter="V1-A"  transforms:value="0" />
         <transforms:coefficient data-type:parameter="V2-A"  transforms:value="0" />
         <transforms:coefficient data-type:parameter="V3-A"  transforms:value="0" />
         <transforms:coefficient data-type:parameter="V4-A"  transforms:value="0" />
         <transforms:coefficient data-type:parameter="V5-A"  transforms:value="0" />
         <transforms:coefficient data-type:parameter="V6-A"  transforms:value="0" />
         <transforms:coefficient data-type:parameter="V7-A"  transforms:value="0" />
         <transforms:coefficient data-type:parameter="V8-A"  transforms:value="0" />
         <transforms:coefficient data-type:parameter="V9-A"  transforms:value="0" />
         <transforms:coefficient data-type:parameter="V10-A"  transforms:value="0" />
         <transforms:coefficient data-type:parameter="V11-A"  transforms:value="0" />
         <transforms:coefficient data-type:parameter="V12-A"  transforms:value="0" />
         <transforms:coefficient data-type:parameter="V13-A"  transforms:value="0" />
         <transforms:coefficient data-type:parameter="V14-A"  transforms:value="0" />
         <transforms:coefficient data-type:parameter="V15-A"  transforms:value="0" />
         <transforms:coefficient data-type:parameter="V16-A"  transforms:value="0" />
         <transforms:coefficient data-type:parameter="B1-A"  transforms:value="0" />
         <transforms:coefficient data-type:parameter="B2-A"  transforms:value="0" />
         <transforms:coefficient data-type:parameter="B3-A"  transforms:value="0" />
         <transforms:coefficient data-type:parameter="B4-A"  transforms:value="0" />
         <transforms:coefficient data-type:parameter="B5-A"  transforms:value="0" />
         <transforms:coefficient data-type:parameter="B6-A"  transforms:value="0" />
         <transforms:coefficient data-type:parameter="B7-A"  transforms:value="0" />
         <transforms:coefficient data-type:parameter="B8-A"  transforms:value="0" />
         <transforms:coefficient data-type:parameter="B9-A"  transforms:value="0" />
         <transforms:coefficient data-type:parameter="B10-A"  transforms:value="0" />
         <transforms:coefficient data-type:parameter="B11-A"  transforms:value="0" />
         <transforms:coefficient data-type:parameter="B12-A"  transforms:value="0" />
         <transforms:coefficient data-type:parameter="B13-A"  transforms:value="0" />
         <transforms:coefficient data-type:parameter="B14-A"  transforms:value="0" />
         <transforms:coefficient data-type:parameter="YG1-A"  transforms:value="0" />
         <transforms:coefficient data-type:parameter="YG2-A"  transforms:value="0" />
         <transforms:coefficient data-type:parameter="YG3-A"  transforms:value="0" />
         <transforms:coefficient data-type:parameter="YG4-A"  transforms:value="0" />
         <transforms:coefficient data-type:parameter="YG5-A"  transforms:value="0" />
         <transforms:coefficient data-type:parameter="YG6-A"  transforms:value="0" />
         <transforms:coefficient data-type:parameter="YG7-A"  transforms:value="0" />
         <transforms:coefficient data-type:parameter="YG8-A"  transforms:value="0" />
         <transforms:coefficient data-type:parameter="YG9-A"  transforms:value="0" />
         <transforms:coefficient data-type:parameter="YG10-A"  transforms:value="0" />
         <transforms:coefficient data-type:parameter="R1-A"  transforms:value="0" />
         <transforms:coefficient data-type:parameter="R2-A"  transforms:value="0" />
         <transforms:coefficient data-type:parameter="R3-A"  transforms:value="0" />
         <transforms:coefficient data-type:parameter="R4-A"  transforms:value="0" />
         <transforms:coefficient data-type:parameter="R5-A"  transforms:value="0" />
         <transforms:coefficient data-type:parameter="R6-A"  transforms:value="0" />
         <transforms:coefficient data-type:parameter="R7-A"  transforms:value="0" />
         <transforms:coefficient data-type:parameter="R8-A"  transforms:value="0" />
       </transforms:spillover>
       <transforms:spillover data-type:parameter="V1-A"  userProvidedCompInfix="Comp-V1-A" >
         <transforms:coefficient data-type:parameter="UV1-A"  transforms:value="0" />
         <transforms:coefficient data-type:parameter="UV2-A"  transforms:value="0" />
         <transforms:coefficient data-type:parameter="UV3-A"  transforms:value="0" />
         <transforms:coefficient data-type:parameter="UV4-A"  transforms:value="0" />
         <transforms:coefficient data-type:parameter="UV5-A"  transforms:value="0" />
         <transforms:coefficient data-type:parameter="UV6-A"  transforms:value="0" />
         <transforms:coefficient data-type:parameter="UV7-A"  transforms:value="0" />
         <transforms:coefficient data-type:parameter="UV8-A"  transforms:value="0" />
         <transforms:coefficient data-type:parameter="UV9-A"  transforms:value="0" />
         <transforms:coefficient data-type:parameter="UV10-A"  transforms:value="0" />
         <transforms:coefficient data-type:parameter="UV11-A"  transforms:value="0" />
         <transforms:coefficient data-type:parameter="UV12-A"  transforms:value="0" />
         <transforms:coefficient data-type:parameter="UV13-A"  transforms:value="0" />
         <transforms:coefficient data-type:parameter="UV14-A"  transforms:value="0" />
         <transforms:coefficient data-type:parameter="UV15-A"  transforms:value="0" />
         <transforms:coefficient data-type:parameter="UV16-A"  transforms:value="0" />
         <transforms:coefficient data-type:parameter="V1-A"  transforms:value="1" />
         <transforms:coefficient data-type:parameter="V2-A"  transforms:value="0" />
         <transforms:coefficient data-type:parameter="V3-A"  transforms:value="0" />
         <transforms:coefficient data-type:parameter="V4-A"  transforms:value="0" />
         <transforms:coefficient data-type:parameter="V5-A"  transforms:value="0" />
         <transforms:coefficient data-type:parameter="V6-A"  transforms:value="0" />
         <transforms:coefficient data-type:parameter="V7-A"  transforms:value="0" />
         <transforms:coefficient data-type:parameter="V8-A"  transforms:value="0" />
         <transforms:coefficient data-type:parameter="V9-A"  transforms:value="0" />
         <transforms:coefficient data-type:parameter="V10-A"  transforms:value="0" />
         <transforms:coefficient data-type:parameter="V11-A"  transforms:value="0" />
         <transforms:coefficient data-type:parameter="V12-A"  transforms:value="0" />
         <transforms:coefficient data-type:parameter="V13-A"  transforms:value="0" />
         <transforms:coefficient data-type:parameter="V14-A"  transforms:value="0" />
         <transforms:coefficient data-type:parameter="V15-A"  transforms:value="0" />
         <transforms:coefficient data-type:parameter="V16-A"  transforms:value="0" />
         <transforms:coefficient data-type:parameter="B1-A"  transforms:value="0" />
         <transforms:coefficient data-type:parameter="B2-A"  transforms:value="0" />
         <transforms:coefficient data-type:parameter="B3-A"  transforms:value="0" />
         <transforms:coefficient data-type:parameter="B4-A"  transforms:value="0" />
         <transforms:coefficient data-type:parameter="B5-A"  transforms:value="0" />
         <transforms:coefficient data-type:parameter="B6-A"  transforms:value="0" />
         <transforms:coefficient data-type:parameter="B7-A"  transforms:value="0" />
         <transforms:coefficient data-type:parameter="B8-A"  transforms:value="0" />
         <transforms:coefficient data-type:parameter="B9-A"  transforms:value="0" />
         <transforms:coefficient data-type:parameter="B10-A"  transforms:value="0" />
         <transforms:coefficient data-type:parameter="B11-A"  transforms:value="0" />
         <transforms:coefficient data-type:parameter="B12-A"  transforms:value="0" />
         <transforms:coefficient data-type:parameter="B13-A"  transforms:value="0" />
         <transforms:coefficient data-type:parameter="B14-A"  transforms:value="0" />
         <transforms:coefficient data-type:parameter="YG1-A"  transforms:value="0" />
         <transforms:coefficient data-type:parameter="YG2-A"  transforms:value="0" />
         <transforms:coefficient data-type:parameter="YG3-A"  transforms:value="0" />
         <transforms:coefficient data-type:parameter="YG4-A"  transforms:value="0" />
         <transforms:coefficient data-type:parameter="YG5-A"  transforms:value="0" />
         <transforms:coefficient data-type:parameter="YG6-A"  transforms:value="0" />
         <transforms:coefficient data-type:parameter="YG7-A"  transforms:value="0" />
         <transforms:coefficient data-type:parameter="YG8-A"  transforms:value="0" />
         <transforms:coefficient data-type:parameter="YG9-A"  transforms:value="0" />
         <transforms:coefficient data-type:parameter="YG10-A"  transforms:value="0" />
         <transforms:coefficient data-type:parameter="R1-A"  transforms:value="0" />
         <transforms:coefficient data-type:parameter="R2-A"  transforms:value="0" />
         <transforms:coefficient data-type:parameter="R3-A"  transforms:value="0" />
         <transforms:coefficient data-type:parameter="R4-A"  transforms:value="0" />
         <transforms:coefficient data-type:parameter="R5-A"  transforms:value="0" />
         <transforms:coefficient data-type:parameter="R6-A"  transforms:value="0" />
         <transforms:coefficient data-type:parameter="R7-A"  transforms:value="0" />
         <transforms:coefficient data-type:parameter="R8-A"  transforms:value="0" />
       </transforms:spillover>
       <transforms:spillover data-type:parameter="V2-A"  userProvidedCompInfix="Comp-V2-A" >
         <transforms:coefficient data-type:parameter="UV1-A"  transforms:value="0" />
         <transforms:coefficient data-type:parameter="UV2-A"  transforms:value="0" />
         <transforms:coefficient data-type:parameter="UV3-A"  transforms:value="0" />
         <transforms:coefficient data-type:parameter="UV4-A"  transforms:value="0" />
         <transforms:coefficient data-type:parameter="UV5-A"  transforms:value="0" />
         <transforms:coefficient data-type:parameter="UV6-A"  transforms:value="0" />
         <transforms:coefficient data-type:parameter="UV7-A"  transforms:value="0" />
         <transforms:coefficient data-type:parameter="UV8-A"  transforms:value="0" />
         <transforms:coefficient data-type:parameter="UV9-A"  transforms:value="0" />
         <transforms:coefficient data-type:parameter="UV10-A"  transforms:value="0" />
         <transforms:coefficient data-type:parameter="UV11-A"  transforms:value="0" />
         <transforms:coefficient data-type:parameter="UV12-A"  transforms:value="0" />
         <transforms:coefficient data-type:parameter="UV13-A"  transforms:value="0" />
         <transforms:coefficient data-type:parameter="UV14-A"  transforms:value="0" />
         <transforms:coefficient data-type:parameter="UV15-A"  transforms:value="0" />
         <transforms:coefficient data-type:parameter="UV16-A"  transforms:value="0" />
         <transforms:coefficient data-type:parameter="V1-A"  transforms:value="0" />
         <transforms:coefficient data-type:parameter="V2-A"  transforms:value="1" />
         <transforms:coefficient data-type:parameter="V3-A"  transforms:value="0" />
         <transforms:coefficient data-type:parameter="V4-A"  transforms:value="0" />
         <transforms:coefficient data-type:parameter="V5-A"  transforms:value="0" />
         <transforms:coefficient data-type:parameter="V6-A"  transforms:value="0" />
         <transforms:coefficient data-type:parameter="V7-A"  transforms:value="0" />
         <transforms:coefficient data-type:parameter="V8-A"  transforms:value="0" />
         <transforms:coefficient data-type:parameter="V9-A"  transforms:value="0" />
         <transforms:coefficient data-type:parameter="V10-A"  transforms:value="0" />
         <transforms:coefficient data-type:parameter="V11-A"  transforms:value="0" />
         <transforms:coefficient data-type:parameter="V12-A"  transforms:value="0" />
         <transforms:coefficient data-type:parameter="V13-A"  transforms:value="0" />
         <transforms:coefficient data-type:parameter="V14-A"  transforms:value="0" />
         <transforms:coefficient data-type:parameter="V15-A"  transforms:value="0" />
         <transforms:coefficient data-type:parameter="V16-A"  transforms:value="0" />
         <transforms:coefficient data-type:parameter="B1-A"  transforms:value="0" />
         <transforms:coefficient data-type:parameter="B2-A"  transforms:value="0" />
         <transforms:coefficient data-type:parameter="B3-A"  transforms:value="0" />
         <transforms:coefficient data-type:parameter="B4-A"  transforms:value="0" />
         <transforms:coefficient data-type:parameter="B5-A"  transforms:value="0" />
         <transforms:coefficient data-type:parameter="B6-A"  transforms:value="0" />
         <transforms:coefficient data-type:parameter="B7-A"  transforms:value="0" />
         <transforms:coefficient data-type:parameter="B8-A"  transforms:value="0" />
         <transforms:coefficient data-type:parameter="B9-A"  transforms:value="0" />
         <transforms:coefficient data-type:parameter="B10-A"  transforms:value="0" />
         <transforms:coefficient data-type:parameter="B11-A"  transforms:value="0" />
         <transforms:coefficient data-type:parameter="B12-A"  transforms:value="0" />
         <transforms:coefficient data-type:parameter="B13-A"  transforms:value="0" />
         <transforms:coefficient data-type:parameter="B14-A"  transforms:value="0" />
         <transforms:coefficient data-type:parameter="YG1-A"  transforms:value="0" />
         <transforms:coefficient data-type:parameter="YG2-A"  transforms:value="0" />
         <transforms:coefficient data-type:parameter="YG3-A"  transforms:value="0" />
         <transforms:coefficient data-type:parameter="YG4-A"  transforms:value="0" />
         <transforms:coefficient data-type:parameter="YG5-A"  transforms:value="0" />
         <transforms:coefficient data-type:parameter="YG6-A"  transforms:value="0" />
         <transforms:coefficient data-type:parameter="YG7-A"  transforms:value="0" />
         <transforms:coefficient data-type:parameter="YG8-A"  transforms:value="0" />
         <transforms:coefficient data-type:parameter="YG9-A"  transforms:value="0" />
         <transforms:coefficient data-type:parameter="YG10-A"  transforms:value="0" />
         <transforms:coefficient data-type:parameter="R1-A"  transforms:value="0" />
         <transforms:coefficient data-type:parameter="R2-A"  transforms:value="0" />
         <transforms:coefficient data-type:parameter="R3-A"  transforms:value="0" />
         <transforms:coefficient data-type:parameter="R4-A"  transforms:value="0" />
         <transforms:coefficient data-type:parameter="R5-A"  transforms:value="0" />
         <transforms:coefficient data-type:parameter="R6-A"  transforms:value="0" />
         <transforms:coefficient data-type:parameter="R7-A"  transforms:value="0" />
         <transforms:coefficient data-type:parameter="R8-A"  transforms:value="0" />
       </transforms:spillover>
       <transforms:spillover data-type:parameter="V3-A"  userProvidedCompInfix="Comp-V3-A" >
         <transforms:coefficient data-type:parameter="UV1-A"  transforms:value="0" />
         <transforms:coefficient data-type:parameter="UV2-A"  transforms:value="0" />
         <transforms:coefficient data-type:parameter="UV3-A"  transforms:value="0" />
         <transforms:coefficient data-type:parameter="UV4-A"  transforms:value="0" />
         <transforms:coefficient data-type:parameter="UV5-A"  transforms:value="0" />
         <transforms:coefficient data-type:parameter="UV6-A"  transforms:value="0" />
         <transforms:coefficient data-type:parameter="UV7-A"  transforms:value="0" />
         <transforms:coefficient data-type:parameter="UV8-A"  transforms:value="0" />
         <transforms:coefficient data-type:parameter="UV9-A"  transforms:value="0" />
         <transforms:coefficient data-type:parameter="UV10-A"  transforms:value="0" />
         <transforms:coefficient data-type:parameter="UV11-A"  transforms:value="0" />
         <transforms:coefficient data-type:parameter="UV12-A"  transforms:value="0" />
         <transforms:coefficient data-type:parameter="UV13-A"  transforms:value="0" />
         <transforms:coefficient data-type:parameter="UV14-A"  transforms:value="0" />
         <transforms:coefficient data-type:parameter="UV15-A"  transforms:value="0" />
         <transforms:coefficient data-type:parameter="UV16-A"  transforms:value="0" />
         <transforms:coefficient data-type:parameter="V1-A"  transforms:value="0" />
         <transforms:coefficient data-type:parameter="V2-A"  transforms:value="0" />
         <transforms:coefficient data-type:parameter="V3-A"  transforms:value="1" />
         <transforms:coefficient data-type:parameter="V4-A"  transforms:value="0" />
         <transforms:coefficient data-type:parameter="V5-A"  transforms:value="0" />
         <transforms:coefficient data-type:parameter="V6-A"  transforms:value="0" />
         <transforms:coefficient data-type:parameter="V7-A"  transforms:value="0" />
         <transforms:coefficient data-type:parameter="V8-A"  transforms:value="0" />
         <transforms:coefficient data-type:parameter="V9-A"  transforms:value="0" />
         <transforms:coefficient data-type:parameter="V10-A"  transforms:value="0" />
         <transforms:coefficient data-type:parameter="V11-A"  transforms:value="0" />
         <transforms:coefficient data-type:parameter="V12-A"  transforms:value="0" />
         <transforms:coefficient data-type:parameter="V13-A"  transforms:value="0" />
         <transforms:coefficient data-type:parameter="V14-A"  transforms:value="0" />
         <transforms:coefficient data-type:parameter="V15-A"  transforms:value="0" />
         <transforms:coefficient data-type:parameter="V16-A"  transforms:value="0" />
         <transforms:coefficient data-type:parameter="B1-A"  transforms:value="0" />
         <transforms:coefficient data-type:parameter="B2-A"  transforms:value="0" />
         <transforms:coefficient data-type:parameter="B3-A"  transforms:value="0" />
         <transforms:coefficient data-type:parameter="B4-A"  transforms:value="0" />
         <transforms:coefficient data-type:parameter="B5-A"  transforms:value="0" />
         <transforms:coefficient data-type:parameter="B6-A"  transforms:value="0" />
         <transforms:coefficient data-type:parameter="B7-A"  transforms:value="0" />
         <transforms:coefficient data-type:parameter="B8-A"  transforms:value="0" />
         <transforms:coefficient data-type:parameter="B9-A"  transforms:value="0" />
         <transforms:coefficient data-type:parameter="B10-A"  transforms:value="0" />
         <transforms:coefficient data-type:parameter="B11-A"  transforms:value="0" />
         <transforms:coefficient data-type:parameter="B12-A"  transforms:value="0" />
         <transforms:coefficient data-type:parameter="B13-A"  transforms:value="0" />
         <transforms:coefficient data-type:parameter="B14-A"  transforms:value="0" />
         <transforms:coefficient data-type:parameter="YG1-A"  transforms:value="0" />
         <transforms:coefficient data-type:parameter="YG2-A"  transforms:value="0" />
         <transforms:coefficient data-type:parameter="YG3-A"  transforms:value="0" />
         <transforms:coefficient data-type:parameter="YG4-A"  transforms:value="0" />
         <transforms:coefficient data-type:parameter="YG5-A"  transforms:value="0" />
         <transforms:coefficient data-type:parameter="YG6-A"  transforms:value="0" />
         <transforms:coefficient data-type:parameter="YG7-A"  transforms:value="0" />
         <transforms:coefficient data-type:parameter="YG8-A"  transforms:value="0" />
         <transforms:coefficient data-type:parameter="YG9-A"  transforms:value="0" />
         <transforms:coefficient data-type:parameter="YG10-A"  transforms:value="0" />
         <transforms:coefficient data-type:parameter="R1-A"  transforms:value="0" />
         <transforms:coefficient data-type:parameter="R2-A"  transforms:value="0" />
         <transforms:coefficient data-type:parameter="R3-A"  transforms:value="0" />
         <transforms:coefficient data-type:parameter="R4-A"  transforms:value="0" />
         <transforms:coefficient data-type:parameter="R5-A"  transforms:value="0" />
         <transforms:coefficient data-type:parameter="R6-A"  transforms:value="0" />
         <transforms:coefficient data-type:parameter="R7-A"  transforms:value="0" />
         <transforms:coefficient data-type:parameter="R8-A"  transforms:value="0" />
       </transforms:spillover>
       <transforms:spillover data-type:parameter="V4-A"  userProvidedCompInfix="Comp-V4-A" >
         <transforms:coefficient data-type:parameter="UV1-A"  transforms:value="0" />
         <transforms:coefficient data-type:parameter="UV2-A"  transforms:value="0" />
         <transforms:coefficient data-type:parameter="UV3-A"  transforms:value="0" />
         <transforms:coefficient data-type:parameter="UV4-A"  transforms:value="0" />
         <transforms:coefficient data-type:parameter="UV5-A"  transforms:value="0" />
         <transforms:coefficient data-type:parameter="UV6-A"  transforms:value="0" />
         <transforms:coefficient data-type:parameter="UV7-A"  transforms:value="0" />
         <transforms:coefficient data-type:parameter="UV8-A"  transforms:value="0" />
         <transforms:coefficient data-type:parameter="UV9-A"  transforms:value="0" />
         <transforms:coefficient data-type:parameter="UV10-A"  transforms:value="0" />
         <transforms:coefficient data-type:parameter="UV11-A"  transforms:value="0" />
         <transforms:coefficient data-type:parameter="UV12-A"  transforms:value="0" />
         <transforms:coefficient data-type:parameter="UV13-A"  transforms:value="0" />
         <transforms:coefficient data-type:parameter="UV14-A"  transforms:value="0" />
         <transforms:coefficient data-type:parameter="UV15-A"  transforms:value="0" />
         <transforms:coefficient data-type:parameter="UV16-A"  transforms:value="0" />
         <transforms:coefficient data-type:parameter="V1-A"  transforms:value="0" />
         <transforms:coefficient data-type:parameter="V2-A"  transforms:value="0" />
         <transforms:coefficient data-type:parameter="V3-A"  transforms:value="0" />
         <transforms:coefficient data-type:parameter="V4-A"  transforms:value="1" />
         <transforms:coefficient data-type:parameter="V5-A"  transforms:value="0" />
         <transforms:coefficient data-type:parameter="V6-A"  transforms:value="0" />
         <transforms:coefficient data-type:parameter="V7-A"  transforms:value="0" />
         <transforms:coefficient data-type:parameter="V8-A"  transforms:value="0" />
         <transforms:coefficient data-type:parameter="V9-A"  transforms:value="0" />
         <transforms:coefficient data-type:parameter="V10-A"  transforms:value="0" />
         <transforms:coefficient data-type:parameter="V11-A"  transforms:value="0" />
         <transforms:coefficient data-type:parameter="V12-A"  transforms:value="0" />
         <transforms:coefficient data-type:parameter="V13-A"  transforms:value="0" />
         <transforms:coefficient data-type:parameter="V14-A"  transforms:value="0" />
         <transforms:coefficient data-type:parameter="V15-A"  transforms:value="0" />
         <transforms:coefficient data-type:parameter="V16-A"  transforms:value="0" />
         <transforms:coefficient data-type:parameter="B1-A"  transforms:value="0" />
         <transforms:coefficient data-type:parameter="B2-A"  transforms:value="0" />
         <transforms:coefficient data-type:parameter="B3-A"  transforms:value="0" />
         <transforms:coefficient data-type:parameter="B4-A"  transforms:value="0" />
         <transforms:coefficient data-type:parameter="B5-A"  transforms:value="0" />
         <transforms:coefficient data-type:parameter="B6-A"  transforms:value="0" />
         <transforms:coefficient data-type:parameter="B7-A"  transforms:value="0" />
         <transforms:coefficient data-type:parameter="B8-A"  transforms:value="0" />
         <transforms:coefficient data-type:parameter="B9-A"  transforms:value="0" />
         <transforms:coefficient data-type:parameter="B10-A"  transforms:value="0" />
         <transforms:coefficient data-type:parameter="B11-A"  transforms:value="0" />
         <transforms:coefficient data-type:parameter="B12-A"  transforms:value="0" />
         <transforms:coefficient data-type:parameter="B13-A"  transforms:value="0" />
         <transforms:coefficient data-type:parameter="B14-A"  transforms:value="0" />
         <transforms:coefficient data-type:parameter="YG1-A"  transforms:value="0" />
         <transforms:coefficient data-type:parameter="YG2-A"  transforms:value="0" />
         <transforms:coefficient data-type:parameter="YG3-A"  transforms:value="0" />
         <transforms:coefficient data-type:parameter="YG4-A"  transforms:value="0" />
         <transforms:coefficient data-type:parameter="YG5-A"  transforms:value="0" />
         <transforms:coefficient data-type:parameter="YG6-A"  transforms:value="0" />
         <transforms:coefficient data-type:parameter="YG7-A"  transforms:value="0" />
         <transforms:coefficient data-type:parameter="YG8-A"  transforms:value="0" />
         <transforms:coefficient data-type:parameter="YG9-A"  transforms:value="0" />
         <transforms:coefficient data-type:parameter="YG10-A"  transforms:value="0" />
         <transforms:coefficient data-type:parameter="R1-A"  transforms:value="0" />
         <transforms:coefficient data-type:parameter="R2-A"  transforms:value="0" />
         <transforms:coefficient data-type:parameter="R3-A"  transforms:value="0" />
         <transforms:coefficient data-type:parameter="R4-A"  transforms:value="0" />
         <transforms:coefficient data-type:parameter="R5-A"  transforms:value="0" />
         <transforms:coefficient data-type:parameter="R6-A"  transforms:value="0" />
         <transforms:coefficient data-type:parameter="R7-A"  transforms:value="0" />
         <transforms:coefficient data-type:parameter="R8-A"  transforms:value="0" />
       </transforms:spillover>
       <transforms:spillover data-type:parameter="V5-A"  userProvidedCompInfix="Comp-V5-A" >
         <transforms:coefficient data-type:parameter="UV1-A"  transforms:value="0" />
         <transforms:coefficient data-type:parameter="UV2-A"  transforms:value="0" />
         <transforms:coefficient data-type:parameter="UV3-A"  transforms:value="0" />
         <transforms:coefficient data-type:parameter="UV4-A"  transforms:value="0" />
         <transforms:coefficient data-type:parameter="UV5-A"  transforms:value="0" />
         <transforms:coefficient data-type:parameter="UV6-A"  transforms:value="0" />
         <transforms:coefficient data-type:parameter="UV7-A"  transforms:value="0" />
         <transforms:coefficient data-type:parameter="UV8-A"  transforms:value="0" />
         <transforms:coefficient data-type:parameter="UV9-A"  transforms:value="0" />
         <transforms:coefficient data-type:parameter="UV10-A"  transforms:value="0" />
         <transforms:coefficient data-type:parameter="UV11-A"  transforms:value="0" />
         <transforms:coefficient data-type:parameter="UV12-A"  transforms:value="0" />
         <transforms:coefficient data-type:parameter="UV13-A"  transforms:value="0" />
         <transforms:coefficient data-type:parameter="UV14-A"  transforms:value="0" />
         <transforms:coefficient data-type:parameter="UV15-A"  transforms:value="0" />
         <transforms:coefficient data-type:parameter="UV16-A"  transforms:value="0" />
         <transforms:coefficient data-type:parameter="V1-A"  transforms:value="0" />
         <transforms:coefficient data-type:parameter="V2-A"  transforms:value="0" />
         <transforms:coefficient data-type:parameter="V3-A"  transforms:value="0" />
         <transforms:coefficient data-type:parameter="V4-A"  transforms:value="0" />
         <transforms:coefficient data-type:parameter="V5-A"  transforms:value="1" />
         <transforms:coefficient data-type:parameter="V6-A"  transforms:value="0" />
         <transforms:coefficient data-type:parameter="V7-A"  transforms:value="0" />
         <transforms:coefficient data-type:parameter="V8-A"  transforms:value="0" />
         <transforms:coefficient data-type:parameter="V9-A"  transforms:value="0" />
         <transforms:coefficient data-type:parameter="V10-A"  transforms:value="0" />
         <transforms:coefficient data-type:parameter="V11-A"  transforms:value="0" />
         <transforms:coefficient data-type:parameter="V12-A"  transforms:value="0" />
         <transforms:coefficient data-type:parameter="V13-A"  transforms:value="0" />
         <transforms:coefficient data-type:parameter="V14-A"  transforms:value="0" />
         <transforms:coefficient data-type:parameter="V15-A"  transforms:value="0" />
         <transforms:coefficient data-type:parameter="V16-A"  transforms:value="0" />
         <transforms:coefficient data-type:parameter="B1-A"  transforms:value="0" />
         <transforms:coefficient data-type:parameter="B2-A"  transforms:value="0" />
         <transforms:coefficient data-type:parameter="B3-A"  transforms:value="0" />
         <transforms:coefficient data-type:parameter="B4-A"  transforms:value="0" />
         <transforms:coefficient data-type:parameter="B5-A"  transforms:value="0" />
         <transforms:coefficient data-type:parameter="B6-A"  transforms:value="0" />
         <transforms:coefficient data-type:parameter="B7-A"  transforms:value="0" />
         <transforms:coefficient data-type:parameter="B8-A"  transforms:value="0" />
         <transforms:coefficient data-type:parameter="B9-A"  transforms:value="0" />
         <transforms:coefficient data-type:parameter="B10-A"  transforms:value="0" />
         <transforms:coefficient data-type:parameter="B11-A"  transforms:value="0" />
         <transforms:coefficient data-type:parameter="B12-A"  transforms:value="0" />
         <transforms:coefficient data-type:parameter="B13-A"  transforms:value="0" />
         <transforms:coefficient data-type:parameter="B14-A"  transforms:value="0" />
         <transforms:coefficient data-type:parameter="YG1-A"  transforms:value="0" />
         <transforms:coefficient data-type:parameter="YG2-A"  transforms:value="0" />
         <transforms:coefficient data-type:parameter="YG3-A"  transforms:value="0" />
         <transforms:coefficient data-type:parameter="YG4-A"  transforms:value="0" />
         <transforms:coefficient data-type:parameter="YG5-A"  transforms:value="0" />
         <transforms:coefficient data-type:parameter="YG6-A"  transforms:value="0" />
         <transforms:coefficient data-type:parameter="YG7-A"  transforms:value="0" />
         <transforms:coefficient data-type:parameter="YG8-A"  transforms:value="0" />
         <transforms:coefficient data-type:parameter="YG9-A"  transforms:value="0" />
         <transforms:coefficient data-type:parameter="YG10-A"  transforms:value="0" />
         <transforms:coefficient data-type:parameter="R1-A"  transforms:value="0" />
         <transforms:coefficient data-type:parameter="R2-A"  transforms:value="0" />
         <transforms:coefficient data-type:parameter="R3-A"  transforms:value="0" />
         <transforms:coefficient data-type:parameter="R4-A"  transforms:value="0" />
         <transforms:coefficient data-type:parameter="R5-A"  transforms:value="0" />
         <transforms:coefficient data-type:parameter="R6-A"  transforms:value="0" />
         <transforms:coefficient data-type:parameter="R7-A"  transforms:value="0" />
         <transforms:coefficient data-type:parameter="R8-A"  transforms:value="0" />
       </transforms:spillover>
       <transforms:spillover data-type:parameter="V6-A"  userProvidedCompInfix="Comp-V6-A" >
         <transforms:coefficient data-type:parameter="UV1-A"  transforms:value="0" />
         <transforms:coefficient data-type:parameter="UV2-A"  transforms:value="0" />
         <transforms:coefficient data-type:parameter="UV3-A"  transforms:value="0" />
         <transforms:coefficient data-type:parameter="UV4-A"  transforms:value="0" />
         <transforms:coefficient data-type:parameter="UV5-A"  transforms:value="0" />
         <transforms:coefficient data-type:parameter="UV6-A"  transforms:value="0" />
         <transforms:coefficient data-type:parameter="UV7-A"  transforms:value="0" />
         <transforms:coefficient data-type:parameter="UV8-A"  transforms:value="0" />
         <transforms:coefficient data-type:parameter="UV9-A"  transforms:value="0" />
         <transforms:coefficient data-type:parameter="UV10-A"  transforms:value="0" />
         <transforms:coefficient data-type:parameter="UV11-A"  transforms:value="0" />
         <transforms:coefficient data-type:parameter="UV12-A"  transforms:value="0" />
         <transforms:coefficient data-type:parameter="UV13-A"  transforms:value="0" />
         <transforms:coefficient data-type:parameter="UV14-A"  transforms:value="0" />
         <transforms:coefficient data-type:parameter="UV15-A"  transforms:value="0" />
         <transforms:coefficient data-type:parameter="UV16-A"  transforms:value="0" />
         <transforms:coefficient data-type:parameter="V1-A"  transforms:value="0" />
         <transforms:coefficient data-type:parameter="V2-A"  transforms:value="0" />
         <transforms:coefficient data-type:parameter="V3-A"  transforms:value="0" />
         <transforms:coefficient data-type:parameter="V4-A"  transforms:value="0" />
         <transforms:coefficient data-type:parameter="V5-A"  transforms:value="0" />
         <transforms:coefficient data-type:parameter="V6-A"  transforms:value="1" />
         <transforms:coefficient data-type:parameter="V7-A"  transforms:value="0" />
         <transforms:coefficient data-type:parameter="V8-A"  transforms:value="0" />
         <transforms:coefficient data-type:parameter="V9-A"  transforms:value="0" />
         <transforms:coefficient data-type:parameter="V10-A"  transforms:value="0" />
         <transforms:coefficient data-type:parameter="V11-A"  transforms:value="0" />
         <transforms:coefficient data-type:parameter="V12-A"  transforms:value="0" />
         <transforms:coefficient data-type:parameter="V13-A"  transforms:value="0" />
         <transforms:coefficient data-type:parameter="V14-A"  transforms:value="0" />
         <transforms:coefficient data-type:parameter="V15-A"  transforms:value="0" />
         <transforms:coefficient data-type:parameter="V16-A"  transforms:value="0" />
         <transforms:coefficient data-type:parameter="B1-A"  transforms:value="0" />
         <transforms:coefficient data-type:parameter="B2-A"  transforms:value="0" />
         <transforms:coefficient data-type:parameter="B3-A"  transforms:value="0" />
         <transforms:coefficient data-type:parameter="B4-A"  transforms:value="0" />
         <transforms:coefficient data-type:parameter="B5-A"  transforms:value="0" />
         <transforms:coefficient data-type:parameter="B6-A"  transforms:value="0" />
         <transforms:coefficient data-type:parameter="B7-A"  transforms:value="0" />
         <transforms:coefficient data-type:parameter="B8-A"  transforms:value="0" />
         <transforms:coefficient data-type:parameter="B9-A"  transforms:value="0" />
         <transforms:coefficient data-type:parameter="B10-A"  transforms:value="0" />
         <transforms:coefficient data-type:parameter="B11-A"  transforms:value="0" />
         <transforms:coefficient data-type:parameter="B12-A"  transforms:value="0" />
         <transforms:coefficient data-type:parameter="B13-A"  transforms:value="0" />
         <transforms:coefficient data-type:parameter="B14-A"  transforms:value="0" />
         <transforms:coefficient data-type:parameter="YG1-A"  transforms:value="0" />
         <transforms:coefficient data-type:parameter="YG2-A"  transforms:value="0" />
         <transforms:coefficient data-type:parameter="YG3-A"  transforms:value="0" />
         <transforms:coefficient data-type:parameter="YG4-A"  transforms:value="0" />
         <transforms:coefficient data-type:parameter="YG5-A"  transforms:value="0" />
         <transforms:coefficient data-type:parameter="YG6-A"  transforms:value="0" />
         <transforms:coefficient data-type:parameter="YG7-A"  transforms:value="0" />
         <transforms:coefficient data-type:parameter="YG8-A"  transforms:value="0" />
         <transforms:coefficient data-type:parameter="YG9-A"  transforms:value="0" />
         <transforms:coefficient data-type:parameter="YG10-A"  transforms:value="0" />
         <transforms:coefficient data-type:parameter="R1-A"  transforms:value="0" />
         <transforms:coefficient data-type:parameter="R2-A"  transforms:value="0" />
         <transforms:coefficient data-type:parameter="R3-A"  transforms:value="0" />
         <transforms:coefficient data-type:parameter="R4-A"  transforms:value="0" />
         <transforms:coefficient data-type:parameter="R5-A"  transforms:value="0" />
         <transforms:coefficient data-type:parameter="R6-A"  transforms:value="0" />
         <transforms:coefficient data-type:parameter="R7-A"  transforms:value="0" />
         <transforms:coefficient data-type:parameter="R8-A"  transforms:value="0" />
       </transforms:spillover>
       <transforms:spillover data-type:parameter="V7-A"  userProvidedCompInfix="Comp-V7-A" >
         <transforms:coefficient data-type:parameter="UV1-A"  transforms:value="0" />
         <transforms:coefficient data-type:parameter="UV2-A"  transforms:value="0" />
         <transforms:coefficient data-type:parameter="UV3-A"  transforms:value="0" />
         <transforms:coefficient data-type:parameter="UV4-A"  transforms:value="0" />
         <transforms:coefficient data-type:parameter="UV5-A"  transforms:value="0" />
         <transforms:coefficient data-type:parameter="UV6-A"  transforms:value="0" />
         <transforms:coefficient data-type:parameter="UV7-A"  transforms:value="0" />
         <transforms:coefficient data-type:parameter="UV8-A"  transforms:value="0" />
         <transforms:coefficient data-type:parameter="UV9-A"  transforms:value="0" />
         <transforms:coefficient data-type:parameter="UV10-A"  transforms:value="0" />
         <transforms:coefficient data-type:parameter="UV11-A"  transforms:value="0" />
         <transforms:coefficient data-type:parameter="UV12-A"  transforms:value="0" />
         <transforms:coefficient data-type:parameter="UV13-A"  transforms:value="0" />
         <transforms:coefficient data-type:parameter="UV14-A"  transforms:value="0" />
         <transforms:coefficient data-type:parameter="UV15-A"  transforms:value="0" />
         <transforms:coefficient data-type:parameter="UV16-A"  transforms:value="0" />
         <transforms:coefficient data-type:parameter="V1-A"  transforms:value="0" />
         <transforms:coefficient data-type:parameter="V2-A"  transforms:value="0" />
         <transforms:coefficient data-type:parameter="V3-A"  transforms:value="0" />
         <transforms:coefficient data-type:parameter="V4-A"  transforms:value="0" />
         <transforms:coefficient data-type:parameter="V5-A"  transforms:value="0" />
         <transforms:coefficient data-type:parameter="V6-A"  transforms:value="0" />
         <transforms:coefficient data-type:parameter="V7-A"  transforms:value="1" />
         <transforms:coefficient data-type:parameter="V8-A"  transforms:value="0" />
         <transforms:coefficient data-type:parameter="V9-A"  transforms:value="0" />
         <transforms:coefficient data-type:parameter="V10-A"  transforms:value="0" />
         <transforms:coefficient data-type:parameter="V11-A"  transforms:value="0" />
         <transforms:coefficient data-type:parameter="V12-A"  transforms:value="0" />
         <transforms:coefficient data-type:parameter="V13-A"  transforms:value="0" />
         <transforms:coefficient data-type:parameter="V14-A"  transforms:value="0" />
         <transforms:coefficient data-type:parameter="V15-A"  transforms:value="0" />
         <transforms:coefficient data-type:parameter="V16-A"  transforms:value="0" />
         <transforms:coefficient data-type:parameter="B1-A"  transforms:value="0" />
         <transforms:coefficient data-type:parameter="B2-A"  transforms:value="0" />
         <transforms:coefficient data-type:parameter="B3-A"  transforms:value="0" />
         <transforms:coefficient data-type:parameter="B4-A"  transforms:value="0" />
         <transforms:coefficient data-type:parameter="B5-A"  transforms:value="0" />
         <transforms:coefficient data-type:parameter="B6-A"  transforms:value="0" />
         <transforms:coefficient data-type:parameter="B7-A"  transforms:value="0" />
         <transforms:coefficient data-type:parameter="B8-A"  transforms:value="0" />
         <transforms:coefficient data-type:parameter="B9-A"  transforms:value="0" />
         <transforms:coefficient data-type:parameter="B10-A"  transforms:value="0" />
         <transforms:coefficient data-type:parameter="B11-A"  transforms:value="0" />
         <transforms:coefficient data-type:parameter="B12-A"  transforms:value="0" />
         <transforms:coefficient data-type:parameter="B13-A"  transforms:value="0" />
         <transforms:coefficient data-type:parameter="B14-A"  transforms:value="0" />
         <transforms:coefficient data-type:parameter="YG1-A"  transforms:value="0" />
         <transforms:coefficient data-type:parameter="YG2-A"  transforms:value="0" />
         <transforms:coefficient data-type:parameter="YG3-A"  transforms:value="0" />
         <transforms:coefficient data-type:parameter="YG4-A"  transforms:value="0" />
         <transforms:coefficient data-type:parameter="YG5-A"  transforms:value="0" />
         <transforms:coefficient data-type:parameter="YG6-A"  transforms:value="0" />
         <transforms:coefficient data-type:parameter="YG7-A"  transforms:value="0" />
         <transforms:coefficient data-type:parameter="YG8-A"  transforms:value="0" />
         <transforms:coefficient data-type:parameter="YG9-A"  transforms:value="0" />
         <transforms:coefficient data-type:parameter="YG10-A"  transforms:value="0" />
         <transforms:coefficient data-type:parameter="R1-A"  transforms:value="0" />
         <transforms:coefficient data-type:parameter="R2-A"  transforms:value="0" />
         <transforms:coefficient data-type:parameter="R3-A"  transforms:value="0" />
         <transforms:coefficient data-type:parameter="R4-A"  transforms:value="0" />
         <transforms:coefficient data-type:parameter="R5-A"  transforms:value="0" />
         <transforms:coefficient data-type:parameter="R6-A"  transforms:value="0" />
         <transforms:coefficient data-type:parameter="R7-A"  transforms:value="0" />
         <transforms:coefficient data-type:parameter="R8-A"  transforms:value="0" />
       </transforms:spillover>
       <transforms:spillover data-type:parameter="V8-A"  userProvidedCompInfix="Comp-V8-A" >
         <transforms:coefficient data-type:parameter="UV1-A"  transforms:value="0" />
         <transforms:coefficient data-type:parameter="UV2-A"  transforms:value="0" />
         <transforms:coefficient data-type:parameter="UV3-A"  transforms:value="0" />
         <transforms:coefficient data-type:parameter="UV4-A"  transforms:value="0" />
         <transforms:coefficient data-type:parameter="UV5-A"  transforms:value="0" />
         <transforms:coefficient data-type:parameter="UV6-A"  transforms:value="0" />
         <transforms:coefficient data-type:parameter="UV7-A"  transforms:value="0" />
         <transforms:coefficient data-type:parameter="UV8-A"  transforms:value="0" />
         <transforms:coefficient data-type:parameter="UV9-A"  transforms:value="0" />
         <transforms:coefficient data-type:parameter="UV10-A"  transforms:value="0" />
         <transforms:coefficient data-type:parameter="UV11-A"  transforms:value="0" />
         <transforms:coefficient data-type:parameter="UV12-A"  transforms:value="0" />
         <transforms:coefficient data-type:parameter="UV13-A"  transforms:value="0" />
         <transforms:coefficient data-type:parameter="UV14-A"  transforms:value="0" />
         <transforms:coefficient data-type:parameter="UV15-A"  transforms:value="0" />
         <transforms:coefficient data-type:parameter="UV16-A"  transforms:value="0" />
         <transforms:coefficient data-type:parameter="V1-A"  transforms:value="0" />
         <transforms:coefficient data-type:parameter="V2-A"  transforms:value="0" />
         <transforms:coefficient data-type:parameter="V3-A"  transforms:value="0" />
         <transforms:coefficient data-type:parameter="V4-A"  transforms:value="0" />
         <transforms:coefficient data-type:parameter="V5-A"  transforms:value="0" />
         <transforms:coefficient data-type:parameter="V6-A"  transforms:value="0" />
         <transforms:coefficient data-type:parameter="V7-A"  transforms:value="0" />
         <transforms:coefficient data-type:parameter="V8-A"  transforms:value="1" />
         <transforms:coefficient data-type:parameter="V9-A"  transforms:value="0" />
         <transforms:coefficient data-type:parameter="V10-A"  transforms:value="0" />
         <transforms:coefficient data-type:parameter="V11-A"  transforms:value="0" />
         <transforms:coefficient data-type:parameter="V12-A"  transforms:value="0" />
         <transforms:coefficient data-type:parameter="V13-A"  transforms:value="0" />
         <transforms:coefficient data-type:parameter="V14-A"  transforms:value="0" />
         <transforms:coefficient data-type:parameter="V15-A"  transforms:value="0" />
         <transforms:coefficient data-type:parameter="V16-A"  transforms:value="0" />
         <transforms:coefficient data-type:parameter="B1-A"  transforms:value="0" />
         <transforms:coefficient data-type:parameter="B2-A"  transforms:value="0" />
         <transforms:coefficient data-type:parameter="B3-A"  transforms:value="0" />
         <transforms:coefficient data-type:parameter="B4-A"  transforms:value="0" />
         <transforms:coefficient data-type:parameter="B5-A"  transforms:value="0" />
         <transforms:coefficient data-type:parameter="B6-A"  transforms:value="0" />
         <transforms:coefficient data-type:parameter="B7-A"  transforms:value="0" />
         <transforms:coefficient data-type:parameter="B8-A"  transforms:value="0" />
         <transforms:coefficient data-type:parameter="B9-A"  transforms:value="0" />
         <transforms:coefficient data-type:parameter="B10-A"  transforms:value="0" />
         <transforms:coefficient data-type:parameter="B11-A"  transforms:value="0" />
         <transforms:coefficient data-type:parameter="B12-A"  transforms:value="0" />
         <transforms:coefficient data-type:parameter="B13-A"  transforms:value="0" />
         <transforms:coefficient data-type:parameter="B14-A"  transforms:value="0" />
         <transforms:coefficient data-type:parameter="YG1-A"  transforms:value="0" />
         <transforms:coefficient data-type:parameter="YG2-A"  transforms:value="0" />
         <transforms:coefficient data-type:parameter="YG3-A"  transforms:value="0" />
         <transforms:coefficient data-type:parameter="YG4-A"  transforms:value="0" />
         <transforms:coefficient data-type:parameter="YG5-A"  transforms:value="0" />
         <transforms:coefficient data-type:parameter="YG6-A"  transforms:value="0" />
         <transforms:coefficient data-type:parameter="YG7-A"  transforms:value="0" />
         <transforms:coefficient data-type:parameter="YG8-A"  transforms:value="0" />
         <transforms:coefficient data-type:parameter="YG9-A"  transforms:value="0" />
         <transforms:coefficient data-type:parameter="YG10-A"  transforms:value="0" />
         <transforms:coefficient data-type:parameter="R1-A"  transforms:value="0" />
         <transforms:coefficient data-type:parameter="R2-A"  transforms:value="0" />
         <transforms:coefficient data-type:parameter="R3-A"  transforms:value="0" />
         <transforms:coefficient data-type:parameter="R4-A"  transforms:value="0" />
         <transforms:coefficient data-type:parameter="R5-A"  transforms:value="0" />
         <transforms:coefficient data-type:parameter="R6-A"  transforms:value="0" />
         <transforms:coefficient data-type:parameter="R7-A"  transforms:value="0" />
         <transforms:coefficient data-type:parameter="R8-A"  transforms:value="0" />
       </transforms:spillover>
       <transforms:spillover data-type:parameter="V9-A"  userProvidedCompInfix="Comp-V9-A" >
         <transforms:coefficient data-type:parameter="UV1-A"  transforms:value="0" />
         <transforms:coefficient data-type:parameter="UV2-A"  transforms:value="0" />
         <transforms:coefficient data-type:parameter="UV3-A"  transforms:value="0" />
         <transforms:coefficient data-type:parameter="UV4-A"  transforms:value="0" />
         <transforms:coefficient data-type:parameter="UV5-A"  transforms:value="0" />
         <transforms:coefficient data-type:parameter="UV6-A"  transforms:value="0" />
         <transforms:coefficient data-type:parameter="UV7-A"  transforms:value="0" />
         <transforms:coefficient data-type:parameter="UV8-A"  transforms:value="0" />
         <transforms:coefficient data-type:parameter="UV9-A"  transforms:value="0" />
         <transforms:coefficient data-type:parameter="UV10-A"  transforms:value="0" />
         <transforms:coefficient data-type:parameter="UV11-A"  transforms:value="0" />
         <transforms:coefficient data-type:parameter="UV12-A"  transforms:value="0" />
         <transforms:coefficient data-type:parameter="UV13-A"  transforms:value="0" />
         <transforms:coefficient data-type:parameter="UV14-A"  transforms:value="0" />
         <transforms:coefficient data-type:parameter="UV15-A"  transforms:value="0" />
         <transforms:coefficient data-type:parameter="UV16-A"  transforms:value="0" />
         <transforms:coefficient data-type:parameter="V1-A"  transforms:value="0" />
         <transforms:coefficient data-type:parameter="V2-A"  transforms:value="0" />
         <transforms:coefficient data-type:parameter="V3-A"  transforms:value="0" />
         <transforms:coefficient data-type:parameter="V4-A"  transforms:value="0" />
         <transforms:coefficient data-type:parameter="V5-A"  transforms:value="0" />
         <transforms:coefficient data-type:parameter="V6-A"  transforms:value="0" />
         <transforms:coefficient data-type:parameter="V7-A"  transforms:value="0" />
         <transforms:coefficient data-type:parameter="V8-A"  transforms:value="0" />
         <transforms:coefficient data-type:parameter="V9-A"  transforms:value="1" />
         <transforms:coefficient data-type:parameter="V10-A"  transforms:value="0" />
         <transforms:coefficient data-type:parameter="V11-A"  transforms:value="0" />
         <transforms:coefficient data-type:parameter="V12-A"  transforms:value="0" />
         <transforms:coefficient data-type:parameter="V13-A"  transforms:value="0" />
         <transforms:coefficient data-type:parameter="V14-A"  transforms:value="0" />
         <transforms:coefficient data-type:parameter="V15-A"  transforms:value="0" />
         <transforms:coefficient data-type:parameter="V16-A"  transforms:value="0" />
         <transforms:coefficient data-type:parameter="B1-A"  transforms:value="0" />
         <transforms:coefficient data-type:parameter="B2-A"  transforms:value="0" />
         <transforms:coefficient data-type:parameter="B3-A"  transforms:value="0" />
         <transforms:coefficient data-type:parameter="B4-A"  transforms:value="0" />
         <transforms:coefficient data-type:parameter="B5-A"  transforms:value="0" />
         <transforms:coefficient data-type:parameter="B6-A"  transforms:value="0" />
         <transforms:coefficient data-type:parameter="B7-A"  transforms:value="0" />
         <transforms:coefficient data-type:parameter="B8-A"  transforms:value="0" />
         <transforms:coefficient data-type:parameter="B9-A"  transforms:value="0" />
         <transforms:coefficient data-type:parameter="B10-A"  transforms:value="0" />
         <transforms:coefficient data-type:parameter="B11-A"  transforms:value="0" />
         <transforms:coefficient data-type:parameter="B12-A"  transforms:value="0" />
         <transforms:coefficient data-type:parameter="B13-A"  transforms:value="0" />
         <transforms:coefficient data-type:parameter="B14-A"  transforms:value="0" />
         <transforms:coefficient data-type:parameter="YG1-A"  transforms:value="0" />
         <transforms:coefficient data-type:parameter="YG2-A"  transforms:value="0" />
         <transforms:coefficient data-type:parameter="YG3-A"  transforms:value="0" />
         <transforms:coefficient data-type:parameter="YG4-A"  transforms:value="0" />
         <transforms:coefficient data-type:parameter="YG5-A"  transforms:value="0" />
         <transforms:coefficient data-type:parameter="YG6-A"  transforms:value="0" />
         <transforms:coefficient data-type:parameter="YG7-A"  transforms:value="0" />
         <transforms:coefficient data-type:parameter="YG8-A"  transforms:value="0" />
         <transforms:coefficient data-type:parameter="YG9-A"  transforms:value="0" />
         <transforms:coefficient data-type:parameter="YG10-A"  transforms:value="0" />
         <transforms:coefficient data-type:parameter="R1-A"  transforms:value="0" />
         <transforms:coefficient data-type:parameter="R2-A"  transforms:value="0" />
         <transforms:coefficient data-type:parameter="R3-A"  transforms:value="0" />
         <transforms:coefficient data-type:parameter="R4-A"  transforms:value="0" />
         <transforms:coefficient data-type:parameter="R5-A"  transforms:value="0" />
         <transforms:coefficient data-type:parameter="R6-A"  transforms:value="0" />
         <transforms:coefficient data-type:parameter="R7-A"  transforms:value="0" />
         <transforms:coefficient data-type:parameter="R8-A"  transforms:value="0" />
       </transforms:spillover>
       <transforms:spillover data-type:parameter="V10-A"  userProvidedCompInfix="Comp-V10-A" >
         <transforms:coefficient data-type:parameter="UV1-A"  transforms:value="0" />
         <transforms:coefficient data-type:parameter="UV2-A"  transforms:value="0" />
         <transforms:coefficient data-type:parameter="UV3-A"  transforms:value="0" />
         <transforms:coefficient data-type:parameter="UV4-A"  transforms:value="0" />
         <transforms:coefficient data-type:parameter="UV5-A"  transforms:value="0" />
         <transforms:coefficient data-type:parameter="UV6-A"  transforms:value="0" />
         <transforms:coefficient data-type:parameter="UV7-A"  transforms:value="0" />
         <transforms:coefficient data-type:parameter="UV8-A"  transforms:value="0" />
         <transforms:coefficient data-type:parameter="UV9-A"  transforms:value="0" />
         <transforms:coefficient data-type:parameter="UV10-A"  transforms:value="0" />
         <transforms:coefficient data-type:parameter="UV11-A"  transforms:value="0" />
         <transforms:coefficient data-type:parameter="UV12-A"  transforms:value="0" />
         <transforms:coefficient data-type:parameter="UV13-A"  transforms:value="0" />
         <transforms:coefficient data-type:parameter="UV14-A"  transforms:value="0" />
         <transforms:coefficient data-type:parameter="UV15-A"  transforms:value="0" />
         <transforms:coefficient data-type:parameter="UV16-A"  transforms:value="0" />
         <transforms:coefficient data-type:parameter="V1-A"  transforms:value="0" />
         <transforms:coefficient data-type:parameter="V2-A"  transforms:value="0" />
         <transforms:coefficient data-type:parameter="V3-A"  transforms:value="0" />
         <transforms:coefficient data-type:parameter="V4-A"  transforms:value="0" />
         <transforms:coefficient data-type:parameter="V5-A"  transforms:value="0" />
         <transforms:coefficient data-type:parameter="V6-A"  transforms:value="0" />
         <transforms:coefficient data-type:parameter="V7-A"  transforms:value="0" />
         <transforms:coefficient data-type:parameter="V8-A"  transforms:value="0" />
         <transforms:coefficient data-type:parameter="V9-A"  transforms:value="0" />
         <transforms:coefficient data-type:parameter="V10-A"  transforms:value="1" />
         <transforms:coefficient data-type:parameter="V11-A"  transforms:value="0" />
         <transforms:coefficient data-type:parameter="V12-A"  transforms:value="0" />
         <transforms:coefficient data-type:parameter="V13-A"  transforms:value="0" />
         <transforms:coefficient data-type:parameter="V14-A"  transforms:value="0" />
         <transforms:coefficient data-type:parameter="V15-A"  transforms:value="0" />
         <transforms:coefficient data-type:parameter="V16-A"  transforms:value="0" />
         <transforms:coefficient data-type:parameter="B1-A"  transforms:value="0" />
         <transforms:coefficient data-type:parameter="B2-A"  transforms:value="0" />
         <transforms:coefficient data-type:parameter="B3-A"  transforms:value="0" />
         <transforms:coefficient data-type:parameter="B4-A"  transforms:value="0" />
         <transforms:coefficient data-type:parameter="B5-A"  transforms:value="0" />
         <transforms:coefficient data-type:parameter="B6-A"  transforms:value="0" />
         <transforms:coefficient data-type:parameter="B7-A"  transforms:value="0" />
         <transforms:coefficient data-type:parameter="B8-A"  transforms:value="0" />
         <transforms:coefficient data-type:parameter="B9-A"  transforms:value="0" />
         <transforms:coefficient data-type:parameter="B10-A"  transforms:value="0" />
         <transforms:coefficient data-type:parameter="B11-A"  transforms:value="0" />
         <transforms:coefficient data-type:parameter="B12-A"  transforms:value="0" />
         <transforms:coefficient data-type:parameter="B13-A"  transforms:value="0" />
         <transforms:coefficient data-type:parameter="B14-A"  transforms:value="0" />
         <transforms:coefficient data-type:parameter="YG1-A"  transforms:value="0" />
         <transforms:coefficient data-type:parameter="YG2-A"  transforms:value="0" />
         <transforms:coefficient data-type:parameter="YG3-A"  transforms:value="0" />
         <transforms:coefficient data-type:parameter="YG4-A"  transforms:value="0" />
         <transforms:coefficient data-type:parameter="YG5-A"  transforms:value="0" />
         <transforms:coefficient data-type:parameter="YG6-A"  transforms:value="0" />
         <transforms:coefficient data-type:parameter="YG7-A"  transforms:value="0" />
         <transforms:coefficient data-type:parameter="YG8-A"  transforms:value="0" />
         <transforms:coefficient data-type:parameter="YG9-A"  transforms:value="0" />
         <transforms:coefficient data-type:parameter="YG10-A"  transforms:value="0" />
         <transforms:coefficient data-type:parameter="R1-A"  transforms:value="0" />
         <transforms:coefficient data-type:parameter="R2-A"  transforms:value="0" />
         <transforms:coefficient data-type:parameter="R3-A"  transforms:value="0" />
         <transforms:coefficient data-type:parameter="R4-A"  transforms:value="0" />
         <transforms:coefficient data-type:parameter="R5-A"  transforms:value="0" />
         <transforms:coefficient data-type:parameter="R6-A"  transforms:value="0" />
         <transforms:coefficient data-type:parameter="R7-A"  transforms:value="0" />
         <transforms:coefficient data-type:parameter="R8-A"  transforms:value="0" />
       </transforms:spillover>
       <transforms:spillover data-type:parameter="V11-A"  userProvidedCompInfix="Comp-V11-A" >
         <transforms:coefficient data-type:parameter="UV1-A"  transforms:value="0" />
         <transforms:coefficient data-type:parameter="UV2-A"  transforms:value="0" />
         <transforms:coefficient data-type:parameter="UV3-A"  transforms:value="0" />
         <transforms:coefficient data-type:parameter="UV4-A"  transforms:value="0" />
         <transforms:coefficient data-type:parameter="UV5-A"  transforms:value="0" />
         <transforms:coefficient data-type:parameter="UV6-A"  transforms:value="0" />
         <transforms:coefficient data-type:parameter="UV7-A"  transforms:value="0" />
         <transforms:coefficient data-type:parameter="UV8-A"  transforms:value="0" />
         <transforms:coefficient data-type:parameter="UV9-A"  transforms:value="0" />
         <transforms:coefficient data-type:parameter="UV10-A"  transforms:value="0" />
         <transforms:coefficient data-type:parameter="UV11-A"  transforms:value="0" />
         <transforms:coefficient data-type:parameter="UV12-A"  transforms:value="0" />
         <transforms:coefficient data-type:parameter="UV13-A"  transforms:value="0" />
         <transforms:coefficient data-type:parameter="UV14-A"  transforms:value="0" />
         <transforms:coefficient data-type:parameter="UV15-A"  transforms:value="0" />
         <transforms:coefficient data-type:parameter="UV16-A"  transforms:value="0" />
         <transforms:coefficient data-type:parameter="V1-A"  transforms:value="0" />
         <transforms:coefficient data-type:parameter="V2-A"  transforms:value="0" />
         <transforms:coefficient data-type:parameter="V3-A"  transforms:value="0" />
         <transforms:coefficient data-type:parameter="V4-A"  transforms:value="0" />
         <transforms:coefficient data-type:parameter="V5-A"  transforms:value="0" />
         <transforms:coefficient data-type:parameter="V6-A"  transforms:value="0" />
         <transforms:coefficient data-type:parameter="V7-A"  transforms:value="0" />
         <transforms:coefficient data-type:parameter="V8-A"  transforms:value="0" />
         <transforms:coefficient data-type:parameter="V9-A"  transforms:value="0" />
         <transforms:coefficient data-type:parameter="V10-A"  transforms:value="0" />
         <transforms:coefficient data-type:parameter="V11-A"  transforms:value="1" />
         <transforms:coefficient data-type:parameter="V12-A"  transforms:value="0" />
         <transforms:coefficient data-type:parameter="V13-A"  transforms:value="0" />
         <transforms:coefficient data-type:parameter="V14-A"  transforms:value="0" />
         <transforms:coefficient data-type:parameter="V15-A"  transforms:value="0" />
         <transforms:coefficient data-type:parameter="V16-A"  transforms:value="0" />
         <transforms:coefficient data-type:parameter="B1-A"  transforms:value="0" />
         <transforms:coefficient data-type:parameter="B2-A"  transforms:value="0" />
         <transforms:coefficient data-type:parameter="B3-A"  transforms:value="0" />
         <transforms:coefficient data-type:parameter="B4-A"  transforms:value="0" />
         <transforms:coefficient data-type:parameter="B5-A"  transforms:value="0" />
         <transforms:coefficient data-type:parameter="B6-A"  transforms:value="0" />
         <transforms:coefficient data-type:parameter="B7-A"  transforms:value="0" />
         <transforms:coefficient data-type:parameter="B8-A"  transforms:value="0" />
         <transforms:coefficient data-type:parameter="B9-A"  transforms:value="0" />
         <transforms:coefficient data-type:parameter="B10-A"  transforms:value="0" />
         <transforms:coefficient data-type:parameter="B11-A"  transforms:value="0" />
         <transforms:coefficient data-type:parameter="B12-A"  transforms:value="0" />
         <transforms:coefficient data-type:parameter="B13-A"  transforms:value="0" />
         <transforms:coefficient data-type:parameter="B14-A"  transforms:value="0" />
         <transforms:coefficient data-type:parameter="YG1-A"  transforms:value="0" />
         <transforms:coefficient data-type:parameter="YG2-A"  transforms:value="0" />
         <transforms:coefficient data-type:parameter="YG3-A"  transforms:value="0" />
         <transforms:coefficient data-type:parameter="YG4-A"  transforms:value="0" />
         <transforms:coefficient data-type:parameter="YG5-A"  transforms:value="0" />
         <transforms:coefficient data-type:parameter="YG6-A"  transforms:value="0" />
         <transforms:coefficient data-type:parameter="YG7-A"  transforms:value="0" />
         <transforms:coefficient data-type:parameter="YG8-A"  transforms:value="0" />
         <transforms:coefficient data-type:parameter="YG9-A"  transforms:value="0" />
         <transforms:coefficient data-type:parameter="YG10-A"  transforms:value="0" />
         <transforms:coefficient data-type:parameter="R1-A"  transforms:value="0" />
         <transforms:coefficient data-type:parameter="R2-A"  transforms:value="0" />
         <transforms:coefficient data-type:parameter="R3-A"  transforms:value="0" />
         <transforms:coefficient data-type:parameter="R4-A"  transforms:value="0" />
         <transforms:coefficient data-type:parameter="R5-A"  transforms:value="0" />
         <transforms:coefficient data-type:parameter="R6-A"  transforms:value="0" />
         <transforms:coefficient data-type:parameter="R7-A"  transforms:value="0" />
         <transforms:coefficient data-type:parameter="R8-A"  transforms:value="0" />
       </transforms:spillover>
       <transforms:spillover data-type:parameter="V12-A"  userProvidedCompInfix="Comp-V12-A" >
         <transforms:coefficient data-type:parameter="UV1-A"  transforms:value="0" />
         <transforms:coefficient data-type:parameter="UV2-A"  transforms:value="0" />
         <transforms:coefficient data-type:parameter="UV3-A"  transforms:value="0" />
         <transforms:coefficient data-type:parameter="UV4-A"  transforms:value="0" />
         <transforms:coefficient data-type:parameter="UV5-A"  transforms:value="0" />
         <transforms:coefficient data-type:parameter="UV6-A"  transforms:value="0" />
         <transforms:coefficient data-type:parameter="UV7-A"  transforms:value="0" />
         <transforms:coefficient data-type:parameter="UV8-A"  transforms:value="0" />
         <transforms:coefficient data-type:parameter="UV9-A"  transforms:value="0" />
         <transforms:coefficient data-type:parameter="UV10-A"  transforms:value="0" />
         <transforms:coefficient data-type:parameter="UV11-A"  transforms:value="0" />
         <transforms:coefficient data-type:parameter="UV12-A"  transforms:value="0" />
         <transforms:coefficient data-type:parameter="UV13-A"  transforms:value="0" />
         <transforms:coefficient data-type:parameter="UV14-A"  transforms:value="0" />
         <transforms:coefficient data-type:parameter="UV15-A"  transforms:value="0" />
         <transforms:coefficient data-type:parameter="UV16-A"  transforms:value="0" />
         <transforms:coefficient data-type:parameter="V1-A"  transforms:value="0" />
         <transforms:coefficient data-type:parameter="V2-A"  transforms:value="0" />
         <transforms:coefficient data-type:parameter="V3-A"  transforms:value="0" />
         <transforms:coefficient data-type:parameter="V4-A"  transforms:value="0" />
         <transforms:coefficient data-type:parameter="V5-A"  transforms:value="0" />
         <transforms:coefficient data-type:parameter="V6-A"  transforms:value="0" />
         <transforms:coefficient data-type:parameter="V7-A"  transforms:value="0" />
         <transforms:coefficient data-type:parameter="V8-A"  transforms:value="0" />
         <transforms:coefficient data-type:parameter="V9-A"  transforms:value="0" />
         <transforms:coefficient data-type:parameter="V10-A"  transforms:value="0" />
         <transforms:coefficient data-type:parameter="V11-A"  transforms:value="0" />
         <transforms:coefficient data-type:parameter="V12-A"  transforms:value="1" />
         <transforms:coefficient data-type:parameter="V13-A"  transforms:value="0" />
         <transforms:coefficient data-type:parameter="V14-A"  transforms:value="0" />
         <transforms:coefficient data-type:parameter="V15-A"  transforms:value="0" />
         <transforms:coefficient data-type:parameter="V16-A"  transforms:value="0" />
         <transforms:coefficient data-type:parameter="B1-A"  transforms:value="0" />
         <transforms:coefficient data-type:parameter="B2-A"  transforms:value="0" />
         <transforms:coefficient data-type:parameter="B3-A"  transforms:value="0" />
         <transforms:coefficient data-type:parameter="B4-A"  transforms:value="0" />
         <transforms:coefficient data-type:parameter="B5-A"  transforms:value="0" />
         <transforms:coefficient data-type:parameter="B6-A"  transforms:value="0" />
         <transforms:coefficient data-type:parameter="B7-A"  transforms:value="0" />
         <transforms:coefficient data-type:parameter="B8-A"  transforms:value="0" />
         <transforms:coefficient data-type:parameter="B9-A"  transforms:value="0" />
         <transforms:coefficient data-type:parameter="B10-A"  transforms:value="0" />
         <transforms:coefficient data-type:parameter="B11-A"  transforms:value="0" />
         <transforms:coefficient data-type:parameter="B12-A"  transforms:value="0" />
         <transforms:coefficient data-type:parameter="B13-A"  transforms:value="0" />
         <transforms:coefficient data-type:parameter="B14-A"  transforms:value="0" />
         <transforms:coefficient data-type:parameter="YG1-A"  transforms:value="0" />
         <transforms:coefficient data-type:parameter="YG2-A"  transforms:value="0" />
         <transforms:coefficient data-type:parameter="YG3-A"  transforms:value="0" />
         <transforms:coefficient data-type:parameter="YG4-A"  transforms:value="0" />
         <transforms:coefficient data-type:parameter="YG5-A"  transforms:value="0" />
         <transforms:coefficient data-type:parameter="YG6-A"  transforms:value="0" />
         <transforms:coefficient data-type:parameter="YG7-A"  transforms:value="0" />
         <transforms:coefficient data-type:parameter="YG8-A"  transforms:value="0" />
         <transforms:coefficient data-type:parameter="YG9-A"  transforms:value="0" />
         <transforms:coefficient data-type:parameter="YG10-A"  transforms:value="0" />
         <transforms:coefficient data-type:parameter="R1-A"  transforms:value="0" />
         <transforms:coefficient data-type:parameter="R2-A"  transforms:value="0" />
         <transforms:coefficient data-type:parameter="R3-A"  transforms:value="0" />
         <transforms:coefficient data-type:parameter="R4-A"  transforms:value="0" />
         <transforms:coefficient data-type:parameter="R5-A"  transforms:value="0" />
         <transforms:coefficient data-type:parameter="R6-A"  transforms:value="0" />
         <transforms:coefficient data-type:parameter="R7-A"  transforms:value="0" />
         <transforms:coefficient data-type:parameter="R8-A"  transforms:value="0" />
       </transforms:spillover>
       <transforms:spillover data-type:parameter="V13-A"  userProvidedCompInfix="Comp-V13-A" >
         <transforms:coefficient data-type:parameter="UV1-A"  transforms:value="0" />
         <transforms:coefficient data-type:parameter="UV2-A"  transforms:value="0" />
         <transforms:coefficient data-type:parameter="UV3-A"  transforms:value="0" />
         <transforms:coefficient data-type:parameter="UV4-A"  transforms:value="0" />
         <transforms:coefficient data-type:parameter="UV5-A"  transforms:value="0" />
         <transforms:coefficient data-type:parameter="UV6-A"  transforms:value="0" />
         <transforms:coefficient data-type:parameter="UV7-A"  transforms:value="0" />
         <transforms:coefficient data-type:parameter="UV8-A"  transforms:value="0" />
         <transforms:coefficient data-type:parameter="UV9-A"  transforms:value="0" />
         <transforms:coefficient data-type:parameter="UV10-A"  transforms:value="0" />
         <transforms:coefficient data-type:parameter="UV11-A"  transforms:value="0" />
         <transforms:coefficient data-type:parameter="UV12-A"  transforms:value="0" />
         <transforms:coefficient data-type:parameter="UV13-A"  transforms:value="0" />
         <transforms:coefficient data-type:parameter="UV14-A"  transforms:value="0" />
         <transforms:coefficient data-type:parameter="UV15-A"  transforms:value="0" />
         <transforms:coefficient data-type:parameter="UV16-A"  transforms:value="0" />
         <transforms:coefficient data-type:parameter="V1-A"  transforms:value="0" />
         <transforms:coefficient data-type:parameter="V2-A"  transforms:value="0" />
         <transforms:coefficient data-type:parameter="V3-A"  transforms:value="0" />
         <transforms:coefficient data-type:parameter="V4-A"  transforms:value="0" />
         <transforms:coefficient data-type:parameter="V5-A"  transforms:value="0" />
         <transforms:coefficient data-type:parameter="V6-A"  transforms:value="0" />
         <transforms:coefficient data-type:parameter="V7-A"  transforms:value="0" />
         <transforms:coefficient data-type:parameter="V8-A"  transforms:value="0" />
         <transforms:coefficient data-type:parameter="V9-A"  transforms:value="0" />
         <transforms:coefficient data-type:parameter="V10-A"  transforms:value="0" />
         <transforms:coefficient data-type:parameter="V11-A"  transforms:value="0" />
         <transforms:coefficient data-type:parameter="V12-A"  transforms:value="0" />
         <transforms:coefficient data-type:parameter="V13-A"  transforms:value="1" />
         <transforms:coefficient data-type:parameter="V14-A"  transforms:value="0" />
         <transforms:coefficient data-type:parameter="V15-A"  transforms:value="0" />
         <transforms:coefficient data-type:parameter="V16-A"  transforms:value="0" />
         <transforms:coefficient data-type:parameter="B1-A"  transforms:value="0" />
         <transforms:coefficient data-type:parameter="B2-A"  transforms:value="0" />
         <transforms:coefficient data-type:parameter="B3-A"  transforms:value="0" />
         <transforms:coefficient data-type:parameter="B4-A"  transforms:value="0" />
         <transforms:coefficient data-type:parameter="B5-A"  transforms:value="0" />
         <transforms:coefficient data-type:parameter="B6-A"  transforms:value="0" />
         <transforms:coefficient data-type:parameter="B7-A"  transforms:value="0" />
         <transforms:coefficient data-type:parameter="B8-A"  transforms:value="0" />
         <transforms:coefficient data-type:parameter="B9-A"  transforms:value="0" />
         <transforms:coefficient data-type:parameter="B10-A"  transforms:value="0" />
         <transforms:coefficient data-type:parameter="B11-A"  transforms:value="0" />
         <transforms:coefficient data-type:parameter="B12-A"  transforms:value="0" />
         <transforms:coefficient data-type:parameter="B13-A"  transforms:value="0" />
         <transforms:coefficient data-type:parameter="B14-A"  transforms:value="0" />
         <transforms:coefficient data-type:parameter="YG1-A"  transforms:value="0" />
         <transforms:coefficient data-type:parameter="YG2-A"  transforms:value="0" />
         <transforms:coefficient data-type:parameter="YG3-A"  transforms:value="0" />
         <transforms:coefficient data-type:parameter="YG4-A"  transforms:value="0" />
         <transforms:coefficient data-type:parameter="YG5-A"  transforms:value="0" />
         <transforms:coefficient data-type:parameter="YG6-A"  transforms:value="0" />
         <transforms:coefficient data-type:parameter="YG7-A"  transforms:value="0" />
         <transforms:coefficient data-type:parameter="YG8-A"  transforms:value="0" />
         <transforms:coefficient data-type:parameter="YG9-A"  transforms:value="0" />
         <transforms:coefficient data-type:parameter="YG10-A"  transforms:value="0" />
         <transforms:coefficient data-type:parameter="R1-A"  transforms:value="0" />
         <transforms:coefficient data-type:parameter="R2-A"  transforms:value="0" />
         <transforms:coefficient data-type:parameter="R3-A"  transforms:value="0" />
         <transforms:coefficient data-type:parameter="R4-A"  transforms:value="0" />
         <transforms:coefficient data-type:parameter="R5-A"  transforms:value="0" />
         <transforms:coefficient data-type:parameter="R6-A"  transforms:value="0" />
         <transforms:coefficient data-type:parameter="R7-A"  transforms:value="0" />
         <transforms:coefficient data-type:parameter="R8-A"  transforms:value="0" />
       </transforms:spillover>
       <transforms:spillover data-type:parameter="V14-A"  userProvidedCompInfix="Comp-V14-A" >
         <transforms:coefficient data-type:parameter="UV1-A"  transforms:value="0" />
         <transforms:coefficient data-type:parameter="UV2-A"  transforms:value="0" />
         <transforms:coefficient data-type:parameter="UV3-A"  transforms:value="0" />
         <transforms:coefficient data-type:parameter="UV4-A"  transforms:value="0" />
         <transforms:coefficient data-type:parameter="UV5-A"  transforms:value="0" />
         <transforms:coefficient data-type:parameter="UV6-A"  transforms:value="0" />
         <transforms:coefficient data-type:parameter="UV7-A"  transforms:value="0" />
         <transforms:coefficient data-type:parameter="UV8-A"  transforms:value="0" />
         <transforms:coefficient data-type:parameter="UV9-A"  transforms:value="0" />
         <transforms:coefficient data-type:parameter="UV10-A"  transforms:value="0" />
         <transforms:coefficient data-type:parameter="UV11-A"  transforms:value="0" />
         <transforms:coefficient data-type:parameter="UV12-A"  transforms:value="0" />
         <transforms:coefficient data-type:parameter="UV13-A"  transforms:value="0" />
         <transforms:coefficient data-type:parameter="UV14-A"  transforms:value="0" />
         <transforms:coefficient data-type:parameter="UV15-A"  transforms:value="0" />
         <transforms:coefficient data-type:parameter="UV16-A"  transforms:value="0" />
         <transforms:coefficient data-type:parameter="V1-A"  transforms:value="0" />
         <transforms:coefficient data-type:parameter="V2-A"  transforms:value="0" />
         <transforms:coefficient data-type:parameter="V3-A"  transforms:value="0" />
         <transforms:coefficient data-type:parameter="V4-A"  transforms:value="0" />
         <transforms:coefficient data-type:parameter="V5-A"  transforms:value="0" />
         <transforms:coefficient data-type:parameter="V6-A"  transforms:value="0" />
         <transforms:coefficient data-type:parameter="V7-A"  transforms:value="0" />
         <transforms:coefficient data-type:parameter="V8-A"  transforms:value="0" />
         <transforms:coefficient data-type:parameter="V9-A"  transforms:value="0" />
         <transforms:coefficient data-type:parameter="V10-A"  transforms:value="0" />
         <transforms:coefficient data-type:parameter="V11-A"  transforms:value="0" />
         <transforms:coefficient data-type:parameter="V12-A"  transforms:value="0" />
         <transforms:coefficient data-type:parameter="V13-A"  transforms:value="0" />
         <transforms:coefficient data-type:parameter="V14-A"  transforms:value="1" />
         <transforms:coefficient data-type:parameter="V15-A"  transforms:value="0" />
         <transforms:coefficient data-type:parameter="V16-A"  transforms:value="0" />
         <transforms:coefficient data-type:parameter="B1-A"  transforms:value="0" />
         <transforms:coefficient data-type:parameter="B2-A"  transforms:value="0" />
         <transforms:coefficient data-type:parameter="B3-A"  transforms:value="0" />
         <transforms:coefficient data-type:parameter="B4-A"  transforms:value="0" />
         <transforms:coefficient data-type:parameter="B5-A"  transforms:value="0" />
         <transforms:coefficient data-type:parameter="B6-A"  transforms:value="0" />
         <transforms:coefficient data-type:parameter="B7-A"  transforms:value="0" />
         <transforms:coefficient data-type:parameter="B8-A"  transforms:value="0" />
         <transforms:coefficient data-type:parameter="B9-A"  transforms:value="0" />
         <transforms:coefficient data-type:parameter="B10-A"  transforms:value="0" />
         <transforms:coefficient data-type:parameter="B11-A"  transforms:value="0" />
         <transforms:coefficient data-type:parameter="B12-A"  transforms:value="0" />
         <transforms:coefficient data-type:parameter="B13-A"  transforms:value="0" />
         <transforms:coefficient data-type:parameter="B14-A"  transforms:value="0" />
         <transforms:coefficient data-type:parameter="YG1-A"  transforms:value="0" />
         <transforms:coefficient data-type:parameter="YG2-A"  transforms:value="0" />
         <transforms:coefficient data-type:parameter="YG3-A"  transforms:value="0" />
         <transforms:coefficient data-type:parameter="YG4-A"  transforms:value="0" />
         <transforms:coefficient data-type:parameter="YG5-A"  transforms:value="0" />
         <transforms:coefficient data-type:parameter="YG6-A"  transforms:value="0" />
         <transforms:coefficient data-type:parameter="YG7-A"  transforms:value="0" />
         <transforms:coefficient data-type:parameter="YG8-A"  transforms:value="0" />
         <transforms:coefficient data-type:parameter="YG9-A"  transforms:value="0" />
         <transforms:coefficient data-type:parameter="YG10-A"  transforms:value="0" />
         <transforms:coefficient data-type:parameter="R1-A"  transforms:value="0" />
         <transforms:coefficient data-type:parameter="R2-A"  transforms:value="0" />
         <transforms:coefficient data-type:parameter="R3-A"  transforms:value="0" />
         <transforms:coefficient data-type:parameter="R4-A"  transforms:value="0" />
         <transforms:coefficient data-type:parameter="R5-A"  transforms:value="0" />
         <transforms:coefficient data-type:parameter="R6-A"  transforms:value="0" />
         <transforms:coefficient data-type:parameter="R7-A"  transforms:value="0" />
         <transforms:coefficient data-type:parameter="R8-A"  transforms:value="0" />
       </transforms:spillover>
       <transforms:spillover data-type:parameter="V15-A"  userProvidedCompInfix="Comp-V15-A" >
         <transforms:coefficient data-type:parameter="UV1-A"  transforms:value="0" />
         <transforms:coefficient data-type:parameter="UV2-A"  transforms:value="0" />
         <transforms:coefficient data-type:parameter="UV3-A"  transforms:value="0" />
         <transforms:coefficient data-type:parameter="UV4-A"  transforms:value="0" />
         <transforms:coefficient data-type:parameter="UV5-A"  transforms:value="0" />
         <transforms:coefficient data-type:parameter="UV6-A"  transforms:value="0" />
         <transforms:coefficient data-type:parameter="UV7-A"  transforms:value="0" />
         <transforms:coefficient data-type:parameter="UV8-A"  transforms:value="0" />
         <transforms:coefficient data-type:parameter="UV9-A"  transforms:value="0" />
         <transforms:coefficient data-type:parameter="UV10-A"  transforms:value="0" />
         <transforms:coefficient data-type:parameter="UV11-A"  transforms:value="0" />
         <transforms:coefficient data-type:parameter="UV12-A"  transforms:value="0" />
         <transforms:coefficient data-type:parameter="UV13-A"  transforms:value="0" />
         <transforms:coefficient data-type:parameter="UV14-A"  transforms:value="0" />
         <transforms:coefficient data-type:parameter="UV15-A"  transforms:value="0" />
         <transforms:coefficient data-type:parameter="UV16-A"  transforms:value="0" />
         <transforms:coefficient data-type:parameter="V1-A"  transforms:value="0" />
         <transforms:coefficient data-type:parameter="V2-A"  transforms:value="0" />
         <transforms:coefficient data-type:parameter="V3-A"  transforms:value="0" />
         <transforms:coefficient data-type:parameter="V4-A"  transforms:value="0" />
         <transforms:coefficient data-type:parameter="V5-A"  transforms:value="0" />
         <transforms:coefficient data-type:parameter="V6-A"  transforms:value="0" />
         <transforms:coefficient data-type:parameter="V7-A"  transforms:value="0" />
         <transforms:coefficient data-type:parameter="V8-A"  transforms:value="0" />
         <transforms:coefficient data-type:parameter="V9-A"  transforms:value="0" />
         <transforms:coefficient data-type:parameter="V10-A"  transforms:value="0" />
         <transforms:coefficient data-type:parameter="V11-A"  transforms:value="0" />
         <transforms:coefficient data-type:parameter="V12-A"  transforms:value="0" />
         <transforms:coefficient data-type:parameter="V13-A"  transforms:value="0" />
         <transforms:coefficient data-type:parameter="V14-A"  transforms:value="0" />
         <transforms:coefficient data-type:parameter="V15-A"  transforms:value="1" />
         <transforms:coefficient data-type:parameter="V16-A"  transforms:value="0" />
         <transforms:coefficient data-type:parameter="B1-A"  transforms:value="0" />
         <transforms:coefficient data-type:parameter="B2-A"  transforms:value="0" />
         <transforms:coefficient data-type:parameter="B3-A"  transforms:value="0" />
         <transforms:coefficient data-type:parameter="B4-A"  transforms:value="0" />
         <transforms:coefficient data-type:parameter="B5-A"  transforms:value="0" />
         <transforms:coefficient data-type:parameter="B6-A"  transforms:value="0" />
         <transforms:coefficient data-type:parameter="B7-A"  transforms:value="0" />
         <transforms:coefficient data-type:parameter="B8-A"  transforms:value="0" />
         <transforms:coefficient data-type:parameter="B9-A"  transforms:value="0" />
         <transforms:coefficient data-type:parameter="B10-A"  transforms:value="0" />
         <transforms:coefficient data-type:parameter="B11-A"  transforms:value="0" />
         <transforms:coefficient data-type:parameter="B12-A"  transforms:value="0" />
         <transforms:coefficient data-type:parameter="B13-A"  transforms:value="0" />
         <transforms:coefficient data-type:parameter="B14-A"  transforms:value="0" />
         <transforms:coefficient data-type:parameter="YG1-A"  transforms:value="0" />
         <transforms:coefficient data-type:parameter="YG2-A"  transforms:value="0" />
         <transforms:coefficient data-type:parameter="YG3-A"  transforms:value="0" />
         <transforms:coefficient data-type:parameter="YG4-A"  transforms:value="0" />
         <transforms:coefficient data-type:parameter="YG5-A"  transforms:value="0" />
         <transforms:coefficient data-type:parameter="YG6-A"  transforms:value="0" />
         <transforms:coefficient data-type:parameter="YG7-A"  transforms:value="0" />
         <transforms:coefficient data-type:parameter="YG8-A"  transforms:value="0" />
         <transforms:coefficient data-type:parameter="YG9-A"  transforms:value="0" />
         <transforms:coefficient data-type:parameter="YG10-A"  transforms:value="0" />
         <transforms:coefficient data-type:parameter="R1-A"  transforms:value="0" />
         <transforms:coefficient data-type:parameter="R2-A"  transforms:value="0" />
         <transforms:coefficient data-type:parameter="R3-A"  transforms:value="0" />
         <transforms:coefficient data-type:parameter="R4-A"  transforms:value="0" />
         <transforms:coefficient data-type:parameter="R5-A"  transforms:value="0" />
         <transforms:coefficient data-type:parameter="R6-A"  transforms:value="0" />
         <transforms:coefficient data-type:parameter="R7-A"  transforms:value="0" />
         <transforms:coefficient data-type:parameter="R8-A"  transforms:value="0" />
       </transforms:spillover>
       <transforms:spillover data-type:parameter="V16-A"  userProvidedCompInfix="Comp-V16-A" >
         <transforms:coefficient data-type:parameter="UV1-A"  transforms:value="0" />
         <transforms:coefficient data-type:parameter="UV2-A"  transforms:value="0" />
         <transforms:coefficient data-type:parameter="UV3-A"  transforms:value="0" />
         <transforms:coefficient data-type:parameter="UV4-A"  transforms:value="0" />
         <transforms:coefficient data-type:parameter="UV5-A"  transforms:value="0" />
         <transforms:coefficient data-type:parameter="UV6-A"  transforms:value="0" />
         <transforms:coefficient data-type:parameter="UV7-A"  transforms:value="0" />
         <transforms:coefficient data-type:parameter="UV8-A"  transforms:value="0" />
         <transforms:coefficient data-type:parameter="UV9-A"  transforms:value="0" />
         <transforms:coefficient data-type:parameter="UV10-A"  transforms:value="0" />
         <transforms:coefficient data-type:parameter="UV11-A"  transforms:value="0" />
         <transforms:coefficient data-type:parameter="UV12-A"  transforms:value="0" />
         <transforms:coefficient data-type:parameter="UV13-A"  transforms:value="0" />
         <transforms:coefficient data-type:parameter="UV14-A"  transforms:value="0" />
         <transforms:coefficient data-type:parameter="UV15-A"  transforms:value="0" />
         <transforms:coefficient data-type:parameter="UV16-A"  transforms:value="0" />
         <transforms:coefficient data-type:parameter="V1-A"  transforms:value="0" />
         <transforms:coefficient data-type:parameter="V2-A"  transforms:value="0" />
         <transforms:coefficient data-type:parameter="V3-A"  transforms:value="0" />
         <transforms:coefficient data-type:parameter="V4-A"  transforms:value="0" />
         <transforms:coefficient data-type:parameter="V5-A"  transforms:value="0" />
         <transforms:coefficient data-type:parameter="V6-A"  transforms:value="0" />
         <transforms:coefficient data-type:parameter="V7-A"  transforms:value="0" />
         <transforms:coefficient data-type:parameter="V8-A"  transforms:value="0" />
         <transforms:coefficient data-type:parameter="V9-A"  transforms:value="0" />
         <transforms:coefficient data-type:parameter="V10-A"  transforms:value="0" />
         <transforms:coefficient data-type:parameter="V11-A"  transforms:value="0" />
         <transforms:coefficient data-type:parameter="V12-A"  transforms:value="0" />
         <transforms:coefficient data-type:parameter="V13-A"  transforms:value="0" />
         <transforms:coefficient data-type:parameter="V14-A"  transforms:value="0" />
         <transforms:coefficient data-type:parameter="V15-A"  transforms:value="0" />
         <transforms:coefficient data-type:parameter="V16-A"  transforms:value="1" />
         <transforms:coefficient data-type:parameter="B1-A"  transforms:value="0" />
         <transforms:coefficient data-type:parameter="B2-A"  transforms:value="0" />
         <transforms:coefficient data-type:parameter="B3-A"  transforms:value="0" />
         <transforms:coefficient data-type:parameter="B4-A"  transforms:value="0" />
         <transforms:coefficient data-type:parameter="B5-A"  transforms:value="0" />
         <transforms:coefficient data-type:parameter="B6-A"  transforms:value="0" />
         <transforms:coefficient data-type:parameter="B7-A"  transforms:value="0" />
         <transforms:coefficient data-type:parameter="B8-A"  transforms:value="0" />
         <transforms:coefficient data-type:parameter="B9-A"  transforms:value="0" />
         <transforms:coefficient data-type:parameter="B10-A"  transforms:value="0" />
         <transforms:coefficient data-type:parameter="B11-A"  transforms:value="0" />
         <transforms:coefficient data-type:parameter="B12-A"  transforms:value="0" />
         <transforms:coefficient data-type:parameter="B13-A"  transforms:value="0" />
         <transforms:coefficient data-type:parameter="B14-A"  transforms:value="0" />
         <transforms:coefficient data-type:parameter="YG1-A"  transforms:value="0" />
         <transforms:coefficient data-type:parameter="YG2-A"  transforms:value="0" />
         <transforms:coefficient data-type:parameter="YG3-A"  transforms:value="0" />
         <transforms:coefficient data-type:parameter="YG4-A"  transforms:value="0" />
         <transforms:coefficient data-type:parameter="YG5-A"  transforms:value="0" />
         <transforms:coefficient data-type:parameter="YG6-A"  transforms:value="0" />
         <transforms:coefficient data-type:parameter="YG7-A"  transforms:value="0" />
         <transforms:coefficient data-type:parameter="YG8-A"  transforms:value="0" />
         <transforms:coefficient data-type:parameter="YG9-A"  transforms:value="0" />
         <transforms:coefficient data-type:parameter="YG10-A"  transforms:value="0" />
         <transforms:coefficient data-type:parameter="R1-A"  transforms:value="0" />
         <transforms:coefficient data-type:parameter="R2-A"  transforms:value="0" />
         <transforms:coefficient data-type:parameter="R3-A"  transforms:value="0" />
         <transforms:coefficient data-type:parameter="R4-A"  transforms:value="0" />
         <transforms:coefficient data-type:parameter="R5-A"  transforms:value="0" />
         <transforms:coefficient data-type:parameter="R6-A"  transforms:value="0" />
         <transforms:coefficient data-type:parameter="R7-A"  transforms:value="0" />
         <transforms:coefficient data-type:parameter="R8-A"  transforms:value="0" />
       </transforms:spillover>
       <transforms:spillover data-type:parameter="B1-A"  userProvidedCompInfix="Comp-B1-A" >
         <transforms:coefficient data-type:parameter="UV1-A"  transforms:value="0" />
         <transforms:coefficient data-type:parameter="UV2-A"  transforms:value="0" />
         <transforms:coefficient data-type:parameter="UV3-A"  transforms:value="0" />
         <transforms:coefficient data-type:parameter="UV4-A"  transforms:value="0" />
         <transforms:coefficient data-type:parameter="UV5-A"  transforms:value="0" />
         <transforms:coefficient data-type:parameter="UV6-A"  transforms:value="0" />
         <transforms:coefficient data-type:parameter="UV7-A"  transforms:value="0" />
         <transforms:coefficient data-type:parameter="UV8-A"  transforms:value="0" />
         <transforms:coefficient data-type:parameter="UV9-A"  transforms:value="0" />
         <transforms:coefficient data-type:parameter="UV10-A"  transforms:value="0" />
         <transforms:coefficient data-type:parameter="UV11-A"  transforms:value="0" />
         <transforms:coefficient data-type:parameter="UV12-A"  transforms:value="0" />
         <transforms:coefficient data-type:parameter="UV13-A"  transforms:value="0" />
         <transforms:coefficient data-type:parameter="UV14-A"  transforms:value="0" />
         <transforms:coefficient data-type:parameter="UV15-A"  transforms:value="0" />
         <transforms:coefficient data-type:parameter="UV16-A"  transforms:value="0" />
         <transforms:coefficient data-type:parameter="V1-A"  transforms:value="0" />
         <transforms:coefficient data-type:parameter="V2-A"  transforms:value="0" />
         <transforms:coefficient data-type:parameter="V3-A"  transforms:value="0" />
         <transforms:coefficient data-type:parameter="V4-A"  transforms:value="0" />
         <transforms:coefficient data-type:parameter="V5-A"  transforms:value="0" />
         <transforms:coefficient data-type:parameter="V6-A"  transforms:value="0" />
         <transforms:coefficient data-type:parameter="V7-A"  transforms:value="0" />
         <transforms:coefficient data-type:parameter="V8-A"  transforms:value="0" />
         <transforms:coefficient data-type:parameter="V9-A"  transforms:value="0" />
         <transforms:coefficient data-type:parameter="V10-A"  transforms:value="0" />
         <transforms:coefficient data-type:parameter="V11-A"  transforms:value="0" />
         <transforms:coefficient data-type:parameter="V12-A"  transforms:value="0" />
         <transforms:coefficient data-type:parameter="V13-A"  transforms:value="0" />
         <transforms:coefficient data-type:parameter="V14-A"  transforms:value="0" />
         <transforms:coefficient data-type:parameter="V15-A"  transforms:value="0" />
         <transforms:coefficient data-type:parameter="V16-A"  transforms:value="0" />
         <transforms:coefficient data-type:parameter="B1-A"  transforms:value="1" />
         <transforms:coefficient data-type:parameter="B2-A"  transforms:value="0" />
         <transforms:coefficient data-type:parameter="B3-A"  transforms:value="0" />
         <transforms:coefficient data-type:parameter="B4-A"  transforms:value="0" />
         <transforms:coefficient data-type:parameter="B5-A"  transforms:value="0" />
         <transforms:coefficient data-type:parameter="B6-A"  transforms:value="0" />
         <transforms:coefficient data-type:parameter="B7-A"  transforms:value="0" />
         <transforms:coefficient data-type:parameter="B8-A"  transforms:value="0" />
         <transforms:coefficient data-type:parameter="B9-A"  transforms:value="0" />
         <transforms:coefficient data-type:parameter="B10-A"  transforms:value="0" />
         <transforms:coefficient data-type:parameter="B11-A"  transforms:value="0" />
         <transforms:coefficient data-type:parameter="B12-A"  transforms:value="0" />
         <transforms:coefficient data-type:parameter="B13-A"  transforms:value="0" />
         <transforms:coefficient data-type:parameter="B14-A"  transforms:value="0" />
         <transforms:coefficient data-type:parameter="YG1-A"  transforms:value="0" />
         <transforms:coefficient data-type:parameter="YG2-A"  transforms:value="0" />
         <transforms:coefficient data-type:parameter="YG3-A"  transforms:value="0" />
         <transforms:coefficient data-type:parameter="YG4-A"  transforms:value="0" />
         <transforms:coefficient data-type:parameter="YG5-A"  transforms:value="0" />
         <transforms:coefficient data-type:parameter="YG6-A"  transforms:value="0" />
         <transforms:coefficient data-type:parameter="YG7-A"  transforms:value="0" />
         <transforms:coefficient data-type:parameter="YG8-A"  transforms:value="0" />
         <transforms:coefficient data-type:parameter="YG9-A"  transforms:value="0" />
         <transforms:coefficient data-type:parameter="YG10-A"  transforms:value="0" />
         <transforms:coefficient data-type:parameter="R1-A"  transforms:value="0" />
         <transforms:coefficient data-type:parameter="R2-A"  transforms:value="0" />
         <transforms:coefficient data-type:parameter="R3-A"  transforms:value="0" />
         <transforms:coefficient data-type:parameter="R4-A"  transforms:value="0" />
         <transforms:coefficient data-type:parameter="R5-A"  transforms:value="0" />
         <transforms:coefficient data-type:parameter="R6-A"  transforms:value="0" />
         <transforms:coefficient data-type:parameter="R7-A"  transforms:value="0" />
         <transforms:coefficient data-type:parameter="R8-A"  transforms:value="0" />
       </transforms:spillover>
       <transforms:spillover data-type:parameter="B2-A"  userProvidedCompInfix="Comp-B2-A" >
         <transforms:coefficient data-type:parameter="UV1-A"  transforms:value="0" />
         <transforms:coefficient data-type:parameter="UV2-A"  transforms:value="0" />
         <transforms:coefficient data-type:parameter="UV3-A"  transforms:value="0" />
         <transforms:coefficient data-type:parameter="UV4-A"  transforms:value="0" />
         <transforms:coefficient data-type:parameter="UV5-A"  transforms:value="0" />
         <transforms:coefficient data-type:parameter="UV6-A"  transforms:value="0" />
         <transforms:coefficient data-type:parameter="UV7-A"  transforms:value="0" />
         <transforms:coefficient data-type:parameter="UV8-A"  transforms:value="0" />
         <transforms:coefficient data-type:parameter="UV9-A"  transforms:value="0" />
         <transforms:coefficient data-type:parameter="UV10-A"  transforms:value="0" />
         <transforms:coefficient data-type:parameter="UV11-A"  transforms:value="0" />
         <transforms:coefficient data-type:parameter="UV12-A"  transforms:value="0" />
         <transforms:coefficient data-type:parameter="UV13-A"  transforms:value="0" />
         <transforms:coefficient data-type:parameter="UV14-A"  transforms:value="0" />
         <transforms:coefficient data-type:parameter="UV15-A"  transforms:value="0" />
         <transforms:coefficient data-type:parameter="UV16-A"  transforms:value="0" />
         <transforms:coefficient data-type:parameter="V1-A"  transforms:value="0" />
         <transforms:coefficient data-type:parameter="V2-A"  transforms:value="0" />
         <transforms:coefficient data-type:parameter="V3-A"  transforms:value="0" />
         <transforms:coefficient data-type:parameter="V4-A"  transforms:value="0" />
         <transforms:coefficient data-type:parameter="V5-A"  transforms:value="0" />
         <transforms:coefficient data-type:parameter="V6-A"  transforms:value="0" />
         <transforms:coefficient data-type:parameter="V7-A"  transforms:value="0" />
         <transforms:coefficient data-type:parameter="V8-A"  transforms:value="0" />
         <transforms:coefficient data-type:parameter="V9-A"  transforms:value="0" />
         <transforms:coefficient data-type:parameter="V10-A"  transforms:value="0" />
         <transforms:coefficient data-type:parameter="V11-A"  transforms:value="0" />
         <transforms:coefficient data-type:parameter="V12-A"  transforms:value="0" />
         <transforms:coefficient data-type:parameter="V13-A"  transforms:value="0" />
         <transforms:coefficient data-type:parameter="V14-A"  transforms:value="0" />
         <transforms:coefficient data-type:parameter="V15-A"  transforms:value="0" />
         <transforms:coefficient data-type:parameter="V16-A"  transforms:value="0" />
         <transforms:coefficient data-type:parameter="B1-A"  transforms:value="0" />
         <transforms:coefficient data-type:parameter="B2-A"  transforms:value="1" />
         <transforms:coefficient data-type:parameter="B3-A"  transforms:value="0" />
         <transforms:coefficient data-type:parameter="B4-A"  transforms:value="0" />
         <transforms:coefficient data-type:parameter="B5-A"  transforms:value="0" />
         <transforms:coefficient data-type:parameter="B6-A"  transforms:value="0" />
         <transforms:coefficient data-type:parameter="B7-A"  transforms:value="0" />
         <transforms:coefficient data-type:parameter="B8-A"  transforms:value="0" />
         <transforms:coefficient data-type:parameter="B9-A"  transforms:value="0" />
         <transforms:coefficient data-type:parameter="B10-A"  transforms:value="0" />
         <transforms:coefficient data-type:parameter="B11-A"  transforms:value="0" />
         <transforms:coefficient data-type:parameter="B12-A"  transforms:value="0" />
         <transforms:coefficient data-type:parameter="B13-A"  transforms:value="0" />
         <transforms:coefficient data-type:parameter="B14-A"  transforms:value="0" />
         <transforms:coefficient data-type:parameter="YG1-A"  transforms:value="0" />
         <transforms:coefficient data-type:parameter="YG2-A"  transforms:value="0" />
         <transforms:coefficient data-type:parameter="YG3-A"  transforms:value="0" />
         <transforms:coefficient data-type:parameter="YG4-A"  transforms:value="0" />
         <transforms:coefficient data-type:parameter="YG5-A"  transforms:value="0" />
         <transforms:coefficient data-type:parameter="YG6-A"  transforms:value="0" />
         <transforms:coefficient data-type:parameter="YG7-A"  transforms:value="0" />
         <transforms:coefficient data-type:parameter="YG8-A"  transforms:value="0" />
         <transforms:coefficient data-type:parameter="YG9-A"  transforms:value="0" />
         <transforms:coefficient data-type:parameter="YG10-A"  transforms:value="0" />
         <transforms:coefficient data-type:parameter="R1-A"  transforms:value="0" />
         <transforms:coefficient data-type:parameter="R2-A"  transforms:value="0" />
         <transforms:coefficient data-type:parameter="R3-A"  transforms:value="0" />
         <transforms:coefficient data-type:parameter="R4-A"  transforms:value="0" />
         <transforms:coefficient data-type:parameter="R5-A"  transforms:value="0" />
         <transforms:coefficient data-type:parameter="R6-A"  transforms:value="0" />
         <transforms:coefficient data-type:parameter="R7-A"  transforms:value="0" />
         <transforms:coefficient data-type:parameter="R8-A"  transforms:value="0" />
       </transforms:spillover>
       <transforms:spillover data-type:parameter="B3-A"  userProvidedCompInfix="Comp-B3-A" >
         <transforms:coefficient data-type:parameter="UV1-A"  transforms:value="0" />
         <transforms:coefficient data-type:parameter="UV2-A"  transforms:value="0" />
         <transforms:coefficient data-type:parameter="UV3-A"  transforms:value="0" />
         <transforms:coefficient data-type:parameter="UV4-A"  transforms:value="0" />
         <transforms:coefficient data-type:parameter="UV5-A"  transforms:value="0" />
         <transforms:coefficient data-type:parameter="UV6-A"  transforms:value="0" />
         <transforms:coefficient data-type:parameter="UV7-A"  transforms:value="0" />
         <transforms:coefficient data-type:parameter="UV8-A"  transforms:value="0" />
         <transforms:coefficient data-type:parameter="UV9-A"  transforms:value="0" />
         <transforms:coefficient data-type:parameter="UV10-A"  transforms:value="0" />
         <transforms:coefficient data-type:parameter="UV11-A"  transforms:value="0" />
         <transforms:coefficient data-type:parameter="UV12-A"  transforms:value="0" />
         <transforms:coefficient data-type:parameter="UV13-A"  transforms:value="0" />
         <transforms:coefficient data-type:parameter="UV14-A"  transforms:value="0" />
         <transforms:coefficient data-type:parameter="UV15-A"  transforms:value="0" />
         <transforms:coefficient data-type:parameter="UV16-A"  transforms:value="0" />
         <transforms:coefficient data-type:parameter="V1-A"  transforms:value="0" />
         <transforms:coefficient data-type:parameter="V2-A"  transforms:value="0" />
         <transforms:coefficient data-type:parameter="V3-A"  transforms:value="0" />
         <transforms:coefficient data-type:parameter="V4-A"  transforms:value="0" />
         <transforms:coefficient data-type:parameter="V5-A"  transforms:value="0" />
         <transforms:coefficient data-type:parameter="V6-A"  transforms:value="0" />
         <transforms:coefficient data-type:parameter="V7-A"  transforms:value="0" />
         <transforms:coefficient data-type:parameter="V8-A"  transforms:value="0" />
         <transforms:coefficient data-type:parameter="V9-A"  transforms:value="0" />
         <transforms:coefficient data-type:parameter="V10-A"  transforms:value="0" />
         <transforms:coefficient data-type:parameter="V11-A"  transforms:value="0" />
         <transforms:coefficient data-type:parameter="V12-A"  transforms:value="0" />
         <transforms:coefficient data-type:parameter="V13-A"  transforms:value="0" />
         <transforms:coefficient data-type:parameter="V14-A"  transforms:value="0" />
         <transforms:coefficient data-type:parameter="V15-A"  transforms:value="0" />
         <transforms:coefficient data-type:parameter="V16-A"  transforms:value="0" />
         <transforms:coefficient data-type:parameter="B1-A"  transforms:value="0" />
         <transforms:coefficient data-type:parameter="B2-A"  transforms:value="0" />
         <transforms:coefficient data-type:parameter="B3-A"  transforms:value="1" />
         <transforms:coefficient data-type:parameter="B4-A"  transforms:value="0" />
         <transforms:coefficient data-type:parameter="B5-A"  transforms:value="0" />
         <transforms:coefficient data-type:parameter="B6-A"  transforms:value="0" />
         <transforms:coefficient data-type:parameter="B7-A"  transforms:value="0" />
         <transforms:coefficient data-type:parameter="B8-A"  transforms:value="0" />
         <transforms:coefficient data-type:parameter="B9-A"  transforms:value="0" />
         <transforms:coefficient data-type:parameter="B10-A"  transforms:value="0" />
         <transforms:coefficient data-type:parameter="B11-A"  transforms:value="0" />
         <transforms:coefficient data-type:parameter="B12-A"  transforms:value="0" />
         <transforms:coefficient data-type:parameter="B13-A"  transforms:value="0" />
         <transforms:coefficient data-type:parameter="B14-A"  transforms:value="0" />
         <transforms:coefficient data-type:parameter="YG1-A"  transforms:value="0" />
         <transforms:coefficient data-type:parameter="YG2-A"  transforms:value="0" />
         <transforms:coefficient data-type:parameter="YG3-A"  transforms:value="0" />
         <transforms:coefficient data-type:parameter="YG4-A"  transforms:value="0" />
         <transforms:coefficient data-type:parameter="YG5-A"  transforms:value="0" />
         <transforms:coefficient data-type:parameter="YG6-A"  transforms:value="0" />
         <transforms:coefficient data-type:parameter="YG7-A"  transforms:value="0" />
         <transforms:coefficient data-type:parameter="YG8-A"  transforms:value="0" />
         <transforms:coefficient data-type:parameter="YG9-A"  transforms:value="0" />
         <transforms:coefficient data-type:parameter="YG10-A"  transforms:value="0" />
         <transforms:coefficient data-type:parameter="R1-A"  transforms:value="0" />
         <transforms:coefficient data-type:parameter="R2-A"  transforms:value="0" />
         <transforms:coefficient data-type:parameter="R3-A"  transforms:value="0" />
         <transforms:coefficient data-type:parameter="R4-A"  transforms:value="0" />
         <transforms:coefficient data-type:parameter="R5-A"  transforms:value="0" />
         <transforms:coefficient data-type:parameter="R6-A"  transforms:value="0" />
         <transforms:coefficient data-type:parameter="R7-A"  transforms:value="0" />
         <transforms:coefficient data-type:parameter="R8-A"  transforms:value="0" />
       </transforms:spillover>
       <transforms:spillover data-type:parameter="B4-A"  userProvidedCompInfix="Comp-B4-A" >
         <transforms:coefficient data-type:parameter="UV1-A"  transforms:value="0" />
         <transforms:coefficient data-type:parameter="UV2-A"  transforms:value="0" />
         <transforms:coefficient data-type:parameter="UV3-A"  transforms:value="0" />
         <transforms:coefficient data-type:parameter="UV4-A"  transforms:value="0" />
         <transforms:coefficient data-type:parameter="UV5-A"  transforms:value="0" />
         <transforms:coefficient data-type:parameter="UV6-A"  transforms:value="0" />
         <transforms:coefficient data-type:parameter="UV7-A"  transforms:value="0" />
         <transforms:coefficient data-type:parameter="UV8-A"  transforms:value="0" />
         <transforms:coefficient data-type:parameter="UV9-A"  transforms:value="0" />
         <transforms:coefficient data-type:parameter="UV10-A"  transforms:value="0" />
         <transforms:coefficient data-type:parameter="UV11-A"  transforms:value="0" />
         <transforms:coefficient data-type:parameter="UV12-A"  transforms:value="0" />
         <transforms:coefficient data-type:parameter="UV13-A"  transforms:value="0" />
         <transforms:coefficient data-type:parameter="UV14-A"  transforms:value="0" />
         <transforms:coefficient data-type:parameter="UV15-A"  transforms:value="0" />
         <transforms:coefficient data-type:parameter="UV16-A"  transforms:value="0" />
         <transforms:coefficient data-type:parameter="V1-A"  transforms:value="0" />
         <transforms:coefficient data-type:parameter="V2-A"  transforms:value="0" />
         <transforms:coefficient data-type:parameter="V3-A"  transforms:value="0" />
         <transforms:coefficient data-type:parameter="V4-A"  transforms:value="0" />
         <transforms:coefficient data-type:parameter="V5-A"  transforms:value="0" />
         <transforms:coefficient data-type:parameter="V6-A"  transforms:value="0" />
         <transforms:coefficient data-type:parameter="V7-A"  transforms:value="0" />
         <transforms:coefficient data-type:parameter="V8-A"  transforms:value="0" />
         <transforms:coefficient data-type:parameter="V9-A"  transforms:value="0" />
         <transforms:coefficient data-type:parameter="V10-A"  transforms:value="0" />
         <transforms:coefficient data-type:parameter="V11-A"  transforms:value="0" />
         <transforms:coefficient data-type:parameter="V12-A"  transforms:value="0" />
         <transforms:coefficient data-type:parameter="V13-A"  transforms:value="0" />
         <transforms:coefficient data-type:parameter="V14-A"  transforms:value="0" />
         <transforms:coefficient data-type:parameter="V15-A"  transforms:value="0" />
         <transforms:coefficient data-type:parameter="V16-A"  transforms:value="0" />
         <transforms:coefficient data-type:parameter="B1-A"  transforms:value="0" />
         <transforms:coefficient data-type:parameter="B2-A"  transforms:value="0" />
         <transforms:coefficient data-type:parameter="B3-A"  transforms:value="0" />
         <transforms:coefficient data-type:parameter="B4-A"  transforms:value="1" />
         <transforms:coefficient data-type:parameter="B5-A"  transforms:value="0" />
         <transforms:coefficient data-type:parameter="B6-A"  transforms:value="0" />
         <transforms:coefficient data-type:parameter="B7-A"  transforms:value="0" />
         <transforms:coefficient data-type:parameter="B8-A"  transforms:value="0" />
         <transforms:coefficient data-type:parameter="B9-A"  transforms:value="0" />
         <transforms:coefficient data-type:parameter="B10-A"  transforms:value="0" />
         <transforms:coefficient data-type:parameter="B11-A"  transforms:value="0" />
         <transforms:coefficient data-type:parameter="B12-A"  transforms:value="0" />
         <transforms:coefficient data-type:parameter="B13-A"  transforms:value="0" />
         <transforms:coefficient data-type:parameter="B14-A"  transforms:value="0" />
         <transforms:coefficient data-type:parameter="YG1-A"  transforms:value="0" />
         <transforms:coefficient data-type:parameter="YG2-A"  transforms:value="0" />
         <transforms:coefficient data-type:parameter="YG3-A"  transforms:value="0" />
         <transforms:coefficient data-type:parameter="YG4-A"  transforms:value="0" />
         <transforms:coefficient data-type:parameter="YG5-A"  transforms:value="0" />
         <transforms:coefficient data-type:parameter="YG6-A"  transforms:value="0" />
         <transforms:coefficient data-type:parameter="YG7-A"  transforms:value="0" />
         <transforms:coefficient data-type:parameter="YG8-A"  transforms:value="0" />
         <transforms:coefficient data-type:parameter="YG9-A"  transforms:value="0" />
         <transforms:coefficient data-type:parameter="YG10-A"  transforms:value="0" />
         <transforms:coefficient data-type:parameter="R1-A"  transforms:value="0" />
         <transforms:coefficient data-type:parameter="R2-A"  transforms:value="0" />
         <transforms:coefficient data-type:parameter="R3-A"  transforms:value="0" />
         <transforms:coefficient data-type:parameter="R4-A"  transforms:value="0" />
         <transforms:coefficient data-type:parameter="R5-A"  transforms:value="0" />
         <transforms:coefficient data-type:parameter="R6-A"  transforms:value="0" />
         <transforms:coefficient data-type:parameter="R7-A"  transforms:value="0" />
         <transforms:coefficient data-type:parameter="R8-A"  transforms:value="0" />
       </transforms:spillover>
       <transforms:spillover data-type:parameter="B5-A"  userProvidedCompInfix="Comp-B5-A" >
         <transforms:coefficient data-type:parameter="UV1-A"  transforms:value="0" />
         <transforms:coefficient data-type:parameter="UV2-A"  transforms:value="0" />
         <transforms:coefficient data-type:parameter="UV3-A"  transforms:value="0" />
         <transforms:coefficient data-type:parameter="UV4-A"  transforms:value="0" />
         <transforms:coefficient data-type:parameter="UV5-A"  transforms:value="0" />
         <transforms:coefficient data-type:parameter="UV6-A"  transforms:value="0" />
         <transforms:coefficient data-type:parameter="UV7-A"  transforms:value="0" />
         <transforms:coefficient data-type:parameter="UV8-A"  transforms:value="0" />
         <transforms:coefficient data-type:parameter="UV9-A"  transforms:value="0" />
         <transforms:coefficient data-type:parameter="UV10-A"  transforms:value="0" />
         <transforms:coefficient data-type:parameter="UV11-A"  transforms:value="0" />
         <transforms:coefficient data-type:parameter="UV12-A"  transforms:value="0" />
         <transforms:coefficient data-type:parameter="UV13-A"  transforms:value="0" />
         <transforms:coefficient data-type:parameter="UV14-A"  transforms:value="0" />
         <transforms:coefficient data-type:parameter="UV15-A"  transforms:value="0" />
         <transforms:coefficient data-type:parameter="UV16-A"  transforms:value="0" />
         <transforms:coefficient data-type:parameter="V1-A"  transforms:value="0" />
         <transforms:coefficient data-type:parameter="V2-A"  transforms:value="0" />
         <transforms:coefficient data-type:parameter="V3-A"  transforms:value="0" />
         <transforms:coefficient data-type:parameter="V4-A"  transforms:value="0" />
         <transforms:coefficient data-type:parameter="V5-A"  transforms:value="0" />
         <transforms:coefficient data-type:parameter="V6-A"  transforms:value="0" />
         <transforms:coefficient data-type:parameter="V7-A"  transforms:value="0" />
         <transforms:coefficient data-type:parameter="V8-A"  transforms:value="0" />
         <transforms:coefficient data-type:parameter="V9-A"  transforms:value="0" />
         <transforms:coefficient data-type:parameter="V10-A"  transforms:value="0" />
         <transforms:coefficient data-type:parameter="V11-A"  transforms:value="0" />
         <transforms:coefficient data-type:parameter="V12-A"  transforms:value="0" />
         <transforms:coefficient data-type:parameter="V13-A"  transforms:value="0" />
         <transforms:coefficient data-type:parameter="V14-A"  transforms:value="0" />
         <transforms:coefficient data-type:parameter="V15-A"  transforms:value="0" />
         <transforms:coefficient data-type:parameter="V16-A"  transforms:value="0" />
         <transforms:coefficient data-type:parameter="B1-A"  transforms:value="0" />
         <transforms:coefficient data-type:parameter="B2-A"  transforms:value="0" />
         <transforms:coefficient data-type:parameter="B3-A"  transforms:value="0" />
         <transforms:coefficient data-type:parameter="B4-A"  transforms:value="0" />
         <transforms:coefficient data-type:parameter="B5-A"  transforms:value="1" />
         <transforms:coefficient data-type:parameter="B6-A"  transforms:value="0" />
         <transforms:coefficient data-type:parameter="B7-A"  transforms:value="0" />
         <transforms:coefficient data-type:parameter="B8-A"  transforms:value="0" />
         <transforms:coefficient data-type:parameter="B9-A"  transforms:value="0" />
         <transforms:coefficient data-type:parameter="B10-A"  transforms:value="0" />
         <transforms:coefficient data-type:parameter="B11-A"  transforms:value="0" />
         <transforms:coefficient data-type:parameter="B12-A"  transforms:value="0" />
         <transforms:coefficient data-type:parameter="B13-A"  transforms:value="0" />
         <transforms:coefficient data-type:parameter="B14-A"  transforms:value="0" />
         <transforms:coefficient data-type:parameter="YG1-A"  transforms:value="0" />
         <transforms:coefficient data-type:parameter="YG2-A"  transforms:value="0" />
         <transforms:coefficient data-type:parameter="YG3-A"  transforms:value="0" />
         <transforms:coefficient data-type:parameter="YG4-A"  transforms:value="0" />
         <transforms:coefficient data-type:parameter="YG5-A"  transforms:value="0" />
         <transforms:coefficient data-type:parameter="YG6-A"  transforms:value="0" />
         <transforms:coefficient data-type:parameter="YG7-A"  transforms:value="0" />
         <transforms:coefficient data-type:parameter="YG8-A"  transforms:value="0" />
         <transforms:coefficient data-type:parameter="YG9-A"  transforms:value="0" />
         <transforms:coefficient data-type:parameter="YG10-A"  transforms:value="0" />
         <transforms:coefficient data-type:parameter="R1-A"  transforms:value="0" />
         <transforms:coefficient data-type:parameter="R2-A"  transforms:value="0" />
         <transforms:coefficient data-type:parameter="R3-A"  transforms:value="0" />
         <transforms:coefficient data-type:parameter="R4-A"  transforms:value="0" />
         <transforms:coefficient data-type:parameter="R5-A"  transforms:value="0" />
         <transforms:coefficient data-type:parameter="R6-A"  transforms:value="0" />
         <transforms:coefficient data-type:parameter="R7-A"  transforms:value="0" />
         <transforms:coefficient data-type:parameter="R8-A"  transforms:value="0" />
       </transforms:spillover>
       <transforms:spillover data-type:parameter="B6-A"  userProvidedCompInfix="Comp-B6-A" >
         <transforms:coefficient data-type:parameter="UV1-A"  transforms:value="0" />
         <transforms:coefficient data-type:parameter="UV2-A"  transforms:value="0" />
         <transforms:coefficient data-type:parameter="UV3-A"  transforms:value="0" />
         <transforms:coefficient data-type:parameter="UV4-A"  transforms:value="0" />
         <transforms:coefficient data-type:parameter="UV5-A"  transforms:value="0" />
         <transforms:coefficient data-type:parameter="UV6-A"  transforms:value="0" />
         <transforms:coefficient data-type:parameter="UV7-A"  transforms:value="0" />
         <transforms:coefficient data-type:parameter="UV8-A"  transforms:value="0" />
         <transforms:coefficient data-type:parameter="UV9-A"  transforms:value="0" />
         <transforms:coefficient data-type:parameter="UV10-A"  transforms:value="0" />
         <transforms:coefficient data-type:parameter="UV11-A"  transforms:value="0" />
         <transforms:coefficient data-type:parameter="UV12-A"  transforms:value="0" />
         <transforms:coefficient data-type:parameter="UV13-A"  transforms:value="0" />
         <transforms:coefficient data-type:parameter="UV14-A"  transforms:value="0" />
         <transforms:coefficient data-type:parameter="UV15-A"  transforms:value="0" />
         <transforms:coefficient data-type:parameter="UV16-A"  transforms:value="0" />
         <transforms:coefficient data-type:parameter="V1-A"  transforms:value="0" />
         <transforms:coefficient data-type:parameter="V2-A"  transforms:value="0" />
         <transforms:coefficient data-type:parameter="V3-A"  transforms:value="0" />
         <transforms:coefficient data-type:parameter="V4-A"  transforms:value="0" />
         <transforms:coefficient data-type:parameter="V5-A"  transforms:value="0" />
         <transforms:coefficient data-type:parameter="V6-A"  transforms:value="0" />
         <transforms:coefficient data-type:parameter="V7-A"  transforms:value="0" />
         <transforms:coefficient data-type:parameter="V8-A"  transforms:value="0" />
         <transforms:coefficient data-type:parameter="V9-A"  transforms:value="0" />
         <transforms:coefficient data-type:parameter="V10-A"  transforms:value="0" />
         <transforms:coefficient data-type:parameter="V11-A"  transforms:value="0" />
         <transforms:coefficient data-type:parameter="V12-A"  transforms:value="0" />
         <transforms:coefficient data-type:parameter="V13-A"  transforms:value="0" />
         <transforms:coefficient data-type:parameter="V14-A"  transforms:value="0" />
         <transforms:coefficient data-type:parameter="V15-A"  transforms:value="0" />
         <transforms:coefficient data-type:parameter="V16-A"  transforms:value="0" />
         <transforms:coefficient data-type:parameter="B1-A"  transforms:value="0" />
         <transforms:coefficient data-type:parameter="B2-A"  transforms:value="0" />
         <transforms:coefficient data-type:parameter="B3-A"  transforms:value="0" />
         <transforms:coefficient data-type:parameter="B4-A"  transforms:value="0" />
         <transforms:coefficient data-type:parameter="B5-A"  transforms:value="0" />
         <transforms:coefficient data-type:parameter="B6-A"  transforms:value="1" />
         <transforms:coefficient data-type:parameter="B7-A"  transforms:value="0" />
         <transforms:coefficient data-type:parameter="B8-A"  transforms:value="0" />
         <transforms:coefficient data-type:parameter="B9-A"  transforms:value="0" />
         <transforms:coefficient data-type:parameter="B10-A"  transforms:value="0" />
         <transforms:coefficient data-type:parameter="B11-A"  transforms:value="0" />
         <transforms:coefficient data-type:parameter="B12-A"  transforms:value="0" />
         <transforms:coefficient data-type:parameter="B13-A"  transforms:value="0" />
         <transforms:coefficient data-type:parameter="B14-A"  transforms:value="0" />
         <transforms:coefficient data-type:parameter="YG1-A"  transforms:value="0" />
         <transforms:coefficient data-type:parameter="YG2-A"  transforms:value="0" />
         <transforms:coefficient data-type:parameter="YG3-A"  transforms:value="0" />
         <transforms:coefficient data-type:parameter="YG4-A"  transforms:value="0" />
         <transforms:coefficient data-type:parameter="YG5-A"  transforms:value="0" />
         <transforms:coefficient data-type:parameter="YG6-A"  transforms:value="0" />
         <transforms:coefficient data-type:parameter="YG7-A"  transforms:value="0" />
         <transforms:coefficient data-type:parameter="YG8-A"  transforms:value="0" />
         <transforms:coefficient data-type:parameter="YG9-A"  transforms:value="0" />
         <transforms:coefficient data-type:parameter="YG10-A"  transforms:value="0" />
         <transforms:coefficient data-type:parameter="R1-A"  transforms:value="0" />
         <transforms:coefficient data-type:parameter="R2-A"  transforms:value="0" />
         <transforms:coefficient data-type:parameter="R3-A"  transforms:value="0" />
         <transforms:coefficient data-type:parameter="R4-A"  transforms:value="0" />
         <transforms:coefficient data-type:parameter="R5-A"  transforms:value="0" />
         <transforms:coefficient data-type:parameter="R6-A"  transforms:value="0" />
         <transforms:coefficient data-type:parameter="R7-A"  transforms:value="0" />
         <transforms:coefficient data-type:parameter="R8-A"  transforms:value="0" />
       </transforms:spillover>
       <transforms:spillover data-type:parameter="B7-A"  userProvidedCompInfix="Comp-B7-A" >
         <transforms:coefficient data-type:parameter="UV1-A"  transforms:value="0" />
         <transforms:coefficient data-type:parameter="UV2-A"  transforms:value="0" />
         <transforms:coefficient data-type:parameter="UV3-A"  transforms:value="0" />
         <transforms:coefficient data-type:parameter="UV4-A"  transforms:value="0" />
         <transforms:coefficient data-type:parameter="UV5-A"  transforms:value="0" />
         <transforms:coefficient data-type:parameter="UV6-A"  transforms:value="0" />
         <transforms:coefficient data-type:parameter="UV7-A"  transforms:value="0" />
         <transforms:coefficient data-type:parameter="UV8-A"  transforms:value="0" />
         <transforms:coefficient data-type:parameter="UV9-A"  transforms:value="0" />
         <transforms:coefficient data-type:parameter="UV10-A"  transforms:value="0" />
         <transforms:coefficient data-type:parameter="UV11-A"  transforms:value="0" />
         <transforms:coefficient data-type:parameter="UV12-A"  transforms:value="0" />
         <transforms:coefficient data-type:parameter="UV13-A"  transforms:value="0" />
         <transforms:coefficient data-type:parameter="UV14-A"  transforms:value="0" />
         <transforms:coefficient data-type:parameter="UV15-A"  transforms:value="0" />
         <transforms:coefficient data-type:parameter="UV16-A"  transforms:value="0" />
         <transforms:coefficient data-type:parameter="V1-A"  transforms:value="0" />
         <transforms:coefficient data-type:parameter="V2-A"  transforms:value="0" />
         <transforms:coefficient data-type:parameter="V3-A"  transforms:value="0" />
         <transforms:coefficient data-type:parameter="V4-A"  transforms:value="0" />
         <transforms:coefficient data-type:parameter="V5-A"  transforms:value="0" />
         <transforms:coefficient data-type:parameter="V6-A"  transforms:value="0" />
         <transforms:coefficient data-type:parameter="V7-A"  transforms:value="0" />
         <transforms:coefficient data-type:parameter="V8-A"  transforms:value="0" />
         <transforms:coefficient data-type:parameter="V9-A"  transforms:value="0" />
         <transforms:coefficient data-type:parameter="V10-A"  transforms:value="0" />
         <transforms:coefficient data-type:parameter="V11-A"  transforms:value="0" />
         <transforms:coefficient data-type:parameter="V12-A"  transforms:value="0" />
         <transforms:coefficient data-type:parameter="V13-A"  transforms:value="0" />
         <transforms:coefficient data-type:parameter="V14-A"  transforms:value="0" />
         <transforms:coefficient data-type:parameter="V15-A"  transforms:value="0" />
         <transforms:coefficient data-type:parameter="V16-A"  transforms:value="0" />
         <transforms:coefficient data-type:parameter="B1-A"  transforms:value="0" />
         <transforms:coefficient data-type:parameter="B2-A"  transforms:value="0" />
         <transforms:coefficient data-type:parameter="B3-A"  transforms:value="0" />
         <transforms:coefficient data-type:parameter="B4-A"  transforms:value="0" />
         <transforms:coefficient data-type:parameter="B5-A"  transforms:value="0" />
         <transforms:coefficient data-type:parameter="B6-A"  transforms:value="0" />
         <transforms:coefficient data-type:parameter="B7-A"  transforms:value="1" />
         <transforms:coefficient data-type:parameter="B8-A"  transforms:value="0" />
         <transforms:coefficient data-type:parameter="B9-A"  transforms:value="0" />
         <transforms:coefficient data-type:parameter="B10-A"  transforms:value="0" />
         <transforms:coefficient data-type:parameter="B11-A"  transforms:value="0" />
         <transforms:coefficient data-type:parameter="B12-A"  transforms:value="0" />
         <transforms:coefficient data-type:parameter="B13-A"  transforms:value="0" />
         <transforms:coefficient data-type:parameter="B14-A"  transforms:value="0" />
         <transforms:coefficient data-type:parameter="YG1-A"  transforms:value="0" />
         <transforms:coefficient data-type:parameter="YG2-A"  transforms:value="0" />
         <transforms:coefficient data-type:parameter="YG3-A"  transforms:value="0" />
         <transforms:coefficient data-type:parameter="YG4-A"  transforms:value="0" />
         <transforms:coefficient data-type:parameter="YG5-A"  transforms:value="0" />
         <transforms:coefficient data-type:parameter="YG6-A"  transforms:value="0" />
         <transforms:coefficient data-type:parameter="YG7-A"  transforms:value="0" />
         <transforms:coefficient data-type:parameter="YG8-A"  transforms:value="0" />
         <transforms:coefficient data-type:parameter="YG9-A"  transforms:value="0" />
         <transforms:coefficient data-type:parameter="YG10-A"  transforms:value="0" />
         <transforms:coefficient data-type:parameter="R1-A"  transforms:value="0" />
         <transforms:coefficient data-type:parameter="R2-A"  transforms:value="0" />
         <transforms:coefficient data-type:parameter="R3-A"  transforms:value="0" />
         <transforms:coefficient data-type:parameter="R4-A"  transforms:value="0" />
         <transforms:coefficient data-type:parameter="R5-A"  transforms:value="0" />
         <transforms:coefficient data-type:parameter="R6-A"  transforms:value="0" />
         <transforms:coefficient data-type:parameter="R7-A"  transforms:value="0" />
         <transforms:coefficient data-type:parameter="R8-A"  transforms:value="0" />
       </transforms:spillover>
       <transforms:spillover data-type:parameter="B8-A"  userProvidedCompInfix="Comp-B8-A" >
         <transforms:coefficient data-type:parameter="UV1-A"  transforms:value="0" />
         <transforms:coefficient data-type:parameter="UV2-A"  transforms:value="0" />
         <transforms:coefficient data-type:parameter="UV3-A"  transforms:value="0" />
         <transforms:coefficient data-type:parameter="UV4-A"  transforms:value="0" />
         <transforms:coefficient data-type:parameter="UV5-A"  transforms:value="0" />
         <transforms:coefficient data-type:parameter="UV6-A"  transforms:value="0" />
         <transforms:coefficient data-type:parameter="UV7-A"  transforms:value="0" />
         <transforms:coefficient data-type:parameter="UV8-A"  transforms:value="0" />
         <transforms:coefficient data-type:parameter="UV9-A"  transforms:value="0" />
         <transforms:coefficient data-type:parameter="UV10-A"  transforms:value="0" />
         <transforms:coefficient data-type:parameter="UV11-A"  transforms:value="0" />
         <transforms:coefficient data-type:parameter="UV12-A"  transforms:value="0" />
         <transforms:coefficient data-type:parameter="UV13-A"  transforms:value="0" />
         <transforms:coefficient data-type:parameter="UV14-A"  transforms:value="0" />
         <transforms:coefficient data-type:parameter="UV15-A"  transforms:value="0" />
         <transforms:coefficient data-type:parameter="UV16-A"  transforms:value="0" />
         <transforms:coefficient data-type:parameter="V1-A"  transforms:value="0" />
         <transforms:coefficient data-type:parameter="V2-A"  transforms:value="0" />
         <transforms:coefficient data-type:parameter="V3-A"  transforms:value="0" />
         <transforms:coefficient data-type:parameter="V4-A"  transforms:value="0" />
         <transforms:coefficient data-type:parameter="V5-A"  transforms:value="0" />
         <transforms:coefficient data-type:parameter="V6-A"  transforms:value="0" />
         <transforms:coefficient data-type:parameter="V7-A"  transforms:value="0" />
         <transforms:coefficient data-type:parameter="V8-A"  transforms:value="0" />
         <transforms:coefficient data-type:parameter="V9-A"  transforms:value="0" />
         <transforms:coefficient data-type:parameter="V10-A"  transforms:value="0" />
         <transforms:coefficient data-type:parameter="V11-A"  transforms:value="0" />
         <transforms:coefficient data-type:parameter="V12-A"  transforms:value="0" />
         <transforms:coefficient data-type:parameter="V13-A"  transforms:value="0" />
         <transforms:coefficient data-type:parameter="V14-A"  transforms:value="0" />
         <transforms:coefficient data-type:parameter="V15-A"  transforms:value="0" />
         <transforms:coefficient data-type:parameter="V16-A"  transforms:value="0" />
         <transforms:coefficient data-type:parameter="B1-A"  transforms:value="0" />
         <transforms:coefficient data-type:parameter="B2-A"  transforms:value="0" />
         <transforms:coefficient data-type:parameter="B3-A"  transforms:value="0" />
         <transforms:coefficient data-type:parameter="B4-A"  transforms:value="0" />
         <transforms:coefficient data-type:parameter="B5-A"  transforms:value="0" />
         <transforms:coefficient data-type:parameter="B6-A"  transforms:value="0" />
         <transforms:coefficient data-type:parameter="B7-A"  transforms:value="0" />
         <transforms:coefficient data-type:parameter="B8-A"  transforms:value="1" />
         <transforms:coefficient data-type:parameter="B9-A"  transforms:value="0" />
         <transforms:coefficient data-type:parameter="B10-A"  transforms:value="0" />
         <transforms:coefficient data-type:parameter="B11-A"  transforms:value="0" />
         <transforms:coefficient data-type:parameter="B12-A"  transforms:value="0" />
         <transforms:coefficient data-type:parameter="B13-A"  transforms:value="0" />
         <transforms:coefficient data-type:parameter="B14-A"  transforms:value="0" />
         <transforms:coefficient data-type:parameter="YG1-A"  transforms:value="0" />
         <transforms:coefficient data-type:parameter="YG2-A"  transforms:value="0" />
         <transforms:coefficient data-type:parameter="YG3-A"  transforms:value="0" />
         <transforms:coefficient data-type:parameter="YG4-A"  transforms:value="0" />
         <transforms:coefficient data-type:parameter="YG5-A"  transforms:value="0" />
         <transforms:coefficient data-type:parameter="YG6-A"  transforms:value="0" />
         <transforms:coefficient data-type:parameter="YG7-A"  transforms:value="0" />
         <transforms:coefficient data-type:parameter="YG8-A"  transforms:value="0" />
         <transforms:coefficient data-type:parameter="YG9-A"  transforms:value="0" />
         <transforms:coefficient data-type:parameter="YG10-A"  transforms:value="0" />
         <transforms:coefficient data-type:parameter="R1-A"  transforms:value="0" />
         <transforms:coefficient data-type:parameter="R2-A"  transforms:value="0" />
         <transforms:coefficient data-type:parameter="R3-A"  transforms:value="0" />
         <transforms:coefficient data-type:parameter="R4-A"  transforms:value="0" />
         <transforms:coefficient data-type:parameter="R5-A"  transforms:value="0" />
         <transforms:coefficient data-type:parameter="R6-A"  transforms:value="0" />
         <transforms:coefficient data-type:parameter="R7-A"  transforms:value="0" />
         <transforms:coefficient data-type:parameter="R8-A"  transforms:value="0" />
       </transforms:spillover>
       <transforms:spillover data-type:parameter="B9-A"  userProvidedCompInfix="Comp-B9-A" >
         <transforms:coefficient data-type:parameter="UV1-A"  transforms:value="0" />
         <transforms:coefficient data-type:parameter="UV2-A"  transforms:value="0" />
         <transforms:coefficient data-type:parameter="UV3-A"  transforms:value="0" />
         <transforms:coefficient data-type:parameter="UV4-A"  transforms:value="0" />
         <transforms:coefficient data-type:parameter="UV5-A"  transforms:value="0" />
         <transforms:coefficient data-type:parameter="UV6-A"  transforms:value="0" />
         <transforms:coefficient data-type:parameter="UV7-A"  transforms:value="0" />
         <transforms:coefficient data-type:parameter="UV8-A"  transforms:value="0" />
         <transforms:coefficient data-type:parameter="UV9-A"  transforms:value="0" />
         <transforms:coefficient data-type:parameter="UV10-A"  transforms:value="0" />
         <transforms:coefficient data-type:parameter="UV11-A"  transforms:value="0" />
         <transforms:coefficient data-type:parameter="UV12-A"  transforms:value="0" />
         <transforms:coefficient data-type:parameter="UV13-A"  transforms:value="0" />
         <transforms:coefficient data-type:parameter="UV14-A"  transforms:value="0" />
         <transforms:coefficient data-type:parameter="UV15-A"  transforms:value="0" />
         <transforms:coefficient data-type:parameter="UV16-A"  transforms:value="0" />
         <transforms:coefficient data-type:parameter="V1-A"  transforms:value="0" />
         <transforms:coefficient data-type:parameter="V2-A"  transforms:value="0" />
         <transforms:coefficient data-type:parameter="V3-A"  transforms:value="0" />
         <transforms:coefficient data-type:parameter="V4-A"  transforms:value="0" />
         <transforms:coefficient data-type:parameter="V5-A"  transforms:value="0" />
         <transforms:coefficient data-type:parameter="V6-A"  transforms:value="0" />
         <transforms:coefficient data-type:parameter="V7-A"  transforms:value="0" />
         <transforms:coefficient data-type:parameter="V8-A"  transforms:value="0" />
         <transforms:coefficient data-type:parameter="V9-A"  transforms:value="0" />
         <transforms:coefficient data-type:parameter="V10-A"  transforms:value="0" />
         <transforms:coefficient data-type:parameter="V11-A"  transforms:value="0" />
         <transforms:coefficient data-type:parameter="V12-A"  transforms:value="0" />
         <transforms:coefficient data-type:parameter="V13-A"  transforms:value="0" />
         <transforms:coefficient data-type:parameter="V14-A"  transforms:value="0" />
         <transforms:coefficient data-type:parameter="V15-A"  transforms:value="0" />
         <transforms:coefficient data-type:parameter="V16-A"  transforms:value="0" />
         <transforms:coefficient data-type:parameter="B1-A"  transforms:value="0" />
         <transforms:coefficient data-type:parameter="B2-A"  transforms:value="0" />
         <transforms:coefficient data-type:parameter="B3-A"  transforms:value="0" />
         <transforms:coefficient data-type:parameter="B4-A"  transforms:value="0" />
         <transforms:coefficient data-type:parameter="B5-A"  transforms:value="0" />
         <transforms:coefficient data-type:parameter="B6-A"  transforms:value="0" />
         <transforms:coefficient data-type:parameter="B7-A"  transforms:value="0" />
         <transforms:coefficient data-type:parameter="B8-A"  transforms:value="0" />
         <transforms:coefficient data-type:parameter="B9-A"  transforms:value="1" />
         <transforms:coefficient data-type:parameter="B10-A"  transforms:value="0" />
         <transforms:coefficient data-type:parameter="B11-A"  transforms:value="0" />
         <transforms:coefficient data-type:parameter="B12-A"  transforms:value="0" />
         <transforms:coefficient data-type:parameter="B13-A"  transforms:value="0" />
         <transforms:coefficient data-type:parameter="B14-A"  transforms:value="0" />
         <transforms:coefficient data-type:parameter="YG1-A"  transforms:value="0" />
         <transforms:coefficient data-type:parameter="YG2-A"  transforms:value="0" />
         <transforms:coefficient data-type:parameter="YG3-A"  transforms:value="0" />
         <transforms:coefficient data-type:parameter="YG4-A"  transforms:value="0" />
         <transforms:coefficient data-type:parameter="YG5-A"  transforms:value="0" />
         <transforms:coefficient data-type:parameter="YG6-A"  transforms:value="0" />
         <transforms:coefficient data-type:parameter="YG7-A"  transforms:value="0" />
         <transforms:coefficient data-type:parameter="YG8-A"  transforms:value="0" />
         <transforms:coefficient data-type:parameter="YG9-A"  transforms:value="0" />
         <transforms:coefficient data-type:parameter="YG10-A"  transforms:value="0" />
         <transforms:coefficient data-type:parameter="R1-A"  transforms:value="0" />
         <transforms:coefficient data-type:parameter="R2-A"  transforms:value="0" />
         <transforms:coefficient data-type:parameter="R3-A"  transforms:value="0" />
         <transforms:coefficient data-type:parameter="R4-A"  transforms:value="0" />
         <transforms:coefficient data-type:parameter="R5-A"  transforms:value="0" />
         <transforms:coefficient data-type:parameter="R6-A"  transforms:value="0" />
         <transforms:coefficient data-type:parameter="R7-A"  transforms:value="0" />
         <transforms:coefficient data-type:parameter="R8-A"  transforms:value="0" />
       </transforms:spillover>
       <transforms:spillover data-type:parameter="B10-A"  userProvidedCompInfix="Comp-B10-A" >
         <transforms:coefficient data-type:parameter="UV1-A"  transforms:value="0" />
         <transforms:coefficient data-type:parameter="UV2-A"  transforms:value="0" />
         <transforms:coefficient data-type:parameter="UV3-A"  transforms:value="0" />
         <transforms:coefficient data-type:parameter="UV4-A"  transforms:value="0" />
         <transforms:coefficient data-type:parameter="UV5-A"  transforms:value="0" />
         <transforms:coefficient data-type:parameter="UV6-A"  transforms:value="0" />
         <transforms:coefficient data-type:parameter="UV7-A"  transforms:value="0" />
         <transforms:coefficient data-type:parameter="UV8-A"  transforms:value="0" />
         <transforms:coefficient data-type:parameter="UV9-A"  transforms:value="0" />
         <transforms:coefficient data-type:parameter="UV10-A"  transforms:value="0" />
         <transforms:coefficient data-type:parameter="UV11-A"  transforms:value="0" />
         <transforms:coefficient data-type:parameter="UV12-A"  transforms:value="0" />
         <transforms:coefficient data-type:parameter="UV13-A"  transforms:value="0" />
         <transforms:coefficient data-type:parameter="UV14-A"  transforms:value="0" />
         <transforms:coefficient data-type:parameter="UV15-A"  transforms:value="0" />
         <transforms:coefficient data-type:parameter="UV16-A"  transforms:value="0" />
         <transforms:coefficient data-type:parameter="V1-A"  transforms:value="0" />
         <transforms:coefficient data-type:parameter="V2-A"  transforms:value="0" />
         <transforms:coefficient data-type:parameter="V3-A"  transforms:value="0" />
         <transforms:coefficient data-type:parameter="V4-A"  transforms:value="0" />
         <transforms:coefficient data-type:parameter="V5-A"  transforms:value="0" />
         <transforms:coefficient data-type:parameter="V6-A"  transforms:value="0" />
         <transforms:coefficient data-type:parameter="V7-A"  transforms:value="0" />
         <transforms:coefficient data-type:parameter="V8-A"  transforms:value="0" />
         <transforms:coefficient data-type:parameter="V9-A"  transforms:value="0" />
         <transforms:coefficient data-type:parameter="V10-A"  transforms:value="0" />
         <transforms:coefficient data-type:parameter="V11-A"  transforms:value="0" />
         <transforms:coefficient data-type:parameter="V12-A"  transforms:value="0" />
         <transforms:coefficient data-type:parameter="V13-A"  transforms:value="0" />
         <transforms:coefficient data-type:parameter="V14-A"  transforms:value="0" />
         <transforms:coefficient data-type:parameter="V15-A"  transforms:value="0" />
         <transforms:coefficient data-type:parameter="V16-A"  transforms:value="0" />
         <transforms:coefficient data-type:parameter="B1-A"  transforms:value="0" />
         <transforms:coefficient data-type:parameter="B2-A"  transforms:value="0" />
         <transforms:coefficient data-type:parameter="B3-A"  transforms:value="0" />
         <transforms:coefficient data-type:parameter="B4-A"  transforms:value="0" />
         <transforms:coefficient data-type:parameter="B5-A"  transforms:value="0" />
         <transforms:coefficient data-type:parameter="B6-A"  transforms:value="0" />
         <transforms:coefficient data-type:parameter="B7-A"  transforms:value="0" />
         <transforms:coefficient data-type:parameter="B8-A"  transforms:value="0" />
         <transforms:coefficient data-type:parameter="B9-A"  transforms:value="0" />
         <transforms:coefficient data-type:parameter="B10-A"  transforms:value="1" />
         <transforms:coefficient data-type:parameter="B11-A"  transforms:value="0" />
         <transforms:coefficient data-type:parameter="B12-A"  transforms:value="0" />
         <transforms:coefficient data-type:parameter="B13-A"  transforms:value="0" />
         <transforms:coefficient data-type:parameter="B14-A"  transforms:value="0" />
         <transforms:coefficient data-type:parameter="YG1-A"  transforms:value="0" />
         <transforms:coefficient data-type:parameter="YG2-A"  transforms:value="0" />
         <transforms:coefficient data-type:parameter="YG3-A"  transforms:value="0" />
         <transforms:coefficient data-type:parameter="YG4-A"  transforms:value="0" />
         <transforms:coefficient data-type:parameter="YG5-A"  transforms:value="0" />
         <transforms:coefficient data-type:parameter="YG6-A"  transforms:value="0" />
         <transforms:coefficient data-type:parameter="YG7-A"  transforms:value="0" />
         <transforms:coefficient data-type:parameter="YG8-A"  transforms:value="0" />
         <transforms:coefficient data-type:parameter="YG9-A"  transforms:value="0" />
         <transforms:coefficient data-type:parameter="YG10-A"  transforms:value="0" />
         <transforms:coefficient data-type:parameter="R1-A"  transforms:value="0" />
         <transforms:coefficient data-type:parameter="R2-A"  transforms:value="0" />
         <transforms:coefficient data-type:parameter="R3-A"  transforms:value="0" />
         <transforms:coefficient data-type:parameter="R4-A"  transforms:value="0" />
         <transforms:coefficient data-type:parameter="R5-A"  transforms:value="0" />
         <transforms:coefficient data-type:parameter="R6-A"  transforms:value="0" />
         <transforms:coefficient data-type:parameter="R7-A"  transforms:value="0" />
         <transforms:coefficient data-type:parameter="R8-A"  transforms:value="0" />
       </transforms:spillover>
       <transforms:spillover data-type:parameter="B11-A"  userProvidedCompInfix="Comp-B11-A" >
         <transforms:coefficient data-type:parameter="UV1-A"  transforms:value="0" />
         <transforms:coefficient data-type:parameter="UV2-A"  transforms:value="0" />
         <transforms:coefficient data-type:parameter="UV3-A"  transforms:value="0" />
         <transforms:coefficient data-type:parameter="UV4-A"  transforms:value="0" />
         <transforms:coefficient data-type:parameter="UV5-A"  transforms:value="0" />
         <transforms:coefficient data-type:parameter="UV6-A"  transforms:value="0" />
         <transforms:coefficient data-type:parameter="UV7-A"  transforms:value="0" />
         <transforms:coefficient data-type:parameter="UV8-A"  transforms:value="0" />
         <transforms:coefficient data-type:parameter="UV9-A"  transforms:value="0" />
         <transforms:coefficient data-type:parameter="UV10-A"  transforms:value="0" />
         <transforms:coefficient data-type:parameter="UV11-A"  transforms:value="0" />
         <transforms:coefficient data-type:parameter="UV12-A"  transforms:value="0" />
         <transforms:coefficient data-type:parameter="UV13-A"  transforms:value="0" />
         <transforms:coefficient data-type:parameter="UV14-A"  transforms:value="0" />
         <transforms:coefficient data-type:parameter="UV15-A"  transforms:value="0" />
         <transforms:coefficient data-type:parameter="UV16-A"  transforms:value="0" />
         <transforms:coefficient data-type:parameter="V1-A"  transforms:value="0" />
         <transforms:coefficient data-type:parameter="V2-A"  transforms:value="0" />
         <transforms:coefficient data-type:parameter="V3-A"  transforms:value="0" />
         <transforms:coefficient data-type:parameter="V4-A"  transforms:value="0" />
         <transforms:coefficient data-type:parameter="V5-A"  transforms:value="0" />
         <transforms:coefficient data-type:parameter="V6-A"  transforms:value="0" />
         <transforms:coefficient data-type:parameter="V7-A"  transforms:value="0" />
         <transforms:coefficient data-type:parameter="V8-A"  transforms:value="0" />
         <transforms:coefficient data-type:parameter="V9-A"  transforms:value="0" />
         <transforms:coefficient data-type:parameter="V10-A"  transforms:value="0" />
         <transforms:coefficient data-type:parameter="V11-A"  transforms:value="0" />
         <transforms:coefficient data-type:parameter="V12-A"  transforms:value="0" />
         <transforms:coefficient data-type:parameter="V13-A"  transforms:value="0" />
         <transforms:coefficient data-type:parameter="V14-A"  transforms:value="0" />
         <transforms:coefficient data-type:parameter="V15-A"  transforms:value="0" />
         <transforms:coefficient data-type:parameter="V16-A"  transforms:value="0" />
         <transforms:coefficient data-type:parameter="B1-A"  transforms:value="0" />
         <transforms:coefficient data-type:parameter="B2-A"  transforms:value="0" />
         <transforms:coefficient data-type:parameter="B3-A"  transforms:value="0" />
         <transforms:coefficient data-type:parameter="B4-A"  transforms:value="0" />
         <transforms:coefficient data-type:parameter="B5-A"  transforms:value="0" />
         <transforms:coefficient data-type:parameter="B6-A"  transforms:value="0" />
         <transforms:coefficient data-type:parameter="B7-A"  transforms:value="0" />
         <transforms:coefficient data-type:parameter="B8-A"  transforms:value="0" />
         <transforms:coefficient data-type:parameter="B9-A"  transforms:value="0" />
         <transforms:coefficient data-type:parameter="B10-A"  transforms:value="0" />
         <transforms:coefficient data-type:parameter="B11-A"  transforms:value="1" />
         <transforms:coefficient data-type:parameter="B12-A"  transforms:value="0" />
         <transforms:coefficient data-type:parameter="B13-A"  transforms:value="0" />
         <transforms:coefficient data-type:parameter="B14-A"  transforms:value="0" />
         <transforms:coefficient data-type:parameter="YG1-A"  transforms:value="0" />
         <transforms:coefficient data-type:parameter="YG2-A"  transforms:value="0" />
         <transforms:coefficient data-type:parameter="YG3-A"  transforms:value="0" />
         <transforms:coefficient data-type:parameter="YG4-A"  transforms:value="0" />
         <transforms:coefficient data-type:parameter="YG5-A"  transforms:value="0" />
         <transforms:coefficient data-type:parameter="YG6-A"  transforms:value="0" />
         <transforms:coefficient data-type:parameter="YG7-A"  transforms:value="0" />
         <transforms:coefficient data-type:parameter="YG8-A"  transforms:value="0" />
         <transforms:coefficient data-type:parameter="YG9-A"  transforms:value="0" />
         <transforms:coefficient data-type:parameter="YG10-A"  transforms:value="0" />
         <transforms:coefficient data-type:parameter="R1-A"  transforms:value="0" />
         <transforms:coefficient data-type:parameter="R2-A"  transforms:value="0" />
         <transforms:coefficient data-type:parameter="R3-A"  transforms:value="0" />
         <transforms:coefficient data-type:parameter="R4-A"  transforms:value="0" />
         <transforms:coefficient data-type:parameter="R5-A"  transforms:value="0" />
         <transforms:coefficient data-type:parameter="R6-A"  transforms:value="0" />
         <transforms:coefficient data-type:parameter="R7-A"  transforms:value="0" />
         <transforms:coefficient data-type:parameter="R8-A"  transforms:value="0" />
       </transforms:spillover>
       <transforms:spillover data-type:parameter="B12-A"  userProvidedCompInfix="Comp-B12-A" >
         <transforms:coefficient data-type:parameter="UV1-A"  transforms:value="0" />
         <transforms:coefficient data-type:parameter="UV2-A"  transforms:value="0" />
         <transforms:coefficient data-type:parameter="UV3-A"  transforms:value="0" />
         <transforms:coefficient data-type:parameter="UV4-A"  transforms:value="0" />
         <transforms:coefficient data-type:parameter="UV5-A"  transforms:value="0" />
         <transforms:coefficient data-type:parameter="UV6-A"  transforms:value="0" />
         <transforms:coefficient data-type:parameter="UV7-A"  transforms:value="0" />
         <transforms:coefficient data-type:parameter="UV8-A"  transforms:value="0" />
         <transforms:coefficient data-type:parameter="UV9-A"  transforms:value="0" />
         <transforms:coefficient data-type:parameter="UV10-A"  transforms:value="0" />
         <transforms:coefficient data-type:parameter="UV11-A"  transforms:value="0" />
         <transforms:coefficient data-type:parameter="UV12-A"  transforms:value="0" />
         <transforms:coefficient data-type:parameter="UV13-A"  transforms:value="0" />
         <transforms:coefficient data-type:parameter="UV14-A"  transforms:value="0" />
         <transforms:coefficient data-type:parameter="UV15-A"  transforms:value="0" />
         <transforms:coefficient data-type:parameter="UV16-A"  transforms:value="0" />
         <transforms:coefficient data-type:parameter="V1-A"  transforms:value="0" />
         <transforms:coefficient data-type:parameter="V2-A"  transforms:value="0" />
         <transforms:coefficient data-type:parameter="V3-A"  transforms:value="0" />
         <transforms:coefficient data-type:parameter="V4-A"  transforms:value="0" />
         <transforms:coefficient data-type:parameter="V5-A"  transforms:value="0" />
         <transforms:coefficient data-type:parameter="V6-A"  transforms:value="0" />
         <transforms:coefficient data-type:parameter="V7-A"  transforms:value="0" />
         <transforms:coefficient data-type:parameter="V8-A"  transforms:value="0" />
         <transforms:coefficient data-type:parameter="V9-A"  transforms:value="0" />
         <transforms:coefficient data-type:parameter="V10-A"  transforms:value="0" />
         <transforms:coefficient data-type:parameter="V11-A"  transforms:value="0" />
         <transforms:coefficient data-type:parameter="V12-A"  transforms:value="0" />
         <transforms:coefficient data-type:parameter="V13-A"  transforms:value="0" />
         <transforms:coefficient data-type:parameter="V14-A"  transforms:value="0" />
         <transforms:coefficient data-type:parameter="V15-A"  transforms:value="0" />
         <transforms:coefficient data-type:parameter="V16-A"  transforms:value="0" />
         <transforms:coefficient data-type:parameter="B1-A"  transforms:value="0" />
         <transforms:coefficient data-type:parameter="B2-A"  transforms:value="0" />
         <transforms:coefficient data-type:parameter="B3-A"  transforms:value="0" />
         <transforms:coefficient data-type:parameter="B4-A"  transforms:value="0" />
         <transforms:coefficient data-type:parameter="B5-A"  transforms:value="0" />
         <transforms:coefficient data-type:parameter="B6-A"  transforms:value="0" />
         <transforms:coefficient data-type:parameter="B7-A"  transforms:value="0" />
         <transforms:coefficient data-type:parameter="B8-A"  transforms:value="0" />
         <transforms:coefficient data-type:parameter="B9-A"  transforms:value="0" />
         <transforms:coefficient data-type:parameter="B10-A"  transforms:value="0" />
         <transforms:coefficient data-type:parameter="B11-A"  transforms:value="0" />
         <transforms:coefficient data-type:parameter="B12-A"  transforms:value="1" />
         <transforms:coefficient data-type:parameter="B13-A"  transforms:value="0" />
         <transforms:coefficient data-type:parameter="B14-A"  transforms:value="0" />
         <transforms:coefficient data-type:parameter="YG1-A"  transforms:value="0" />
         <transforms:coefficient data-type:parameter="YG2-A"  transforms:value="0" />
         <transforms:coefficient data-type:parameter="YG3-A"  transforms:value="0" />
         <transforms:coefficient data-type:parameter="YG4-A"  transforms:value="0" />
         <transforms:coefficient data-type:parameter="YG5-A"  transforms:value="0" />
         <transforms:coefficient data-type:parameter="YG6-A"  transforms:value="0" />
         <transforms:coefficient data-type:parameter="YG7-A"  transforms:value="0" />
         <transforms:coefficient data-type:parameter="YG8-A"  transforms:value="0" />
         <transforms:coefficient data-type:parameter="YG9-A"  transforms:value="0" />
         <transforms:coefficient data-type:parameter="YG10-A"  transforms:value="0" />
         <transforms:coefficient data-type:parameter="R1-A"  transforms:value="0" />
         <transforms:coefficient data-type:parameter="R2-A"  transforms:value="0" />
         <transforms:coefficient data-type:parameter="R3-A"  transforms:value="0" />
         <transforms:coefficient data-type:parameter="R4-A"  transforms:value="0" />
         <transforms:coefficient data-type:parameter="R5-A"  transforms:value="0" />
         <transforms:coefficient data-type:parameter="R6-A"  transforms:value="0" />
         <transforms:coefficient data-type:parameter="R7-A"  transforms:value="0" />
         <transforms:coefficient data-type:parameter="R8-A"  transforms:value="0" />
       </transforms:spillover>
       <transforms:spillover data-type:parameter="B13-A"  userProvidedCompInfix="Comp-B13-A" >
         <transforms:coefficient data-type:parameter="UV1-A"  transforms:value="0" />
         <transforms:coefficient data-type:parameter="UV2-A"  transforms:value="0" />
         <transforms:coefficient data-type:parameter="UV3-A"  transforms:value="0" />
         <transforms:coefficient data-type:parameter="UV4-A"  transforms:value="0" />
         <transforms:coefficient data-type:parameter="UV5-A"  transforms:value="0" />
         <transforms:coefficient data-type:parameter="UV6-A"  transforms:value="0" />
         <transforms:coefficient data-type:parameter="UV7-A"  transforms:value="0" />
         <transforms:coefficient data-type:parameter="UV8-A"  transforms:value="0" />
         <transforms:coefficient data-type:parameter="UV9-A"  transforms:value="0" />
         <transforms:coefficient data-type:parameter="UV10-A"  transforms:value="0" />
         <transforms:coefficient data-type:parameter="UV11-A"  transforms:value="0" />
         <transforms:coefficient data-type:parameter="UV12-A"  transforms:value="0" />
         <transforms:coefficient data-type:parameter="UV13-A"  transforms:value="0" />
         <transforms:coefficient data-type:parameter="UV14-A"  transforms:value="0" />
         <transforms:coefficient data-type:parameter="UV15-A"  transforms:value="0" />
         <transforms:coefficient data-type:parameter="UV16-A"  transforms:value="0" />
         <transforms:coefficient data-type:parameter="V1-A"  transforms:value="0" />
         <transforms:coefficient data-type:parameter="V2-A"  transforms:value="0" />
         <transforms:coefficient data-type:parameter="V3-A"  transforms:value="0" />
         <transforms:coefficient data-type:parameter="V4-A"  transforms:value="0" />
         <transforms:coefficient data-type:parameter="V5-A"  transforms:value="0" />
         <transforms:coefficient data-type:parameter="V6-A"  transforms:value="0" />
         <transforms:coefficient data-type:parameter="V7-A"  transforms:value="0" />
         <transforms:coefficient data-type:parameter="V8-A"  transforms:value="0" />
         <transforms:coefficient data-type:parameter="V9-A"  transforms:value="0" />
         <transforms:coefficient data-type:parameter="V10-A"  transforms:value="0" />
         <transforms:coefficient data-type:parameter="V11-A"  transforms:value="0" />
         <transforms:coefficient data-type:parameter="V12-A"  transforms:value="0" />
         <transforms:coefficient data-type:parameter="V13-A"  transforms:value="0" />
         <transforms:coefficient data-type:parameter="V14-A"  transforms:value="0" />
         <transforms:coefficient data-type:parameter="V15-A"  transforms:value="0" />
         <transforms:coefficient data-type:parameter="V16-A"  transforms:value="0" />
         <transforms:coefficient data-type:parameter="B1-A"  transforms:value="0" />
         <transforms:coefficient data-type:parameter="B2-A"  transforms:value="0" />
         <transforms:coefficient data-type:parameter="B3-A"  transforms:value="0" />
         <transforms:coefficient data-type:parameter="B4-A"  transforms:value="0" />
         <transforms:coefficient data-type:parameter="B5-A"  transforms:value="0" />
         <transforms:coefficient data-type:parameter="B6-A"  transforms:value="0" />
         <transforms:coefficient data-type:parameter="B7-A"  transforms:value="0" />
         <transforms:coefficient data-type:parameter="B8-A"  transforms:value="0" />
         <transforms:coefficient data-type:parameter="B9-A"  transforms:value="0" />
         <transforms:coefficient data-type:parameter="B10-A"  transforms:value="0" />
         <transforms:coefficient data-type:parameter="B11-A"  transforms:value="0" />
         <transforms:coefficient data-type:parameter="B12-A"  transforms:value="0" />
         <transforms:coefficient data-type:parameter="B13-A"  transforms:value="1" />
         <transforms:coefficient data-type:parameter="B14-A"  transforms:value="0" />
         <transforms:coefficient data-type:parameter="YG1-A"  transforms:value="0" />
         <transforms:coefficient data-type:parameter="YG2-A"  transforms:value="0" />
         <transforms:coefficient data-type:parameter="YG3-A"  transforms:value="0" />
         <transforms:coefficient data-type:parameter="YG4-A"  transforms:value="0" />
         <transforms:coefficient data-type:parameter="YG5-A"  transforms:value="0" />
         <transforms:coefficient data-type:parameter="YG6-A"  transforms:value="0" />
         <transforms:coefficient data-type:parameter="YG7-A"  transforms:value="0" />
         <transforms:coefficient data-type:parameter="YG8-A"  transforms:value="0" />
         <transforms:coefficient data-type:parameter="YG9-A"  transforms:value="0" />
         <transforms:coefficient data-type:parameter="YG10-A"  transforms:value="0" />
         <transforms:coefficient data-type:parameter="R1-A"  transforms:value="0" />
         <transforms:coefficient data-type:parameter="R2-A"  transforms:value="0" />
         <transforms:coefficient data-type:parameter="R3-A"  transforms:value="0" />
         <transforms:coefficient data-type:parameter="R4-A"  transforms:value="0" />
         <transforms:coefficient data-type:parameter="R5-A"  transforms:value="0" />
         <transforms:coefficient data-type:parameter="R6-A"  transforms:value="0" />
         <transforms:coefficient data-type:parameter="R7-A"  transforms:value="0" />
         <transforms:coefficient data-type:parameter="R8-A"  transforms:value="0" />
       </transforms:spillover>
       <transforms:spillover data-type:parameter="B14-A"  userProvidedCompInfix="Comp-B14-A" >
         <transforms:coefficient data-type:parameter="UV1-A"  transforms:value="0" />
         <transforms:coefficient data-type:parameter="UV2-A"  transforms:value="0" />
         <transforms:coefficient data-type:parameter="UV3-A"  transforms:value="0" />
         <transforms:coefficient data-type:parameter="UV4-A"  transforms:value="0" />
         <transforms:coefficient data-type:parameter="UV5-A"  transforms:value="0" />
         <transforms:coefficient data-type:parameter="UV6-A"  transforms:value="0" />
         <transforms:coefficient data-type:parameter="UV7-A"  transforms:value="0" />
         <transforms:coefficient data-type:parameter="UV8-A"  transforms:value="0" />
         <transforms:coefficient data-type:parameter="UV9-A"  transforms:value="0" />
         <transforms:coefficient data-type:parameter="UV10-A"  transforms:value="0" />
         <transforms:coefficient data-type:parameter="UV11-A"  transforms:value="0" />
         <transforms:coefficient data-type:parameter="UV12-A"  transforms:value="0" />
         <transforms:coefficient data-type:parameter="UV13-A"  transforms:value="0" />
         <transforms:coefficient data-type:parameter="UV14-A"  transforms:value="0" />
         <transforms:coefficient data-type:parameter="UV15-A"  transforms:value="0" />
         <transforms:coefficient data-type:parameter="UV16-A"  transforms:value="0" />
         <transforms:coefficient data-type:parameter="V1-A"  transforms:value="0" />
         <transforms:coefficient data-type:parameter="V2-A"  transforms:value="0" />
         <transforms:coefficient data-type:parameter="V3-A"  transforms:value="0" />
         <transforms:coefficient data-type:parameter="V4-A"  transforms:value="0" />
         <transforms:coefficient data-type:parameter="V5-A"  transforms:value="0" />
         <transforms:coefficient data-type:parameter="V6-A"  transforms:value="0" />
         <transforms:coefficient data-type:parameter="V7-A"  transforms:value="0" />
         <transforms:coefficient data-type:parameter="V8-A"  transforms:value="0" />
         <transforms:coefficient data-type:parameter="V9-A"  transforms:value="0" />
         <transforms:coefficient data-type:parameter="V10-A"  transforms:value="0" />
         <transforms:coefficient data-type:parameter="V11-A"  transforms:value="0" />
         <transforms:coefficient data-type:parameter="V12-A"  transforms:value="0" />
         <transforms:coefficient data-type:parameter="V13-A"  transforms:value="0" />
         <transforms:coefficient data-type:parameter="V14-A"  transforms:value="0" />
         <transforms:coefficient data-type:parameter="V15-A"  transforms:value="0" />
         <transforms:coefficient data-type:parameter="V16-A"  transforms:value="0" />
         <transforms:coefficient data-type:parameter="B1-A"  transforms:value="0" />
         <transforms:coefficient data-type:parameter="B2-A"  transforms:value="0" />
         <transforms:coefficient data-type:parameter="B3-A"  transforms:value="0" />
         <transforms:coefficient data-type:parameter="B4-A"  transforms:value="0" />
         <transforms:coefficient data-type:parameter="B5-A"  transforms:value="0" />
         <transforms:coefficient data-type:parameter="B6-A"  transforms:value="0" />
         <transforms:coefficient data-type:parameter="B7-A"  transforms:value="0" />
         <transforms:coefficient data-type:parameter="B8-A"  transforms:value="0" />
         <transforms:coefficient data-type:parameter="B9-A"  transforms:value="0" />
         <transforms:coefficient data-type:parameter="B10-A"  transforms:value="0" />
         <transforms:coefficient data-type:parameter="B11-A"  transforms:value="0" />
         <transforms:coefficient data-type:parameter="B12-A"  transforms:value="0" />
         <transforms:coefficient data-type:parameter="B13-A"  transforms:value="0" />
         <transforms:coefficient data-type:parameter="B14-A"  transforms:value="1" />
         <transforms:coefficient data-type:parameter="YG1-A"  transforms:value="0" />
         <transforms:coefficient data-type:parameter="YG2-A"  transforms:value="0" />
         <transforms:coefficient data-type:parameter="YG3-A"  transforms:value="0" />
         <transforms:coefficient data-type:parameter="YG4-A"  transforms:value="0" />
         <transforms:coefficient data-type:parameter="YG5-A"  transforms:value="0" />
         <transforms:coefficient data-type:parameter="YG6-A"  transforms:value="0" />
         <transforms:coefficient data-type:parameter="YG7-A"  transforms:value="0" />
         <transforms:coefficient data-type:parameter="YG8-A"  transforms:value="0" />
         <transforms:coefficient data-type:parameter="YG9-A"  transforms:value="0" />
         <transforms:coefficient data-type:parameter="YG10-A"  transforms:value="0" />
         <transforms:coefficient data-type:parameter="R1-A"  transforms:value="0" />
         <transforms:coefficient data-type:parameter="R2-A"  transforms:value="0" />
         <transforms:coefficient data-type:parameter="R3-A"  transforms:value="0" />
         <transforms:coefficient data-type:parameter="R4-A"  transforms:value="0" />
         <transforms:coefficient data-type:parameter="R5-A"  transforms:value="0" />
         <transforms:coefficient data-type:parameter="R6-A"  transforms:value="0" />
         <transforms:coefficient data-type:parameter="R7-A"  transforms:value="0" />
         <transforms:coefficient data-type:parameter="R8-A"  transforms:value="0" />
       </transforms:spillover>
       <transforms:spillover data-type:parameter="YG1-A"  userProvidedCompInfix="Comp-YG1-A" >
         <transforms:coefficient data-type:parameter="UV1-A"  transforms:value="0" />
         <transforms:coefficient data-type:parameter="UV2-A"  transforms:value="0" />
         <transforms:coefficient data-type:parameter="UV3-A"  transforms:value="0" />
         <transforms:coefficient data-type:parameter="UV4-A"  transforms:value="0" />
         <transforms:coefficient data-type:parameter="UV5-A"  transforms:value="0" />
         <transforms:coefficient data-type:parameter="UV6-A"  transforms:value="0" />
         <transforms:coefficient data-type:parameter="UV7-A"  transforms:value="0" />
         <transforms:coefficient data-type:parameter="UV8-A"  transforms:value="0" />
         <transforms:coefficient data-type:parameter="UV9-A"  transforms:value="0" />
         <transforms:coefficient data-type:parameter="UV10-A"  transforms:value="0" />
         <transforms:coefficient data-type:parameter="UV11-A"  transforms:value="0" />
         <transforms:coefficient data-type:parameter="UV12-A"  transforms:value="0" />
         <transforms:coefficient data-type:parameter="UV13-A"  transforms:value="0" />
         <transforms:coefficient data-type:parameter="UV14-A"  transforms:value="0" />
         <transforms:coefficient data-type:parameter="UV15-A"  transforms:value="0" />
         <transforms:coefficient data-type:parameter="UV16-A"  transforms:value="0" />
         <transforms:coefficient data-type:parameter="V1-A"  transforms:value="0" />
         <transforms:coefficient data-type:parameter="V2-A"  transforms:value="0" />
         <transforms:coefficient data-type:parameter="V3-A"  transforms:value="0" />
         <transforms:coefficient data-type:parameter="V4-A"  transforms:value="0" />
         <transforms:coefficient data-type:parameter="V5-A"  transforms:value="0" />
         <transforms:coefficient data-type:parameter="V6-A"  transforms:value="0" />
         <transforms:coefficient data-type:parameter="V7-A"  transforms:value="0" />
         <transforms:coefficient data-type:parameter="V8-A"  transforms:value="0" />
         <transforms:coefficient data-type:parameter="V9-A"  transforms:value="0" />
         <transforms:coefficient data-type:parameter="V10-A"  transforms:value="0" />
         <transforms:coefficient data-type:parameter="V11-A"  transforms:value="0" />
         <transforms:coefficient data-type:parameter="V12-A"  transforms:value="0" />
         <transforms:coefficient data-type:parameter="V13-A"  transforms:value="0" />
         <transforms:coefficient data-type:parameter="V14-A"  transforms:value="0" />
         <transforms:coefficient data-type:parameter="V15-A"  transforms:value="0" />
         <transforms:coefficient data-type:parameter="V16-A"  transforms:value="0" />
         <transforms:coefficient data-type:parameter="B1-A"  transforms:value="0" />
         <transforms:coefficient data-type:parameter="B2-A"  transforms:value="0" />
         <transforms:coefficient data-type:parameter="B3-A"  transforms:value="0" />
         <transforms:coefficient data-type:parameter="B4-A"  transforms:value="0" />
         <transforms:coefficient data-type:parameter="B5-A"  transforms:value="0" />
         <transforms:coefficient data-type:parameter="B6-A"  transforms:value="0" />
         <transforms:coefficient data-type:parameter="B7-A"  transforms:value="0" />
         <transforms:coefficient data-type:parameter="B8-A"  transforms:value="0" />
         <transforms:coefficient data-type:parameter="B9-A"  transforms:value="0" />
         <transforms:coefficient data-type:parameter="B10-A"  transforms:value="0" />
         <transforms:coefficient data-type:parameter="B11-A"  transforms:value="0" />
         <transforms:coefficient data-type:parameter="B12-A"  transforms:value="0" />
         <transforms:coefficient data-type:parameter="B13-A"  transforms:value="0" />
         <transforms:coefficient data-type:parameter="B14-A"  transforms:value="0" />
         <transforms:coefficient data-type:parameter="YG1-A"  transforms:value="1" />
         <transforms:coefficient data-type:parameter="YG2-A"  transforms:value="0" />
         <transforms:coefficient data-type:parameter="YG3-A"  transforms:value="0" />
         <transforms:coefficient data-type:parameter="YG4-A"  transforms:value="0" />
         <transforms:coefficient data-type:parameter="YG5-A"  transforms:value="0" />
         <transforms:coefficient data-type:parameter="YG6-A"  transforms:value="0" />
         <transforms:coefficient data-type:parameter="YG7-A"  transforms:value="0" />
         <transforms:coefficient data-type:parameter="YG8-A"  transforms:value="0" />
         <transforms:coefficient data-type:parameter="YG9-A"  transforms:value="0" />
         <transforms:coefficient data-type:parameter="YG10-A"  transforms:value="0" />
         <transforms:coefficient data-type:parameter="R1-A"  transforms:value="0" />
         <transforms:coefficient data-type:parameter="R2-A"  transforms:value="0" />
         <transforms:coefficient data-type:parameter="R3-A"  transforms:value="0" />
         <transforms:coefficient data-type:parameter="R4-A"  transforms:value="0" />
         <transforms:coefficient data-type:parameter="R5-A"  transforms:value="0" />
         <transforms:coefficient data-type:parameter="R6-A"  transforms:value="0" />
         <transforms:coefficient data-type:parameter="R7-A"  transforms:value="0" />
         <transforms:coefficient data-type:parameter="R8-A"  transforms:value="0" />
       </transforms:spillover>
       <transforms:spillover data-type:parameter="YG2-A"  userProvidedCompInfix="Comp-YG2-A" >
         <transforms:coefficient data-type:parameter="UV1-A"  transforms:value="0" />
         <transforms:coefficient data-type:parameter="UV2-A"  transforms:value="0" />
         <transforms:coefficient data-type:parameter="UV3-A"  transforms:value="0" />
         <transforms:coefficient data-type:parameter="UV4-A"  transforms:value="0" />
         <transforms:coefficient data-type:parameter="UV5-A"  transforms:value="0" />
         <transforms:coefficient data-type:parameter="UV6-A"  transforms:value="0" />
         <transforms:coefficient data-type:parameter="UV7-A"  transforms:value="0" />
         <transforms:coefficient data-type:parameter="UV8-A"  transforms:value="0" />
         <transforms:coefficient data-type:parameter="UV9-A"  transforms:value="0" />
         <transforms:coefficient data-type:parameter="UV10-A"  transforms:value="0" />
         <transforms:coefficient data-type:parameter="UV11-A"  transforms:value="0" />
         <transforms:coefficient data-type:parameter="UV12-A"  transforms:value="0" />
         <transforms:coefficient data-type:parameter="UV13-A"  transforms:value="0" />
         <transforms:coefficient data-type:parameter="UV14-A"  transforms:value="0" />
         <transforms:coefficient data-type:parameter="UV15-A"  transforms:value="0" />
         <transforms:coefficient data-type:parameter="UV16-A"  transforms:value="0" />
         <transforms:coefficient data-type:parameter="V1-A"  transforms:value="0" />
         <transforms:coefficient data-type:parameter="V2-A"  transforms:value="0" />
         <transforms:coefficient data-type:parameter="V3-A"  transforms:value="0" />
         <transforms:coefficient data-type:parameter="V4-A"  transforms:value="0" />
         <transforms:coefficient data-type:parameter="V5-A"  transforms:value="0" />
         <transforms:coefficient data-type:parameter="V6-A"  transforms:value="0" />
         <transforms:coefficient data-type:parameter="V7-A"  transforms:value="0" />
         <transforms:coefficient data-type:parameter="V8-A"  transforms:value="0" />
         <transforms:coefficient data-type:parameter="V9-A"  transforms:value="0" />
         <transforms:coefficient data-type:parameter="V10-A"  transforms:value="0" />
         <transforms:coefficient data-type:parameter="V11-A"  transforms:value="0" />
         <transforms:coefficient data-type:parameter="V12-A"  transforms:value="0" />
         <transforms:coefficient data-type:parameter="V13-A"  transforms:value="0" />
         <transforms:coefficient data-type:parameter="V14-A"  transforms:value="0" />
         <transforms:coefficient data-type:parameter="V15-A"  transforms:value="0" />
         <transforms:coefficient data-type:parameter="V16-A"  transforms:value="0" />
         <transforms:coefficient data-type:parameter="B1-A"  transforms:value="0" />
         <transforms:coefficient data-type:parameter="B2-A"  transforms:value="0" />
         <transforms:coefficient data-type:parameter="B3-A"  transforms:value="0" />
         <transforms:coefficient data-type:parameter="B4-A"  transforms:value="0" />
         <transforms:coefficient data-type:parameter="B5-A"  transforms:value="0" />
         <transforms:coefficient data-type:parameter="B6-A"  transforms:value="0" />
         <transforms:coefficient data-type:parameter="B7-A"  transforms:value="0" />
         <transforms:coefficient data-type:parameter="B8-A"  transforms:value="0" />
         <transforms:coefficient data-type:parameter="B9-A"  transforms:value="0" />
         <transforms:coefficient data-type:parameter="B10-A"  transforms:value="0" />
         <transforms:coefficient data-type:parameter="B11-A"  transforms:value="0" />
         <transforms:coefficient data-type:parameter="B12-A"  transforms:value="0" />
         <transforms:coefficient data-type:parameter="B13-A"  transforms:value="0" />
         <transforms:coefficient data-type:parameter="B14-A"  transforms:value="0" />
         <transforms:coefficient data-type:parameter="YG1-A"  transforms:value="0" />
         <transforms:coefficient data-type:parameter="YG2-A"  transforms:value="1" />
         <transforms:coefficient data-type:parameter="YG3-A"  transforms:value="0" />
         <transforms:coefficient data-type:parameter="YG4-A"  transforms:value="0" />
         <transforms:coefficient data-type:parameter="YG5-A"  transforms:value="0" />
         <transforms:coefficient data-type:parameter="YG6-A"  transforms:value="0" />
         <transforms:coefficient data-type:parameter="YG7-A"  transforms:value="0" />
         <transforms:coefficient data-type:parameter="YG8-A"  transforms:value="0" />
         <transforms:coefficient data-type:parameter="YG9-A"  transforms:value="0" />
         <transforms:coefficient data-type:parameter="YG10-A"  transforms:value="0" />
         <transforms:coefficient data-type:parameter="R1-A"  transforms:value="0" />
         <transforms:coefficient data-type:parameter="R2-A"  transforms:value="0" />
         <transforms:coefficient data-type:parameter="R3-A"  transforms:value="0" />
         <transforms:coefficient data-type:parameter="R4-A"  transforms:value="0" />
         <transforms:coefficient data-type:parameter="R5-A"  transforms:value="0" />
         <transforms:coefficient data-type:parameter="R6-A"  transforms:value="0" />
         <transforms:coefficient data-type:parameter="R7-A"  transforms:value="0" />
         <transforms:coefficient data-type:parameter="R8-A"  transforms:value="0" />
       </transforms:spillover>
       <transforms:spillover data-type:parameter="YG3-A"  userProvidedCompInfix="Comp-YG3-A" >
         <transforms:coefficient data-type:parameter="UV1-A"  transforms:value="0" />
         <transforms:coefficient data-type:parameter="UV2-A"  transforms:value="0" />
         <transforms:coefficient data-type:parameter="UV3-A"  transforms:value="0" />
         <transforms:coefficient data-type:parameter="UV4-A"  transforms:value="0" />
         <transforms:coefficient data-type:parameter="UV5-A"  transforms:value="0" />
         <transforms:coefficient data-type:parameter="UV6-A"  transforms:value="0" />
         <transforms:coefficient data-type:parameter="UV7-A"  transforms:value="0" />
         <transforms:coefficient data-type:parameter="UV8-A"  transforms:value="0" />
         <transforms:coefficient data-type:parameter="UV9-A"  transforms:value="0" />
         <transforms:coefficient data-type:parameter="UV10-A"  transforms:value="0" />
         <transforms:coefficient data-type:parameter="UV11-A"  transforms:value="0" />
         <transforms:coefficient data-type:parameter="UV12-A"  transforms:value="0" />
         <transforms:coefficient data-type:parameter="UV13-A"  transforms:value="0" />
         <transforms:coefficient data-type:parameter="UV14-A"  transforms:value="0" />
         <transforms:coefficient data-type:parameter="UV15-A"  transforms:value="0" />
         <transforms:coefficient data-type:parameter="UV16-A"  transforms:value="0" />
         <transforms:coefficient data-type:parameter="V1-A"  transforms:value="0" />
         <transforms:coefficient data-type:parameter="V2-A"  transforms:value="0" />
         <transforms:coefficient data-type:parameter="V3-A"  transforms:value="0" />
         <transforms:coefficient data-type:parameter="V4-A"  transforms:value="0" />
         <transforms:coefficient data-type:parameter="V5-A"  transforms:value="0" />
         <transforms:coefficient data-type:parameter="V6-A"  transforms:value="0" />
         <transforms:coefficient data-type:parameter="V7-A"  transforms:value="0" />
         <transforms:coefficient data-type:parameter="V8-A"  transforms:value="0" />
         <transforms:coefficient data-type:parameter="V9-A"  transforms:value="0" />
         <transforms:coefficient data-type:parameter="V10-A"  transforms:value="0" />
         <transforms:coefficient data-type:parameter="V11-A"  transforms:value="0" />
         <transforms:coefficient data-type:parameter="V12-A"  transforms:value="0" />
         <transforms:coefficient data-type:parameter="V13-A"  transforms:value="0" />
         <transforms:coefficient data-type:parameter="V14-A"  transforms:value="0" />
         <transforms:coefficient data-type:parameter="V15-A"  transforms:value="0" />
         <transforms:coefficient data-type:parameter="V16-A"  transforms:value="0" />
         <transforms:coefficient data-type:parameter="B1-A"  transforms:value="0" />
         <transforms:coefficient data-type:parameter="B2-A"  transforms:value="0" />
         <transforms:coefficient data-type:parameter="B3-A"  transforms:value="0" />
         <transforms:coefficient data-type:parameter="B4-A"  transforms:value="0" />
         <transforms:coefficient data-type:parameter="B5-A"  transforms:value="0" />
         <transforms:coefficient data-type:parameter="B6-A"  transforms:value="0" />
         <transforms:coefficient data-type:parameter="B7-A"  transforms:value="0" />
         <transforms:coefficient data-type:parameter="B8-A"  transforms:value="0" />
         <transforms:coefficient data-type:parameter="B9-A"  transforms:value="0" />
         <transforms:coefficient data-type:parameter="B10-A"  transforms:value="0" />
         <transforms:coefficient data-type:parameter="B11-A"  transforms:value="0" />
         <transforms:coefficient data-type:parameter="B12-A"  transforms:value="0" />
         <transforms:coefficient data-type:parameter="B13-A"  transforms:value="0" />
         <transforms:coefficient data-type:parameter="B14-A"  transforms:value="0" />
         <transforms:coefficient data-type:parameter="YG1-A"  transforms:value="0" />
         <transforms:coefficient data-type:parameter="YG2-A"  transforms:value="0" />
         <transforms:coefficient data-type:parameter="YG3-A"  transforms:value="1" />
         <transforms:coefficient data-type:parameter="YG4-A"  transforms:value="0" />
         <transforms:coefficient data-type:parameter="YG5-A"  transforms:value="0" />
         <transforms:coefficient data-type:parameter="YG6-A"  transforms:value="0" />
         <transforms:coefficient data-type:parameter="YG7-A"  transforms:value="0" />
         <transforms:coefficient data-type:parameter="YG8-A"  transforms:value="0" />
         <transforms:coefficient data-type:parameter="YG9-A"  transforms:value="0" />
         <transforms:coefficient data-type:parameter="YG10-A"  transforms:value="0" />
         <transforms:coefficient data-type:parameter="R1-A"  transforms:value="0" />
         <transforms:coefficient data-type:parameter="R2-A"  transforms:value="0" />
         <transforms:coefficient data-type:parameter="R3-A"  transforms:value="0" />
         <transforms:coefficient data-type:parameter="R4-A"  transforms:value="0" />
         <transforms:coefficient data-type:parameter="R5-A"  transforms:value="0" />
         <transforms:coefficient data-type:parameter="R6-A"  transforms:value="0" />
         <transforms:coefficient data-type:parameter="R7-A"  transforms:value="0" />
         <transforms:coefficient data-type:parameter="R8-A"  transforms:value="0" />
       </transforms:spillover>
       <transforms:spillover data-type:parameter="YG4-A"  userProvidedCompInfix="Comp-YG4-A" >
         <transforms:coefficient data-type:parameter="UV1-A"  transforms:value="0" />
         <transforms:coefficient data-type:parameter="UV2-A"  transforms:value="0" />
         <transforms:coefficient data-type:parameter="UV3-A"  transforms:value="0" />
         <transforms:coefficient data-type:parameter="UV4-A"  transforms:value="0" />
         <transforms:coefficient data-type:parameter="UV5-A"  transforms:value="0" />
         <transforms:coefficient data-type:parameter="UV6-A"  transforms:value="0" />
         <transforms:coefficient data-type:parameter="UV7-A"  transforms:value="0" />
         <transforms:coefficient data-type:parameter="UV8-A"  transforms:value="0" />
         <transforms:coefficient data-type:parameter="UV9-A"  transforms:value="0" />
         <transforms:coefficient data-type:parameter="UV10-A"  transforms:value="0" />
         <transforms:coefficient data-type:parameter="UV11-A"  transforms:value="0" />
         <transforms:coefficient data-type:parameter="UV12-A"  transforms:value="0" />
         <transforms:coefficient data-type:parameter="UV13-A"  transforms:value="0" />
         <transforms:coefficient data-type:parameter="UV14-A"  transforms:value="0" />
         <transforms:coefficient data-type:parameter="UV15-A"  transforms:value="0" />
         <transforms:coefficient data-type:parameter="UV16-A"  transforms:value="0" />
         <transforms:coefficient data-type:parameter="V1-A"  transforms:value="0" />
         <transforms:coefficient data-type:parameter="V2-A"  transforms:value="0" />
         <transforms:coefficient data-type:parameter="V3-A"  transforms:value="0" />
         <transforms:coefficient data-type:parameter="V4-A"  transforms:value="0" />
         <transforms:coefficient data-type:parameter="V5-A"  transforms:value="0" />
         <transforms:coefficient data-type:parameter="V6-A"  transforms:value="0" />
         <transforms:coefficient data-type:parameter="V7-A"  transforms:value="0" />
         <transforms:coefficient data-type:parameter="V8-A"  transforms:value="0" />
         <transforms:coefficient data-type:parameter="V9-A"  transforms:value="0" />
         <transforms:coefficient data-type:parameter="V10-A"  transforms:value="0" />
         <transforms:coefficient data-type:parameter="V11-A"  transforms:value="0" />
         <transforms:coefficient data-type:parameter="V12-A"  transforms:value="0" />
         <transforms:coefficient data-type:parameter="V13-A"  transforms:value="0" />
         <transforms:coefficient data-type:parameter="V14-A"  transforms:value="0" />
         <transforms:coefficient data-type:parameter="V15-A"  transforms:value="0" />
         <transforms:coefficient data-type:parameter="V16-A"  transforms:value="0" />
         <transforms:coefficient data-type:parameter="B1-A"  transforms:value="0" />
         <transforms:coefficient data-type:parameter="B2-A"  transforms:value="0" />
         <transforms:coefficient data-type:parameter="B3-A"  transforms:value="0" />
         <transforms:coefficient data-type:parameter="B4-A"  transforms:value="0" />
         <transforms:coefficient data-type:parameter="B5-A"  transforms:value="0" />
         <transforms:coefficient data-type:parameter="B6-A"  transforms:value="0" />
         <transforms:coefficient data-type:parameter="B7-A"  transforms:value="0" />
         <transforms:coefficient data-type:parameter="B8-A"  transforms:value="0" />
         <transforms:coefficient data-type:parameter="B9-A"  transforms:value="0" />
         <transforms:coefficient data-type:parameter="B10-A"  transforms:value="0" />
         <transforms:coefficient data-type:parameter="B11-A"  transforms:value="0" />
         <transforms:coefficient data-type:parameter="B12-A"  transforms:value="0" />
         <transforms:coefficient data-type:parameter="B13-A"  transforms:value="0" />
         <transforms:coefficient data-type:parameter="B14-A"  transforms:value="0" />
         <transforms:coefficient data-type:parameter="YG1-A"  transforms:value="0" />
         <transforms:coefficient data-type:parameter="YG2-A"  transforms:value="0" />
         <transforms:coefficient data-type:parameter="YG3-A"  transforms:value="0" />
         <transforms:coefficient data-type:parameter="YG4-A"  transforms:value="1" />
         <transforms:coefficient data-type:parameter="YG5-A"  transforms:value="0" />
         <transforms:coefficient data-type:parameter="YG6-A"  transforms:value="0" />
         <transforms:coefficient data-type:parameter="YG7-A"  transforms:value="0" />
         <transforms:coefficient data-type:parameter="YG8-A"  transforms:value="0" />
         <transforms:coefficient data-type:parameter="YG9-A"  transforms:value="0" />
         <transforms:coefficient data-type:parameter="YG10-A"  transforms:value="0" />
         <transforms:coefficient data-type:parameter="R1-A"  transforms:value="0" />
         <transforms:coefficient data-type:parameter="R2-A"  transforms:value="0" />
         <transforms:coefficient data-type:parameter="R3-A"  transforms:value="0" />
         <transforms:coefficient data-type:parameter="R4-A"  transforms:value="0" />
         <transforms:coefficient data-type:parameter="R5-A"  transforms:value="0" />
         <transforms:coefficient data-type:parameter="R6-A"  transforms:value="0" />
         <transforms:coefficient data-type:parameter="R7-A"  transforms:value="0" />
         <transforms:coefficient data-type:parameter="R8-A"  transforms:value="0" />
       </transforms:spillover>
       <transforms:spillover data-type:parameter="YG5-A"  userProvidedCompInfix="Comp-YG5-A" >
         <transforms:coefficient data-type:parameter="UV1-A"  transforms:value="0" />
         <transforms:coefficient data-type:parameter="UV2-A"  transforms:value="0" />
         <transforms:coefficient data-type:parameter="UV3-A"  transforms:value="0" />
         <transforms:coefficient data-type:parameter="UV4-A"  transforms:value="0" />
         <transforms:coefficient data-type:parameter="UV5-A"  transforms:value="0" />
         <transforms:coefficient data-type:parameter="UV6-A"  transforms:value="0" />
         <transforms:coefficient data-type:parameter="UV7-A"  transforms:value="0" />
         <transforms:coefficient data-type:parameter="UV8-A"  transforms:value="0" />
         <transforms:coefficient data-type:parameter="UV9-A"  transforms:value="0" />
         <transforms:coefficient data-type:parameter="UV10-A"  transforms:value="0" />
         <transforms:coefficient data-type:parameter="UV11-A"  transforms:value="0" />
         <transforms:coefficient data-type:parameter="UV12-A"  transforms:value="0" />
         <transforms:coefficient data-type:parameter="UV13-A"  transforms:value="0" />
         <transforms:coefficient data-type:parameter="UV14-A"  transforms:value="0" />
         <transforms:coefficient data-type:parameter="UV15-A"  transforms:value="0" />
         <transforms:coefficient data-type:parameter="UV16-A"  transforms:value="0" />
         <transforms:coefficient data-type:parameter="V1-A"  transforms:value="0" />
         <transforms:coefficient data-type:parameter="V2-A"  transforms:value="0" />
         <transforms:coefficient data-type:parameter="V3-A"  transforms:value="0" />
         <transforms:coefficient data-type:parameter="V4-A"  transforms:value="0" />
         <transforms:coefficient data-type:parameter="V5-A"  transforms:value="0" />
         <transforms:coefficient data-type:parameter="V6-A"  transforms:value="0" />
         <transforms:coefficient data-type:parameter="V7-A"  transforms:value="0" />
         <transforms:coefficient data-type:parameter="V8-A"  transforms:value="0" />
         <transforms:coefficient data-type:parameter="V9-A"  transforms:value="0" />
         <transforms:coefficient data-type:parameter="V10-A"  transforms:value="0" />
         <transforms:coefficient data-type:parameter="V11-A"  transforms:value="0" />
         <transforms:coefficient data-type:parameter="V12-A"  transforms:value="0" />
         <transforms:coefficient data-type:parameter="V13-A"  transforms:value="0" />
         <transforms:coefficient data-type:parameter="V14-A"  transforms:value="0" />
         <transforms:coefficient data-type:parameter="V15-A"  transforms:value="0" />
         <transforms:coefficient data-type:parameter="V16-A"  transforms:value="0" />
         <transforms:coefficient data-type:parameter="B1-A"  transforms:value="0" />
         <transforms:coefficient data-type:parameter="B2-A"  transforms:value="0" />
         <transforms:coefficient data-type:parameter="B3-A"  transforms:value="0" />
         <transforms:coefficient data-type:parameter="B4-A"  transforms:value="0" />
         <transforms:coefficient data-type:parameter="B5-A"  transforms:value="0" />
         <transforms:coefficient data-type:parameter="B6-A"  transforms:value="0" />
         <transforms:coefficient data-type:parameter="B7-A"  transforms:value="0" />
         <transforms:coefficient data-type:parameter="B8-A"  transforms:value="0" />
         <transforms:coefficient data-type:parameter="B9-A"  transforms:value="0" />
         <transforms:coefficient data-type:parameter="B10-A"  transforms:value="0" />
         <transforms:coefficient data-type:parameter="B11-A"  transforms:value="0" />
         <transforms:coefficient data-type:parameter="B12-A"  transforms:value="0" />
         <transforms:coefficient data-type:parameter="B13-A"  transforms:value="0" />
         <transforms:coefficient data-type:parameter="B14-A"  transforms:value="0" />
         <transforms:coefficient data-type:parameter="YG1-A"  transforms:value="0" />
         <transforms:coefficient data-type:parameter="YG2-A"  transforms:value="0" />
         <transforms:coefficient data-type:parameter="YG3-A"  transforms:value="0" />
         <transforms:coefficient data-type:parameter="YG4-A"  transforms:value="0" />
         <transforms:coefficient data-type:parameter="YG5-A"  transforms:value="1" />
         <transforms:coefficient data-type:parameter="YG6-A"  transforms:value="0" />
         <transforms:coefficient data-type:parameter="YG7-A"  transforms:value="0" />
         <transforms:coefficient data-type:parameter="YG8-A"  transforms:value="0" />
         <transforms:coefficient data-type:parameter="YG9-A"  transforms:value="0" />
         <transforms:coefficient data-type:parameter="YG10-A"  transforms:value="0" />
         <transforms:coefficient data-type:parameter="R1-A"  transforms:value="0" />
         <transforms:coefficient data-type:parameter="R2-A"  transforms:value="0" />
         <transforms:coefficient data-type:parameter="R3-A"  transforms:value="0" />
         <transforms:coefficient data-type:parameter="R4-A"  transforms:value="0" />
         <transforms:coefficient data-type:parameter="R5-A"  transforms:value="0" />
         <transforms:coefficient data-type:parameter="R6-A"  transforms:value="0" />
         <transforms:coefficient data-type:parameter="R7-A"  transforms:value="0" />
         <transforms:coefficient data-type:parameter="R8-A"  transforms:value="0" />
       </transforms:spillover>
       <transforms:spillover data-type:parameter="YG6-A"  userProvidedCompInfix="Comp-YG6-A" >
         <transforms:coefficient data-type:parameter="UV1-A"  transforms:value="0" />
         <transforms:coefficient data-type:parameter="UV2-A"  transforms:value="0" />
         <transforms:coefficient data-type:parameter="UV3-A"  transforms:value="0" />
         <transforms:coefficient data-type:parameter="UV4-A"  transforms:value="0" />
         <transforms:coefficient data-type:parameter="UV5-A"  transforms:value="0" />
         <transforms:coefficient data-type:parameter="UV6-A"  transforms:value="0" />
         <transforms:coefficient data-type:parameter="UV7-A"  transforms:value="0" />
         <transforms:coefficient data-type:parameter="UV8-A"  transforms:value="0" />
         <transforms:coefficient data-type:parameter="UV9-A"  transforms:value="0" />
         <transforms:coefficient data-type:parameter="UV10-A"  transforms:value="0" />
         <transforms:coefficient data-type:parameter="UV11-A"  transforms:value="0" />
         <transforms:coefficient data-type:parameter="UV12-A"  transforms:value="0" />
         <transforms:coefficient data-type:parameter="UV13-A"  transforms:value="0" />
         <transforms:coefficient data-type:parameter="UV14-A"  transforms:value="0" />
         <transforms:coefficient data-type:parameter="UV15-A"  transforms:value="0" />
         <transforms:coefficient data-type:parameter="UV16-A"  transforms:value="0" />
         <transforms:coefficient data-type:parameter="V1-A"  transforms:value="0" />
         <transforms:coefficient data-type:parameter="V2-A"  transforms:value="0" />
         <transforms:coefficient data-type:parameter="V3-A"  transforms:value="0" />
         <transforms:coefficient data-type:parameter="V4-A"  transforms:value="0" />
         <transforms:coefficient data-type:parameter="V5-A"  transforms:value="0" />
         <transforms:coefficient data-type:parameter="V6-A"  transforms:value="0" />
         <transforms:coefficient data-type:parameter="V7-A"  transforms:value="0" />
         <transforms:coefficient data-type:parameter="V8-A"  transforms:value="0" />
         <transforms:coefficient data-type:parameter="V9-A"  transforms:value="0" />
         <transforms:coefficient data-type:parameter="V10-A"  transforms:value="0" />
         <transforms:coefficient data-type:parameter="V11-A"  transforms:value="0" />
         <transforms:coefficient data-type:parameter="V12-A"  transforms:value="0" />
         <transforms:coefficient data-type:parameter="V13-A"  transforms:value="0" />
         <transforms:coefficient data-type:parameter="V14-A"  transforms:value="0" />
         <transforms:coefficient data-type:parameter="V15-A"  transforms:value="0" />
         <transforms:coefficient data-type:parameter="V16-A"  transforms:value="0" />
         <transforms:coefficient data-type:parameter="B1-A"  transforms:value="0" />
         <transforms:coefficient data-type:parameter="B2-A"  transforms:value="0" />
         <transforms:coefficient data-type:parameter="B3-A"  transforms:value="0" />
         <transforms:coefficient data-type:parameter="B4-A"  transforms:value="0" />
         <transforms:coefficient data-type:parameter="B5-A"  transforms:value="0" />
         <transforms:coefficient data-type:parameter="B6-A"  transforms:value="0" />
         <transforms:coefficient data-type:parameter="B7-A"  transforms:value="0" />
         <transforms:coefficient data-type:parameter="B8-A"  transforms:value="0" />
         <transforms:coefficient data-type:parameter="B9-A"  transforms:value="0" />
         <transforms:coefficient data-type:parameter="B10-A"  transforms:value="0" />
         <transforms:coefficient data-type:parameter="B11-A"  transforms:value="0" />
         <transforms:coefficient data-type:parameter="B12-A"  transforms:value="0" />
         <transforms:coefficient data-type:parameter="B13-A"  transforms:value="0" />
         <transforms:coefficient data-type:parameter="B14-A"  transforms:value="0" />
         <transforms:coefficient data-type:parameter="YG1-A"  transforms:value="0" />
         <transforms:coefficient data-type:parameter="YG2-A"  transforms:value="0" />
         <transforms:coefficient data-type:parameter="YG3-A"  transforms:value="0" />
         <transforms:coefficient data-type:parameter="YG4-A"  transforms:value="0" />
         <transforms:coefficient data-type:parameter="YG5-A"  transforms:value="0" />
         <transforms:coefficient data-type:parameter="YG6-A"  transforms:value="1" />
         <transforms:coefficient data-type:parameter="YG7-A"  transforms:value="0" />
         <transforms:coefficient data-type:parameter="YG8-A"  transforms:value="0" />
         <transforms:coefficient data-type:parameter="YG9-A"  transforms:value="0" />
         <transforms:coefficient data-type:parameter="YG10-A"  transforms:value="0" />
         <transforms:coefficient data-type:parameter="R1-A"  transforms:value="0" />
         <transforms:coefficient data-type:parameter="R2-A"  transforms:value="0" />
         <transforms:coefficient data-type:parameter="R3-A"  transforms:value="0" />
         <transforms:coefficient data-type:parameter="R4-A"  transforms:value="0" />
         <transforms:coefficient data-type:parameter="R5-A"  transforms:value="0" />
         <transforms:coefficient data-type:parameter="R6-A"  transforms:value="0" />
         <transforms:coefficient data-type:parameter="R7-A"  transforms:value="0" />
         <transforms:coefficient data-type:parameter="R8-A"  transforms:value="0" />
       </transforms:spillover>
       <transforms:spillover data-type:parameter="YG7-A"  userProvidedCompInfix="Comp-YG7-A" >
         <transforms:coefficient data-type:parameter="UV1-A"  transforms:value="0" />
         <transforms:coefficient data-type:parameter="UV2-A"  transforms:value="0" />
         <transforms:coefficient data-type:parameter="UV3-A"  transforms:value="0" />
         <transforms:coefficient data-type:parameter="UV4-A"  transforms:value="0" />
         <transforms:coefficient data-type:parameter="UV5-A"  transforms:value="0" />
         <transforms:coefficient data-type:parameter="UV6-A"  transforms:value="0" />
         <transforms:coefficient data-type:parameter="UV7-A"  transforms:value="0" />
         <transforms:coefficient data-type:parameter="UV8-A"  transforms:value="0" />
         <transforms:coefficient data-type:parameter="UV9-A"  transforms:value="0" />
         <transforms:coefficient data-type:parameter="UV10-A"  transforms:value="0" />
         <transforms:coefficient data-type:parameter="UV11-A"  transforms:value="0" />
         <transforms:coefficient data-type:parameter="UV12-A"  transforms:value="0" />
         <transforms:coefficient data-type:parameter="UV13-A"  transforms:value="0" />
         <transforms:coefficient data-type:parameter="UV14-A"  transforms:value="0" />
         <transforms:coefficient data-type:parameter="UV15-A"  transforms:value="0" />
         <transforms:coefficient data-type:parameter="UV16-A"  transforms:value="0" />
         <transforms:coefficient data-type:parameter="V1-A"  transforms:value="0" />
         <transforms:coefficient data-type:parameter="V2-A"  transforms:value="0" />
         <transforms:coefficient data-type:parameter="V3-A"  transforms:value="0" />
         <transforms:coefficient data-type:parameter="V4-A"  transforms:value="0" />
         <transforms:coefficient data-type:parameter="V5-A"  transforms:value="0" />
         <transforms:coefficient data-type:parameter="V6-A"  transforms:value="0" />
         <transforms:coefficient data-type:parameter="V7-A"  transforms:value="0" />
         <transforms:coefficient data-type:parameter="V8-A"  transforms:value="0" />
         <transforms:coefficient data-type:parameter="V9-A"  transforms:value="0" />
         <transforms:coefficient data-type:parameter="V10-A"  transforms:value="0" />
         <transforms:coefficient data-type:parameter="V11-A"  transforms:value="0" />
         <transforms:coefficient data-type:parameter="V12-A"  transforms:value="0" />
         <transforms:coefficient data-type:parameter="V13-A"  transforms:value="0" />
         <transforms:coefficient data-type:parameter="V14-A"  transforms:value="0" />
         <transforms:coefficient data-type:parameter="V15-A"  transforms:value="0" />
         <transforms:coefficient data-type:parameter="V16-A"  transforms:value="0" />
         <transforms:coefficient data-type:parameter="B1-A"  transforms:value="0" />
         <transforms:coefficient data-type:parameter="B2-A"  transforms:value="0" />
         <transforms:coefficient data-type:parameter="B3-A"  transforms:value="0" />
         <transforms:coefficient data-type:parameter="B4-A"  transforms:value="0" />
         <transforms:coefficient data-type:parameter="B5-A"  transforms:value="0" />
         <transforms:coefficient data-type:parameter="B6-A"  transforms:value="0" />
         <transforms:coefficient data-type:parameter="B7-A"  transforms:value="0" />
         <transforms:coefficient data-type:parameter="B8-A"  transforms:value="0" />
         <transforms:coefficient data-type:parameter="B9-A"  transforms:value="0" />
         <transforms:coefficient data-type:parameter="B10-A"  transforms:value="0" />
         <transforms:coefficient data-type:parameter="B11-A"  transforms:value="0" />
         <transforms:coefficient data-type:parameter="B12-A"  transforms:value="0" />
         <transforms:coefficient data-type:parameter="B13-A"  transforms:value="0" />
         <transforms:coefficient data-type:parameter="B14-A"  transforms:value="0" />
         <transforms:coefficient data-type:parameter="YG1-A"  transforms:value="0" />
         <transforms:coefficient data-type:parameter="YG2-A"  transforms:value="0" />
         <transforms:coefficient data-type:parameter="YG3-A"  transforms:value="0" />
         <transforms:coefficient data-type:parameter="YG4-A"  transforms:value="0" />
         <transforms:coefficient data-type:parameter="YG5-A"  transforms:value="0" />
         <transforms:coefficient data-type:parameter="YG6-A"  transforms:value="0" />
         <transforms:coefficient data-type:parameter="YG7-A"  transforms:value="1" />
         <transforms:coefficient data-type:parameter="YG8-A"  transforms:value="0" />
         <transforms:coefficient data-type:parameter="YG9-A"  transforms:value="0" />
         <transforms:coefficient data-type:parameter="YG10-A"  transforms:value="0" />
         <transforms:coefficient data-type:parameter="R1-A"  transforms:value="0" />
         <transforms:coefficient data-type:parameter="R2-A"  transforms:value="0" />
         <transforms:coefficient data-type:parameter="R3-A"  transforms:value="0" />
         <transforms:coefficient data-type:parameter="R4-A"  transforms:value="0" />
         <transforms:coefficient data-type:parameter="R5-A"  transforms:value="0" />
         <transforms:coefficient data-type:parameter="R6-A"  transforms:value="0" />
         <transforms:coefficient data-type:parameter="R7-A"  transforms:value="0" />
         <transforms:coefficient data-type:parameter="R8-A"  transforms:value="0" />
       </transforms:spillover>
       <transforms:spillover data-type:parameter="YG8-A"  userProvidedCompInfix="Comp-YG8-A" >
         <transforms:coefficient data-type:parameter="UV1-A"  transforms:value="0" />
         <transforms:coefficient data-type:parameter="UV2-A"  transforms:value="0" />
         <transforms:coefficient data-type:parameter="UV3-A"  transforms:value="0" />
         <transforms:coefficient data-type:parameter="UV4-A"  transforms:value="0" />
         <transforms:coefficient data-type:parameter="UV5-A"  transforms:value="0" />
         <transforms:coefficient data-type:parameter="UV6-A"  transforms:value="0" />
         <transforms:coefficient data-type:parameter="UV7-A"  transforms:value="0" />
         <transforms:coefficient data-type:parameter="UV8-A"  transforms:value="0" />
         <transforms:coefficient data-type:parameter="UV9-A"  transforms:value="0" />
         <transforms:coefficient data-type:parameter="UV10-A"  transforms:value="0" />
         <transforms:coefficient data-type:parameter="UV11-A"  transforms:value="0" />
         <transforms:coefficient data-type:parameter="UV12-A"  transforms:value="0" />
         <transforms:coefficient data-type:parameter="UV13-A"  transforms:value="0" />
         <transforms:coefficient data-type:parameter="UV14-A"  transforms:value="0" />
         <transforms:coefficient data-type:parameter="UV15-A"  transforms:value="0" />
         <transforms:coefficient data-type:parameter="UV16-A"  transforms:value="0" />
         <transforms:coefficient data-type:parameter="V1-A"  transforms:value="0" />
         <transforms:coefficient data-type:parameter="V2-A"  transforms:value="0" />
         <transforms:coefficient data-type:parameter="V3-A"  transforms:value="0" />
         <transforms:coefficient data-type:parameter="V4-A"  transforms:value="0" />
         <transforms:coefficient data-type:parameter="V5-A"  transforms:value="0" />
         <transforms:coefficient data-type:parameter="V6-A"  transforms:value="0" />
         <transforms:coefficient data-type:parameter="V7-A"  transforms:value="0" />
         <transforms:coefficient data-type:parameter="V8-A"  transforms:value="0" />
         <transforms:coefficient data-type:parameter="V9-A"  transforms:value="0" />
         <transforms:coefficient data-type:parameter="V10-A"  transforms:value="0" />
         <transforms:coefficient data-type:parameter="V11-A"  transforms:value="0" />
         <transforms:coefficient data-type:parameter="V12-A"  transforms:value="0" />
         <transforms:coefficient data-type:parameter="V13-A"  transforms:value="0" />
         <transforms:coefficient data-type:parameter="V14-A"  transforms:value="0" />
         <transforms:coefficient data-type:parameter="V15-A"  transforms:value="0" />
         <transforms:coefficient data-type:parameter="V16-A"  transforms:value="0" />
         <transforms:coefficient data-type:parameter="B1-A"  transforms:value="0" />
         <transforms:coefficient data-type:parameter="B2-A"  transforms:value="0" />
         <transforms:coefficient data-type:parameter="B3-A"  transforms:value="0" />
         <transforms:coefficient data-type:parameter="B4-A"  transforms:value="0" />
         <transforms:coefficient data-type:parameter="B5-A"  transforms:value="0" />
         <transforms:coefficient data-type:parameter="B6-A"  transforms:value="0" />
         <transforms:coefficient data-type:parameter="B7-A"  transforms:value="0" />
         <transforms:coefficient data-type:parameter="B8-A"  transforms:value="0" />
         <transforms:coefficient data-type:parameter="B9-A"  transforms:value="0" />
         <transforms:coefficient data-type:parameter="B10-A"  transforms:value="0" />
         <transforms:coefficient data-type:parameter="B11-A"  transforms:value="0" />
         <transforms:coefficient data-type:parameter="B12-A"  transforms:value="0" />
         <transforms:coefficient data-type:parameter="B13-A"  transforms:value="0" />
         <transforms:coefficient data-type:parameter="B14-A"  transforms:value="0" />
         <transforms:coefficient data-type:parameter="YG1-A"  transforms:value="0" />
         <transforms:coefficient data-type:parameter="YG2-A"  transforms:value="0" />
         <transforms:coefficient data-type:parameter="YG3-A"  transforms:value="0" />
         <transforms:coefficient data-type:parameter="YG4-A"  transforms:value="0" />
         <transforms:coefficient data-type:parameter="YG5-A"  transforms:value="0" />
         <transforms:coefficient data-type:parameter="YG6-A"  transforms:value="0" />
         <transforms:coefficient data-type:parameter="YG7-A"  transforms:value="0" />
         <transforms:coefficient data-type:parameter="YG8-A"  transforms:value="1" />
         <transforms:coefficient data-type:parameter="YG9-A"  transforms:value="0" />
         <transforms:coefficient data-type:parameter="YG10-A"  transforms:value="0" />
         <transforms:coefficient data-type:parameter="R1-A"  transforms:value="0" />
         <transforms:coefficient data-type:parameter="R2-A"  transforms:value="0" />
         <transforms:coefficient data-type:parameter="R3-A"  transforms:value="0" />
         <transforms:coefficient data-type:parameter="R4-A"  transforms:value="0" />
         <transforms:coefficient data-type:parameter="R5-A"  transforms:value="0" />
         <transforms:coefficient data-type:parameter="R6-A"  transforms:value="0" />
         <transforms:coefficient data-type:parameter="R7-A"  transforms:value="0" />
         <transforms:coefficient data-type:parameter="R8-A"  transforms:value="0" />
       </transforms:spillover>
       <transforms:spillover data-type:parameter="YG9-A"  userProvidedCompInfix="Comp-YG9-A" >
         <transforms:coefficient data-type:parameter="UV1-A"  transforms:value="0" />
         <transforms:coefficient data-type:parameter="UV2-A"  transforms:value="0" />
         <transforms:coefficient data-type:parameter="UV3-A"  transforms:value="0" />
         <transforms:coefficient data-type:parameter="UV4-A"  transforms:value="0" />
         <transforms:coefficient data-type:parameter="UV5-A"  transforms:value="0" />
         <transforms:coefficient data-type:parameter="UV6-A"  transforms:value="0" />
         <transforms:coefficient data-type:parameter="UV7-A"  transforms:value="0" />
         <transforms:coefficient data-type:parameter="UV8-A"  transforms:value="0" />
         <transforms:coefficient data-type:parameter="UV9-A"  transforms:value="0" />
         <transforms:coefficient data-type:parameter="UV10-A"  transforms:value="0" />
         <transforms:coefficient data-type:parameter="UV11-A"  transforms:value="0" />
         <transforms:coefficient data-type:parameter="UV12-A"  transforms:value="0" />
         <transforms:coefficient data-type:parameter="UV13-A"  transforms:value="0" />
         <transforms:coefficient data-type:parameter="UV14-A"  transforms:value="0" />
         <transforms:coefficient data-type:parameter="UV15-A"  transforms:value="0" />
         <transforms:coefficient data-type:parameter="UV16-A"  transforms:value="0" />
         <transforms:coefficient data-type:parameter="V1-A"  transforms:value="0" />
         <transforms:coefficient data-type:parameter="V2-A"  transforms:value="0" />
         <transforms:coefficient data-type:parameter="V3-A"  transforms:value="0" />
         <transforms:coefficient data-type:parameter="V4-A"  transforms:value="0" />
         <transforms:coefficient data-type:parameter="V5-A"  transforms:value="0" />
         <transforms:coefficient data-type:parameter="V6-A"  transforms:value="0" />
         <transforms:coefficient data-type:parameter="V7-A"  transforms:value="0" />
         <transforms:coefficient data-type:parameter="V8-A"  transforms:value="0" />
         <transforms:coefficient data-type:parameter="V9-A"  transforms:value="0" />
         <transforms:coefficient data-type:parameter="V10-A"  transforms:value="0" />
         <transforms:coefficient data-type:parameter="V11-A"  transforms:value="0" />
         <transforms:coefficient data-type:parameter="V12-A"  transforms:value="0" />
         <transforms:coefficient data-type:parameter="V13-A"  transforms:value="0" />
         <transforms:coefficient data-type:parameter="V14-A"  transforms:value="0" />
         <transforms:coefficient data-type:parameter="V15-A"  transforms:value="0" />
         <transforms:coefficient data-type:parameter="V16-A"  transforms:value="0" />
         <transforms:coefficient data-type:parameter="B1-A"  transforms:value="0" />
         <transforms:coefficient data-type:parameter="B2-A"  transforms:value="0" />
         <transforms:coefficient data-type:parameter="B3-A"  transforms:value="0" />
         <transforms:coefficient data-type:parameter="B4-A"  transforms:value="0" />
         <transforms:coefficient data-type:parameter="B5-A"  transforms:value="0" />
         <transforms:coefficient data-type:parameter="B6-A"  transforms:value="0" />
         <transforms:coefficient data-type:parameter="B7-A"  transforms:value="0" />
         <transforms:coefficient data-type:parameter="B8-A"  transforms:value="0" />
         <transforms:coefficient data-type:parameter="B9-A"  transforms:value="0" />
         <transforms:coefficient data-type:parameter="B10-A"  transforms:value="0" />
         <transforms:coefficient data-type:parameter="B11-A"  transforms:value="0" />
         <transforms:coefficient data-type:parameter="B12-A"  transforms:value="0" />
         <transforms:coefficient data-type:parameter="B13-A"  transforms:value="0" />
         <transforms:coefficient data-type:parameter="B14-A"  transforms:value="0" />
         <transforms:coefficient data-type:parameter="YG1-A"  transforms:value="0" />
         <transforms:coefficient data-type:parameter="YG2-A"  transforms:value="0" />
         <transforms:coefficient data-type:parameter="YG3-A"  transforms:value="0" />
         <transforms:coefficient data-type:parameter="YG4-A"  transforms:value="0" />
         <transforms:coefficient data-type:parameter="YG5-A"  transforms:value="0" />
         <transforms:coefficient data-type:parameter="YG6-A"  transforms:value="0" />
         <transforms:coefficient data-type:parameter="YG7-A"  transforms:value="0" />
         <transforms:coefficient data-type:parameter="YG8-A"  transforms:value="0" />
         <transforms:coefficient data-type:parameter="YG9-A"  transforms:value="1" />
         <transforms:coefficient data-type:parameter="YG10-A"  transforms:value="0" />
         <transforms:coefficient data-type:parameter="R1-A"  transforms:value="0" />
         <transforms:coefficient data-type:parameter="R2-A"  transforms:value="0" />
         <transforms:coefficient data-type:parameter="R3-A"  transforms:value="0" />
         <transforms:coefficient data-type:parameter="R4-A"  transforms:value="0" />
         <transforms:coefficient data-type:parameter="R5-A"  transforms:value="0" />
         <transforms:coefficient data-type:parameter="R6-A"  transforms:value="0" />
         <transforms:coefficient data-type:parameter="R7-A"  transforms:value="0" />
         <transforms:coefficient data-type:parameter="R8-A"  transforms:value="0" />
       </transforms:spillover>
       <transforms:spillover data-type:parameter="YG10-A"  userProvidedCompInfix="Comp-YG10-A" >
         <transforms:coefficient data-type:parameter="UV1-A"  transforms:value="0" />
         <transforms:coefficient data-type:parameter="UV2-A"  transforms:value="0" />
         <transforms:coefficient data-type:parameter="UV3-A"  transforms:value="0" />
         <transforms:coefficient data-type:parameter="UV4-A"  transforms:value="0" />
         <transforms:coefficient data-type:parameter="UV5-A"  transforms:value="0" />
         <transforms:coefficient data-type:parameter="UV6-A"  transforms:value="0" />
         <transforms:coefficient data-type:parameter="UV7-A"  transforms:value="0" />
         <transforms:coefficient data-type:parameter="UV8-A"  transforms:value="0" />
         <transforms:coefficient data-type:parameter="UV9-A"  transforms:value="0" />
         <transforms:coefficient data-type:parameter="UV10-A"  transforms:value="0" />
         <transforms:coefficient data-type:parameter="UV11-A"  transforms:value="0" />
         <transforms:coefficient data-type:parameter="UV12-A"  transforms:value="0" />
         <transforms:coefficient data-type:parameter="UV13-A"  transforms:value="0" />
         <transforms:coefficient data-type:parameter="UV14-A"  transforms:value="0" />
         <transforms:coefficient data-type:parameter="UV15-A"  transforms:value="0" />
         <transforms:coefficient data-type:parameter="UV16-A"  transforms:value="0" />
         <transforms:coefficient data-type:parameter="V1-A"  transforms:value="0" />
         <transforms:coefficient data-type:parameter="V2-A"  transforms:value="0" />
         <transforms:coefficient data-type:parameter="V3-A"  transforms:value="0" />
         <transforms:coefficient data-type:parameter="V4-A"  transforms:value="0" />
         <transforms:coefficient data-type:parameter="V5-A"  transforms:value="0" />
         <transforms:coefficient data-type:parameter="V6-A"  transforms:value="0" />
         <transforms:coefficient data-type:parameter="V7-A"  transforms:value="0" />
         <transforms:coefficient data-type:parameter="V8-A"  transforms:value="0" />
         <transforms:coefficient data-type:parameter="V9-A"  transforms:value="0" />
         <transforms:coefficient data-type:parameter="V10-A"  transforms:value="0" />
         <transforms:coefficient data-type:parameter="V11-A"  transforms:value="0" />
         <transforms:coefficient data-type:parameter="V12-A"  transforms:value="0" />
         <transforms:coefficient data-type:parameter="V13-A"  transforms:value="0" />
         <transforms:coefficient data-type:parameter="V14-A"  transforms:value="0" />
         <transforms:coefficient data-type:parameter="V15-A"  transforms:value="0" />
         <transforms:coefficient data-type:parameter="V16-A"  transforms:value="0" />
         <transforms:coefficient data-type:parameter="B1-A"  transforms:value="0" />
         <transforms:coefficient data-type:parameter="B2-A"  transforms:value="0" />
         <transforms:coefficient data-type:parameter="B3-A"  transforms:value="0" />
         <transforms:coefficient data-type:parameter="B4-A"  transforms:value="0" />
         <transforms:coefficient data-type:parameter="B5-A"  transforms:value="0" />
         <transforms:coefficient data-type:parameter="B6-A"  transforms:value="0" />
         <transforms:coefficient data-type:parameter="B7-A"  transforms:value="0" />
         <transforms:coefficient data-type:parameter="B8-A"  transforms:value="0" />
         <transforms:coefficient data-type:parameter="B9-A"  transforms:value="0" />
         <transforms:coefficient data-type:parameter="B10-A"  transforms:value="0" />
         <transforms:coefficient data-type:parameter="B11-A"  transforms:value="0" />
         <transforms:coefficient data-type:parameter="B12-A"  transforms:value="0" />
         <transforms:coefficient data-type:parameter="B13-A"  transforms:value="0" />
         <transforms:coefficient data-type:parameter="B14-A"  transforms:value="0" />
         <transforms:coefficient data-type:parameter="YG1-A"  transforms:value="0" />
         <transforms:coefficient data-type:parameter="YG2-A"  transforms:value="0" />
         <transforms:coefficient data-type:parameter="YG3-A"  transforms:value="0" />
         <transforms:coefficient data-type:parameter="YG4-A"  transforms:value="0" />
         <transforms:coefficient data-type:parameter="YG5-A"  transforms:value="0" />
         <transforms:coefficient data-type:parameter="YG6-A"  transforms:value="0" />
         <transforms:coefficient data-type:parameter="YG7-A"  transforms:value="0" />
         <transforms:coefficient data-type:parameter="YG8-A"  transforms:value="0" />
         <transforms:coefficient data-type:parameter="YG9-A"  transforms:value="0" />
         <transforms:coefficient data-type:parameter="YG10-A"  transforms:value="1" />
         <transforms:coefficient data-type:parameter="R1-A"  transforms:value="0" />
         <transforms:coefficient data-type:parameter="R2-A"  transforms:value="0" />
         <transforms:coefficient data-type:parameter="R3-A"  transforms:value="0" />
         <transforms:coefficient data-type:parameter="R4-A"  transforms:value="0" />
         <transforms:coefficient data-type:parameter="R5-A"  transforms:value="0" />
         <transforms:coefficient data-type:parameter="R6-A"  transforms:value="0" />
         <transforms:coefficient data-type:parameter="R7-A"  transforms:value="0" />
         <transforms:coefficient data-type:parameter="R8-A"  transforms:value="0" />
       </transforms:spillover>
       <transforms:spillover data-type:parameter="R1-A"  userProvidedCompInfix="Comp-R1-A" >
         <transforms:coefficient data-type:parameter="UV1-A"  transforms:value="0" />
         <transforms:coefficient data-type:parameter="UV2-A"  transforms:value="0" />
         <transforms:coefficient data-type:parameter="UV3-A"  transforms:value="0" />
         <transforms:coefficient data-type:parameter="UV4-A"  transforms:value="0" />
         <transforms:coefficient data-type:parameter="UV5-A"  transforms:value="0" />
         <transforms:coefficient data-type:parameter="UV6-A"  transforms:value="0" />
         <transforms:coefficient data-type:parameter="UV7-A"  transforms:value="0" />
         <transforms:coefficient data-type:parameter="UV8-A"  transforms:value="0" />
         <transforms:coefficient data-type:parameter="UV9-A"  transforms:value="0" />
         <transforms:coefficient data-type:parameter="UV10-A"  transforms:value="0" />
         <transforms:coefficient data-type:parameter="UV11-A"  transforms:value="0" />
         <transforms:coefficient data-type:parameter="UV12-A"  transforms:value="0" />
         <transforms:coefficient data-type:parameter="UV13-A"  transforms:value="0" />
         <transforms:coefficient data-type:parameter="UV14-A"  transforms:value="0" />
         <transforms:coefficient data-type:parameter="UV15-A"  transforms:value="0" />
         <transforms:coefficient data-type:parameter="UV16-A"  transforms:value="0" />
         <transforms:coefficient data-type:parameter="V1-A"  transforms:value="0" />
         <transforms:coefficient data-type:parameter="V2-A"  transforms:value="0" />
         <transforms:coefficient data-type:parameter="V3-A"  transforms:value="0" />
         <transforms:coefficient data-type:parameter="V4-A"  transforms:value="0" />
         <transforms:coefficient data-type:parameter="V5-A"  transforms:value="0" />
         <transforms:coefficient data-type:parameter="V6-A"  transforms:value="0" />
         <transforms:coefficient data-type:parameter="V7-A"  transforms:value="0" />
         <transforms:coefficient data-type:parameter="V8-A"  transforms:value="0" />
         <transforms:coefficient data-type:parameter="V9-A"  transforms:value="0" />
         <transforms:coefficient data-type:parameter="V10-A"  transforms:value="0" />
         <transforms:coefficient data-type:parameter="V11-A"  transforms:value="0" />
         <transforms:coefficient data-type:parameter="V12-A"  transforms:value="0" />
         <transforms:coefficient data-type:parameter="V13-A"  transforms:value="0" />
         <transforms:coefficient data-type:parameter="V14-A"  transforms:value="0" />
         <transforms:coefficient data-type:parameter="V15-A"  transforms:value="0" />
         <transforms:coefficient data-type:parameter="V16-A"  transforms:value="0" />
         <transforms:coefficient data-type:parameter="B1-A"  transforms:value="0" />
         <transforms:coefficient data-type:parameter="B2-A"  transforms:value="0" />
         <transforms:coefficient data-type:parameter="B3-A"  transforms:value="0" />
         <transforms:coefficient data-type:parameter="B4-A"  transforms:value="0" />
         <transforms:coefficient data-type:parameter="B5-A"  transforms:value="0" />
         <transforms:coefficient data-type:parameter="B6-A"  transforms:value="0" />
         <transforms:coefficient data-type:parameter="B7-A"  transforms:value="0" />
         <transforms:coefficient data-type:parameter="B8-A"  transforms:value="0" />
         <transforms:coefficient data-type:parameter="B9-A"  transforms:value="0" />
         <transforms:coefficient data-type:parameter="B10-A"  transforms:value="0" />
         <transforms:coefficient data-type:parameter="B11-A"  transforms:value="0" />
         <transforms:coefficient data-type:parameter="B12-A"  transforms:value="0" />
         <transforms:coefficient data-type:parameter="B13-A"  transforms:value="0" />
         <transforms:coefficient data-type:parameter="B14-A"  transforms:value="0" />
         <transforms:coefficient data-type:parameter="YG1-A"  transforms:value="0" />
         <transforms:coefficient data-type:parameter="YG2-A"  transforms:value="0" />
         <transforms:coefficient data-type:parameter="YG3-A"  transforms:value="0" />
         <transforms:coefficient data-type:parameter="YG4-A"  transforms:value="0" />
         <transforms:coefficient data-type:parameter="YG5-A"  transforms:value="0" />
         <transforms:coefficient data-type:parameter="YG6-A"  transforms:value="0" />
         <transforms:coefficient data-type:parameter="YG7-A"  transforms:value="0" />
         <transforms:coefficient data-type:parameter="YG8-A"  transforms:value="0" />
         <transforms:coefficient data-type:parameter="YG9-A"  transforms:value="0" />
         <transforms:coefficient data-type:parameter="YG10-A"  transforms:value="0" />
         <transforms:coefficient data-type:parameter="R1-A"  transforms:value="1" />
         <transforms:coefficient data-type:parameter="R2-A"  transforms:value="0" />
         <transforms:coefficient data-type:parameter="R3-A"  transforms:value="0" />
         <transforms:coefficient data-type:parameter="R4-A"  transforms:value="0" />
         <transforms:coefficient data-type:parameter="R5-A"  transforms:value="0" />
         <transforms:coefficient data-type:parameter="R6-A"  transforms:value="0" />
         <transforms:coefficient data-type:parameter="R7-A"  transforms:value="0" />
         <transforms:coefficient data-type:parameter="R8-A"  transforms:value="0" />
       </transforms:spillover>
       <transforms:spillover data-type:parameter="R2-A"  userProvidedCompInfix="Comp-R2-A" >
         <transforms:coefficient data-type:parameter="UV1-A"  transforms:value="0" />
         <transforms:coefficient data-type:parameter="UV2-A"  transforms:value="0" />
         <transforms:coefficient data-type:parameter="UV3-A"  transforms:value="0" />
         <transforms:coefficient data-type:parameter="UV4-A"  transforms:value="0" />
         <transforms:coefficient data-type:parameter="UV5-A"  transforms:value="0" />
         <transforms:coefficient data-type:parameter="UV6-A"  transforms:value="0" />
         <transforms:coefficient data-type:parameter="UV7-A"  transforms:value="0" />
         <transforms:coefficient data-type:parameter="UV8-A"  transforms:value="0" />
         <transforms:coefficient data-type:parameter="UV9-A"  transforms:value="0" />
         <transforms:coefficient data-type:parameter="UV10-A"  transforms:value="0" />
         <transforms:coefficient data-type:parameter="UV11-A"  transforms:value="0" />
         <transforms:coefficient data-type:parameter="UV12-A"  transforms:value="0" />
         <transforms:coefficient data-type:parameter="UV13-A"  transforms:value="0" />
         <transforms:coefficient data-type:parameter="UV14-A"  transforms:value="0" />
         <transforms:coefficient data-type:parameter="UV15-A"  transforms:value="0" />
         <transforms:coefficient data-type:parameter="UV16-A"  transforms:value="0" />
         <transforms:coefficient data-type:parameter="V1-A"  transforms:value="0" />
         <transforms:coefficient data-type:parameter="V2-A"  transforms:value="0" />
         <transforms:coefficient data-type:parameter="V3-A"  transforms:value="0" />
         <transforms:coefficient data-type:parameter="V4-A"  transforms:value="0" />
         <transforms:coefficient data-type:parameter="V5-A"  transforms:value="0" />
         <transforms:coefficient data-type:parameter="V6-A"  transforms:value="0" />
         <transforms:coefficient data-type:parameter="V7-A"  transforms:value="0" />
         <transforms:coefficient data-type:parameter="V8-A"  transforms:value="0" />
         <transforms:coefficient data-type:parameter="V9-A"  transforms:value="0" />
         <transforms:coefficient data-type:parameter="V10-A"  transforms:value="0" />
         <transforms:coefficient data-type:parameter="V11-A"  transforms:value="0" />
         <transforms:coefficient data-type:parameter="V12-A"  transforms:value="0" />
         <transforms:coefficient data-type:parameter="V13-A"  transforms:value="0" />
         <transforms:coefficient data-type:parameter="V14-A"  transforms:value="0" />
         <transforms:coefficient data-type:parameter="V15-A"  transforms:value="0" />
         <transforms:coefficient data-type:parameter="V16-A"  transforms:value="0" />
         <transforms:coefficient data-type:parameter="B1-A"  transforms:value="0" />
         <transforms:coefficient data-type:parameter="B2-A"  transforms:value="0" />
         <transforms:coefficient data-type:parameter="B3-A"  transforms:value="0" />
         <transforms:coefficient data-type:parameter="B4-A"  transforms:value="0" />
         <transforms:coefficient data-type:parameter="B5-A"  transforms:value="0" />
         <transforms:coefficient data-type:parameter="B6-A"  transforms:value="0" />
         <transforms:coefficient data-type:parameter="B7-A"  transforms:value="0" />
         <transforms:coefficient data-type:parameter="B8-A"  transforms:value="0" />
         <transforms:coefficient data-type:parameter="B9-A"  transforms:value="0" />
         <transforms:coefficient data-type:parameter="B10-A"  transforms:value="0" />
         <transforms:coefficient data-type:parameter="B11-A"  transforms:value="0" />
         <transforms:coefficient data-type:parameter="B12-A"  transforms:value="0" />
         <transforms:coefficient data-type:parameter="B13-A"  transforms:value="0" />
         <transforms:coefficient data-type:parameter="B14-A"  transforms:value="0" />
         <transforms:coefficient data-type:parameter="YG1-A"  transforms:value="0" />
         <transforms:coefficient data-type:parameter="YG2-A"  transforms:value="0" />
         <transforms:coefficient data-type:parameter="YG3-A"  transforms:value="0" />
         <transforms:coefficient data-type:parameter="YG4-A"  transforms:value="0" />
         <transforms:coefficient data-type:parameter="YG5-A"  transforms:value="0" />
         <transforms:coefficient data-type:parameter="YG6-A"  transforms:value="0" />
         <transforms:coefficient data-type:parameter="YG7-A"  transforms:value="0" />
         <transforms:coefficient data-type:parameter="YG8-A"  transforms:value="0" />
         <transforms:coefficient data-type:parameter="YG9-A"  transforms:value="0" />
         <transforms:coefficient data-type:parameter="YG10-A"  transforms:value="0" />
         <transforms:coefficient data-type:parameter="R1-A"  transforms:value="0" />
         <transforms:coefficient data-type:parameter="R2-A"  transforms:value="1" />
         <transforms:coefficient data-type:parameter="R3-A"  transforms:value="0" />
         <transforms:coefficient data-type:parameter="R4-A"  transforms:value="0" />
         <transforms:coefficient data-type:parameter="R5-A"  transforms:value="0" />
         <transforms:coefficient data-type:parameter="R6-A"  transforms:value="0" />
         <transforms:coefficient data-type:parameter="R7-A"  transforms:value="0" />
         <transforms:coefficient data-type:parameter="R8-A"  transforms:value="0" />
       </transforms:spillover>
       <transforms:spillover data-type:parameter="R3-A"  userProvidedCompInfix="Comp-R3-A" >
         <transforms:coefficient data-type:parameter="UV1-A"  transforms:value="0" />
         <transforms:coefficient data-type:parameter="UV2-A"  transforms:value="0" />
         <transforms:coefficient data-type:parameter="UV3-A"  transforms:value="0" />
         <transforms:coefficient data-type:parameter="UV4-A"  transforms:value="0" />
         <transforms:coefficient data-type:parameter="UV5-A"  transforms:value="0" />
         <transforms:coefficient data-type:parameter="UV6-A"  transforms:value="0" />
         <transforms:coefficient data-type:parameter="UV7-A"  transforms:value="0" />
         <transforms:coefficient data-type:parameter="UV8-A"  transforms:value="0" />
         <transforms:coefficient data-type:parameter="UV9-A"  transforms:value="0" />
         <transforms:coefficient data-type:parameter="UV10-A"  transforms:value="0" />
         <transforms:coefficient data-type:parameter="UV11-A"  transforms:value="0" />
         <transforms:coefficient data-type:parameter="UV12-A"  transforms:value="0" />
         <transforms:coefficient data-type:parameter="UV13-A"  transforms:value="0" />
         <transforms:coefficient data-type:parameter="UV14-A"  transforms:value="0" />
         <transforms:coefficient data-type:parameter="UV15-A"  transforms:value="0" />
         <transforms:coefficient data-type:parameter="UV16-A"  transforms:value="0" />
         <transforms:coefficient data-type:parameter="V1-A"  transforms:value="0" />
         <transforms:coefficient data-type:parameter="V2-A"  transforms:value="0" />
         <transforms:coefficient data-type:parameter="V3-A"  transforms:value="0" />
         <transforms:coefficient data-type:parameter="V4-A"  transforms:value="0" />
         <transforms:coefficient data-type:parameter="V5-A"  transforms:value="0" />
         <transforms:coefficient data-type:parameter="V6-A"  transforms:value="0" />
         <transforms:coefficient data-type:parameter="V7-A"  transforms:value="0" />
         <transforms:coefficient data-type:parameter="V8-A"  transforms:value="0" />
         <transforms:coefficient data-type:parameter="V9-A"  transforms:value="0" />
         <transforms:coefficient data-type:parameter="V10-A"  transforms:value="0" />
         <transforms:coefficient data-type:parameter="V11-A"  transforms:value="0" />
         <transforms:coefficient data-type:parameter="V12-A"  transforms:value="0" />
         <transforms:coefficient data-type:parameter="V13-A"  transforms:value="0" />
         <transforms:coefficient data-type:parameter="V14-A"  transforms:value="0" />
         <transforms:coefficient data-type:parameter="V15-A"  transforms:value="0" />
         <transforms:coefficient data-type:parameter="V16-A"  transforms:value="0" />
         <transforms:coefficient data-type:parameter="B1-A"  transforms:value="0" />
         <transforms:coefficient data-type:parameter="B2-A"  transforms:value="0" />
         <transforms:coefficient data-type:parameter="B3-A"  transforms:value="0" />
         <transforms:coefficient data-type:parameter="B4-A"  transforms:value="0" />
         <transforms:coefficient data-type:parameter="B5-A"  transforms:value="0" />
         <transforms:coefficient data-type:parameter="B6-A"  transforms:value="0" />
         <transforms:coefficient data-type:parameter="B7-A"  transforms:value="0" />
         <transforms:coefficient data-type:parameter="B8-A"  transforms:value="0" />
         <transforms:coefficient data-type:parameter="B9-A"  transforms:value="0" />
         <transforms:coefficient data-type:parameter="B10-A"  transforms:value="0" />
         <transforms:coefficient data-type:parameter="B11-A"  transforms:value="0" />
         <transforms:coefficient data-type:parameter="B12-A"  transforms:value="0" />
         <transforms:coefficient data-type:parameter="B13-A"  transforms:value="0" />
         <transforms:coefficient data-type:parameter="B14-A"  transforms:value="0" />
         <transforms:coefficient data-type:parameter="YG1-A"  transforms:value="0" />
         <transforms:coefficient data-type:parameter="YG2-A"  transforms:value="0" />
         <transforms:coefficient data-type:parameter="YG3-A"  transforms:value="0" />
         <transforms:coefficient data-type:parameter="YG4-A"  transforms:value="0" />
         <transforms:coefficient data-type:parameter="YG5-A"  transforms:value="0" />
         <transforms:coefficient data-type:parameter="YG6-A"  transforms:value="0" />
         <transforms:coefficient data-type:parameter="YG7-A"  transforms:value="0" />
         <transforms:coefficient data-type:parameter="YG8-A"  transforms:value="0" />
         <transforms:coefficient data-type:parameter="YG9-A"  transforms:value="0" />
         <transforms:coefficient data-type:parameter="YG10-A"  transforms:value="0" />
         <transforms:coefficient data-type:parameter="R1-A"  transforms:value="0" />
         <transforms:coefficient data-type:parameter="R2-A"  transforms:value="0" />
         <transforms:coefficient data-type:parameter="R3-A"  transforms:value="1" />
         <transforms:coefficient data-type:parameter="R4-A"  transforms:value="0" />
         <transforms:coefficient data-type:parameter="R5-A"  transforms:value="0" />
         <transforms:coefficient data-type:parameter="R6-A"  transforms:value="0" />
         <transforms:coefficient data-type:parameter="R7-A"  transforms:value="0" />
         <transforms:coefficient data-type:parameter="R8-A"  transforms:value="0" />
       </transforms:spillover>
       <transforms:spillover data-type:parameter="R4-A"  userProvidedCompInfix="Comp-R4-A" >
         <transforms:coefficient data-type:parameter="UV1-A"  transforms:value="0" />
         <transforms:coefficient data-type:parameter="UV2-A"  transforms:value="0" />
         <transforms:coefficient data-type:parameter="UV3-A"  transforms:value="0" />
         <transforms:coefficient data-type:parameter="UV4-A"  transforms:value="0" />
         <transforms:coefficient data-type:parameter="UV5-A"  transforms:value="0" />
         <transforms:coefficient data-type:parameter="UV6-A"  transforms:value="0" />
         <transforms:coefficient data-type:parameter="UV7-A"  transforms:value="0" />
         <transforms:coefficient data-type:parameter="UV8-A"  transforms:value="0" />
         <transforms:coefficient data-type:parameter="UV9-A"  transforms:value="0" />
         <transforms:coefficient data-type:parameter="UV10-A"  transforms:value="0" />
         <transforms:coefficient data-type:parameter="UV11-A"  transforms:value="0" />
         <transforms:coefficient data-type:parameter="UV12-A"  transforms:value="0" />
         <transforms:coefficient data-type:parameter="UV13-A"  transforms:value="0" />
         <transforms:coefficient data-type:parameter="UV14-A"  transforms:value="0" />
         <transforms:coefficient data-type:parameter="UV15-A"  transforms:value="0" />
         <transforms:coefficient data-type:parameter="UV16-A"  transforms:value="0" />
         <transforms:coefficient data-type:parameter="V1-A"  transforms:value="0" />
         <transforms:coefficient data-type:parameter="V2-A"  transforms:value="0" />
         <transforms:coefficient data-type:parameter="V3-A"  transforms:value="0" />
         <transforms:coefficient data-type:parameter="V4-A"  transforms:value="0" />
         <transforms:coefficient data-type:parameter="V5-A"  transforms:value="0" />
         <transforms:coefficient data-type:parameter="V6-A"  transforms:value="0" />
         <transforms:coefficient data-type:parameter="V7-A"  transforms:value="0" />
         <transforms:coefficient data-type:parameter="V8-A"  transforms:value="0" />
         <transforms:coefficient data-type:parameter="V9-A"  transforms:value="0" />
         <transforms:coefficient data-type:parameter="V10-A"  transforms:value="0" />
         <transforms:coefficient data-type:parameter="V11-A"  transforms:value="0" />
         <transforms:coefficient data-type:parameter="V12-A"  transforms:value="0" />
         <transforms:coefficient data-type:parameter="V13-A"  transforms:value="0" />
         <transforms:coefficient data-type:parameter="V14-A"  transforms:value="0" />
         <transforms:coefficient data-type:parameter="V15-A"  transforms:value="0" />
         <transforms:coefficient data-type:parameter="V16-A"  transforms:value="0" />
         <transforms:coefficient data-type:parameter="B1-A"  transforms:value="0" />
         <transforms:coefficient data-type:parameter="B2-A"  transforms:value="0" />
         <transforms:coefficient data-type:parameter="B3-A"  transforms:value="0" />
         <transforms:coefficient data-type:parameter="B4-A"  transforms:value="0" />
         <transforms:coefficient data-type:parameter="B5-A"  transforms:value="0" />
         <transforms:coefficient data-type:parameter="B6-A"  transforms:value="0" />
         <transforms:coefficient data-type:parameter="B7-A"  transforms:value="0" />
         <transforms:coefficient data-type:parameter="B8-A"  transforms:value="0" />
         <transforms:coefficient data-type:parameter="B9-A"  transforms:value="0" />
         <transforms:coefficient data-type:parameter="B10-A"  transforms:value="0" />
         <transforms:coefficient data-type:parameter="B11-A"  transforms:value="0" />
         <transforms:coefficient data-type:parameter="B12-A"  transforms:value="0" />
         <transforms:coefficient data-type:parameter="B13-A"  transforms:value="0" />
         <transforms:coefficient data-type:parameter="B14-A"  transforms:value="0" />
         <transforms:coefficient data-type:parameter="YG1-A"  transforms:value="0" />
         <transforms:coefficient data-type:parameter="YG2-A"  transforms:value="0" />
         <transforms:coefficient data-type:parameter="YG3-A"  transforms:value="0" />
         <transforms:coefficient data-type:parameter="YG4-A"  transforms:value="0" />
         <transforms:coefficient data-type:parameter="YG5-A"  transforms:value="0" />
         <transforms:coefficient data-type:parameter="YG6-A"  transforms:value="0" />
         <transforms:coefficient data-type:parameter="YG7-A"  transforms:value="0" />
         <transforms:coefficient data-type:parameter="YG8-A"  transforms:value="0" />
         <transforms:coefficient data-type:parameter="YG9-A"  transforms:value="0" />
         <transforms:coefficient data-type:parameter="YG10-A"  transforms:value="0" />
         <transforms:coefficient data-type:parameter="R1-A"  transforms:value="0" />
         <transforms:coefficient data-type:parameter="R2-A"  transforms:value="0" />
         <transforms:coefficient data-type:parameter="R3-A"  transforms:value="0" />
         <transforms:coefficient data-type:parameter="R4-A"  transforms:value="1" />
         <transforms:coefficient data-type:parameter="R5-A"  transforms:value="0" />
         <transforms:coefficient data-type:parameter="R6-A"  transforms:value="0" />
         <transforms:coefficient data-type:parameter="R7-A"  transforms:value="0" />
         <transforms:coefficient data-type:parameter="R8-A"  transforms:value="0" />
       </transforms:spillover>
       <transforms:spillover data-type:parameter="R5-A"  userProvidedCompInfix="Comp-R5-A" >
         <transforms:coefficient data-type:parameter="UV1-A"  transforms:value="0" />
         <transforms:coefficient data-type:parameter="UV2-A"  transforms:value="0" />
         <transforms:coefficient data-type:parameter="UV3-A"  transforms:value="0" />
         <transforms:coefficient data-type:parameter="UV4-A"  transforms:value="0" />
         <transforms:coefficient data-type:parameter="UV5-A"  transforms:value="0" />
         <transforms:coefficient data-type:parameter="UV6-A"  transforms:value="0" />
         <transforms:coefficient data-type:parameter="UV7-A"  transforms:value="0" />
         <transforms:coefficient data-type:parameter="UV8-A"  transforms:value="0" />
         <transforms:coefficient data-type:parameter="UV9-A"  transforms:value="0" />
         <transforms:coefficient data-type:parameter="UV10-A"  transforms:value="0" />
         <transforms:coefficient data-type:parameter="UV11-A"  transforms:value="0" />
         <transforms:coefficient data-type:parameter="UV12-A"  transforms:value="0" />
         <transforms:coefficient data-type:parameter="UV13-A"  transforms:value="0" />
         <transforms:coefficient data-type:parameter="UV14-A"  transforms:value="0" />
         <transforms:coefficient data-type:parameter="UV15-A"  transforms:value="0" />
         <transforms:coefficient data-type:parameter="UV16-A"  transforms:value="0" />
         <transforms:coefficient data-type:parameter="V1-A"  transforms:value="0" />
         <transforms:coefficient data-type:parameter="V2-A"  transforms:value="0" />
         <transforms:coefficient data-type:parameter="V3-A"  transforms:value="0" />
         <transforms:coefficient data-type:parameter="V4-A"  transforms:value="0" />
         <transforms:coefficient data-type:parameter="V5-A"  transforms:value="0" />
         <transforms:coefficient data-type:parameter="V6-A"  transforms:value="0" />
         <transforms:coefficient data-type:parameter="V7-A"  transforms:value="0" />
         <transforms:coefficient data-type:parameter="V8-A"  transforms:value="0" />
         <transforms:coefficient data-type:parameter="V9-A"  transforms:value="0" />
         <transforms:coefficient data-type:parameter="V10-A"  transforms:value="0" />
         <transforms:coefficient data-type:parameter="V11-A"  transforms:value="0" />
         <transforms:coefficient data-type:parameter="V12-A"  transforms:value="0" />
         <transforms:coefficient data-type:parameter="V13-A"  transforms:value="0" />
         <transforms:coefficient data-type:parameter="V14-A"  transforms:value="0" />
         <transforms:coefficient data-type:parameter="V15-A"  transforms:value="0" />
         <transforms:coefficient data-type:parameter="V16-A"  transforms:value="0" />
         <transforms:coefficient data-type:parameter="B1-A"  transforms:value="0" />
         <transforms:coefficient data-type:parameter="B2-A"  transforms:value="0" />
         <transforms:coefficient data-type:parameter="B3-A"  transforms:value="0" />
         <transforms:coefficient data-type:parameter="B4-A"  transforms:value="0" />
         <transforms:coefficient data-type:parameter="B5-A"  transforms:value="0" />
         <transforms:coefficient data-type:parameter="B6-A"  transforms:value="0" />
         <transforms:coefficient data-type:parameter="B7-A"  transforms:value="0" />
         <transforms:coefficient data-type:parameter="B8-A"  transforms:value="0" />
         <transforms:coefficient data-type:parameter="B9-A"  transforms:value="0" />
         <transforms:coefficient data-type:parameter="B10-A"  transforms:value="0" />
         <transforms:coefficient data-type:parameter="B11-A"  transforms:value="0" />
         <transforms:coefficient data-type:parameter="B12-A"  transforms:value="0" />
         <transforms:coefficient data-type:parameter="B13-A"  transforms:value="0" />
         <transforms:coefficient data-type:parameter="B14-A"  transforms:value="0" />
         <transforms:coefficient data-type:parameter="YG1-A"  transforms:value="0" />
         <transforms:coefficient data-type:parameter="YG2-A"  transforms:value="0" />
         <transforms:coefficient data-type:parameter="YG3-A"  transforms:value="0" />
         <transforms:coefficient data-type:parameter="YG4-A"  transforms:value="0" />
         <transforms:coefficient data-type:parameter="YG5-A"  transforms:value="0" />
         <transforms:coefficient data-type:parameter="YG6-A"  transforms:value="0" />
         <transforms:coefficient data-type:parameter="YG7-A"  transforms:value="0" />
         <transforms:coefficient data-type:parameter="YG8-A"  transforms:value="0" />
         <transforms:coefficient data-type:parameter="YG9-A"  transforms:value="0" />
         <transforms:coefficient data-type:parameter="YG10-A"  transforms:value="0" />
         <transforms:coefficient data-type:parameter="R1-A"  transforms:value="0" />
         <transforms:coefficient data-type:parameter="R2-A"  transforms:value="0" />
         <transforms:coefficient data-type:parameter="R3-A"  transforms:value="0" />
         <transforms:coefficient data-type:parameter="R4-A"  transforms:value="0" />
         <transforms:coefficient data-type:parameter="R5-A"  transforms:value="1" />
         <transforms:coefficient data-type:parameter="R6-A"  transforms:value="0" />
         <transforms:coefficient data-type:parameter="R7-A"  transforms:value="0" />
         <transforms:coefficient data-type:parameter="R8-A"  transforms:value="0" />
       </transforms:spillover>
       <transforms:spillover data-type:parameter="R6-A"  userProvidedCompInfix="Comp-R6-A" >
         <transforms:coefficient data-type:parameter="UV1-A"  transforms:value="0" />
         <transforms:coefficient data-type:parameter="UV2-A"  transforms:value="0" />
         <transforms:coefficient data-type:parameter="UV3-A"  transforms:value="0" />
         <transforms:coefficient data-type:parameter="UV4-A"  transforms:value="0" />
         <transforms:coefficient data-type:parameter="UV5-A"  transforms:value="0" />
         <transforms:coefficient data-type:parameter="UV6-A"  transforms:value="0" />
         <transforms:coefficient data-type:parameter="UV7-A"  transforms:value="0" />
         <transforms:coefficient data-type:parameter="UV8-A"  transforms:value="0" />
         <transforms:coefficient data-type:parameter="UV9-A"  transforms:value="0" />
         <transforms:coefficient data-type:parameter="UV10-A"  transforms:value="0" />
         <transforms:coefficient data-type:parameter="UV11-A"  transforms:value="0" />
         <transforms:coefficient data-type:parameter="UV12-A"  transforms:value="0" />
         <transforms:coefficient data-type:parameter="UV13-A"  transforms:value="0" />
         <transforms:coefficient data-type:parameter="UV14-A"  transforms:value="0" />
         <transforms:coefficient data-type:parameter="UV15-A"  transforms:value="0" />
         <transforms:coefficient data-type:parameter="UV16-A"  transforms:value="0" />
         <transforms:coefficient data-type:parameter="V1-A"  transforms:value="0" />
         <transforms:coefficient data-type:parameter="V2-A"  transforms:value="0" />
         <transforms:coefficient data-type:parameter="V3-A"  transforms:value="0" />
         <transforms:coefficient data-type:parameter="V4-A"  transforms:value="0" />
         <transforms:coefficient data-type:parameter="V5-A"  transforms:value="0" />
         <transforms:coefficient data-type:parameter="V6-A"  transforms:value="0" />
         <transforms:coefficient data-type:parameter="V7-A"  transforms:value="0" />
         <transforms:coefficient data-type:parameter="V8-A"  transforms:value="0" />
         <transforms:coefficient data-type:parameter="V9-A"  transforms:value="0" />
         <transforms:coefficient data-type:parameter="V10-A"  transforms:value="0" />
         <transforms:coefficient data-type:parameter="V11-A"  transforms:value="0" />
         <transforms:coefficient data-type:parameter="V12-A"  transforms:value="0" />
         <transforms:coefficient data-type:parameter="V13-A"  transforms:value="0" />
         <transforms:coefficient data-type:parameter="V14-A"  transforms:value="0" />
         <transforms:coefficient data-type:parameter="V15-A"  transforms:value="0" />
         <transforms:coefficient data-type:parameter="V16-A"  transforms:value="0" />
         <transforms:coefficient data-type:parameter="B1-A"  transforms:value="0" />
         <transforms:coefficient data-type:parameter="B2-A"  transforms:value="0" />
         <transforms:coefficient data-type:parameter="B3-A"  transforms:value="0" />
         <transforms:coefficient data-type:parameter="B4-A"  transforms:value="0" />
         <transforms:coefficient data-type:parameter="B5-A"  transforms:value="0" />
         <transforms:coefficient data-type:parameter="B6-A"  transforms:value="0" />
         <transforms:coefficient data-type:parameter="B7-A"  transforms:value="0" />
         <transforms:coefficient data-type:parameter="B8-A"  transforms:value="0" />
         <transforms:coefficient data-type:parameter="B9-A"  transforms:value="0" />
         <transforms:coefficient data-type:parameter="B10-A"  transforms:value="0" />
         <transforms:coefficient data-type:parameter="B11-A"  transforms:value="0" />
         <transforms:coefficient data-type:parameter="B12-A"  transforms:value="0" />
         <transforms:coefficient data-type:parameter="B13-A"  transforms:value="0" />
         <transforms:coefficient data-type:parameter="B14-A"  transforms:value="0" />
         <transforms:coefficient data-type:parameter="YG1-A"  transforms:value="0" />
         <transforms:coefficient data-type:parameter="YG2-A"  transforms:value="0" />
         <transforms:coefficient data-type:parameter="YG3-A"  transforms:value="0" />
         <transforms:coefficient data-type:parameter="YG4-A"  transforms:value="0" />
         <transforms:coefficient data-type:parameter="YG5-A"  transforms:value="0" />
         <transforms:coefficient data-type:parameter="YG6-A"  transforms:value="0" />
         <transforms:coefficient data-type:parameter="YG7-A"  transforms:value="0" />
         <transforms:coefficient data-type:parameter="YG8-A"  transforms:value="0" />
         <transforms:coefficient data-type:parameter="YG9-A"  transforms:value="0" />
         <transforms:coefficient data-type:parameter="YG10-A"  transforms:value="0" />
         <transforms:coefficient data-type:parameter="R1-A"  transforms:value="0" />
         <transforms:coefficient data-type:parameter="R2-A"  transforms:value="0" />
         <transforms:coefficient data-type:parameter="R3-A"  transforms:value="0" />
         <transforms:coefficient data-type:parameter="R4-A"  transforms:value="0" />
         <transforms:coefficient data-type:parameter="R5-A"  transforms:value="0" />
         <transforms:coefficient data-type:parameter="R6-A"  transforms:value="1" />
         <transforms:coefficient data-type:parameter="R7-A"  transforms:value="0" />
         <transforms:coefficient data-type:parameter="R8-A"  transforms:value="0" />
       </transforms:spillover>
       <transforms:spillover data-type:parameter="R7-A"  userProvidedCompInfix="Comp-R7-A" >
         <transforms:coefficient data-type:parameter="UV1-A"  transforms:value="0" />
         <transforms:coefficient data-type:parameter="UV2-A"  transforms:value="0" />
         <transforms:coefficient data-type:parameter="UV3-A"  transforms:value="0" />
         <transforms:coefficient data-type:parameter="UV4-A"  transforms:value="0" />
         <transforms:coefficient data-type:parameter="UV5-A"  transforms:value="0" />
         <transforms:coefficient data-type:parameter="UV6-A"  transforms:value="0" />
         <transforms:coefficient data-type:parameter="UV7-A"  transforms:value="0" />
         <transforms:coefficient data-type:parameter="UV8-A"  transforms:value="0" />
         <transforms:coefficient data-type:parameter="UV9-A"  transforms:value="0" />
         <transforms:coefficient data-type:parameter="UV10-A"  transforms:value="0" />
         <transforms:coefficient data-type:parameter="UV11-A"  transforms:value="0" />
         <transforms:coefficient data-type:parameter="UV12-A"  transforms:value="0" />
         <transforms:coefficient data-type:parameter="UV13-A"  transforms:value="0" />
         <transforms:coefficient data-type:parameter="UV14-A"  transforms:value="0" />
         <transforms:coefficient data-type:parameter="UV15-A"  transforms:value="0" />
         <transforms:coefficient data-type:parameter="UV16-A"  transforms:value="0" />
         <transforms:coefficient data-type:parameter="V1-A"  transforms:value="0" />
         <transforms:coefficient data-type:parameter="V2-A"  transforms:value="0" />
         <transforms:coefficient data-type:parameter="V3-A"  transforms:value="0" />
         <transforms:coefficient data-type:parameter="V4-A"  transforms:value="0" />
         <transforms:coefficient data-type:parameter="V5-A"  transforms:value="0" />
         <transforms:coefficient data-type:parameter="V6-A"  transforms:value="0" />
         <transforms:coefficient data-type:parameter="V7-A"  transforms:value="0" />
         <transforms:coefficient data-type:parameter="V8-A"  transforms:value="0" />
         <transforms:coefficient data-type:parameter="V9-A"  transforms:value="0" />
         <transforms:coefficient data-type:parameter="V10-A"  transforms:value="0" />
         <transforms:coefficient data-type:parameter="V11-A"  transforms:value="0" />
         <transforms:coefficient data-type:parameter="V12-A"  transforms:value="0" />
         <transforms:coefficient data-type:parameter="V13-A"  transforms:value="0" />
         <transforms:coefficient data-type:parameter="V14-A"  transforms:value="0" />
         <transforms:coefficient data-type:parameter="V15-A"  transforms:value="0" />
         <transforms:coefficient data-type:parameter="V16-A"  transforms:value="0" />
         <transforms:coefficient data-type:parameter="B1-A"  transforms:value="0" />
         <transforms:coefficient data-type:parameter="B2-A"  transforms:value="0" />
         <transforms:coefficient data-type:parameter="B3-A"  transforms:value="0" />
         <transforms:coefficient data-type:parameter="B4-A"  transforms:value="0" />
         <transforms:coefficient data-type:parameter="B5-A"  transforms:value="0" />
         <transforms:coefficient data-type:parameter="B6-A"  transforms:value="0" />
         <transforms:coefficient data-type:parameter="B7-A"  transforms:value="0" />
         <transforms:coefficient data-type:parameter="B8-A"  transforms:value="0" />
         <transforms:coefficient data-type:parameter="B9-A"  transforms:value="0" />
         <transforms:coefficient data-type:parameter="B10-A"  transforms:value="0" />
         <transforms:coefficient data-type:parameter="B11-A"  transforms:value="0" />
         <transforms:coefficient data-type:parameter="B12-A"  transforms:value="0" />
         <transforms:coefficient data-type:parameter="B13-A"  transforms:value="0" />
         <transforms:coefficient data-type:parameter="B14-A"  transforms:value="0" />
         <transforms:coefficient data-type:parameter="YG1-A"  transforms:value="0" />
         <transforms:coefficient data-type:parameter="YG2-A"  transforms:value="0" />
         <transforms:coefficient data-type:parameter="YG3-A"  transforms:value="0" />
         <transforms:coefficient data-type:parameter="YG4-A"  transforms:value="0" />
         <transforms:coefficient data-type:parameter="YG5-A"  transforms:value="0" />
         <transforms:coefficient data-type:parameter="YG6-A"  transforms:value="0" />
         <transforms:coefficient data-type:parameter="YG7-A"  transforms:value="0" />
         <transforms:coefficient data-type:parameter="YG8-A"  transforms:value="0" />
         <transforms:coefficient data-type:parameter="YG9-A"  transforms:value="0" />
         <transforms:coefficient data-type:parameter="YG10-A"  transforms:value="0" />
         <transforms:coefficient data-type:parameter="R1-A"  transforms:value="0" />
         <transforms:coefficient data-type:parameter="R2-A"  transforms:value="0" />
         <transforms:coefficient data-type:parameter="R3-A"  transforms:value="0" />
         <transforms:coefficient data-type:parameter="R4-A"  transforms:value="0" />
         <transforms:coefficient data-type:parameter="R5-A"  transforms:value="0" />
         <transforms:coefficient data-type:parameter="R6-A"  transforms:value="0" />
         <transforms:coefficient data-type:parameter="R7-A"  transforms:value="1" />
         <transforms:coefficient data-type:parameter="R8-A"  transforms:value="0" />
       </transforms:spillover>
       <transforms:spillover data-type:parameter="R8-A"  userProvidedCompInfix="Comp-R8-A" >
         <transforms:coefficient data-type:parameter="UV1-A"  transforms:value="0" />
         <transforms:coefficient data-type:parameter="UV2-A"  transforms:value="0" />
         <transforms:coefficient data-type:parameter="UV3-A"  transforms:value="0" />
         <transforms:coefficient data-type:parameter="UV4-A"  transforms:value="0" />
         <transforms:coefficient data-type:parameter="UV5-A"  transforms:value="0" />
         <transforms:coefficient data-type:parameter="UV6-A"  transforms:value="0" />
         <transforms:coefficient data-type:parameter="UV7-A"  transforms:value="0" />
         <transforms:coefficient data-type:parameter="UV8-A"  transforms:value="0" />
         <transforms:coefficient data-type:parameter="UV9-A"  transforms:value="0" />
         <transforms:coefficient data-type:parameter="UV10-A"  transforms:value="0" />
         <transforms:coefficient data-type:parameter="UV11-A"  transforms:value="0" />
         <transforms:coefficient data-type:parameter="UV12-A"  transforms:value="0" />
         <transforms:coefficient data-type:parameter="UV13-A"  transforms:value="0" />
         <transforms:coefficient data-type:parameter="UV14-A"  transforms:value="0" />
         <transforms:coefficient data-type:parameter="UV15-A"  transforms:value="0" />
         <transforms:coefficient data-type:parameter="UV16-A"  transforms:value="0" />
         <transforms:coefficient data-type:parameter="V1-A"  transforms:value="0" />
         <transforms:coefficient data-type:parameter="V2-A"  transforms:value="0" />
         <transforms:coefficient data-type:parameter="V3-A"  transforms:value="0" />
         <transforms:coefficient data-type:parameter="V4-A"  transforms:value="0" />
         <transforms:coefficient data-type:parameter="V5-A"  transforms:value="0" />
         <transforms:coefficient data-type:parameter="V6-A"  transforms:value="0" />
         <transforms:coefficient data-type:parameter="V7-A"  transforms:value="0" />
         <transforms:coefficient data-type:parameter="V8-A"  transforms:value="0" />
         <transforms:coefficient data-type:parameter="V9-A"  transforms:value="0" />
         <transforms:coefficient data-type:parameter="V10-A"  transforms:value="0" />
         <transforms:coefficient data-type:parameter="V11-A"  transforms:value="0" />
         <transforms:coefficient data-type:parameter="V12-A"  transforms:value="0" />
         <transforms:coefficient data-type:parameter="V13-A"  transforms:value="0" />
         <transforms:coefficient data-type:parameter="V14-A"  transforms:value="0" />
         <transforms:coefficient data-type:parameter="V15-A"  transforms:value="0" />
         <transforms:coefficient data-type:parameter="V16-A"  transforms:value="0" />
         <transforms:coefficient data-type:parameter="B1-A"  transforms:value="0" />
         <transforms:coefficient data-type:parameter="B2-A"  transforms:value="0" />
         <transforms:coefficient data-type:parameter="B3-A"  transforms:value="0" />
         <transforms:coefficient data-type:parameter="B4-A"  transforms:value="0" />
         <transforms:coefficient data-type:parameter="B5-A"  transforms:value="0" />
         <transforms:coefficient data-type:parameter="B6-A"  transforms:value="0" />
         <transforms:coefficient data-type:parameter="B7-A"  transforms:value="0" />
         <transforms:coefficient data-type:parameter="B8-A"  transforms:value="0" />
         <transforms:coefficient data-type:parameter="B9-A"  transforms:value="0" />
         <transforms:coefficient data-type:parameter="B10-A"  transforms:value="0" />
         <transforms:coefficient data-type:parameter="B11-A"  transforms:value="0" />
         <transforms:coefficient data-type:parameter="B12-A"  transforms:value="0" />
         <transforms:coefficient data-type:parameter="B13-A"  transforms:value="0" />
         <transforms:coefficient data-type:parameter="B14-A"  transforms:value="0" />
         <transforms:coefficient data-type:parameter="YG1-A"  transforms:value="0" />
         <transforms:coefficient data-type:parameter="YG2-A"  transforms:value="0" />
         <transforms:coefficient data-type:parameter="YG3-A"  transforms:value="0" />
         <transforms:coefficient data-type:parameter="YG4-A"  transforms:value="0" />
         <transforms:coefficient data-type:parameter="YG5-A"  transforms:value="0" />
         <transforms:coefficient data-type:parameter="YG6-A"  transforms:value="0" />
         <transforms:coefficient data-type:parameter="YG7-A"  transforms:value="0" />
         <transforms:coefficient data-type:parameter="YG8-A"  transforms:value="0" />
         <transforms:coefficient data-type:parameter="YG9-A"  transforms:value="0" />
         <transforms:coefficient data-type:parameter="YG10-A"  transforms:value="0" />
         <transforms:coefficient data-type:parameter="R1-A"  transforms:value="0" />
         <transforms:coefficient data-type:parameter="R2-A"  transforms:value="0" />
         <transforms:coefficient data-type:parameter="R3-A"  transforms:value="0" />
         <transforms:coefficient data-type:parameter="R4-A"  transforms:value="0" />
         <transforms:coefficient data-type:parameter="R5-A"  transforms:value="0" />
         <transforms:coefficient data-type:parameter="R6-A"  transforms:value="0" />
         <transforms:coefficient data-type:parameter="R7-A"  transforms:value="0" />
         <transforms:coefficient data-type:parameter="R8-A"  transforms:value="1" />
       </transforms:spillover>
     </transforms:spilloverMatrix>
   </Matrices>
   <Cytometers>
     <Cytometer name="CYTEK_AURORA"  cyt="Aurora"  useFCS3="1"  extraNegs="0"  widthBasis="-250"  linMin="0"  logMin="1"  linMax="262144"  logMax="4194304"  linearRescale="1"  logRescale="1"  linFromKW="1"  logFromKW="0"  useGain="0"  useTransform="1"  transformType="BIEX"  manufacturer=""  serialnumber=""  homepage="workspaces-and-samples/flowjo-and-your-cytometer/ws-cytometer-cytek/"  icon="cytek.png" >
       <LinParams>
         <Param>time</Param>
       </LinParams>
       <LogParams/>
       <FilterParams/>
       <TransformStore>
         <MatrixID matrixId="bc721b70-c698-4e6a-b54d-4170a6531b01" >
           <Transforms>
             <transforms:linear transforms:minRange="0"  transforms:maxRange="4194304"  gain="1" >
               <data-type:parameter data-type:name="SSC-B-A" />
             </transforms:linear>
             <transforms:biex transforms:length="256"  transforms:maxRange="4194304"  transforms:neg="0"  transforms:width="-250"  transforms:pos="5.6226599046" >
               <data-type:parameter data-type:name="YG8-A" />
             </transforms:biex>
             <transforms:biex transforms:length="256"  transforms:maxRange="4194304"  transforms:neg="0"  transforms:width="-250"  transforms:pos="5.6226599046" >
               <data-type:parameter data-type:name="YG6-A" />
             </transforms:biex>
             <transforms:biex transforms:length="256"  transforms:maxRange="4194304"  transforms:neg="0"  transforms:width="-250"  transforms:pos="5.6226599046" >
               <data-type:parameter data-type:name="YG4-A" />
             </transforms:biex>
             <transforms:linear transforms:minRange="0"  transforms:maxRange="4194304"  gain="1" >
               <data-type:parameter data-type:name="SSC-B-H" />
             </transforms:linear>
             <transforms:biex transforms:length="256"  transforms:maxRange="4194304"  transforms:neg="0"  transforms:width="-250"  transforms:pos="5.6226599046" >
               <data-type:parameter data-type:name="YG2-A" />
             </transforms:biex>
             <transforms:biex transforms:length="256"  transforms:maxRange="4194304"  transforms:neg="0"  transforms:width="-250"  transforms:pos="5.6226599046" >
               <data-type:parameter data-type:name="B13-A" />
             </transforms:biex>
             <transforms:biex transforms:length="256"  transforms:maxRange="4194304"  transforms:neg="0"  transforms:width="-250"  transforms:pos="5.6226599046" >
               <data-type:parameter data-type:name="UV15-A" />
             </transforms:biex>
             <transforms:biex transforms:length="256"  transforms:maxRange="4194304"  transforms:neg="0"  transforms:width="-250"  transforms:pos="5.6226599046" >
               <data-type:parameter data-type:name="V1-A" />
             </transforms:biex>
             <transforms:biex transforms:length="256"  transforms:maxRange="4194304"  transforms:neg="0"  transforms:width="-250"  transforms:pos="5.6226599046" >
               <data-type:parameter data-type:name="UV13-A" />
             </transforms:biex>
             <transforms:biex transforms:length="256"  transforms:maxRange="4194304"  transforms:neg="0"  transforms:width="-250"  transforms:pos="5.6226599046" >
               <data-type:parameter data-type:name="UV11-A" />
             </transforms:biex>
             <transforms:biex transforms:length="256"  transforms:maxRange="4194304"  transforms:neg="0"  transforms:width="-250"  transforms:pos="5.6226599046" >
               <data-type:parameter data-type:name="B11-A" />
             </transforms:biex>
             <transforms:linear transforms:minRange="0"  transforms:maxRange="4194304"  gain="1" >
               <data-type:parameter data-type:name="SSC-B-W" />
             </transforms:linear>
             <transforms:biex transforms:length="256"  transforms:maxRange="4194304"  transforms:neg="0"  transforms:width="-250"  transforms:pos="5.6226599046" >
               <data-type:parameter data-type:name="V9-A" />
             </transforms:biex>
             <transforms:biex transforms:length="256"  transforms:maxRange="4194304"  transforms:neg="0"  transforms:width="-250"  transforms:pos="5.6226599046" >
               <data-type:parameter data-type:name="UV1-A" />
             </transforms:biex>
             <transforms:biex transforms:length="256"  transforms:maxRange="4194304"  transforms:neg="0"  transforms:width="-250"  transforms:pos="5.6226599046" >
               <data-type:parameter data-type:name="R5-A" />
             </transforms:biex>
             <transforms:biex transforms:length="256"  transforms:maxRange="4194304"  transforms:neg="0"  transforms:width="-250"  transforms:pos="5.6226599046" >
               <data-type:parameter data-type:name="V7-A" />
             </transforms:biex>
             <transforms:biex transforms:length="256"  transforms:maxRange="4194304"  transforms:neg="0"  transforms:width="-250"  transforms:pos="5.6226599046" >
               <data-type:parameter data-type:name="UV3-A" />
             </transforms:biex>
             <transforms:biex transforms:length="256"  transforms:maxRange="4194304"  transforms:neg="0"  transforms:width="-250"  transforms:pos="5.6226599046" >
               <data-type:parameter data-type:name="R3-A" />
             </transforms:biex>
             <transforms:biex transforms:length="256"  transforms:maxRange="4194304"  transforms:neg="0"  transforms:width="-250"  transforms:pos="5.6226599046" >
               <data-type:parameter data-type:name="V5-A" />
             </transforms:biex>
             <transforms:biex transforms:length="256"  transforms:maxRange="4194304"  transforms:neg="0"  transforms:width="-250"  transforms:pos="5.6226599046" >
               <data-type:parameter data-type:name="B9-A" />
             </transforms:biex>
             <transforms:biex transforms:length="256"  transforms:maxRange="4194304"  transforms:neg="0"  transforms:width="-250"  transforms:pos="5.6226599046" >
               <data-type:parameter data-type:name="R1-A" />
             </transforms:biex>
             <transforms:biex transforms:length="256"  transforms:maxRange="4194304"  transforms:neg="0"  transforms:width="-250"  transforms:pos="5.6226599046" >
               <data-type:parameter data-type:name="V3-A" />
             </transforms:biex>
             <transforms:biex transforms:length="256"  transforms:maxRange="4194304"  transforms:neg="0"  transforms:width="-250"  transforms:pos="5.6226599046" >
               <data-type:parameter data-type:name="B7-A" />
             </transforms:biex>
             <transforms:biex transforms:length="256"  transforms:maxRange="4194304"  transforms:neg="0"  transforms:width="-250"  transforms:pos="5.6226599046" >
               <data-type:parameter data-type:name="UV9-A" />
             </transforms:biex>
             <transforms:biex transforms:length="256"  transforms:maxRange="4194304"  transforms:neg="0"  transforms:width="-250"  transforms:pos="5.6226599046" >
               <data-type:parameter data-type:name="V12-A" />
             </transforms:biex>
             <transforms:biex transforms:length="256"  transforms:maxRange="4194304"  transforms:neg="0"  transforms:width="-250"  transforms:pos="5.6226599046" >
               <data-type:parameter data-type:name="B5-A" />
             </transforms:biex>
             <transforms:biex transforms:length="256"  transforms:maxRange="4194304"  transforms:neg="0"  transforms:width="-250"  transforms:pos="5.6226599046" >
               <data-type:parameter data-type:name="V10-A" />
             </transforms:biex>
             <transforms:biex transforms:length="256"  transforms:maxRange="4194304"  transforms:neg="0"  transforms:width="-250"  transforms:pos="5.6226599046" >
               <data-type:parameter data-type:name="B3-A" />
             </transforms:biex>
             <transforms:biex transforms:length="256"  transforms:maxRange="4194304"  transforms:neg="0"  transforms:width="-250"  transforms:pos="5.6226599046" >
               <data-type:parameter data-type:name="UV5-A" />
             </transforms:biex>
             <transforms:biex transforms:length="256"  transforms:maxRange="4194304"  transforms:neg="0"  transforms:width="-250"  transforms:pos="5.6226599046" >
               <data-type:parameter data-type:name="V16-A" />
             </transforms:biex>
             <transforms:biex transforms:length="256"  transforms:maxRange="4194304"  transforms:neg="0"  transforms:width="-250"  transforms:pos="5.6226599046" >
               <data-type:parameter data-type:name="B1-A" />
             </transforms:biex>
             <transforms:biex transforms:length="256"  transforms:maxRange="4194304"  transforms:neg="0"  transforms:width="-250"  transforms:pos="5.6226599046" >
               <data-type:parameter data-type:name="UV7-A" />
             </transforms:biex>
             <transforms:biex transforms:length="256"  transforms:maxRange="4194304"  transforms:neg="0"  transforms:width="-250"  transforms:pos="5.6226599046" >
               <data-type:parameter data-type:name="V14-A" />
             </transforms:biex>
             <transforms:biex transforms:length="256"  transforms:maxRange="4194304"  transforms:neg="0"  transforms:width="-250"  transforms:pos="5.6226599046" >
               <data-type:parameter data-type:name="R7-A" />
             </transforms:biex>
             <transforms:linear transforms:minRange="0"  transforms:maxRange="4194304"  gain="1" >
               <data-type:parameter data-type:name="FSC-A" />
             </transforms:linear>
             <transforms:biex transforms:length="256"  transforms:maxRange="4194304"  transforms:neg="0"  transforms:width="-250"  transforms:pos="5.6226599046" >
               <data-type:parameter data-type:name="YG1-A" />
             </transforms:biex>
             <transforms:linear transforms:minRange="0"  transforms:maxRange="4194304"  gain="1" >
               <data-type:parameter data-type:name="FSC-H" />
             </transforms:linear>
             <transforms:linear transforms:minRange="0"  transforms:maxRange="4194304"  gain="1" >
               <data-type:parameter data-type:name="SSC-W" />
             </transforms:linear>
             <transforms:biex transforms:length="256"  transforms:maxRange="4194304"  transforms:neg="0"  transforms:width="-250"  transforms:pos="5.6226599046" >
               <data-type:parameter data-type:name="YG9-A" />
             </transforms:biex>
             <transforms:biex transforms:length="256"  transforms:maxRange="4194304"  transforms:neg="0"  transforms:width="-250"  transforms:pos="5.6226599046" >
               <data-type:parameter data-type:name="YG7-A" />
             </transforms:biex>
             <transforms:biex transforms:length="256"  transforms:maxRange="4194304"  transforms:neg="0"  transforms:width="-250"  transforms:pos="5.6226599046" >
               <data-type:parameter data-type:name="YG5-A" />
             </transforms:biex>
             <transforms:biex transforms:length="256"  transforms:maxRange="4194304"  transforms:neg="0"  transforms:width="-250"  transforms:pos="5.6226599046" >
               <data-type:parameter data-type:name="YG3-A" />
             </transforms:biex>
             <transforms:biex transforms:length="256"  transforms:maxRange="4194304"  transforms:neg="0"  transforms:width="-250"  transforms:pos="5.6226599046" >
               <data-type:parameter data-type:name="B14-A" />
             </transforms:biex>
             <transforms:linear transforms:minRange="0"  transforms:maxRange="4194304"  gain="1" >
               <data-type:parameter data-type:name="FSC-W" />
             </transforms:linear>
             <transforms:biex transforms:length="256"  transforms:maxRange="4194304"  transforms:neg="0"  transforms:width="-250"  transforms:pos="5.6226599046" >
               <data-type:parameter data-type:name="UV16-A" />
             </transforms:biex>
             <transforms:biex transforms:length="256"  transforms:maxRange="4194304"  transforms:neg="0"  transforms:width="-250"  transforms:pos="5.6226599046" >
               <data-type:parameter data-type:name="UV14-A" />
             </transforms:biex>
             <transforms:linear transforms:minRange="0"  transforms:maxRange="4194304"  gain="1" >
               <data-type:parameter data-type:name="SSC-H" />
             </transforms:linear>
             <transforms:biex transforms:length="256"  transforms:maxRange="4194304"  transforms:neg="0"  transforms:width="-250"  transforms:pos="5.6226599046" >
               <data-type:parameter data-type:name="UV12-A" />
             </transforms:biex>
             <transforms:biex transforms:length="256"  transforms:maxRange="4194304"  transforms:neg="0"  transforms:width="-250"  transforms:pos="5.6226599046" >
               <data-type:parameter data-type:name="UV10-A" />
             </transforms:biex>
             <transforms:biex transforms:length="256"  transforms:maxRange="4194304"  transforms:neg="0"  transforms:width="-250"  transforms:pos="5.6226599046" >
               <data-type:parameter data-type:name="B10-A" />
             </transforms:biex>
             <transforms:biex transforms:length="256"  transforms:maxRange="4194304"  transforms:neg="0"  transforms:width="-250"  transforms:pos="5.6226599046" >
               <data-type:parameter data-type:name="B12-A" />
             </transforms:biex>
             <transforms:linear transforms:minRange="0"  transforms:maxRange="4194304"  gain="1" >
               <data-type:parameter data-type:name="SSC-A" />
             </transforms:linear>
             <transforms:biex transforms:length="256"  transforms:maxRange="4194304"  transforms:neg="0"  transforms:width="-250"  transforms:pos="5.6226599046" >
               <data-type:parameter data-type:name="UV2-A" />
             </transforms:biex>
             <transforms:biex transforms:length="256"  transforms:maxRange="4194304"  transforms:neg="0"  transforms:width="-250"  transforms:pos="5.6226599046" >
               <data-type:parameter data-type:name="R4-A" />
             </transforms:biex>
             <transforms:biex transforms:length="256"  transforms:maxRange="4194304"  transforms:neg="0"  transforms:width="-250"  transforms:pos="5.6226599046" >
               <data-type:parameter data-type:name="V8-A" />
             </transforms:biex>
             <transforms:biex transforms:length="256"  transforms:maxRange="4194304"  transforms:neg="0"  transforms:width="-250"  transforms:pos="5.6226599046" >
               <data-type:parameter data-type:name="UV4-A" />
             </transforms:biex>
             <transforms:biex transforms:length="256"  transforms:maxRange="4194304"  transforms:neg="0"  transforms:width="-250"  transforms:pos="5.6226599046" >
               <data-type:parameter data-type:name="R2-A" />
             </transforms:biex>
             <transforms:biex transforms:length="256"  transforms:maxRange="4194304"  transforms:neg="0"  transforms:width="-250"  transforms:pos="5.6226599046" >
               <data-type:parameter data-type:name="V6-A" />
             </transforms:biex>
             <transforms:biex transforms:length="256"  transforms:maxRange="4194304"  transforms:neg="0"  transforms:width="-250"  transforms:pos="5.6226599046" >
               <data-type:parameter data-type:name="B8-A" />
             </transforms:biex>
             <transforms:biex transforms:length="256"  transforms:maxRange="4194304"  transforms:neg="0"  transforms:width="-250"  transforms:pos="5.6226599046" >
               <data-type:parameter data-type:name="V4-A" />
             </transforms:biex>
             <transforms:biex transforms:length="256"  transforms:maxRange="4194304"  transforms:neg="0"  transforms:width="-250"  transforms:pos="5.6226599046" >
               <data-type:parameter data-type:name="B6-A" />
             </transforms:biex>
             <transforms:biex transforms:length="256"  transforms:maxRange="4194304"  transforms:neg="0"  transforms:width="-250"  transforms:pos="5.6226599046" >
               <data-type:parameter data-type:name="V2-A" />
             </transforms:biex>
             <transforms:biex transforms:length="256"  transforms:maxRange="4194304"  transforms:neg="0"  transforms:width="-250"  transforms:pos="5.6226599046" >
               <data-type:parameter data-type:name="V11-A" />
             </transforms:biex>
             <transforms:biex transforms:length="256"  transforms:maxRange="4194304"  transforms:neg="0"  transforms:width="-250"  transforms:pos="5.6226599046" >
               <data-type:parameter data-type:name="B4-A" />
             </transforms:biex>
             <transforms:biex transforms:length="256"  transforms:maxRange="4194304"  transforms:neg="0"  transforms:width="-250"  transforms:pos="5.6226599046" >
               <data-type:parameter data-type:name="B2-A" />
             </transforms:biex>
             <transforms:biex transforms:length="256"  transforms:maxRange="4194304"  transforms:neg="0"  transforms:width="-250"  transforms:pos="5.6226599046" >
               <data-type:parameter data-type:name="UV6-A" />
             </transforms:biex>
             <transforms:biex transforms:length="256"  transforms:maxRange="4194304"  transforms:neg="0"  transforms:width="-250"  transforms:pos="5.6226599046" >
               <data-type:parameter data-type:name="V15-A" />
             </transforms:biex>
             <transforms:biex transforms:length="256"  transforms:maxRange="4194304"  transforms:neg="0"  transforms:width="-250"  transforms:pos="5.6226599046" >
               <data-type:parameter data-type:name="R8-A" />
             </transforms:biex>
             <transforms:biex transforms:length="256"  transforms:maxRange="4194304"  transforms:neg="0"  transforms:width="-250"  transforms:pos="5.6226599046" >
               <data-type:parameter data-type:name="UV8-A" />
             </transforms:biex>
             <transforms:biex transforms:length="256"  transforms:maxRange="4194304"  transforms:neg="0"  transforms:width="-250"  transforms:pos="5.6226599046" >
               <data-type:parameter data-type:name="V13-A" />
             </transforms:biex>
             <transforms:biex transforms:length="256"  transforms:maxRange="4194304"  transforms:neg="0"  transforms:width="-250"  transforms:pos="5.6226599046" >
               <data-type:parameter data-type:name="R6-A" />
             </transforms:biex>
             <transforms:biex transforms:length="256"  transforms:maxRange="4194304"  transforms:neg="0"  transforms:width="-250"  transforms:pos="5.6226599046" >
               <data-type:parameter data-type:name="YG10-A" />
             </transforms:biex>
           </Transforms>
         </MatrixID>
       </TransformStore>
     </Cytometer>
   </Cytometers>
   <Groups>
     <GroupNode name="All Samples"  annotation=""  owningGroup="All Samples"  expanded="1"  sortPriority="10"  count="-1" >
       <Graph smoothing="0"  backColor="#ffffff"  foreColor="#000000"  type="Pseudocolor"  fast="1" >
         <Axis dimension="x"  name=""  label=""  auto="auto" />
         <Axis dimension="y"  name=""  label=""  auto="auto" />
         <GraphSettings level="5%"  smoothingHighResolution="1"  contourHighResolution="1"  histogramSmoothingCount="0"  graphResolution="256"  showOutliers="0"  drawLargeDots="0"  dotsToDraw="8000"  tint="le.chartfill.tinted.40"  lineWeight="le.lineweight.normal"  lineStyle="le.linestyle.solid" />
         <GraphEnvironment showGrid="0"  showAxes="tnlTNL"  showGates="1"  showFreqOnPlots="1"  showGateNameOnPlots="1"  showMedians="0"  showUncomped="0"  addEventParam="0"  lastYAxisName="" >
           <TextTraits font="SansSerif"  size="11"  name="Labels"  style="plain"  color="#000000"  background="#00ffffff"  just="left" />
           <TextTraits font="SansSerif"  size="11"  name="LayoutGates"  style="plain"  color="#000000"  background="#00ffffff"  just="left" />
           <TextTraits font="SansSerif"  size="9"  name="Numbers"  style="plain"  color="#000000"  background="#00ffffff"  just="left" />
           <TextTraits font="SansSerif"  size="9"  name="Legend"  style="plain"  color="#000000"  background="#00ffffff"  just="left" />
         </GraphEnvironment>
       </Graph>
       <Group name="All Samples"  live="1"  role="ws.group.dlog.test"  key=""  synchronized="0"  foreground="#000000"  fontStyle="bold" >
         <Criteria/>
         <SampleRefs>
           <SampleRef sampleID="1" />
           <SampleRef sampleID="5" />
           <SampleRef sampleID="2" />
           <SampleRef sampleID="6" />
           <SampleRef sampleID="4" />
           <SampleRef sampleID="8" />
           <SampleRef sampleID="3" />
           <SampleRef sampleID="7" />
         </SampleRefs>
         <Keywords/>
       </Group>
     </GroupNode>
     <GroupNode name="Compensation"  annotation=""  owningGroup="Compensation"  expanded="1"  sortPriority="10"  count="-1" >
       <Graph smoothing="0"  backColor="#ffffff"  foreColor="#000000"  type="Pseudocolor"  fast="1" >
         <Axis dimension="x"  name=""  label=""  auto="auto" />
         <Axis dimension="y"  name=""  label=""  auto="auto" />
         <GraphSettings level="5%"  smoothingHighResolution="1"  contourHighResolution="1"  histogramSmoothingCount="0"  graphResolution="256"  showOutliers="0"  drawLargeDots="0"  dotsToDraw="8000"  tint="le.chartfill.tinted.40"  lineWeight="le.lineweight.normal"  lineStyle="le.linestyle.solid" />
         <GraphEnvironment showGrid="0"  showAxes="tnlTNL"  showGates="1"  showFreqOnPlots="1"  showGateNameOnPlots="1"  showMedians="0"  showUncomped="0"  addEventParam="0"  lastYAxisName="" >
           <TextTraits font="SansSerif"  size="11"  name="Labels"  style="plain"  color="#000000"  background="#00ffffff"  just="left" />
           <TextTraits font="SansSerif"  size="11"  name="LayoutGates"  style="plain"  color="#000000"  background="#00ffffff"  just="left" />
           <TextTraits font="SansSerif"  size="9"  name="Numbers"  style="plain"  color="#000000"  background="#00ffffff"  just="left" />
           <TextTraits font="SansSerif"  size="9"  name="Legend"  style="plain"  color="#000000"  background="#00ffffff"  just="left" />
         </GraphEnvironment>
       </Graph>
       <Group name="Compensation"  live="1"  role="ws.group.dlog.compensation"  key=""  synchronized="0"  foreground="#bc1900"  fontStyle="bold" >
         <Criteria>
           <Criterion connector="And"  keyword="$FIL"  function="Contains"  value="comp" />
           <Criterion connector="Or"  keyword="$FIL"  function="Contains"  value="unstained" />
         </Criteria>
         <Keywords/>
       </Group>
     </GroupNode>
     <GroupNode name="donor#606"  annotation=""  owningGroup="donor#606"  expanded="1"  sortPriority="10"  count="-1" >
       <Graph smoothing="0"  backColor="#ffffff"  foreColor="#000000"  type="Pseudocolor"  fast="1" >
         <Axis dimension="x"  name=""  label=""  auto="auto" />
         <Axis dimension="y"  name=""  label=""  auto="auto" />
         <GraphSettings level="5%"  smoothingHighResolution="1"  contourHighResolution="1"  histogramSmoothingCount="0"  graphResolution="256"  showOutliers="0"  drawLargeDots="0"  dotsToDraw="8000"  tint="le.chartfill.tinted.40"  lineWeight="le.lineweight.normal"  lineStyle="le.linestyle.solid" />
         <GraphEnvironment showGrid="0"  showAxes="tnlTNL"  showGates="1"  showFreqOnPlots="1"  showGateNameOnPlots="1"  showMedians="0"  showUncomped="0"  addEventParam="0"  lastYAxisName="" >
           <TextTraits font="SansSerif"  size="11"  name="Labels"  style="plain"  color="#000000"  background="#00ffffff"  just="left" />
           <TextTraits font="SansSerif"  size="11"  name="LayoutGates"  style="plain"  color="#000000"  background="#00ffffff"  just="left" />
           <TextTraits font="SansSerif"  size="9"  name="Numbers"  style="plain"  color="#000000"  background="#00ffffff"  just="left" />
           <TextTraits font="SansSerif"  size="9"  name="Legend"  style="plain"  color="#000000"  background="#00ffffff"  just="left" />
           <WindowPosition x="0"  y="0"  width="0"  height="0"  displayed="0"  panelState="" />
         </GraphEnvironment>
       </Graph>
       <Subpopulations>
         <Population name="MDMs"  annotation=""  owningGroup="donor#606"  expanded="1"  sortPriority="10"  count="10100" >
           <Graph smoothing="0"  backColor="#ffffff"  foreColor="#000000"  heatMapStatParameter="Comp-UV1-A"  type="Pseudocolor"  fast="1" >
             <Axis dimension="x"  name="SSC-H"  label=""  auto="auto" />
             <Axis dimension="y"  name="SSC-W"  label=""  auto="auto" />
             <GraphSettings level="5%"  smoothingHighResolution="1"  contourHighResolution="1"  histogramSmoothingCount="0"  graphResolution="256"  showOutliers="0"  drawLargeDots="0"  dotsToDraw="8000"  tint="le.chartfill.tinted.40"  lineWeight="le.lineweight.normal"  lineStyle="le.linestyle.solid" />
             <GraphEnvironment showGrid="0"  showAxes="tnlTNL"  showGates="1"  showFreqOnPlots="1"  showGateNameOnPlots="1"  showMedians="0"  showUncomped="0"  addEventParam="0"  lastYAxisName="" >
               <TextTraits font="SansSerif"  size="11"  name="Labels"  style="plain"  color="#000000"  background="#00ffffff"  just="left" />
               <TextTraits font="SansSerif"  size="11"  name="LayoutGates"  style="plain"  color="#000000"  background="#00ffffff"  just="left" />
               <TextTraits font="SansSerif"  size="9"  name="Numbers"  style="plain"  color="#000000"  background="#00ffffff"  just="left" />
               <TextTraits font="SansSerif"  size="9"  name="Legend"  style="plain"  color="#000000"  background="#00ffffff"  just="left" />
               <WindowPosition x="620"  y="25"  width="390"  height="582"  displayed="0"  panelState="---" />
             </GraphEnvironment>
           </Graph>
           <Gate gating:id="ID585693958" >
             <gating:EllipsoidGate eventsInside="1"  annoOffsetX="-94"  annoOffsetY="-47"  tint="#000000"  isTinted="0"  lineWeight="Normal"  userDefined="1"  gating:distance="266.8118908128189" >
               <gating:dimension>
                 <data-type:fcs-dimension data-type:name="FSC-W" />
               </gating:dimension>
               <gating:dimension>
                 <data-type:fcs-dimension data-type:name="SSC-W" />
               </gating:dimension>
               <gating:foci>
                 <gating:vertex>
                   <gating:coordinate data-type:value="66.6238808991" />
                   <gating:coordinate data-type:value="66.2656719865" />
                 </gating:vertex>
                 <gating:vertex>
                   <gating:coordinate data-type:value="220.3761191009" />
                   <gating:coordinate data-type:value="241.7343280135" />
                 </gating:vertex>
               </gating:foci>
               <gating:edge>
                 <gating:vertex>
                   <gating:coordinate data-type:value="55" />
                   <gating:coordinate data-type:value="53" />
                 </gating:vertex>
                 <gating:vertex>
                   <gating:coordinate data-type:value="232" />
                   <gating:coordinate data-type:value="255" />
                 </gating:vertex>
                 <gating:vertex>
                   <gating:coordinate data-type:value="193" />
                   <gating:coordinate data-type:value="109" />
                 </gating:vertex>
                 <gating:vertex>
                   <gating:coordinate data-type:value="95" />
                   <gating:coordinate data-type:value="199" />
                 </gating:vertex>
               </gating:edge>
             </gating:EllipsoidGate>
           </Gate>
           <Subpopulations>
             <Population name="Single Cells-1"  annotation=""  owningGroup="donor#606"  expanded="1"  sortPriority="10"  count="9947" >
               <Graph smoothing="0"  backColor="#ffffff"  foreColor="#000000"  heatMapStatParameter="Comp-UV1-A"  type="Pseudocolor"  fast="1" >
                 <Axis dimension="x"  name="FSC-H"  label=""  auto="auto" />
                 <Axis dimension="y"  name="FSC-W"  label=""  auto="auto" />
                 <GraphSettings level="5%"  smoothingHighResolution="1"  contourHighResolution="1"  histogramSmoothingCount="0"  graphResolution="256"  showOutliers="0"  drawLargeDots="0"  dotsToDraw="8000"  tint="le.chartfill.tinted.40"  lineWeight="le.lineweight.normal"  lineStyle="le.linestyle.solid" />
                 <GraphEnvironment showGrid="0"  showAxes="tnlTNL"  showGates="1"  showFreqOnPlots="1"  showGateNameOnPlots="1"  showMedians="0"  showUncomped="0"  addEventParam="0"  lastYAxisName="" >
                   <TextTraits font="SansSerif"  size="11"  name="Labels"  style="plain"  color="#000000"  background="#00ffffff"  just="left" />
                   <TextTraits font="SansSerif"  size="11"  name="LayoutGates"  style="plain"  color="#000000"  background="#00ffffff"  just="left" />
                   <TextTraits font="SansSerif"  size="9"  name="Numbers"  style="plain"  color="#000000"  background="#00ffffff"  just="left" />
                   <TextTraits font="SansSerif"  size="9"  name="Legend"  style="plain"  color="#000000"  background="#00ffffff"  just="left" />
                   <WindowPosition x="620"  y="25"  width="390"  height="582"  displayed="0"  panelState="---" />
                 </GraphEnvironment>
               </Graph>
               <Gate gating:id="ID366848412"  gating:parent_id="ID585693958" >
                 <gating:RectangleGate eventsInside="1"  annoOffsetX="72"  annoOffsetY="1"  tint="#000000"  isTinted="0"  lineWeight="Normal"  userDefined="1"  percentX="0"  percentY="0" >
                   <gating:dimension gating:min="-49539.02362204724"  gating:max="743085.3543307086" >
                     <data-type:fcs-dimension data-type:name="SSC-H" />
                   </gating:dimension>
                   <gating:dimension gating:min="713201.4898785425"  gating:max="2411300.2753036437" >
                     <data-type:fcs-dimension data-type:name="SSC-W" />
                   </gating:dimension>
                 </gating:RectangleGate>
               </Gate>
               <Subpopulations>
                 <Population name="Single Cells-2"  annotation=""  owningGroup="donor#606"  expanded="1"  sortPriority="10"  count="9625" >
                   <Graph smoothing="13"  backColor="#ffffff"  foreColor="#000000"  heatMapStatParameter="Comp-UV1-A"  type="Contour"  fast="1" >
                     <Axis dimension="x"  name="Comp-B1-A"  label=""  auto="auto" />
                     <Axis dimension="y"  name="SSC-W"  label=""  auto="auto" />
                     <GraphSettings level="5%"  smoothingHighResolution="1"  contourHighResolution="1"  histogramSmoothingCount="0"  graphResolution="256"  showOutliers="0"  drawLargeDots="0"  dotsToDraw="8000"  tint="le.chartfill.tinted.40"  lineWeight="le.lineweight.normal"  lineStyle="le.linestyle.solid" />
                     <GraphEnvironment showGrid="0"  showAxes="tnlTNL"  showGates="1"  showFreqOnPlots="1"  showGateNameOnPlots="1"  showMedians="0"  showUncomped="0"  addEventParam="0"  lastYAxisName="" >
                       <TextTraits font="SansSerif"  size="11"  name="Labels"  style="plain"  color="#000000"  background="#00ffffff"  just="left" />
                       <TextTraits font="SansSerif"  size="11"  name="LayoutGates"  style="plain"  color="#000000"  background="#00ffffff"  just="left" />
                       <TextTraits font="SansSerif"  size="9"  name="Numbers"  style="plain"  color="#000000"  background="#00ffffff"  just="left" />
                       <TextTraits font="SansSerif"  size="9"  name="Legend"  style="plain"  color="#000000"  background="#00ffffff"  just="left" />
                       <WindowPosition x="620"  y="25"  width="390"  height="696"  displayed="0"  panelState="+--" />
                     </GraphEnvironment>
                   </Graph>
                   <Gate gating:id="ID1941255119"  gating:parent_id="ID366848412" >
                     <gating:RectangleGate eventsInside="1"  annoOffsetX="9"  annoOffsetY="90"  tint="#000000"  isTinted="0"  lineWeight="Normal"  userDefined="1"  percentX="0"  percentY="0" >
                       <gating:dimension gating:min="181643.08661417323"  gating:max="1453144.6929133858" >
                         <data-type:fcs-dimension data-type:name="FSC-H" />
                       </gating:dimension>
                       <gating:dimension gating:min="798106.4291497975"  gating:max="2156585.4574898784" >
                         <data-type:fcs-dimension data-type:name="FSC-W" />
                       </gating:dimension>
                     </gating:RectangleGate>
[truncated: 3,826,803 more chars]
