# Supplementary material for: Expression of intron-containing HIV-1 RNA induces NLRP1 inflammasome activation in myeloid cells
Source: PLoS Biol. 2025 Sep 8;23(9):e3003320. doi: 10.1371/journal.pbio.3003320 (PMC12416851; doi:10.1371/journal.pbio.3003320)
Supplement: S5 Data — (ZIP) [file pbio.3003320.s013.zip]

Archive with 32 entries (31 files):
- S5_Data/
- __MACOSX/._S5_Data
- S5_Data/.DS_Store
- __MACOSX/S5_Data/._.DS_Store
- S5_Data/S5_Data_B_CASP4_actin.pdf
- __MACOSX/S5_Data/._S5_Data_B_CASP4_actin.pdf
- S5_Data/S5_Data_B_AIM2.pdf
- __MACOSX/S5_Data/._S5_Data_B_AIM2.pdf
- S5_Data/S5_Data_B_NLRP1.pdf
- __MACOSX/S5_Data/._S5_Data_B_NLRP1.pdf
- S5_Data/S5_Data_B_NLRP3.pdf
- __MACOSX/S5_Data/._S5_Data_B_NLRP3.pdf
- S5_Data/S5_Data_B_CASP1.pdf
- __MACOSX/S5_Data/._S5_Data_B_CASP1.pdf
- S5_Data/S5_Data_C_p24_ELISA_normalized.xlsx
- __MACOSX/S5_Data/._S5_Data_C_p24_ELISA_normalized.xlsx
- S5_Data/S5_Data_B_CASP4.pdf
- __MACOSX/S5_Data/._S5_Data_B_CASP4.pdf
- S5_Data/S5_Data_E_IP-10_ELISA_normalized.xlsx
- __MACOSX/S5_Data/._S5_Data_E_IP-10_ELISA_normalized.xlsx
- S5_Data/S5_Data_D_IL-1beta_ELISA_normalized.xlsx
- __MACOSX/S5_Data/._S5_Data_D_IL-1beta_ELISA_normalized.xlsx
- S5_Data/S5_Data_B_CASP1_actin.pdf
- __MACOSX/S5_Data/._S5_Data_B_CASP1_actin.pdf
- S5_Data/S5_Data_F_IFN-BioAssay_normalized.xlsx
- __MACOSX/S5_Data/._S5_Data_F_IFN-BioAssay_normalized.xlsx
- S5_Data/S5_Data_G_LDH-Assay_normalized.xlsx
- __MACOSX/S5_Data/._S5_Data_G_LDH-Assay_normalized.xlsx
- S5_Data/S5_Data_A_MDMs_siRNA-knockdowns_qRT-PCR.xlsx
- __MACOSX/S5_Data/._S5_Data_A_MDMs_siRNA-knockdowns_qRT-PCR.xlsx
- S5_Data/S5_Data_B_CARD8.pdf
- __MACOSX/S5_Data/._S5_Data_B_CARD8.pdf
