# Supplementary material for: Expression of intron-containing HIV-1 RNA induces NLRP1 inflammasome activation in myeloid cells
Source: PLoS Biol. 2025 Sep 8;23(9):e3003320. doi: 10.1371/journal.pbio.3003320 (PMC12416851; doi:10.1371/journal.pbio.3003320)
Supplement: S6 Data — (ZIP) [file pbio.3003320.s014.zip]

Archive with 22 entries (21 files):
- S6_Data/
- __MACOSX/._S6_Data
- S6_Data/S6_Data_H_infection_%GFP-expression.csv
- __MACOSX/S6_Data/._S6_Data_H_infection_%GFP-expression.csv
- S6_Data/S6_Data_F_knockdown_%expression.csv
- __MACOSX/S6_Data/._S6_Data_F_knockdown_%expression.csv
- S6_Data/.DS_Store
- __MACOSX/S6_Data/._.DS_Store
- S6_Data/S6_Data_B-and-D_infection_%GFP.xlsx
- __MACOSX/S6_Data/._S6_Data_B-and-D_infection_%GFP.xlsx
- S6_Data/S6_Data_A_NLRp1-overexpression.pdf
- __MACOSX/S6_Data/._S6_Data_A_NLRp1-overexpression.pdf
- S6_Data/S6_Data_J_LDH-release.csv
- __MACOSX/S6_Data/._S6_Data_J_LDH-release.csv
- S6_Data/S6_Data_C-and-E_IL-1beta_ELISA.xlsx
- __MACOSX/S6_Data/._S6_Data_C-and-E_IL-1beta_ELISA.xlsx
- S6_Data/S6_Data_Gii_THPNLRP1 shSTING.pdf
- __MACOSX/S6_Data/._S6_Data_Gii_THPNLRP1 shSTING.pdf
- S6_Data/S6_Data_Gi_THPNLRP1 shMAVS.pdf
- __MACOSX/S6_Data/._S6_Data_Gi_THPNLRP1 shMAVS.pdf
- S6_Data/S6_Data_I_IL-1beta_ELISA.csv
- __MACOSX/S6_Data/._S6_Data_I_IL-1beta_ELISA.csv
