# Supplementary material for: Expression of intron-containing HIV-1 RNA induces NLRP1 inflammasome activation in myeloid cells
Source: PLoS Biol. 2025 Sep 8;23(9):e3003320. doi: 10.1371/journal.pbio.3003320 (PMC12416851; doi:10.1371/journal.pbio.3003320)
Supplement: S7 Data — (ZIP) [file pbio.3003320.s015.zip]

Archive with 14 entries (13 files):
- S7_Data/
- __MACOSX/._S7_Data
- S7_Data/S7_Data_Bi_Relative-GFP_expression.csv
- __MACOSX/S7_Data/._S7_Data_Bi_Relative-GFP_expression.csv
- S7_Data/S7_Data_Bii_Relative-dsRNA_expression.csv
- __MACOSX/S7_Data/._S7_Data_Bii_Relative-dsRNA_expression.csv
- S7_Data/S7_Data_H_Tat-Rev.csv
- __MACOSX/S7_Data/._S7_Data_H_Tat-Rev.csv
- S7_Data/S7_Data_F_usRNA-and-p24_Coloc.csv
- __MACOSX/S7_Data/._S7_Data_F_usRNA-and-p24_Coloc.csv
- S7_Data/S7_Data_G_usRNA.csv
- __MACOSX/S7_Data/._S7_Data_G_usRNA.csv
- S7_Data/S7_Data_D_usRNA-and-NLRP1_Coloc.csv
- __MACOSX/S7_Data/._S7_Data_D_usRNA-and-NLRP1_Coloc.csv
