# Supplementary material for: Expression of intron-containing HIV-1 RNA induces NLRP1 inflammasome activation in myeloid cells
Source: PLoS Biol. 2025 Sep 8;23(9):e3003320. doi: 10.1371/journal.pbio.3003320 (PMC12416851; doi:10.1371/journal.pbio.3003320)
Supplement: S7 Data — (ZIP) [file pbio.3003320.s015.zip › S7_Data/S7_Data_Bi_Relative-GFP_expression.csv]

Mock	WT_Bru∆envGFP/G	M10_Bru∆envGFP/G	WT + EFV_Bru∆envGFP/G
0.00	22869.13	16204.11	8.17
0.00	32825.22	26786.19	13.04
0.00	8056.80	18732.66	10.77
0.00	20441.18	16201.15	23.82
4.21	32399.77	21441.42	8.32
0.63	29221.65	19330.55	14.65
1.11	33535.10	24810.93
11.06	31943.45	32435.95
4.46	38308.83	19862.59
2.46	25676.29	35310.02
2.35	44080.03	48476.12
1.64		53146.59
6.91		48726.77
