# Supplementary material for: Expression of intron-containing HIV-1 RNA induces NLRP1 inflammasome activation in myeloid cells
Source: PLoS Biol. 2025 Sep 8;23(9):e3003320. doi: 10.1371/journal.pbio.3003320 (PMC12416851; doi:10.1371/journal.pbio.3003320)
Supplement: S7 Data — (ZIP) [file pbio.3003320.s015.zip › S7_Data/S7_Data_Bii_Relative-dsRNA_expression.csv]

Mock	WT_Bru∆envGFP/G	M10_Bru∆envGFP/G	BruYU2+/CCR5	WT + EFV_Bru∆envGFP/G
3.69	186.83	179.01	139.30	2.16
5.35	199.79	122.42	546.86	7.26
5.49	299.14	143.28	120.83	4.02
10.65	576.57	129.81	299.29	15.88
1.05	678.05	154.84	113.96	1.75
6.34	290.64	127.82	163.56	6.26
3.89	508.41	4.03	135.17
8.11	651.65	5.95	141.35
6.69	894.66	27.91	83.33
3.07	467.60	3.97	576.70
5.08	1212.17	32.14	601.29
2.46		80.36	316.32
1.92		30.65	344.50
			111.83
			177.52
			145.06
