# Supplementary material for: Expression of intron-containing HIV-1 RNA induces NLRP1 inflammasome activation in myeloid cells
Source: PLoS Biol. 2025 Sep 8;23(9):e3003320. doi: 10.1371/journal.pbio.3003320 (PMC12416851; doi:10.1371/journal.pbio.3003320)
Supplement: S7 Data — (ZIP) [file pbio.3003320.s015.zip › S7_Data/S7_Data_H_Tat-Rev.csv]

THP1/Scramble_IgG control	THP1/Scramble_αNLRP1 Ig	THP1/NLRP1_IgG control	THP1/NLRP1_αNLRP1 Ig
0.29157980000	0.383851500	0.19885040000	0.923590000
0.55034940000	0.578001900	0.65778010000	0.798297500
0.00000404162	1.182506700	0.00000332754	1.349872700
