# Supplementary material for: Expression of intron-containing HIV-1 RNA induces NLRP1 inflammasome activation in myeloid cells
Source: PLoS Biol. 2025 Sep 8;23(9):e3003320. doi: 10.1371/journal.pbio.3003320 (PMC12416851; doi:10.1371/journal.pbio.3003320)
Supplement: S7 Data — (ZIP) [file pbio.3003320.s015.zip › S7_Data/S7_Data_F_usRNA-and-p24_Coloc.csv]

	Mock	WT	M10
% Coloc (GagRNA over p24)	0.000	5.100	2.2
	1.700	8.500	1.3
	0.000	9.300	1.5
	0.000	12.700	1.1
	0.000	13.800	3.7
	0.000	12.100	1.1
	0.100	5.300	1.7
	0.000	24.900	2.0
	0.000	5.700	1.1
	0.000	6.600	0.7
