# Supplementary material for: Expression of intron-containing HIV-1 RNA induces NLRP1 inflammasome activation in myeloid cells
Source: PLoS Biol. 2025 Sep 8;23(9):e3003320. doi: 10.1371/journal.pbio.3003320 (PMC12416851; doi:10.1371/journal.pbio.3003320)
Supplement: S7 Data — (ZIP) [file pbio.3003320.s015.zip › S7_Data/S7_Data_G_usRNA.csv]

THP1/Scramble_IgG	THP1/Scramble_αNLRP1 Ig	THP1/NLRP1 _IgG control	THP1/NLRP1 _αNLRP1 Ig
0.00866478000	0.0136683000	0.00408902000	1.169316200
0.00198887000	0.0020218800	0.00074229500	1.260619300
0.00076406100	0.0295943000	0.00082416200	2.823960700
