# Supplementary material for: Expression of intron-containing HIV-1 RNA induces NLRP1 inflammasome activation in myeloid cells
Source: PLoS Biol. 2025 Sep 8;23(9):e3003320. doi: 10.1371/journal.pbio.3003320 (PMC12416851; doi:10.1371/journal.pbio.3003320)
Supplement: S7 Data — (ZIP) [file pbio.3003320.s015.zip › S7_Data/S7_Data_D_usRNA-and-NLRP1_Coloc.csv]

	Mock	WT	M10
% Coloc (GagRNA over NLRP1)	0.170	15.300	3.40
	0.470	25.200	6.00
	0.400	8.500	6.90
	0.160	4.500	4.10
	0.480	9.000	1.90
	0.730	1.500	1.14
	0.380	3.200	3.60
	0.200	1.600	2.20
	0.400	2.000	2.80
	0.600	1.100	5.00
	3.200	27.000	2.70
	3.600	24.000	4.20
	0.600	11.500	2.20
	2.900	27.000	2.20
	3.400	31.000	1.10
	1.000	12.700	2.30
	3.200	4.100	2.10
	4.000	3.200	2.20
	1.900	17.700	2.70
	3.900	14.100	1.30
		2.600	2.20
		7.800	2.90
		7.300	1.60
		3.700
