# Supplementary material for: Expression of intron-containing HIV-1 RNA induces NLRP1 inflammasome activation in myeloid cells
Source: PLoS Biol. 2025 Sep 8;23(9):e3003320. doi: 10.1371/journal.pbio.3003320 (PMC12416851; doi:10.1371/journal.pbio.3003320)
Supplement: S1 Supplementary Data — (ZIP) [file pbio.3003320.s016.zip]

Archive with 5 entries (4 files):
- S1_Supplementary_data/
- S1_Supplementary_data/FigS1_A_p24_ELISA.csv
- S1_Supplementary_data/FigS1_B_IL-1beta_ELISA.csv
- S1_Supplementary_data/FigS1_C_p24_ELISA.csv
- S1_Supplementary_data/FigS1_D_IL-1beta_ELISA.csv
