# Supplementary material for: Expression of intron-containing HIV-1 RNA induces NLRP1 inflammasome activation in myeloid cells
Source: PLoS Biol. 2025 Sep 8;23(9):e3003320. doi: 10.1371/journal.pbio.3003320 (PMC12416851; doi:10.1371/journal.pbio.3003320)
Supplement: S2 Supplementary Data — (ZIP) [file pbio.3003320.s017.zip]

Archive with 14 entries (12 files):
- S2_Supplementary_data/
- S2_Supplementary_data/.DS_Store
- S2_Supplementary_data/FigS2_Aii_SAMHD1-expression.csv
- S2_Supplementary_data/FigS2_Ai_SAMHD1-and-pSAMHD1.pdf
- S2_Supplementary_data/FigS2_C_iMGs_infections_FCS-files/
- S2_Supplementary_data/FigS2_C_iMGs_infections_FCS-files/.DS_Store
- S2_Supplementary_data/FigS2_C_iMGs_infections_FCS-files/FigS2_C_iMGs_infections_FCS.pdf
- S2_Supplementary_data/FigS2_C_iMGs_infections_FCS-files/FigS2_C_iMGs_infections_gating.pdf
- S2_Supplementary_data/FigS2_C_iMGs_infections_FCS-files/iPSC-microglia_analysis_v1.wsp
- S2_Supplementary_data/FigS2_C_iMGs_infections_FCS-files/IPSC-microglia_BU1_mock.fcs
- S2_Supplementary_data/FigS2_C_iMGs_infections_FCS-files/IPSC-microglia_BU1_Virus+DMSO.fcs
- S2_Supplementary_data/FigS2_C_iMGs_infections_FCS-files/IPSC-microglia_BU1_Virus+EFV.fcs
- S2_Supplementary_data/FigS2_Dii_IL-1beta_ELISA.csv
- S2_Supplementary_data/FigS2_Di_p24_ELISA.csv
