# Supplementary material for: Expression of intron-containing HIV-1 RNA induces NLRP1 inflammasome activation in myeloid cells
Source: PLoS Biol. 2025 Sep 8;23(9):e3003320. doi: 10.1371/journal.pbio.3003320 (PMC12416851; doi:10.1371/journal.pbio.3003320)
Supplement: S2 Supplementary Data — (ZIP) [file pbio.3003320.s017.zip › S2_Supplementary_data/FigS2_C_iMGs_infections_FCS-files/iPSC-microglia_analysis_v1.wsp]

<?xml version="1.0" encoding="UTF-8"?>
 <Workspace version="20.0"  modDate="Tue Jul 01 05:16:20 EDT 2025"  clientTimestamp="1751361380176"  flowJoVersion="10.10.0"  drawRowBorders="1"  drawColumnBorders="1"  hideCompNodes="1"  curGroup="bBU1c2"  groupPaneHeight="283"  xmlns:xsi="http://www.w3.org/2001/XMLSchema-instance"  xmlns:gating="http://www.isac-net.org/std/Gating-ML/v2.0/gating"  xmlns:transforms="http://www.isac-net.org/std/Gating-ML/v2.0/transformations"  xmlns:data-type="http://www.isac-net.org/std/Gating-ML/v2.0/datatypes"  xsi:schemaLocation="http://www.isac-net.org/std/Gating-ML/v2.0/gating http://www.isac-net.org/std/Gating-ML/v2.0/gating/Gating-ML.v2.0.xsd http://www.isac-net.org/std/Gating-ML/v2.0/transformations http://www.isac-net.org/std/Gating-ML/v2.0/gating/Transformations.v2.0.xsd http://www.isac-net.org/std/Gating-ML/v2.0/datatypes http://www.isac-net.org/std/Gating-ML/v2.0/gating/DataTypes.v2.0.xsd "  nonAutoSaveFileName="file:/Volumes/RG%20Lab%20Mac/FigS2_C_iMGs_infections_FCS-files/iPSC-microglia_analysis_v1.wsp" >
   <WindowPosition x="0"  y="25"  width="487"  height="720"  displayed="1"  panelState="" />
   <TextTraits font="SansSerif"  size="11"  name=""  style="plain"  color="#000000"  background="#00ffffff"  just="left" />
   <Columns>
     <TColumn width="370" >
       <Property key="fj.appnode.prop.name" />
     </TColumn>
     <TColumn width="47" >
       <Property key="fj.appnode.prop.statistic" />
     </TColumn>
     <TColumn width="47" >
       <Property key="fj.appnode.prop.ncells" />
     </TColumn>
   </Columns>
   <Matrices>
     <transforms:spilloverMatrix spectral="0"  weightOptAlgorithmType="OLS"  prefix="Comp-"  name="Compensation"  editable="0"  color="#bc1900"  version="FlowJo-10.10.0"  status="FINALIZED"  transforms:id="ddf714a7-9e65-448e-8bf8-726ebf81eab7"  suffix="" >
       <data-type:parameters>
         <data-type:parameter data-type:name="APC-A"  userProvidedCompInfix="Comp-APC-A" />
         <data-type:parameter data-type:name="GFP-A"  userProvidedCompInfix="Comp-GFP-A" />
         <data-type:parameter data-type:name="NIR-A"  userProvidedCompInfix="Comp-NIR-A" />
         <data-type:parameter data-type:name="Violet B-A"  userProvidedCompInfix="Comp-Violet B-A" />
       </data-type:parameters>
       <transforms:spillover data-type:parameter="APC-A"  userProvidedCompInfix="Comp-APC-A" >
         <transforms:coefficient data-type:parameter="APC-A"  transforms:value="1" />
         <transforms:coefficient data-type:parameter="GFP-A"  transforms:value="0.0000275029" />
         <transforms:coefficient data-type:parameter="NIR-A"  transforms:value="0.0055160074" />
         <transforms:coefficient data-type:parameter="Violet B-A"  transforms:value="0.0000886657" />
       </transforms:spillover>
       <transforms:spillover data-type:parameter="GFP-A"  userProvidedCompInfix="Comp-GFP-A" >
         <transforms:coefficient data-type:parameter="APC-A"  transforms:value="-0.1378012552" />
         <transforms:coefficient data-type:parameter="GFP-A"  transforms:value="1" />
         <transforms:coefficient data-type:parameter="NIR-A"  transforms:value="0.0050208257" />
         <transforms:coefficient data-type:parameter="Violet B-A"  transforms:value="1.0765438596" />
       </transforms:spillover>
       <transforms:spillover data-type:parameter="NIR-A"  userProvidedCompInfix="Comp-NIR-A" >
         <transforms:coefficient data-type:parameter="APC-A"  transforms:value="16.151733398" />
         <transforms:coefficient data-type:parameter="GFP-A"  transforms:value="69.73612976" />
         <transforms:coefficient data-type:parameter="NIR-A"  transforms:value="0" />
         <transforms:coefficient data-type:parameter="Violet B-A"  transforms:value="8.307373047" />
       </transforms:spillover>
       <transforms:spillover data-type:parameter="Violet B-A"  userProvidedCompInfix="Comp-Violet B-A" >
         <transforms:coefficient data-type:parameter="APC-A"  transforms:value="0.0000395406" />
         <transforms:coefficient data-type:parameter="GFP-A"  transforms:value="0.000037887" />
         <transforms:coefficient data-type:parameter="NIR-A"  transforms:value="0" />
         <transforms:coefficient data-type:parameter="Violet B-A"  transforms:value="1" />
       </transforms:spillover>
       <SSM isCalculated="1" >
         <Parameters>
           <Parameter name="Comp-APC-A"  description=""  index="0" />
           <Parameter name="Comp-GFP-A"  description=""  index="1" />
           <Parameter name="Comp-NIR-A"  description=""  index="2" />
           <Parameter name="Comp-Violet B-A"  description=""  index="3" />
         </Parameters>
         <Coefficients>
           <coeff row="0"  col="0"  value="0" />
           <coeff row="0"  col="1"  value="8.44193" />
           <coeff row="0"  col="2"  value="0.10472" />
           <coeff row="0"  col="3"  value="7.21184" />
           <coeff row="1"  col="0"  value="19.9656" />
           <coeff row="1"  col="1"  value="0" />
           <coeff row="1"  col="2"  value="0.744291" />
           <coeff row="1"  col="3"  value="65.026" />
           <coeff row="2"  col="0"  value="101.582" />
           <coeff row="2"  col="1"  value="77.0259" />
           <coeff row="2"  col="2"  value="0" />
           <coeff row="2"  col="3"  value="189.981" />
           <coeff row="3"  col="0"  value="0" />
           <coeff row="3"  col="1"  value="0" />
           <coeff row="3"  col="2"  value="0" />
           <coeff row="3"  col="3"  value="0" />
         </Coefficients>
       </SSM>
     </transforms:spilloverMatrix>
     <transforms:spilloverMatrix spectral="0"  weightOptAlgorithmType="OLS"  prefix="Comp-"  name="Compensation-1"  editable="0"  color="#00ccff"  version="FlowJo-10.10.0"  status="FINALIZED"  transforms:id="4e861ed7-ab1a-4cab-a5d5-015f75bfb77b"  suffix="" >
       <data-type:parameters>
         <data-type:parameter data-type:name="APC-A"  userProvidedCompInfix="Comp-APC-A" />
         <data-type:parameter data-type:name="GFP-A"  userProvidedCompInfix="Comp-GFP-A" />
         <data-type:parameter data-type:name="Violet B-A"  userProvidedCompInfix="Comp-Violet B-A" />
       </data-type:parameters>
       <transforms:spillover data-type:parameter="APC-A"  userProvidedCompInfix="Comp-APC-A" >
         <transforms:coefficient data-type:parameter="APC-A"  transforms:value="1" />
         <transforms:coefficient data-type:parameter="GFP-A"  transforms:value="-0.0000274458" />
         <transforms:coefficient data-type:parameter="Violet B-A"  transforms:value="-0.000177856" />
       </transforms:spillover>
       <transforms:spillover data-type:parameter="GFP-A"  userProvidedCompInfix="Comp-GFP-A" >
         <transforms:coefficient data-type:parameter="APC-A"  transforms:value="0.0002906001" />
         <transforms:coefficient data-type:parameter="GFP-A"  transforms:value="1" />
         <transforms:coefficient data-type:parameter="Violet B-A"  transforms:value="0.0259350515" />
       </transforms:spillover>
       <transforms:spillover data-type:parameter="Violet B-A"  userProvidedCompInfix="Comp-Violet B-A" >
         <transforms:coefficient data-type:parameter="APC-A"  transforms:value="-0.0000131686" />
         <transforms:coefficient data-type:parameter="GFP-A"  transforms:value="0.0000126033" />
         <transforms:coefficient data-type:parameter="Violet B-A"  transforms:value="1" />
       </transforms:spillover>
     </transforms:spilloverMatrix>
   </Matrices>
   <Cytometers>
     <Cytometer name="DIVA"  cyt="LSRII"  useFCS3="1"  extraNegs="0"  widthBasis="-100"  linMin="0"  logMin="3"  linMax="262144"  logMax="262144"  linearRescale="1"  logRescale="1"  linFromKW="1"  logFromKW="1"  useGain="0"  useTransform="1"  transformType="BIEX"  manufacturer=""  serialnumber=""  homepage="workspaces-and-samples/flowjo-and-your-cytometer/ws-cytometer-bd/"  icon="bd.PNG" >
       <LinParams>
         <Param>time</Param>
       </LinParams>
       <LogParams/>
       <FilterParams/>
       <TransformStore>
         <MatrixID matrixId="4e861ed7-ab1a-4cab-a5d5-015f75bfb77b" >
           <Transforms>
             <transforms:linear transforms:minRange="0"  transforms:maxRange="262144"  gain="1" >
               <data-type:parameter data-type:name="FSC-H" />
             </transforms:linear>
             <transforms:biex transforms:length="256"  transforms:maxRange="262144"  transforms:neg="0"  transforms:width="-100"  transforms:pos="4.418539922" >
               <data-type:parameter data-type:name="APC-A" />
             </transforms:biex>
             <transforms:linear transforms:minRange="0"  transforms:maxRange="262144"  gain="1" >
               <data-type:parameter data-type:name="FSC-W" />
             </transforms:linear>
             <transforms:linear transforms:minRange="0"  transforms:maxRange="262144"  gain="1" >
               <data-type:parameter data-type:name="SSC-W" />
             </transforms:linear>
             <transforms:linear transforms:minRange="0"  transforms:maxRange="262144"  gain="1" >
               <data-type:parameter data-type:name="SSC-H" />
             </transforms:linear>
             <transforms:biex transforms:length="256"  transforms:maxRange="262144"  transforms:neg="0"  transforms:width="-100"  transforms:pos="4.418539922" >
               <data-type:parameter data-type:name="NIR-A" />
             </transforms:biex>
             <transforms:biex transforms:length="256"  transforms:maxRange="262144"  transforms:neg="0"  transforms:width="-100"  transforms:pos="4.418539922" >
               <data-type:parameter data-type:name="Violet B-A" />
             </transforms:biex>
             <transforms:linear transforms:minRange="0"  transforms:maxRange="262144"  gain="1" >
               <data-type:parameter data-type:name="FSC-A" />
             </transforms:linear>
             <transforms:biex transforms:length="256"  transforms:maxRange="262144"  transforms:neg="0"  transforms:width="-100"  transforms:pos="4.418539922" >
               <data-type:parameter data-type:name="GFP-A" />
             </transforms:biex>
             <transforms:linear transforms:minRange="0"  transforms:maxRange="262144"  gain="1" >
               <data-type:parameter data-type:name="SSC-A" />
             </transforms:linear>
           </Transforms>
         </MatrixID>
       </TransformStore>
     </Cytometer>
   </Cytometers>
   <Groups>
     <GroupNode name="All Samples"  annotation=""  owningGroup="All Samples"  expanded="1"  sortPriority="10"  count="-1" >
       <Graph smoothing="0"  backColor="#ffffff"  foreColor="#000000"  type="Pseudocolor"  fast="1" >
         <Axis dimension="x"  name=""  label=""  auto="auto" />
         <Axis dimension="y"  name=""  label=""  auto="auto" />
         <GraphSettings level="5%"  smoothingHighResolution="1"  contourHighResolution="1"  histogramSmoothingCount="0"  graphResolution="256"  showOutliers="0"  drawLargeDots="0"  dotsToDraw="8000"  tint="le.chartfill.tinted.40"  lineWeight="le.lineweight.normal"  lineStyle="le.linestyle.solid" />
         <GraphEnvironment showGrid="0"  showAxes="tnlTNL"  showGates="1"  showFreqOnPlots="1"  showGateNameOnPlots="1"  showMedians="0"  showUncomped="0"  addEventParam="0"  lastYAxisName="" >
           <TextTraits font="SansSerif"  size="11"  name="Labels"  style="plain"  color="#000000"  background="#00ffffff"  just="left" />
           <TextTraits font="SansSerif"  size="11"  name="LayoutGates"  style="plain"  color="#000000"  background="#00ffffff"  just="left" />
           <TextTraits font="SansSerif"  size="9"  name="Numbers"  style="plain"  color="#000000"  background="#00ffffff"  just="left" />
           <TextTraits font="SansSerif"  size="9"  name="Legend"  style="plain"  color="#000000"  background="#00ffffff"  just="left" />
         </GraphEnvironment>
       </Graph>
       <Group name="All Samples"  live="1"  role="ws.group.dlog.test"  key=""  synchronized="0"  foreground="#000000"  fontStyle="bold" >
         <Criteria/>
         <SampleRefs>
           <SampleRef sampleID="7" />
           <SampleRef sampleID="8" />
           <SampleRef sampleID="9" />
           <SampleRef sampleID="10" />
           <SampleRef sampleID="11" />
           <SampleRef sampleID="2" />
           <SampleRef sampleID="3" />
           <SampleRef sampleID="1" />
           <SampleRef sampleID="5" />
           <SampleRef sampleID="6" />
           <SampleRef sampleID="4" />
         </SampleRefs>
         <Keywords/>
       </Group>
     </GroupNode>
     <GroupNode name="bBU1c2"  annotation=""  owningGroup="bBU1c2"  expanded="0"  sortPriority="10"  count="-1" >
       <Graph smoothing="0"  backColor="#ffffff"  foreColor="#000000"  type="Pseudocolor"  fast="1" >
         <Axis dimension="x"  name=""  label=""  auto="auto" />
         <Axis dimension="y"  name=""  label=""  auto="auto" />
         <GraphSettings level="5%"  smoothingHighResolution="1"  contourHighResolution="1"  histogramSmoothingCount="0"  graphResolution="256"  showOutliers="0"  drawLargeDots="0"  dotsToDraw="8000"  tint="le.chartfill.tinted.40"  lineWeight="le.lineweight.normal"  lineStyle="le.linestyle.solid" />
         <GraphEnvironment showGrid="0"  showAxes="tnlTNL"  showGates="1"  showFreqOnPlots="1"  showGateNameOnPlots="1"  showMedians="0"  showUncomped="0"  addEventParam="0"  lastYAxisName="" >
           <TextTraits font="SansSerif"  size="11"  name="Labels"  style="plain"  color="#000000"  background="#00ffffff"  just="left" />
           <TextTraits font="SansSerif"  size="11"  name="LayoutGates"  style="plain"  color="#000000"  background="#00ffffff"  just="left" />
           <TextTraits font="SansSerif"  size="9"  name="Numbers"  style="plain"  color="#000000"  background="#00ffffff"  just="left" />
           <TextTraits font="SansSerif"  size="9"  name="Legend"  style="plain"  color="#000000"  background="#00ffffff"  just="left" />
           <WindowPosition x="0"  y="0"  width="0"  height="0"  displayed="0"  panelState="" />
         </GraphEnvironment>
       </Graph>
       <Subpopulations>
         <Population name="iPSC-microglia"  annotation=""  owningGroup="bBU1c2"  expanded="0"  sortPriority="10"  count="10935" >
           <Graph smoothing="0"  backColor="#ffffff"  foreColor="#000000"  heatMapStatParameter="GFP-A"  type="Pseudocolor"  fast="1" >
             <Axis dimension="x"  name="FSC-H"  label=""  auto="auto" />
             <Axis dimension="y"  name="FSC-W"  label=""  auto="auto" />
             <GraphSettings level="5%"  smoothingHighResolution="1"  contourHighResolution="1"  histogramSmoothingCount="0"  graphResolution="256"  showOutliers="0"  drawLargeDots="0"  dotsToDraw="8000"  tint="le.chartfill.tinted.40"  lineWeight="le.lineweight.normal"  lineStyle="le.linestyle.solid" />
             <GraphEnvironment showGrid="0"  showAxes="tnlTNL"  showGates="1"  showFreqOnPlots="1"  showGateNameOnPlots="1"  showMedians="0"  showUncomped="0"  addEventParam="0"  lastYAxisName="" >
               <TextTraits font="SansSerif"  size="11"  name="Labels"  style="plain"  color="#000000"  background="#00ffffff"  just="left" />
               <TextTraits font="SansSerif"  size="11"  name="LayoutGates"  style="plain"  color="#000000"  background="#00ffffff"  just="left" />
               <TextTraits font="SansSerif"  size="9"  name="Numbers"  style="plain"  color="#000000"  background="#00ffffff"  just="left" />
               <TextTraits font="SansSerif"  size="9"  name="Legend"  style="plain"  color="#000000"  background="#00ffffff"  just="left" />
               <WindowPosition x="620"  y="23"  width="465"  height="556"  displayed="0"  panelState="---" />
             </GraphEnvironment>
           </Graph>
           <Gate gating:id="ID1176276625" >
             <gating:EllipsoidGate eventsInside="1"  annoOffsetX="-31"  annoOffsetY="-88"  tint="#000000"  isTinted="0"  lineWeight="Normal"  userDefined="1"  gating:distance="114.6482347115849" >
               <gating:dimension>
                 <data-type:fcs-dimension data-type:name="FSC-A" />
               </gating:dimension>
               <gating:dimension>
                 <data-type:fcs-dimension data-type:name="SSC-A" />
               </gating:dimension>
               <gating:foci>
                 <gating:vertex>
                   <gating:coordinate data-type:value="55.8464451039" />
                   <gating:coordinate data-type:value="74.9114465624" />
                 </gating:vertex>
                 <gating:vertex>
                   <gating:coordinate data-type:value="118.1535548961" />
                   <gating:coordinate data-type:value="97.0885534376" />
                 </gating:vertex>
               </gating:foci>
               <gating:edge>
                 <gating:vertex>
                   <gating:coordinate data-type:value="28" />
                   <gating:coordinate data-type:value="65" />
                 </gating:vertex>
                 <gating:vertex>
                   <gating:coordinate data-type:value="146" />
                   <gating:coordinate data-type:value="107" />
                 </gating:vertex>
                 <gating:vertex>
                   <gating:coordinate data-type:value="96" />
                   <gating:coordinate data-type:value="34" />
                 </gating:vertex>
                 <gating:vertex>
                   <gating:coordinate data-type:value="79" />
                   <gating:coordinate data-type:value="139" />
                 </gating:vertex>
               </gating:edge>
             </gating:EllipsoidGate>
           </Gate>
           <Subpopulations>
             <Population name="iPSC-microglia_FSC"  annotation=""  owningGroup="bBU1c2"  expanded="0"  sortPriority="10"  count="10670" >
               <Graph smoothing="0"  backColor="#ffffff"  foreColor="#000000"  heatMapStatParameter="GFP-A"  type="Pseudocolor"  fast="1" >
                 <Axis dimension="x"  name="SSC-H"  label=""  auto="auto" />
                 <Axis dimension="y"  name="SSC-W"  label=""  auto="auto" />
                 <GraphSettings level="5%"  smoothingHighResolution="1"  contourHighResolution="1"  histogramSmoothingCount="0"  graphResolution="256"  showOutliers="0"  drawLargeDots="0"  dotsToDraw="8000"  tint="le.chartfill.tinted.40"  lineWeight="le.lineweight.normal"  lineStyle="le.linestyle.solid" />
                 <GraphEnvironment showGrid="0"  showAxes="tnlTNL"  showGates="1"  showFreqOnPlots="1"  showGateNameOnPlots="1"  showMedians="0"  showUncomped="0"  addEventParam="0"  lastYAxisName="" >
                   <TextTraits font="SansSerif"  size="11"  name="Labels"  style="plain"  color="#000000"  background="#00ffffff"  just="left" />
                   <TextTraits font="SansSerif"  size="11"  name="LayoutGates"  style="plain"  color="#000000"  background="#00ffffff"  just="left" />
                   <TextTraits font="SansSerif"  size="9"  name="Numbers"  style="plain"  color="#000000"  background="#00ffffff"  just="left" />
                   <TextTraits font="SansSerif"  size="9"  name="Legend"  style="plain"  color="#000000"  background="#00ffffff"  just="left" />
                   <WindowPosition x="620"  y="23"  width="465"  height="556"  displayed="0"  panelState="---" />
                 </GraphEnvironment>
               </Graph>
               <Gate gating:id="ID1249413576"  gating:parent_id="ID1176276625" >
                 <gating:EllipsoidGate eventsInside="1"  annoOffsetX="-5"  annoOffsetY="-60"  tint="#000000"  isTinted="0"  lineWeight="Normal"  userDefined="1"  gating:distance="97.31151591542283" >
                   <gating:dimension>
                     <data-type:fcs-dimension data-type:name="FSC-H" />
                   </gating:dimension>
                   <gating:dimension>
                     <data-type:fcs-dimension data-type:name="FSC-W" />
                   </gating:dimension>
                   <gating:foci>
                     <gating:vertex>
                       <gating:coordinate data-type:value="26.5345329976" />
                       <gating:coordinate data-type:value="100.3440586819" />
                     </gating:vertex>
                     <gating:vertex>
                       <gating:coordinate data-type:value="102.4654670024" />
                       <gating:coordinate data-type:value="83.6559413181" />
                     </gating:vertex>
                   </gating:foci>
                   <gating:edge>
                     <gating:vertex>
                       <gating:coordinate data-type:value="110" />
                       <gating:coordinate data-type:value="82" />
                     </gating:vertex>
                     <gating:vertex>
                       <gating:coordinate data-type:value="19" />
                       <gating:coordinate data-type:value="102" />
                     </gating:vertex>
                     <gating:vertex>
                       <gating:coordinate data-type:value="61" />
                       <gating:coordinate data-type:value="66" />
                     </gating:vertex>
                     <gating:vertex>
                       <gating:coordinate data-type:value="67" />
                       <gating:coordinate data-type:value="117" />
                     </gating:vertex>
                   </gating:edge>
                 </gating:EllipsoidGate>
               </Gate>
               <Subpopulations>
                 <Population name="iPSC-microglia_SSC"  annotation=""  owningGroup="bBU1c2"  expanded="0"  sortPriority="10"  count="10403" >
                   <Graph smoothing="0"  backColor="#ffffff"  foreColor="#000000"  heatMapStatParameter="GFP-A"  type="Pseudocolor"  fast="1" >
                     <Axis dimension="x"  name="NIR-A"  label=""  auto="auto" />
                     <Axis dimension="y"  name="SSC-A"  label=""  auto="auto" />
                     <GraphSettings level="5%"  smoothingHighResolution="1"  contourHighResolution="1"  histogramSmoothingCount="0"  graphResolution="256"  showOutliers="0"  drawLargeDots="0"  dotsToDraw="8000"  tint="le.chartfill.tinted.40"  lineWeight="le.lineweight.normal"  lineStyle="le.linestyle.solid" />
                     <GraphEnvironment showGrid="0"  showAxes="tnlTNL"  showGates="1"  showFreqOnPlots="1"  showGateNameOnPlots="1"  showMedians="0"  showUncomped="0"  addEventParam="0"  lastYAxisName="" >
                       <TextTraits font="SansSerif"  size="11"  name="Labels"  style="plain"  color="#000000"  background="#00ffffff"  just="left" />
                       <TextTraits font="SansSerif"  size="11"  name="LayoutGates"  style="plain"  color="#000000"  background="#00ffffff"  just="left" />
                       <TextTraits font="SansSerif"  size="9"  name="Numbers"  style="plain"  color="#000000"  background="#00ffffff"  just="left" />
                       <TextTraits font="SansSerif"  size="9"  name="Legend"  style="plain"  color="#000000"  background="#00ffffff"  just="left" />
                       <WindowPosition x="620"  y="23"  width="472"  height="583"  displayed="0"  panelState="---" />
                     </GraphEnvironment>
                   </Graph>
                   <Gate gating:id="ID814719269"  gating:parent_id="ID1249413576" >
                     <gating:EllipsoidGate eventsInside="1"  annoOffsetX="-3"  annoOffsetY="-55"  tint="#000000"  isTinted="0"  lineWeight="Normal"  userDefined="1"  gating:distance="74.68181136465314" >
                       <gating:dimension>
                         <data-type:fcs-dimension data-type:name="SSC-H" />
                       </gating:dimension>
                       <gating:dimension>
                         <data-type:fcs-dimension data-type:name="SSC-W" />
                       </gating:dimension>
                       <gating:foci>
                         <gating:vertex>
                           <gating:coordinate data-type:value="35.8669445556" />
                           <gating:coordinate data-type:value="74.4204852015" />
                         </gating:vertex>
                         <gating:vertex>
                           <gating:coordinate data-type:value="105.1330554444" />
                           <gating:coordinate data-type:value="84.5795147985" />
                         </gating:vertex>
                       </gating:foci>
                       <gating:edge>
                         <gating:vertex>
                           <gating:coordinate data-type:value="33" />
                           <gating:coordinate data-type:value="74" />
                         </gating:vertex>
                         <gating:vertex>
                           <gating:coordinate data-type:value="108" />
                           <gating:coordinate data-type:value="85" />
                         </gating:vertex>
                         <gating:vertex>
                           <gating:coordinate data-type:value="72" />
                           <gating:coordinate data-type:value="65" />
                         </gating:vertex>
                         <gating:vertex>
                           <gating:coordinate data-type:value="70" />
                           <gating:coordinate data-type:value="94" />
                         </gating:vertex>
                       </gating:edge>
                     </gating:EllipsoidGate>
                   </Gate>
                   <Subpopulations>
                     <Population name="iPSC-microglia_live"  annotation=""  owningGroup="bBU1c2"  expanded="0"  sortPriority="10"  count="10311" >
                       <Graph smoothing="0"  backColor="#ffffff"  foreColor="#000000"  heatMapStatParameter="GFP-A"  type="Pseudocolor"  fast="1" >
                         <Axis dimension="x"  name="Violet B-A"  label=""  auto="auto" />
                         <Axis dimension="y"  name="SSC-A"  label=""  auto="auto" />
                         <GraphSettings level="5%"  smoothingHighResolution="1"  contourHighResolution="1"  histogramSmoothingCount="0"  graphResolution="256"  showOutliers="0"  drawLargeDots="0"  dotsToDraw="8000"  tint="le.chartfill.tinted.40"  lineWeight="le.lineweight.normal"  lineStyle="le.linestyle.solid" />
                         <GraphEnvironment showGrid="0"  showAxes="tnlTNL"  showGates="1"  showFreqOnPlots="1"  showGateNameOnPlots="1"  showMedians="0"  showUncomped="0"  addEventParam="0"  lastYAxisName="" >
                           <TextTraits font="SansSerif"  size="11"  name="Labels"  style="plain"  color="#000000"  background="#00ffffff"  just="left" />
                           <TextTraits font="SansSerif"  size="11"  name="LayoutGates"  style="plain"  color="#000000"  background="#00ffffff"  just="left" />
                           <TextTraits font="SansSerif"  size="9"  name="Numbers"  style="plain"  color="#000000"  background="#00ffffff"  just="left" />
                           <TextTraits font="SansSerif"  size="9"  name="Legend"  style="plain"  color="#000000"  background="#00ffffff"  just="left" />
                           <WindowPosition x="620"  y="23"  width="488"  height="659"  displayed="0"  panelState="---" />
                         </GraphEnvironment>
                       </Graph>
                       <Gate gating:id="ID1885399061"  gating:parent_id="ID814719269" >
                         <gating:RectangleGate eventsInside="1"  annoOffsetX="5"  annoOffsetY="-113"  tint="#000000"  isTinted="0"  lineWeight="Normal"  userDefined="1"  percentX="0"  percentY="0" >
                           <gating:dimension gating:min="-863.7634828112224"  gating:max="1417.4791353153496" >
                             <data-type:fcs-dimension data-type:name="NIR-A" />
                           </gating:dimension>
                           <gating:dimension gating:min="4578.934497816594"  gating:max="184302.1135371179" >
                             <data-type:fcs-dimension data-type:name="SSC-A" />
                           </gating:dimension>
                         </gating:RectangleGate>
                       </Gate>
                       <Subpopulations>
                         <Population name="GFP (+)"  annotation=""  owningGroup="bBU1c2"  expanded="0"  sortPriority="10"  count="74" >
                           <Graph smoothing="0"  backColor="#ffffff"  foreColor="#000000"  heatMapStatParameter="GFP-A"  type="Histogram"  fast="1" >
                             <Axis dimension="x"  name="Comp-GFP-A"  label=""  auto="auto" />
                             <Axis dimension="y"  name=""  label=""  auto="auto" />
                             <GraphSettings level="5%"  smoothingHighResolution="1"  contourHighResolution="1"  histogramSmoothingCount="0"  graphResolution="256"  showOutliers="0"  drawLargeDots="0"  dotsToDraw="8000"  tint="le.chartfill.tinted.40"  lineWeight="le.lineweight.normal"  lineStyle="le.linestyle.solid" />
                             <GraphEnvironment showGrid="0"  showAxes="tnlTNL"  showGates="1"  showFreqOnPlots="1"  showGateNameOnPlots="1"  showMedians="0"  showUncomped="0"  addEventParam="0"  lastYAxisName="" >
                               <TextTraits font="SansSerif"  size="11"  name="Labels"  style="plain"  color="#000000"  background="#00ffffff"  just="left" />
                               <TextTraits font="SansSerif"  size="11"  name="LayoutGates"  style="plain"  color="#000000"  background="#00ffffff"  just="left" />
                               <TextTraits font="SansSerif"  size="9"  name="Numbers"  style="plain"  color="#000000"  background="#00ffffff"  just="left" />
                               <TextTraits font="SansSerif"  size="9"  name="Legend"  style="plain"  color="#000000"  background="#00ffffff"  just="left" />
                               <WindowPosition x="620"  y="23"  width="488"  height="659"  displayed="1"  panelState="---" />
                             </GraphEnvironment>
                           </Graph>
                           <Gate gating:id="ID1386911886"  gating:parent_id="ID1885399061" >
                             <gating:RectangleGate eventsInside="1"  annoOffsetX="0"  annoOffsetY="0"  tint="#000000"  isTinted="0"  lineWeight="Normal"  userDefined="1" >
                               <gating:dimension gating:min="1417.5738679746048"  gating:max="234856.67232752667"  yRatio="0.2831325301204819" >
                                 <data-type:fcs-dimension data-type:name="Comp-GFP-A" />
                               </gating:dimension>
                             </gating:RectangleGate>
                           </Gate>
                         </Population>
                         <Population name="P2RY12 ++ve"  annotation=""  owningGroup="bBU1c2"  expanded="0"  sortPriority="10"  count="10065" >
                           <Graph smoothing="0"  backColor="#ffffff"  foreColor="#000000"  heatMapStatParameter="GFP-A"  type="Pseudocolor"  fast="1" >
                             <Axis dimension="x"  name="Comp-GFP-A"  label=""  auto="auto" />
                             <Axis dimension="y"  name="SSC-A"  label=""  auto="auto" />
                             <GraphSettings level="5%"  smoothingHighResolution="1"  contourHighResolution="1"  histogramSmoothingCount="0"  graphResolution="256"  showOutliers="0"  drawLargeDots="0"  dotsToDraw="8000"  tint="le.chartfill.tinted.40"  lineWeight="le.lineweight.normal"  lineStyle="le.linestyle.solid" />
                             <GraphEnvironment showGrid="0"  showAxes="tnlTNL"  showGates="1"  showFreqOnPlots="1"  showGateNameOnPlots="1"  showMedians="0"  showUncomped="0"  addEventParam="0"  lastYAxisName="" >
                               <TextTraits font="SansSerif"  size="11"  name="Labels"  style="plain"  color="#000000"  background="#00ffffff"  just="left" />
                               <TextTraits font="SansSerif"  size="11"  name="LayoutGates"  style="plain"  color="#000000"  background="#00ffffff"  just="left" />
                               <TextTraits font="SansSerif"  size="9"  name="Numbers"  style="plain"  color="#000000"  background="#00ffffff"  just="left" />
                               <TextTraits font="SansSerif"  size="9"  name="Legend"  style="plain"  color="#000000"  background="#00ffffff"  just="left" />
                               <WindowPosition x="620"  y="23"  width="488"  height="659"  displayed="1"  panelState="---" />
                             </GraphEnvironment>
                           </Graph>
                           <Gate gating:id="ID1553100250"  gating:parent_id="ID1885399061" >
                             <gating:RectangleGate eventsInside="1"  annoOffsetX="-12"  annoOffsetY="-139"  tint="#000000"  isTinted="0"  lineWeight="Normal"  userDefined="1"  percentX="0"  percentY="0" >
                               <gating:dimension gating:min="1885.2589407422536"  gating:max="192040.43220651557" >
                                 <data-type:fcs-dimension data-type:name="Comp-Violet B-A" />
                               </gating:dimension>
                               <gating:dimension gating:min="12633.44578313253"  gating:max="191870.4578313253" >
                                 <data-type:fcs-dimension data-type:name="SSC-A" />
                               </gating:dimension>
                             </gating:RectangleGate>
                           </Gate>
                           <Subpopulations>
                             <Population name="GFP ++ve"  annotation=""  owningGroup="bBU1c2"  expanded="0"  sortPriority="10"  count="92" >
                               <Graph smoothing="0"  backColor="#ffffff"  foreColor="#000000"  heatMapStatParameter="GFP-A"  type="Pseudocolor"  fast="1" >
                                 <Axis dimension="x"  name="Comp-GFP-A"  label=""  auto="auto" />
                                 <Axis dimension="y"  name="SSC-A"  label=""  auto="auto" />
                                 <GraphSettings level="5%"  smoothingHighResolution="1"  contourHighResolution="1"  histogramSmoothingCount="0"  graphResolution="256"  showOutliers="0"  drawLargeDots="0"  dotsToDraw="8000"  tint="le.chartfill.tinted.40"  lineWeight="le.lineweight.normal"  lineStyle="le.linestyle.solid" />
                                 <GraphEnvironment showGrid="0"  showAxes="tnlTNL"  showGates="1"  showFreqOnPlots="1"  showGateNameOnPlots="1"  showMedians="0"  showUncomped="0"  addEventParam="0"  lastYAxisName="" >
                                   <TextTraits font="SansSerif"  size="11"  name="Labels"  style="plain"  color="#000000"  background="#00ffffff"  just="left" />
                                   <TextTraits font="SansSerif"  size="11"  name="LayoutGates"  style="plain"  color="#000000"  background="#00ffffff"  just="left" />
                                   <TextTraits font="SansSerif"  size="9"  name="Numbers"  style="plain"  color="#000000"  background="#00ffffff"  just="left" />
                                   <TextTraits font="SansSerif"  size="9"  name="Legend"  style="plain"  color="#000000"  background="#00ffffff"  just="left" />
                                   <WindowPosition x="620"  y="23"  width="488"  height="659"  displayed="1"  panelState="---" />
                                 </GraphEnvironment>
                               </Graph>
                               <Gate gating:id="ID299461092"  gating:parent_id="ID1553100250" >
                                 <gating:RectangleGate eventsInside="1"  annoOffsetX="8"  annoOffsetY="-83"  tint="#000000"  isTinted="0"  lineWeight="Normal"  userDefined="1"  percentX="0"  percentY="0" >
                                   <gating:dimension gating:min="735.459098763736"  gating:max="203402.75489523337" >
                                     <data-type:fcs-dimension data-type:name="Comp-GFP-A" />
                                   </gating:dimension>
                                   <gating:dimension gating:min="7106.313253012048"  gating:max="172130.6987951807" >
                                     <data-type:fcs-dimension data-type:name="SSC-A" />
                                   </gating:dimension>
                                 </gating:RectangleGate>
                               </Gate>
                             </Population>
                             <Population name="Q1: Comp-GFP-A- , Comp-APC-A+"  annotation=""  owningGroup="bBU1c2"  expanded="0"  sortPriority="10"  count="125" >
                               <Graph smoothing="0"  backColor="#ffffff"  foreColor="#000000"  heatMapStatParameter="GFP-A"  type="Pseudocolor"  fast="1" >
                                 <Axis dimension="x"  name="Comp-GFP-A"  label=""  auto="auto" />
                                 <Axis dimension="y"  name="Comp-APC-A"  label=""  auto="auto" />
                                 <GraphSettings level="5%"  smoothingHighResolution="1"  contourHighResolution="1"  histogramSmoothingCount="0"  graphResolution="256"  showOutliers="0"  drawLargeDots="0"  dotsToDraw="8000"  tint="le.chartfill.tinted.40"  lineWeight="le.lineweight.normal"  lineStyle="le.linestyle.solid" />
                                 <GraphEnvironment showGrid="0"  showAxes="tnlTNL"  showGates="1"  showFreqOnPlots="1"  showGateNameOnPlots="1"  showMedians="0"  showUncomped="0"  addEventParam="0"  lastYAxisName="" >
                                   <TextTraits font="SansSerif"  size="11"  name="Labels"  style="plain"  color="#000000"  background="#00ffffff"  just="left" />
                                   <TextTraits font="SansSerif"  size="11"  name="LayoutGates"  style="plain"  color="#000000"  background="#00ffffff"  just="left" />
                                   <TextTraits font="SansSerif"  size="9"  name="Numbers"  style="plain"  color="#000000"  background="#00ffffff"  just="left" />
                                   <TextTraits font="SansSerif"  size="9"  name="Legend"  style="plain"  color="#000000"  background="#00ffffff"  just="left" />
                                   <WindowPosition x="620"  y="23"  width="488"  height="659"  displayed="1"  panelState="---" />
                                 </GraphEnvironment>
                               </Graph>
                               <Gate gating:id="ID1712200586"  gating:parent_id="ID1553100250" >
                                 <gating:RectangleGate eventsInside="1"  annoOffsetX="0"  annoOffsetY="0"  tint="#000000"  isTinted="0"  lineWeight="Normal"  userDefined="1"  percentX="0"  percentY="0" >
                                   <gating:dimension gating:max="659.7847355525026" >
                                     <data-type:fcs-dimension data-type:name="Comp-GFP-A" />
                                   </gating:dimension>
                                   <gating:dimension gating:min="800.6349329926041" >
                                     <data-type:fcs-dimension data-type:name="Comp-APC-A" />
                                   </gating:dimension>
                                 </gating:RectangleGate>
                               </Gate>
                             </Population>
                             <Population name="Q2: Comp-GFP-A+ , Comp-APC-A+"  annotation=""  owningGroup="bBU1c2"  expanded="0"  sortPriority="10"  count="53" >
                               <Graph smoothing="0"  backColor="#ffffff"  foreColor="#000000"  heatMapStatParameter="GFP-A"  type="Pseudocolor"  fast="1" >
                                 <Axis dimension="x"  name="Comp-GFP-A"  label=""  auto="auto" />
                                 <Axis dimension="y"  name="Comp-APC-A"  label=""  auto="auto" />
                                 <GraphSettings level="5%"  smoothingHighResolution="1"  contourHighResolution="1"  histogramSmoothingCount="0"  graphResolution="256"  showOutliers="0"  drawLargeDots="0"  dotsToDraw="8000"  tint="le.chartfill.tinted.40"  lineWeight="le.lineweight.normal"  lineStyle="le.linestyle.solid" />
                                 <GraphEnvironment showGrid="0"  showAxes="tnlTNL"  showGates="1"  showFreqOnPlots="1"  showGateNameOnPlots="1"  showMedians="0"  showUncomped="0"  addEventParam="0"  lastYAxisName="" >
                                   <TextTraits font="SansSerif"  size="11"  name="Labels"  style="plain"  color="#000000"  background="#00ffffff"  just="left" />
                                   <TextTraits font="SansSerif"  size="11"  name="LayoutGates"  style="plain"  color="#000000"  background="#00ffffff"  just="left" />
                                   <TextTraits font="SansSerif"  size="9"  name="Numbers"  style="plain"  color="#000000"  background="#00ffffff"  just="left" />
                                   <TextTraits font="SansSerif"  size="9"  name="Legend"  style="plain"  color="#000000"  background="#00ffffff"  just="left" />
                                   <WindowPosition x="620"  y="23"  width="488"  height="659"  displayed="1"  panelState="---" />
                                 </GraphEnvironment>
                               </Graph>
                               <Gate gating:id="ID1617334573"  gating:parent_id="ID1553100250" >
                                 <gating:RectangleGate eventsInside="1"  annoOffsetX="0"  annoOffsetY="0"  tint="#000000"  isTinted="0"  lineWeight="Normal"  userDefined="1"  percentX="0"  percentY="0" >
                                   <gating:dimension gating:min="659.7847355525026" >
                                     <data-type:fcs-dimension data-type:name="Comp-GFP-A" />
                                   </gating:dimension>
                                   <gating:dimension gating:min="800.6349329926041" >
                                     <data-type:fcs-dimension data-type:name="Comp-APC-A" />
                                   </gating:dimension>
                                 </gating:RectangleGate>
                               </Gate>
                             </Population>
                             <Population name="Q3: Comp-GFP-A+ , Comp-APC-A-"  annotation=""  owningGroup="bBU1c2"  expanded="0"  sortPriority="10"  count="61" >
                               <Graph smoothing="0"  backColor="#ffffff"  foreColor="#000000"  heatMapStatParameter="GFP-A"  type="Pseudocolor"  fast="1" >
                                 <Axis dimension="x"  name="Comp-GFP-A"  label=""  auto="auto" />
                                 <Axis dimension="y"  name="Comp-APC-A"  label=""  auto="auto" />
                                 <GraphSettings level="5%"  smoothingHighResolution="1"  contourHighResolution="1"  histogramSmoothingCount="0"  graphResolution="256"  showOutliers="0"  drawLargeDots="0"  dotsToDraw="8000"  tint="le.chartfill.tinted.40"  lineWeight="le.lineweight.normal"  lineStyle="le.linestyle.solid" />
                                 <GraphEnvironment showGrid="0"  showAxes="tnlTNL"  showGates="1"  showFreqOnPlots="1"  showGateNameOnPlots="1"  showMedians="0"  showUncomped="0"  addEventParam="0"  lastYAxisName="" >
                                   <TextTraits font="SansSerif"  size="11"  name="Labels"  style="plain"  color="#000000"  background="#00ffffff"  just="left" />
                                   <TextTraits font="SansSerif"  size="11"  name="LayoutGates"  style="plain"  color="#000000"  background="#00ffffff"  just="left" />
                                   <TextTraits font="SansSerif"  size="9"  name="Numbers"  style="plain"  color="#000000"  background="#00ffffff"  just="left" />
                                   <TextTraits font="SansSerif"  size="9"  name="Legend"  style="plain"  color="#000000"  background="#00ffffff"  just="left" />
                                   <WindowPosition x="620"  y="23"  width="488"  height="659"  displayed="1"  panelState="---" />
                                 </GraphEnvironment>
                               </Graph>
                               <Gate gating:id="ID794156102"  gating:parent_id="ID1553100250" >
                                 <gating:RectangleGate eventsInside="1"  annoOffsetX="0"  annoOffsetY="0"  tint="#000000"  isTinted="0"  lineWeight="Normal"  userDefined="1"  percentX="0"  percentY="0" >
                                   <gating:dimension gating:min="659.7847355525026" >
                                     <data-type:fcs-dimension data-type:name="Comp-GFP-A" />
                                   </gating:dimension>
                                   <gating:dimension gating:max="800.6349329926041" >
                                     <data-type:fcs-dimension data-type:name="Comp-APC-A" />
                                   </gating:dimension>
                                 </gating:RectangleGate>
                               </Gate>
                             </Population>
                             <Population name="Q4: Comp-GFP-A- , Comp-APC-A-"  annotation=""  owningGroup="bBU1c2"  expanded="0"  sortPriority="10"  count="9894" >
                               <Graph smoothing="0"  backColor="#ffffff"  foreColor="#000000"  heatMapStatParameter="GFP-A"  type="Pseudocolor"  fast="1" >
                                 <Axis dimension="x"  name="Comp-GFP-A"  label=""  auto="auto" />
                                 <Axis dimension="y"  name="Comp-APC-A"  label=""  auto="auto" />
                                 <GraphSettings level="5%"  smoothingHighResolution="1"  contourHighResolution="1"  histogramSmoothingCount="0"  graphResolution="256"  showOutliers="0"  drawLargeDots="0"  dotsToDraw="8000"  tint="le.chartfill.tinted.40"  lineWeight="le.lineweight.normal"  lineStyle="le.linestyle.solid" />
                                 <GraphEnvironment showGrid="0"  showAxes="tnlTNL"  showGates="1"  showFreqOnPlots="1"  showGateNameOnPlots="1"  showMedians="0"  showUncomped="0"  addEventParam="0"  lastYAxisName="" >
                                   <TextTraits font="SansSerif"  size="11"  name="Labels"  style="plain"  color="#000000"  background="#00ffffff"  just="left" />
                                   <TextTraits font="SansSerif"  size="11"  name="LayoutGates"  style="plain"  color="#000000"  background="#00ffffff"  just="left" />
                                   <TextTraits font="SansSerif"  size="9"  name="Numbers"  style="plain"  color="#000000"  background="#00ffffff"  just="left" />
                                   <TextTraits font="SansSerif"  size="9"  name="Legend"  style="plain"  color="#000000"  background="#00ffffff"  just="left" />
                                   <WindowPosition x="620"  y="23"  width="488"  height="659"  displayed="1"  panelState="---" />
                                 </GraphEnvironment>
                               </Graph>
                               <Gate gating:id="ID1972966913"  gating:parent_id="ID1553100250" >
                                 <gating:RectangleGate eventsInside="1"  annoOffsetX="0"  annoOffsetY="0"  tint="#000000"  isTinted="0"  lineWeight="Normal"  userDefined="1"  percentX="0"  percentY="0" >
                                   <gating:dimension gating:max="659.7847355525026" >
                                     <data-type:fcs-dimension data-type:name="Comp-GFP-A" />
                                   </gating:dimension>
                                   <gating:dimension gating:max="800.6349329926041" >
                                     <data-type:fcs-dimension data-type:name="Comp-APC-A" />
                                   </gating:dimension>
                                 </gating:RectangleGate>
                               </Gate>
                             </Population>
                           </Subpopulations>
                         </Population>
                         <Population name="P2RY12 +ve"  annotation=""  owningGroup="bBU1c2"  expanded="0"  sortPriority="10"  count="10086" >
                           <Graph smoothing="0"  backColor="#ffffff"  foreColor="#000000"  heatMapStatParameter="GFP-A"  type="Pseudocolor"  fast="1" >
                             <Axis dimension="x"  name="GFP-A"  label=""  auto="auto" />
                             <Axis dimension="y"  name="APC-A"  label=""  auto="auto" />
                             <GraphSettings level="5%"  smoothingHighResolution="1"  contourHighResolution="1"  histogramSmoothingCount="0"  graphResolution="256"  showOutliers="0"  drawLargeDots="0"  dotsToDraw="8000"  tint="le.chartfill.tinted.40"  lineWeight="le.lineweight.normal"  lineStyle="le.linestyle.solid" />
                             <GraphEnvironment showGrid="0"  showAxes="tnlTNL"  showGates="1"  showFreqOnPlots="1"  showGateNameOnPlots="1"  showMedians="0"  showUncomped="0"  addEventParam="0"  lastYAxisName="" >
                               <TextTraits font="SansSerif"  size="11"  name="Labels"  style="plain"  color="#000000"  background="#00ffffff"  just="left" />
                               <TextTraits font="SansSerif"  size="11"  name="LayoutGates"  style="plain"  color="#000000"  background="#00ffffff"  just="left" />
                               <TextTraits font="SansSerif"  size="9"  name="Numbers"  style="plain"  color="#000000"  background="#00ffffff"  just="left" />
                               <TextTraits font="SansSerif"  size="9"  name="Legend"  style="plain"  color="#000000"  background="#00ffffff"  just="left" />
                               <WindowPosition x="620"  y="23"  width="488"  height="659"  displayed="0"  panelState="---" />
                             </GraphEnvironment>
                           </Graph>
                           <Gate gating:id="ID1667076467"  gating:parent_id="ID1885399061" >
                             <gating:RectangleGate eventsInside="1"  annoOffsetX="-2"  annoOffsetY="-154"  tint="#000000"  isTinted="0"  lineWeight="Normal"  userDefined="1"  percentX="0"  percentY="0" >
                               <gating:dimension gating:min="2059.2434966418828"  gating:max="228196.8451849944" >
                                 <data-type:fcs-dimension data-type:name="Violet B-A" />
                               </gating:dimension>
                               <gating:dimension gating:min="2368.7710843373493"  gating:max="207662.26506024096" >
                                 <data-type:fcs-dimension data-type:name="SSC-A" />
                               </gating:dimension>
                             </gating:RectangleGate>
                           </Gate>
                           <Subpopulations>
                             <Population name="Q1: GFP-A- , APC-A+"  annotation=""  owningGroup="bBU1c2"  expanded="0"  sortPriority="10"  count="91" >
                               <Graph smoothing="0"  backColor="#ffffff"  foreColor="#000000"  heatMapStatParameter="GFP-A"  type="Pseudocolor"  fast="1" >
                                 <Axis dimension="x"  name="GFP-A"  label=""  auto="auto" />
                                 <Axis dimension="y"  name="APC-A"  label=""  auto="auto" />
                                 <GraphSettings level="5%"  smoothingHighResolution="1"  contourHighResolution="1"  histogramSmoothingCount="0"  graphResolution="256"  showOutliers="0"  drawLargeDots="0"  dotsToDraw="8000"  tint="le.chartfill.tinted.40"  lineWeight="le.lineweight.normal"  lineStyle="le.linestyle.solid" />
                                 <GraphEnvironment showGrid="0"  showAxes="tnlTNL"  showGates="1"  showFreqOnPlots="1"  showGateNameOnPlots="1"  showMedians="0"  showUncomped="0"  addEventParam="0"  lastYAxisName="" >
                                   <TextTraits font="SansSerif"  size="11"  name="Labels"  style="plain"  color="#000000"  background="#00ffffff"  just="left" />
                                   <TextTraits font="SansSerif"  size="11"  name="LayoutGates"  style="plain"  color="#000000"  background="#00ffffff"  just="left" />
                                   <TextTraits font="SansSerif"  size="9"  name="Numbers"  style="plain"  color="#000000"  background="#00ffffff"  just="left" />
                                   <TextTraits font="SansSerif"  size="9"  name="Legend"  style="plain"  color="#000000"  background="#00ffffff"  just="left" />
                                   <WindowPosition x="620"  y="23"  width="488"  height="659"  displayed="1"  panelState="---" />
                                 </GraphEnvironment>
                               </Graph>
                               <Gate gating:id="ID937860044"  gating:parent_id="ID1667076467" >
                                 <gating:RectangleGate eventsInside="1"  annoOffsetX="0"  annoOffsetY="0"  tint="#000000"  isTinted="0"  lineWeight="Normal"  userDefined="1"  percentX="0"  percentY="0" >
                                   <gating:dimension gating:max="678.3630136407517" >
                                     <data-type:fcs-dimension data-type:name="GFP-A" />
                                   </gating:dimension>
                                   <gating:dimension gating:min="912.2277988452756" >
                                     <data-type:fcs-dimension data-type:name="APC-A" />
                                   </gating:dimension>
                                 </gating:RectangleGate>
                               </Gate>
                             </Population>
                             <Population name="Q2: GFP-A+ , APC-A+"  annotation=""  owningGroup="bBU1c2"  expanded="0"  sortPriority="10"  count="43" >
                               <Graph smoothing="0"  backColor="#ffffff"  foreColor="#000000"  heatMapStatParameter="GFP-A"  type="Pseudocolor"  fast="1" >
                                 <Axis dimension="x"  name="GFP-A"  label=""  auto="auto" />
                                 <Axis dimension="y"  name="APC-A"  label=""  auto="auto" />
                                 <GraphSettings level="5%"  smoothingHighResolution="1"  contourHighResolution="1"  histogramSmoothingCount="0"  graphResolution="256"  showOutliers="0"  drawLargeDots="0"  dotsToDraw="8000"  tint="le.chartfill.tinted.40"  lineWeight="le.lineweight.normal"  lineStyle="le.linestyle.solid" />
                                 <GraphEnvironment showGrid="0"  showAxes="tnlTNL"  showGates="1"  showFreqOnPlots="1"  showGateNameOnPlots="1"  showMedians="0"  showUncomped="0"  addEventParam="0"  lastYAxisName="" >
                                   <TextTraits font="SansSerif"  size="11"  name="Labels"  style="plain"  color="#000000"  background="#00ffffff"  just="left" />
                                   <TextTraits font="SansSerif"  size="11"  name="LayoutGates"  style="plain"  color="#000000"  background="#00ffffff"  just="left" />
                                   <TextTraits font="SansSerif"  size="9"  name="Numbers"  style="plain"  color="#000000"  background="#00ffffff"  just="left" />
                                   <TextTraits font="SansSerif"  size="9"  name="Legend"  style="plain"  color="#000000"  background="#00ffffff"  just="left" />
                                   <WindowPosition x="620"  y="23"  width="488"  height="659"  displayed="1"  panelState="---" />
                                 </GraphEnvironment>
                               </Graph>
                               <Gate gating:id="ID911267482"  gating:parent_id="ID1667076467" >
                                 <gating:RectangleGate eventsInside="1"  annoOffsetX="0"  annoOffsetY="0"  tint="#000000"  isTinted="0"  lineWeight="Normal"  userDefined="1"  percentX="0"  percentY="0" >
                                   <gating:dimension gating:min="678.3630136407517" >
                                     <data-type:fcs-dimension data-type:name="GFP-A" />
                                   </gating:dimension>
                                   <gating:dimension gating:min="912.2277988452756" >
                                     <data-type:fcs-dimension data-type:name="APC-A" />
                                   </gating:dimension>
                                 </gating:RectangleGate>
                               </Gate>
                             </Population>
                             <Population name="Q3: GFP-A+ , APC-A-"  annotation=""  owningGroup="bBU1c2"  expanded="0"  sortPriority="10"  count="64" >
                               <Graph smoothing="0"  backColor="#ffffff"  foreColor="#000000"  heatMapStatParameter="GFP-A"  type="Pseudocolor"  fast="1" >
                                 <Axis dimension="x"  name="GFP-A"  label=""  auto="auto" />
                                 <Axis dimension="y"  name="APC-A"  label=""  auto="auto" />
                                 <GraphSettings level="5%"  smoothingHighResolution="1"  contourHighResolution="1"  histogramSmoothingCount="0"  graphResolution="256"  showOutliers="0"  drawLargeDots="0"  dotsToDraw="8000"  tint="le.chartfill.tinted.40"  lineWeight="le.lineweight.normal"  lineStyle="le.linestyle.solid" />
                                 <GraphEnvironment showGrid="0"  showAxes="tnlTNL"  showGates="1"  showFreqOnPlots="1"  showGateNameOnPlots="1"  showMedians="0"  showUncomped="0"  addEventParam="0"  lastYAxisName="" >
                                   <TextTraits font="SansSerif"  size="11"  name="Labels"  style="plain"  color="#000000"  background="#00ffffff"  just="left" />
                                   <TextTraits font="SansSerif"  size="11"  name="LayoutGates"  style="plain"  color="#000000"  background="#00ffffff"  just="left" />
                                   <TextTraits font="SansSerif"  size="9"  name="Numbers"  style="plain"  color="#000000"  background="#00ffffff"  just="left" />
                                   <TextTraits font="SansSerif"  size="9"  name="Legend"  style="plain"  color="#000000"  background="#00ffffff"  just="left" />
                                   <WindowPosition x="620"  y="23"  width="488"  height="659"  displayed="1"  panelState="---" />
                                 </GraphEnvironment>
                               </Graph>
                               <Gate gating:id="ID189069135"  gating:parent_id="ID1667076467" >
                                 <gating:RectangleGate eventsInside="1"  annoOffsetX="0"  annoOffsetY="0"  tint="#000000"  isTinted="0"  lineWeight="Normal"  userDefined="1"  percentX="0"  percentY="0" >
                                   <gating:dimension gating:min="678.3630136407517" >
                                     <data-type:fcs-dimension data-type:name="GFP-A" />
                                   </gating:dimension>
                                   <gating:dimension gating:max="912.2277988452756" >
                                     <data-type:fcs-dimension data-type:name="APC-A" />
                                   </gating:dimension>
                                 </gating:RectangleGate>
                               </Gate>
                             </Population>
                             <Population name="Q4: GFP-A- , APC-A-"  annotation=""  owningGroup="bBU1c2"  expanded="0"  sortPriority="10"  count="9888" >
                               <Graph smoothing="0"  backColor="#ffffff"  foreColor="#000000"  heatMapStatParameter="GFP-A"  type="Pseudocolor"  fast="1" >
                                 <Axis dimension="x"  name="GFP-A"  label=""  auto="auto" />
                                 <Axis dimension="y"  name="APC-A"  label=""  auto="auto" />
                                 <GraphSettings level="5%"  smoothingHighResolution="1"  contourHighResolution="1"  histogramSmoothingCount="0"  graphResolution="256"  showOutliers="0"  drawLargeDots="0"  dotsToDraw="8000"  tint="le.chartfill.tinted.40"  lineWeight="le.lineweight.normal"  lineStyle="le.linestyle.solid" />
                                 <GraphEnvironment showGrid="0"  showAxes="tnlTNL"  showGates="1"  showFreqOnPlots="1"  showGateNameOnPlots="1"  showMedians="0"  showUncomped="0"  addEventParam="0"  lastYAxisName="" >
                                   <TextTraits font="SansSerif"  size="11"  name="Labels"  style="plain"  color="#000000"  background="#00ffffff"  just="left" />
                                   <TextTraits font="SansSerif"  size="11"  name="LayoutGates"  style="plain"  color="#000000"  background="#00ffffff"  just="left" />
                                   <TextTraits font="SansSerif"  size="9"  name="Numbers"  style="plain"  color="#000000"  background="#00ffffff"  just="left" />
                                   <TextTraits font="SansSerif"  size="9"  name="Legend"  style="plain"  color="#000000"  background="#00ffffff"  just="left" />
                                   <WindowPosition x="620"  y="23"  width="488"  height="659"  displayed="1"  panelState="---" />
                                 </GraphEnvironment>
                               </Graph>
                               <Gate gating:id="ID77412701"  gating:parent_id="ID1667076467" >
                                 <gating:RectangleGate eventsInside="1"  annoOffsetX="0"  annoOffsetY="0"  tint="#000000"  isTinted="0"  lineWeight="Normal"  userDefined="1"  percentX="0"  percentY="0" >
                                   <gating:dimension gating:max="678.3630136407517" >
                                     <data-type:fcs-dimension data-type:name="GFP-A" />
                                   </gating:dimension>
                                   <gating:dimension gating:max="912.2277988452756" >
                                     <data-type:fcs-dimension data-type:name="APC-A" />
                                   </gating:dimension>
                                 </gating:RectangleGate>
                               </Gate>
                             </Population>
                           </Subpopulations>
                         </Population>
                       </Subpopulations>
                     </Population>
                   </Subpopulations>
                 </Population>
               </Subpopulations>
             </Population>
           </Subpopulations>
         </Population>
       </Subpopulations>
       <Group name="bBU1c2"  live="1"  role="ws.group.dlog.undefined"  key=""  synchronized="0"  foreground="#0000d0"  fontStyle="plain" >
         <Criteria/>
         <SampleRefs>
           <SampleRef sampleID="2" />
           <SampleRef sampleID="3" />
           <SampleRef sampleID="1" />
         </SampleRefs>
         <Keywords/>
       </Group>
     </GroupNode>
     <GroupNode name="Compensation"  annotation=""  owningGroup="Compensation"  expanded="1"  sortPriority="10"  count="-1" >
       <Graph smoothing="0"  backColor="#ffffff"  foreColor="#000000"  type="Pseudocolor"  fast="1" >
         <Axis dimension="x"  name=""  label=""  auto="auto" />
         <Axis dimension="y"  name=""  label=""  auto="auto" />
         <GraphSettings level="5%"  smoothingHighResolution="1"  contourHighResolution="1"  histogramSmoothingCount="0"  graphResolution="256"  showOutliers="0"  drawLargeDots="0"  dotsToDraw="8000"  tint="le.chartfill.tinted.40"  lineWeight="le.lineweight.normal"  lineStyle="le.linestyle.solid" />
         <GraphEnvironment showGrid="0"  showAxes="tnlTNL"  showGates="1"  showFreqOnPlots="1"  showGateNameOnPlots="1"  showMedians="0"  showUncomped="0"  addEventParam="0"  lastYAxisName="" >
           <TextTraits font="SansSerif"  size="11"  name="Labels"  style="plain"  color="#000000"  background="#00ffffff"  just="left" />
           <TextTraits font="SansSerif"  size="11"  name="LayoutGates"  style="plain"  color="#000000"  background="#00ffffff"  just="left" />
           <TextTraits font="SansSerif"  size="9"  name="Numbers"  style="plain"  color="#000000"  background="#00ffffff"  just="left" />
           <TextTraits font="SansSerif"  size="9"  name="Legend"  style="plain"  color="#000000"  background="#00ffffff"  just="left" />
         </GraphEnvironment>
       </Graph>
       <Subpopulations>
         <Compensation name="Compensation"  annotation=""  owningGroup="Compensation"  expanded="1"  sortPriority="7"  compensationGroup="Compensation"  color="#00ccff"  status="FINALIZED" >
           <ParameterList>
             <Parameter parameterName="APC-A"  userProvidedCompInfix="Comp-APC-A"  negativeSample="8"  negativeGate="Beads/Beads_1/Beads_2/AF647 -ve"  positiveSample="8"  positiveGate="Beads/Beads_1/Beads_2/AF647 +ve"  negativeEdited="1"  positiveEdited="1"  displayed="1"  positiveMedian="47213.52734375"  positiveCV="10.170631409"  negativeMedian="312.940002441"  negativeCV="24.356557846"  separationIndex="1925.5835589679" />
             <Parameter parameterName="GFP-A"  userProvidedCompInfix="Comp-GFP-A"  negativeSample="10"  negativeGate="THP-1 cells/THP-1_1/THP-1_2/THP-1_live/GFP --ve"  positiveSample="10"  positiveGate="THP-1 cells/THP-1_1/THP-1_2/THP-1_live/GFP ++ve"  negativeEdited="1"  positiveEdited="1"  displayed="1"  positiveMedian="68498.171875"  positiveCV="52.837837219"  negativeMedian="538.358581543"  negativeCV="38.32567215"  separationIndex="1773.2190847815" />
             <Parameter parameterName="Violet B-A"  userProvidedCompInfix=""  negativeSample="9"  negativeGate="Beads/Beads_1/Beads_2/BV-421 -ve"  positiveSample="9"  positiveGate="Beads/Beads_1/Beads_2/BV-421 +ve"  negativeEdited="1"  positiveEdited="1"  displayed="1"  positiveMedian="104354.3934822083"  positiveCV="9.723705292"  negativeMedian="2210.271972656"  negativeCV="10.322734833"  separationIndex="9895.063969193" />
           </ParameterList>
           <transforms:spilloverMatrix spectral="0"  weightOptAlgorithmType="OLS"  prefix="Comp-"  name="Compensation-1"  editable="0"  color="#00ccff"  version="FlowJo-10.10.0"  status="FINALIZED"  transforms:id="0c460ba7-6ec2-45ea-802d-8454fb48c6be"  suffix="" >
             <data-type:parameters>
               <data-type:parameter data-type:name="APC-A"  userProvidedCompInfix="Comp-APC-A" />
               <data-type:parameter data-type:name="GFP-A"  userProvidedCompInfix="Comp-GFP-A" />
               <data-type:parameter data-type:name="Violet B-A"  userProvidedCompInfix="Comp-Violet B-A" />
             </data-type:parameters>
             <transforms:spillover data-type:parameter="APC-A"  userProvidedCompInfix="Comp-APC-A" >
               <transforms:coefficient data-type:parameter="APC-A"  transforms:value="1" />
               <transforms:coefficient data-type:parameter="GFP-A"  transforms:value="-0.0000274458" />
               <transforms:coefficient data-type:parameter="Violet B-A"  transforms:value="-0.000177856" />
             </transforms:spillover>
             <transforms:spillover data-type:parameter="GFP-A"  userProvidedCompInfix="Comp-GFP-A" >
               <transforms:coefficient data-type:parameter="APC-A"  transforms:value="0.0002906001" />
               <transforms:coefficient data-type:parameter="GFP-A"  transforms:value="1" />
               <transforms:coefficient data-type:parameter="Violet B-A"  transforms:value="0.0259350515" />
             </transforms:spillover>
             <transforms:spillover data-type:parameter="Violet B-A"  userProvidedCompInfix="Comp-Violet B-A" >
               <transforms:coefficient data-type:parameter="APC-A"  transforms:value="-0.0000131686" />
               <transforms:coefficient data-type:parameter="GFP-A"  transforms:value="0.0000126033" />
               <transforms:coefficient data-type:parameter="Violet B-A"  transforms:value="1" />
             </transforms:spillover>
           </transforms:spilloverMatrix>
         </Compensation>
         <Population name="Beads"  annotation=""  owningGroup="Compensation"  expanded="0"  sortPriority="10"  count="8592" >
           <Graph smoothing="0"  backColor="#ffffff"  foreColor="#000000"  heatMapStatParameter="GFP-A"  type="Pseudocolor"  fast="1" >
             <Axis dimension="x"  name="FSC-H"  label=""  auto="auto" />
             <Axis dimension="y"  name="FSC-W"  label=""  auto="auto" />
             <GraphSettings level="5%"  smoothingHighResolution="1"  contourHighResolution="1"  histogramSmoothingCount="0"  graphResolution="256"  showOutliers="0"  drawLargeDots="0"  dotsToDraw="8000"  tint="le.chartfill.tinted.40"  lineWeight="le.lineweight.normal"  lineStyle="le.linestyle.solid" />
             <GraphEnvironment showGrid="0"  showAxes="tnlTNL"  showGates="1"  showFreqOnPlots="1"  showGateNameOnPlots="1"  showMedians="0"  showUncomped="0"  addEventParam="0"  lastYAxisName="" >
               <TextTraits font="SansSerif"  size="11"  name="Labels"  style="plain"  color="#000000"  background="#00ffffff"  just="left" />
               <TextTraits font="SansSerif"  size="11"  name="LayoutGates"  style="plain"  color="#000000"  background="#00ffffff"  just="left" />
               <TextTraits font="SansSerif"  size="9"  name="Numbers"  style="plain"  color="#000000"  background="#00ffffff"  just="left" />
               <TextTraits font="SansSerif"  size="9"  name="Legend"  style="plain"  color="#000000"  background="#00ffffff"  just="left" />
               <WindowPosition x="620"  y="23"  width="390"  height="582"  displayed="1"  panelState="---" />
             </GraphEnvironment>
           </Graph>
           <Gate gating:id="ID1405197380" >
             <gating:EllipsoidGate eventsInside="1"  annoOffsetX="-7"  annoOffsetY="-74"  tint="#000000"  isTinted="0"  lineWeight="Normal"  userDefined="1"  gating:distance="52.58990891437677" >
               <gating:dimension>
                 <data-type:fcs-dimension data-type:name="FSC-A" />
               </gating:dimension>
               <gating:dimension>
                 <data-type:fcs-dimension data-type:name="SSC-A" />
               </gating:dimension>
               <gating:foci>
                 <gating:vertex>
                   <gating:coordinate data-type:value="34.4928779599" />
                   <gating:coordinate data-type:value="113.7148385494" />
                 </gating:vertex>
                 <gating:vertex>
                   <gating:coordinate data-type:value="44.5071220401" />
                   <gating:coordinate data-type:value="67.2851614506" />
                 </gating:vertex>
               </gating:foci>
               <gating:edge>
                 <gating:vertex>
                   <gating:coordinate data-type:value="45" />
                   <gating:coordinate data-type:value="65" />
                 </gating:vertex>
                 <gating:vertex>
                   <gating:coordinate data-type:value="34" />
                   <gating:coordinate data-type:value="116" />
                 </gating:vertex>
                 <gating:vertex>
                   <gating:coordinate data-type:value="29" />
                   <gating:coordinate data-type:value="88" />
                 </gating:vertex>
                 <gating:vertex>
                   <gating:coordinate data-type:value="50" />
                   <gating:coordinate data-type:value="93" />
                 </gating:vertex>
               </gating:edge>
             </gating:EllipsoidGate>
           </Gate>
           <Subpopulations>
             <Population name="Beads_1"  annotation=""  owningGroup="Compensation"  expanded="0"  sortPriority="10"  count="8590" >
               <Graph smoothing="0"  backColor="#ffffff"  foreColor="#000000"  heatMapStatParameter="GFP-A"  type="Pseudocolor"  fast="1" >
                 <Axis dimension="x"  name="SSC-H"  label=""  auto="auto" />
                 <Axis dimension="y"  name="SSC-W"  label=""  auto="auto" />
                 <GraphSettings level="5%"  smoothingHighResolution="1"  contourHighResolution="1"  histogramSmoothingCount="0"  graphResolution="256"  showOutliers="0"  drawLargeDots="0"  dotsToDraw="8000"  tint="le.chartfill.tinted.40"  lineWeight="le.lineweight.normal"  lineStyle="le.linestyle.solid" />
                 <GraphEnvironment showGrid="0"  showAxes="tnlTNL"  showGates="1"  showFreqOnPlots="1"  showGateNameOnPlots="1"  showMedians="0"  showUncomped="0"  addEventParam="0"  lastYAxisName="" >
                   <TextTraits font="SansSerif"  size="11"  name="Labels"  style="plain"  color="#000000"  background="#00ffffff"  just="left" />
                   <TextTraits font="SansSerif"  size="11"  name="LayoutGates"  style="plain"  color="#000000"  background="#00ffffff"  just="left" />
                   <TextTraits font="SansSerif"  size="9"  name="Numbers"  style="plain"  color="#000000"  background="#00ffffff"  just="left" />
                   <TextTraits font="SansSerif"  size="9"  name="Legend"  style="plain"  color="#000000"  background="#00ffffff"  just="left" />
                   <WindowPosition x="620"  y="23"  width="390"  height="582"  displayed="1"  panelState="---" />
                 </GraphEnvironment>
               </Graph>
               <Gate gating:id="ID1963978976"  gating:parent_id="ID1405197380" >
                 <gating:EllipsoidGate eventsInside="1"  annoOffsetX="-4"  annoOffsetY="-50"  tint="#000000"  isTinted="0"  lineWeight="Normal"  userDefined="1"  gating:distance="27.1055391602255" >
                   <gating:dimension>
                     <data-type:fcs-dimension data-type:name="FSC-H" />
                   </gating:dimension>
                   <gating:dimension>
                     <data-type:fcs-dimension data-type:name="FSC-W" />
                   </gating:dimension>
                   <gating:foci>
                     <gating:vertex>
                       <gating:coordinate data-type:value="24.955791126" />
                       <gating:coordinate data-type:value="70.8551265833" />
                     </gating:vertex>
                     <gating:vertex>
                       <gating:coordinate data-type:value="48.044208874" />
                       <gating:coordinate data-type:value="69.1448734167" />
                     </gating:vertex>
                   </gating:foci>
                   <gating:edge>
                     <gating:vertex>
                       <gating:coordinate data-type:value="23" />
                       <gating:coordinate data-type:value="71" />
                     </gating:vertex>
                     <gating:vertex>
                       <gating:coordinate data-type:value="50" />
                       <gating:coordinate data-type:value="69" />
                     </gating:vertex>
                     <gating:vertex>
                       <gating:coordinate data-type:value="36" />
                       <gating:coordinate data-type:value="63" />
                     </gating:vertex>
                     <gating:vertex>
                       <gating:coordinate data-type:value="37" />
                       <gating:coordinate data-type:value="77" />
                     </gating:vertex>
                   </gating:edge>
                 </gating:EllipsoidGate>
               </Gate>
               <Subpopulations>
                 <Population name="Beads_2"  annotation=""  owningGroup="Compensation"  expanded="0"  sortPriority="10"  count="8590" >
                   <Graph smoothing="0"  backColor="#ffffff"  foreColor="#000000"  heatMapStatParameter="GFP-A"  type="Pseudocolor"  fast="1" >
                     <Axis dimension="x"  name="GFP-A"  label=""  auto="auto" />
                     <Axis dimension="y"  name="SSC-A"  label=""  auto="auto" />
                     <GraphSettings level="5%"  smoothingHighResolution="1"  contourHighResolution="1"  histogramSmoothingCount="0"  graphResolution="256"  showOutliers="0"  drawLargeDots="0"  dotsToDraw="8000"  tint="le.chartfill.tinted.40"  lineWeight="le.lineweight.normal"  lineStyle="le.linestyle.solid" />
                     <GraphEnvironment showGrid="0"  showAxes="tnlTNL"  showGates="1"  showFreqOnPlots="1"  showGateNameOnPlots="1"  showMedians="0"  showUncomped="0"  addEventParam="0"  lastYAxisName="" >
                       <TextTraits font="SansSerif"  size="11"  name="Labels"  style="plain"  color="#000000"  background="#00ffffff"  just="left" />
                       <TextTraits font="SansSerif"  size="11"  name="LayoutGates"  style="plain"  color="#000000"  background="#00ffffff"  just="left" />
                       <TextTraits font="SansSerif"  size="9"  name="Numbers"  style="plain"  color="#000000"  background="#00ffffff"  just="left" />
                       <TextTraits font="SansSerif"  size="9"  name="Legend"  style="plain"  color="#000000"  background="#00ffffff"  just="left" />
                       <WindowPosition x="620"  y="23"  width="390"  height="582"  displayed="1"  panelState="---" />
                     </GraphEnvironment>
                   </Graph>
                   <Gate gating:id="ID1538491651"  gating:parent_id="ID1963978976" >
                     <gating:EllipsoidGate eventsInside="1"  annoOffsetX="-5"  annoOffsetY="-41"  tint="#000000"  isTinted="0"  lineWeight="Normal"  userDefined="1"  gating:distance="53.439211237575776" >
                       <gating:dimension>
                         <data-type:fcs-dimension data-type:name="SSC-H" />
                       </gating:dimension>
                       <gating:dimension>
                         <data-type:fcs-dimension data-type:name="SSC-W" />
                       </gating:dimension>
                       <gating:foci>
                         <gating:vertex>
                           <gating:coordinate data-type:value="65.6950694443" />
                           <gating:coordinate data-type:value="63.0697182914" />
                         </gating:vertex>
                         <gating:vertex>
                           <gating:coordinate data-type:value="111.3049305557" />
                           <gating:coordinate data-type:value="63.9302817086" />
                         </gating:vertex>
                       </gating:foci>
                       <gating:edge>
                         <gating:vertex>
                           <gating:coordinate data-type:value="62" />
                           <gating:coordinate data-type:value="63" />
                         </gating:vertex>
                         <gating:vertex>
                           <gating:coordinate data-type:value="115" />
                           <gating:coordinate data-type:value="64" />
                         </gating:vertex>
                         <gating:vertex>
                           <gating:coordinate data-type:value="89" />
                           <gating:coordinate data-type:value="50" />
                         </gating:vertex>
                         <gating:vertex>
                           <gating:coordinate data-type:value="89" />
                           <gating:coordinate data-type:value="77" />
                         </gating:vertex>
                       </gating:edge>
                     </gating:EllipsoidGate>
                   </Gate>
                 </Population>
               </Subpopulations>
             </Population>
           </Subpopulations>
         </Population>
       </Subpopulations>
       <Group name="Compensation"  live="1"  role="ws.group.dlog.compensation"  key=""  synchronized="0"  foreground="#bc1900"  fontStyle="bold" >
         <Criteria>
           <Criterion connector="And"  keyword="$FIL"  function="Contains"  value="unstained" />
           <Criterion connector="Or"  keyword="$FIL"  function="Contains"  value="comp" />
         </Criteria>
         <SampleRefs>
           <SampleRef sampleID="7" />
           <SampleRef sampleID="8" />
           <SampleRef sampleID="9" />
           <SampleRef sampleID="10" />
           <SampleRef sampleID="11" />
         </SampleRefs>
         <Keywords/>
       </Group>
     </GroupNode>
   </Groups>
   <SampleList>
     <Sample>
       <DataSet uri="file:/Volumes/Jalloh/2024_Inflammasome_Manuscript/DATA-and-Figures/DATA-and-Figures/DATA-used-in-figures-for-manuscript/Fig.3/FACS_iPSC-Microglia-infections/Compensation-tubes_Unstained%20beads.fcs"  sampleID="11" />
       <Transformations>
         <transforms:linear transforms:minRange="0"  transforms:maxRange="262144"  gain="1" >
           <data-type:parameter data-type:name="FSC-A" />
         </transforms:linear>
         <transforms:linear transforms:minRange="0"  transforms:maxRange="262144"  gain="1" >
           <data-type:parameter data-type:name="FSC-H" />
         </transforms:linear>
         <transforms:linear transforms:minRange="0"  transforms:maxRange="262144"  gain="1" >
           <data-type:parameter data-type:name="FSC-W" />
         </transforms:linear>
         <transforms:linear transforms:minRange="0"  transforms:maxRange="262144"  gain="1" >
           <data-type:parameter data-type:name="SSC-A" />
         </transforms:linear>
         <transforms:linear transforms:minRange="0"  transforms:maxRange="262144"  gain="1" >
           <data-type:parameter data-type:name="SSC-H" />
         </transforms:linear>
         <transforms:linear transforms:minRange="0"  transforms:maxRange="262144"  gain="1" >
           <data-type:parameter data-type:name="SSC-W" />
         </transforms:linear>
         <transforms:biex transforms:length="256"  transforms:maxRange="262144"  transforms:neg="0"  transforms:width="-100"  transforms:pos="4.418539922" >
           <data-type:parameter data-type:name="GFP-A" />
         </transforms:biex>
         <transforms:biex transforms:length="256"  transforms:maxRange="262144"  transforms:neg="0"  transforms:width="-100"  transforms:pos="4.418539922" >
           <data-type:parameter data-type:name="Violet B-A" />
         </transforms:biex>
         <transforms:biex transforms:length="256"  transforms:maxRange="262144"  transforms:neg="0"  transforms:width="-100"  transforms:pos="4.418539922" >
           <data-type:parameter data-type:name="APC-A" />
         </transforms:biex>
         <transforms:biex transforms:length="256"  transforms:maxRange="262144"  transforms:neg="0"  transforms:width="-100"  transforms:pos="4.418539922" >
           <data-type:parameter data-type:name="NIR-A" />
         </transforms:biex>
         <transforms:linear transforms:minRange="0.0046212015"  transforms:maxRange="66"  gain="0.015404005" >
           <data-type:parameter data-type:name="Time" />
         </transforms:linear>
       </Transformations>
       <Keywords>
         <Keyword name="FJ_FCS_VERSION"  value="3" />
         <Keyword name="$BEGINANALYSIS"  value="0" />
         <Keyword name="$ENDANALYSIS"  value="0" />
         <Keyword name="$BEGINSTEXT"  value="0" />
         <Keyword name="$ENDSTEXT"  value="0" />
         <Keyword name="$BEGINDATA"  value="2378" />
         <Keyword name="$ENDDATA"  value="442377             " />
         <Keyword name="$FIL"  value="Compensation-tubes_Unstained beads.fcs" />
         <Keyword name="$SYS"  value="Windows XP 5.1" />
         <Keyword name="$TOT"  value="10000              " />
         <Keyword name="$PAR"  value="11" />
         <Keyword name="$MODE"  value="L" />
         <Keyword name="$BYTEORD"  value="4,3,2,1" />
         <Keyword name="$DATATYPE"  value="F" />
         <Keyword name="$NEXTDATA"  value="0" />
         <Keyword name="CREATOR"  value="BD FACSDiva Software Version 6.2" />
         <Keyword name="TUBE NAME"  value="Unstained beads" />
         <Keyword name="$SRC"  value="Compensation-tubes" />
         <Keyword name="EXPERIMENT NAME"  value="2021-04-29_SJ_Microglia" />
         <Keyword name="GUID"  value="071162c4-969a-4ef5-b16b-1d1a7a257a9a" />
         <Keyword name="$DATE"  value="29-APR-2021" />
         <Keyword name="$BTIM"  value="09:52:10" />
         <Keyword name="$ETIM"  value="09:53:16" />
         <Keyword name="$CYT"  value="LSRII" />
         <Keyword name="CYTNUM"  value="H48200053" />
         <Keyword name="WINDOW EXTENSION"  value="10.00" />
         <Keyword name="EXPORT USER NAME"  value="FCCFuser" />
         <Keyword name="EXPORT TIME"  value="29-APR-2021-10:00:40" />
         <Keyword name="$OP"  value="FCCFuser" />
         <Keyword name="FSC ASF"  value="0.78" />
         <Keyword name="AUTOBS"  value="TRUE" />
         <Keyword name="$INST"  value=" " />
         <Keyword name="LASER1NAME"  value="Blue" />
         <Keyword name="LASER1DELAY"  value="0.00" />
         <Keyword name="LASER1ASF"  value="0.93" />
         <Keyword name="LASER2NAME"  value="Violet" />
         <Keyword name="LASER2DELAY"  value="38.98" />
         <Keyword name="LASER2ASF"  value="1.06" />
         <Keyword name="LASER3NAME"  value="355 UV" />
         <Keyword name="LASER3DELAY"  value="75.81" />
         <Keyword name="LASER3ASF"  value="1.05" />
         <Keyword name="LASER4NAME"  value="Red" />
         <Keyword name="LASER4DELAY"  value="112.66" />
         <Keyword name="LASER4ASF"  value="0.74" />
         <Keyword name="LASER5NAME"  value="561 Yellow-Green" />
         <Keyword name="LASER5DELAY"  value="151.52" />
         <Keyword name="LASER5ASF"  value="0.80" />
         <Keyword name="$TIMESTEP"  value="0.01" />
         <Keyword name="SPILL"  value="4,GFP-A,Violet B-A,APC-A,NIR-A,1,0,0,0,0,1,0,0,0,0,1,0,0,0,0,1" />
         <Keyword name="APPLY COMPENSATION"  value="TRUE" />
         <Keyword name="THRESHOLD"  value="FSC,5000" />
         <Keyword name="$P1N"  value="FSC-A" />
         <Keyword name="$P1R"  value="262144" />
         <Keyword name="$P1B"  value="32" />
         <Keyword name="$P1E"  value="0,0" />
         <Keyword name="$P1V"  value="580" />
         <Keyword name="$P1G"  value="1.0" />
         <Keyword name="P1DISPLAY"  value="LIN" />
         <Keyword name="P1BS"  value="0" />
         <Keyword name="P1MS"  value="0" />
         <Keyword name="$P2N"  value="FSC-H" />
         <Keyword name="$P2R"  value="262144" />
         <Keyword name="$P2B"  value="32" />
         <Keyword name="$P2E"  value="0,0" />
         <Keyword name="$P2V"  value="580" />
         <Keyword name="$P2G"  value="1.0" />
         <Keyword name="P2DISPLAY"  value="LIN" />
         <Keyword name="P2BS"  value="0" />
         <Keyword name="P2MS"  value="0" />
         <Keyword name="$P3N"  value="FSC-W" />
         <Keyword name="$P3R"  value="262144" />
         <Keyword name="$P3B"  value="32" />
         <Keyword name="$P3E"  value="0,0" />
         <Keyword name="$P3V"  value="580" />
         <Keyword name="$P3G"  value="1.0" />
         <Keyword name="P3BS"  value="-1" />
         <Keyword name="P3MS"  value="0" />
         <Keyword name="$P4N"  value="SSC-A" />
         <Keyword name="$P4R"  value="262144" />
         <Keyword name="$P4B"  value="32" />
         <Keyword name="$P4E"  value="0,0" />
         <Keyword name="$P4V"  value="250" />
         <Keyword name="$P4G"  value="1.0" />
         <Keyword name="P4DISPLAY"  value="LIN" />
         <Keyword name="P4BS"  value="0" />
         <Keyword name="P4MS"  value="0" />
         <Keyword name="$P5N"  value="SSC-H" />
         <Keyword name="$P5R"  value="262144" />
         <Keyword name="$P5B"  value="32" />
         <Keyword name="$P5E"  value="0,0" />
         <Keyword name="$P5V"  value="250" />
         <Keyword name="$P5G"  value="1.0" />
         <Keyword name="P5DISPLAY"  value="LIN" />
         <Keyword name="P5BS"  value="0" />
         <Keyword name="P5MS"  value="0" />
         <Keyword name="$P6N"  value="SSC-W" />
         <Keyword name="$P6R"  value="262144" />
         <Keyword name="$P6B"  value="32" />
         <Keyword name="$P6E"  value="0,0" />
         <Keyword name="$P6V"  value="250" />
         <Keyword name="$P6G"  value="1.0" />
         <Keyword name="P6BS"  value="-1" />
         <Keyword name="P6MS"  value="0" />
         <Keyword name="$P7N"  value="GFP-A" />
         <Keyword name="$P7R"  value="262144" />
         <Keyword name="$P7B"  value="32" />
         <Keyword name="$P7E"  value="0,0" />
         <Keyword name="$P7V"  value="500" />
         <Keyword name="$P7G"  value="1.0" />
         <Keyword name="P7DISPLAY"  value="LOG" />
         <Keyword name="P7BS"  value="70" />
         <Keyword name="P7MS"  value="0" />
         <Keyword name="$P8N"  value="Violet B-A" />
         <Keyword name="$P8R"  value="262144" />
         <Keyword name="$P8B"  value="32" />
         <Keyword name="$P8E"  value="0,0" />
         <Keyword name="$P8V"  value="400" />
         <Keyword name="$P8G"  value="1.0" />
         <Keyword name="P8DISPLAY"  value="LOG" />
         <Keyword name="P8BS"  value="199" />
         <Keyword name="P8MS"  value="0" />
         <Keyword name="$P9N"  value="APC-A" />
         <Keyword name="$P9R"  value="262144" />
         <Keyword name="$P9B"  value="32" />
         <Keyword name="$P9E"  value="0,0" />
         <Keyword name="$P9V"  value="450" />
         <Keyword name="$P9G"  value="1.0" />
         <Keyword name="P9DISPLAY"  value="LOG" />
         <Keyword name="P9BS"  value="56" />
         <Keyword name="P9MS"  value="0" />
         <Keyword name="$P10N"  value="NIR-A" />
         <Keyword name="$P10R"  value="262144" />
         <Keyword name="$P10B"  value="32" />
         <Keyword name="$P10E"  value="0,0" />
         <Keyword name="$P10V"  value="320" />
         <Keyword name="$P10G"  value="1.0" />
         <Keyword name="P10DISPLAY"  value="LOG" />
         <Keyword name="P10BS"  value="55" />
         <Keyword name="P10MS"  value="0" />
         <Keyword name="$P11N"  value="Time" />
         <Keyword name="$P11R"  value="262144" />
         <Keyword name="$P11B"  value="32" />
         <Keyword name="$P11E"  value="0,0" />
         <Keyword name="$P11G"  value="0.01" />
         <Keyword name="P11BS"  value="0" />
         <Keyword name="P11MS"  value="0" />
         <Keyword name="CST SETUP STATUS"  value="SUCCESS" />
         <Keyword name="CST BEADS LOT ID"  value="81448" />
         <Keyword name="CYTOMETER CONFIG CREATE DATE"  value="11_13_2018 12:34:04 PM" />
         <Keyword name="CST SETUP DATE"  value="01_25_2021 01:41:30 PM" />
         <Keyword name="CST BASELINE DATE"  value="01_25_2021 01:36:39 PM" />
         <Keyword name="$P1S"  value="" />
         <Keyword name="$P2S"  value="" />
         <Keyword name="$P3S"  value="" />
         <Keyword name="$P4S"  value="" />
         <Keyword name="$P5S"  value="" />
         <Keyword name="$P6S"  value="" />
         <Keyword name="$P7S"  value="" />
         <Keyword name="$P8S"  value="" />
         <Keyword name="$P9S"  value="" />
         <Keyword name="$P10S"  value="" />
         <Keyword name="$P11S"  value="" />
         <Keyword name="FILENAME"  value="" />
       </Keywords>
       <SampleNode name="Compensation-tubes_Unstained beads.fcs"  annotation=""  owningGroup=""  expanded="0"  sortPriority="10"  count="10000"  sampleID="11" >
         <Graph smoothing="0"  backColor="#ffffff"  foreColor="#000000"  type="Pseudocolor"  fast="1" >
           <Axis dimension="x"  name="FSC-A"  label=""  auto="auto" />
           <Axis dimension="y"  name="SSC-A"  label=""  auto="auto" />
           <GraphSettings level="5%"  smoothingHighResolution="1"  contourHighResolution="1"  histogramSmoothingCount="0"  graphResolution="256"  showOutliers="0"  drawLargeDots="0"  dotsToDraw="8000"  tint="le.chartfill.tinted.40"  lineWeight="le.lineweight.normal"  lineStyle="le.linestyle.solid" />
           <GraphEnvironment showGrid="0"  showAxes="tnlTNL"  showGates="1"  showFreqOnPlots="1"  showGateNameOnPlots="1"  showMedians="0"  showUncomped="0"  addEventParam="0"  lastYAxisName="" >
             <TextTraits font="SansSerif"  size="11"  name="Labels"  style="plain"  color="#000000"  background="#00ffffff"  just="left" />
             <TextTraits font="SansSerif"  size="11"  name="LayoutGates"  style="plain"  color="#000000"  background="#00ffffff"  just="left" />
             <TextTraits font="SansSerif"  size="9"  name="Numbers"  style="plain"  color="#000000"  background="#00ffffff"  just="left" />
             <TextTraits font="SansSerif"  size="9"  name="Legend"  style="plain"  color="#000000"  background="#00ffffff"  just="left" />
             <WindowPosition x="0"  y="0"  width="0"  height="0"  displayed="0"  panelState="" />
           </GraphEnvironment>
         </Graph>
         <Subpopulations>
           <Population name="Beads"  annotation=""  owningGroup="Compensation"  expanded="0"  sortPriority="10"  count="8628" >
             <Graph smoothing="0"  backColor="#ffffff"  foreColor="#000000"  heatMapStatParameter="GFP-A"  type="Pseudocolor"  fast="1" >
               <Axis dimension="x"  name="FSC-H"  label=""  auto="auto" />
               <Axis dimension="y"  name="FSC-W"  label=""  auto="auto" />
               <GraphSettings level="5%"  smoothingHighResolution="1"  contourHighResolution="1"  histogramSmoothingCount="0"  graphResolution="256"  showOutliers="0"  drawLargeDots="0"  dotsToDraw="8000"  tint="le.chartfill.tinted.40"  lineWeight="le.lineweight.normal"  lineStyle="le.linestyle.solid" />
               <GraphEnvironment showGrid="0"  showAxes="tnlTNL"  showGates="1"  showFreqOnPlots="1"  showGateNameOnPlots="1"  showMedians="0"  showUncomped="0"  addEventParam="0"  lastYAxisName="" >
                 <TextTraits font="SansSerif"  size="11"  name="Labels"  style="plain"  color="#000000"  background="#00ffffff"  just="left" />
                 <TextTraits font="SansSerif"  size="11"  name="LayoutGates"  style="plain"  color="#000000"  background="#00ffffff"  just="left" />
                 <TextTraits font="SansSerif"  size="9"  name="Numbers"  style="plain"  color="#000000"  background="#00ffffff"  just="left" />
                 <TextTraits font="SansSerif"  size="9"  name="Legend"  style="plain"  color="#000000"  background="#00ffffff"  just="left" />
                 <WindowPosition x="620"  y="23"  width="390"  height="582"  displayed="1"  panelState="---" />
               </GraphEnvironment>
             </Graph>
             <Gate gating:id="ID1413136997" >
               <gating:EllipsoidGate eventsInside="1"  annoOffsetX="-7"  annoOffsetY="-74"  tint="#222288"  isTinted="1"  lineWeight="Normal"  userDefined="1"  gating:distance="52.58990891437677" >
                 <gating:dimension>
                   <data-type:fcs-dimension data-type:name="FSC-A" />
                 </gating:dimension>
                 <gating:dimension>
                   <data-type:fcs-dimension data-type:name="SSC-A" />
                 </gating:dimension>
                 <gating:foci>
                   <gating:vertex>
                     <gating:coordinate data-type:value="34.4928779599" />
                     <gating:coordinate data-type:value="113.7148385494" />
                   </gating:vertex>
                   <gating:vertex>
                     <gating:coordinate data-type:value="44.5071220401" />
                     <gating:coordinate data-type:value="67.2851614506" />
                   </gating:vertex>
                 </gating:foci>
                 <gating:edge>
                   <gating:vertex>
                     <gating:coordinate data-type:value="45" />
                     <gating:coordinate data-type:value="65" />
                   </gating:vertex>
                   <gating:vertex>
                     <gating:coordinate data-type:value="34" />
                     <gating:coordinate data-type:value="116" />
                   </gating:vertex>
                   <gating:vertex>
                     <gating:coordinate data-type:value="29" />
                     <gating:coordinate data-type:value="88" />
                   </gating:vertex>
                   <gating:vertex>
                     <gating:coordinate data-type:value="50" />
                     <gating:coordinate data-type:value="93" />
                   </gating:vertex>
                 </gating:edge>
               </gating:EllipsoidGate>
             </Gate>
             <Subpopulations>
               <Population name="Beads_1"  annotation=""  owningGroup="Compensation"  expanded="0"  sortPriority="10"  count="8625" >
                 <Graph smoothing="0"  backColor="#ffffff"  foreColor="#000000"  heatMapStatParameter="GFP-A"  type="Pseudocolor"  fast="1" >
                   <Axis dimension="x"  name="SSC-H"  label=""  auto="auto" />
                   <Axis dimension="y"  name="SSC-W"  label=""  auto="auto" />
                   <GraphSettings level="5%"  smoothingHighResolution="1"  contourHighResolution="1"  histogramSmoothingCount="0"  graphResolution="256"  showOutliers="0"  drawLargeDots="0"  dotsToDraw="8000"  tint="le.chartfill.tinted.40"  lineWeight="le.lineweight.normal"  lineStyle="le.linestyle.solid" />
                   <GraphEnvironment showGrid="0"  showAxes="tnlTNL"  showGates="1"  showFreqOnPlots="1"  showGateNameOnPlots="1"  showMedians="0"  showUncomped="0"  addEventParam="0"  lastYAxisName="" >
                     <TextTraits font="SansSerif"  size="11"  name="Labels"  style="plain"  color="#000000"  background="#00ffffff"  just="left" />
                     <TextTraits font="SansSerif"  size="11"  name="LayoutGates"  style="plain"  color="#000000"  background="#00ffffff"  just="left" />
                     <TextTraits font="SansSerif"  size="9"  name="Numbers"  style="plain"  color="#000000"  background="#00ffffff"  just="left" />
                     <TextTraits font="SansSerif"  size="9"  name="Legend"  style="plain"  color="#000000"  background="#00ffffff"  just="left" />
                     <WindowPosition x="620"  y="23"  width="390"  height="582"  displayed="0"  panelState="---" />
                   </GraphEnvironment>
                 </Graph>
                 <Gate gating:id="ID326748992"  gating:parent_id="ID1413136997" >
                   <gating:EllipsoidGate eventsInside="1"  annoOffsetX="-4"  annoOffsetY="-50"  tint="#000000"  isTinted="0"  lineWeight="Normal"  userDefined="1"  gating:distance="27.1055391602255" >
                     <gating:dimension>
                       <data-type:fcs-dimension data-type:name="FSC-H" />
                     </gating:dimension>
                     <gating:dimension>
                       <data-type:fcs-dimension data-type:name="FSC-W" />
                     </gating:dimension>
                     <gating:foci>
                       <gating:vertex>
                         <gating:coordinate data-type:value="24.955791126" />
                         <gating:coordinate data-type:value="70.8551265833" />
                       </gating:vertex>
                       <gating:vertex>
                         <gating:coordinate data-type:value="48.044208874" />
                         <gating:coordinate data-type:value="69.1448734167" />
                       </gating:vertex>
                     </gating:foci>
                     <gating:edge>
                       <gating:vertex>
                         <gating:coordinate data-type:value="23" />
                         <gating:coordinate data-type:value="71" />
                       </gating:vertex>
                       <gating:vertex>
                         <gating:coordinate data-type:value="50" />
                         <gating:coordinate data-type:value="69" />
                       </gating:vertex>
                       <gating:vertex>
                         <gating:coordinate data-type:value="36" />
                         <gating:coordinate data-type:value="63" />
                       </gating:vertex>
                       <gating:vertex>
                         <gating:coordinate data-type:value="37" />
                         <gating:coordinate data-type:value="77" />
                       </gating:vertex>
                     </gating:edge>
                   </gating:EllipsoidGate>
                 </Gate>
                 <Subpopulations>
                   <Population name="Beads_2"  annotation=""  owningGroup="Compensation"  expanded="0"  sortPriority="10"  count="8625" >
                     <Graph smoothing="0"  backColor="#ffffff"  foreColor="#000000"  heatMapStatParameter="GFP-A"  type="Pseudocolor"  fast="1" >
                       <Axis dimension="x"  name="FSC-A"  label=""  auto="auto" />
                       <Axis dimension="y"  name="SSC-A"  label=""  auto="auto" />
                       <GraphSettings level="5%"  smoothingHighResolution="1"  contourHighResolution="1"  histogramSmoothingCount="0"  graphResolution="256"  showOutliers="0"  drawLargeDots="0"  dotsToDraw="8000"  tint="le.chartfill.tinted.40"  lineWeight="le.lineweight.normal"  lineStyle="le.linestyle.solid" />
                       <GraphEnvironment showGrid="0"  showAxes="tnlTNL"  showGates="1"  showFreqOnPlots="1"  showGateNameOnPlots="1"  showMedians="0"  showUncomped="0"  addEventParam="0"  lastYAxisName="" >
                         <TextTraits font="SansSerif"  size="11"  name="Labels"  style="plain"  color="#000000"  background="#00ffffff"  just="left" />
                         <TextTraits font="SansSerif"  size="11"  name="LayoutGates"  style="plain"  color="#000000"  background="#00ffffff"  just="left" />
                         <TextTraits font="SansSerif"  size="9"  name="Numbers"  style="plain"  color="#000000"  background="#00ffffff"  just="left" />
                         <TextTraits font="SansSerif"  size="9"  name="Legend"  style="plain"  color="#000000"  background="#00ffffff"  just="left" />
                         <WindowPosition x="620"  y="23"  width="390"  height="582"  displayed="0"  panelState="---" />
                       </GraphEnvironment>
                     </Graph>
                     <Gate gating:id="ID574327823"  gating:parent_id="ID326748992" >
                       <gating:EllipsoidGate eventsInside="1"  annoOffsetX="-5"  annoOffsetY="-41"  tint="#000000"  isTinted="0"  lineWeight="Normal"  userDefined="1"  gating:distance="53.439211237575776" >
                         <gating:dimension>
                           <data-type:fcs-dimension data-type:name="SSC-H" />
                         </gating:dimension>
                         <gating:dimension>
                           <data-type:fcs-dimension data-type:name="SSC-W" />
                         </gating:dimension>
                         <gating:foci>
                           <gating:vertex>
                             <gating:coordinate data-type:value="65.6950694443" />
                             <gating:coordinate data-type:value="63.0697182914" />
                           </gating:vertex>
                           <gating:vertex>
                             <gating:coordinate data-type:value="111.3049305557" />
                             <gating:coordinate data-type:value="63.9302817086" />
                           </gating:vertex>
                         </gating:foci>
                         <gating:edge>
                           <gating:vertex>
                             <gating:coordinate data-type:value="62" />
                             <gating:coordinate data-type:value="63" />
                           </gating:vertex>
                           <gating:vertex>
                             <gating:coordinate data-type:value="115" />
                             <gating:coordinate data-type:value="64" />
                           </gating:vertex>
                           <gating:vertex>
                             <gating:coordinate data-type:value="89" />
                             <gating:coordinate data-type:value="50" />
                           </gating:vertex>
                           <gating:vertex>
                             <gating:coordinate data-type:value="89" />
                             <gating:coordinate data-type:value="77" />
                           </gating:vertex>
                         </gating:edge>
                       </gating:EllipsoidGate>
                     </Gate>
                   </Population>
                 </Subpopulations>
               </Population>
             </Subpopulations>
           </Population>
         </Subpopulations>
       </SampleNode>
     </Sample>
     <Sample>
       <DataSet uri="file:/Volumes/Jalloh/2024_Inflammasome_Manuscript/DATA-and-Figures/DATA-and-Figures/DATA-used-in-figures-for-manuscript/Fig.3/FACS_iPSC-Microglia-infections/IPSC-microglia_BU1_mock.fcs"  sampleID="1" />
       <transforms:spilloverMatrix spectral="0"  weightOptAlgorithmType="OLS"  prefix="Comp-"  name="Compensation-1"  editable="0"  color="#00ccff"  version="FlowJo-10.10.0"  status="FINALIZED"  transforms:id="4e861ed7-ab1a-4cab-a5d5-015f75bfb77b"  suffix="" >
         <data-type:parameters>
           <data-type:parameter data-type:name="APC-A"  userProvidedCompInfix="Comp-APC-A" />
           <data-type:parameter data-type:name="GFP-A"  userProvidedCompInfix="Comp-GFP-A" />
           <data-type:parameter data-type:name="Violet B-A"  userProvidedCompInfix="Comp-Violet B-A" />
         </data-type:parameters>
         <transforms:spillover data-type:parameter="APC-A"  userProvidedCompInfix="Comp-APC-A" >
           <transforms:coefficient data-type:parameter="APC-A"  transforms:value="1" />
           <transforms:coefficient data-type:parameter="GFP-A"  transforms:value="-0.0000274458" />
           <transforms:coefficient data-type:parameter="Violet B-A"  transforms:value="-0.000177856" />
         </transforms:spillover>
         <transforms:spillover data-type:parameter="GFP-A"  userProvidedCompInfix="Comp-GFP-A" >
           <transforms:coefficient data-type:parameter="APC-A"  transforms:value="0.0002906001" />
           <transforms:coefficient data-type:parameter="GFP-A"  transforms:value="1" />
           <transforms:coefficient data-type:parameter="Violet B-A"  transforms:value="0.0259350515" />
         </transforms:spillover>
         <transforms:spillover data-type:parameter="Violet B-A"  userProvidedCompInfix="Comp-Violet B-A" >
           <transforms:coefficient data-type:parameter="APC-A"  transforms:value="-0.0000131686" />
           <transforms:coefficient data-type:parameter="GFP-A"  transforms:value="0.0000126033" />
           <transforms:coefficient data-type:parameter="Violet B-A"  transforms:value="1" />
         </transforms:spillover>
       </transforms:spilloverMatrix>
       <Transformations>
         <transforms:linear transforms:minRange="0"  transforms:maxRange="262144"  gain="1" >
           <data-type:parameter data-type:name="FSC-A" />
         </transforms:linear>
         <transforms:linear transforms:minRange="0"  transforms:maxRange="262144"  gain="1" >
           <data-type:parameter data-type:name="FSC-H" />
         </transforms:linear>
         <transforms:linear transforms:minRange="0"  transforms:maxRange="262144"  gain="1" >
           <data-type:parameter data-type:name="FSC-W" />
         </transforms:linear>
         <transforms:linear transforms:minRange="0"  transforms:maxRange="262144"  gain="1" >
           <data-type:parameter data-type:name="SSC-A" />
         </transforms:linear>
         <transforms:linear transforms:minRange="0"  transforms:maxRange="262144"  gain="1" >
           <data-type:parameter data-type:name="SSC-H" />
         </transforms:linear>
         <transforms:linear transforms:minRange="0"  transforms:maxRange="262144"  gain="1" >
           <data-type:parameter data-type:name="SSC-W" />
         </transforms:linear>
         <transforms:biex transforms:length="256"  transforms:maxRange="262144"  transforms:neg="0"  transforms:width="-100"  transforms:pos="4.418539922" >
           <data-type:parameter data-type:name="GFP-A" />
         </transforms:biex>
         <transforms:biex transforms:length="256"  transforms:maxRange="262144"  transforms:neg="0"  transforms:width="-100"  transforms:pos="4.418539922" >
           <data-type:parameter data-type:name="Violet B-A" />
         </transforms:biex>
         <transforms:biex transforms:length="256"  transforms:maxRange="262144"  transforms:neg="0"  transforms:width="-100"  transforms:pos="4.418539922" >
           <data-type:parameter data-type:name="APC-A" />
         </transforms:biex>
         <transforms:biex transforms:length="256"  transforms:maxRange="262144"  transforms:neg="0"  transforms:width="-100"  transforms:pos="4.418539922" >
           <data-type:parameter data-type:name="NIR-A" />
         </transforms:biex>
         <transforms:linear transforms:minRange="0.0029367706"  transforms:maxRange="129"  gain="0.0058735413" >
           <data-type:parameter data-type:name="Time" />
         </transforms:linear>
         <transforms:biex transforms:length="256"  transforms:maxRange="262144"  transforms:neg="0"  transforms:width="-100"  transforms:pos="4.418539922" >
           <data-type:parameter data-type:name="Comp-APC-A" />
         </transforms:biex>
         <transforms:biex transforms:length="256"  transforms:maxRange="262144"  transforms:neg="0"  transforms:width="-100"  transforms:pos="4.418539922" >
           <data-type:parameter data-type:name="Comp-GFP-A" />
         </transforms:biex>
         <transforms:biex transforms:length="256"  transforms:maxRange="262144"  transforms:neg="0"  transforms:width="-100"  transforms:pos="4.418539922" >
           <data-type:parameter data-type:name="Comp-Violet B-A" />
         </transforms:biex>
       </Transformations>
       <Keywords>
         <Keyword name="FJ_FCS_VERSION"  value="3" />
         <Keyword name="$BEGINANALYSIS"  value="0" />
         <Keyword name="$ENDANALYSIS"  value="0" />
         <Keyword name="$BEGINSTEXT"  value="0" />
         <Keyword name="$ENDSTEXT"  value="0" />
         <Keyword name="$BEGINDATA"  value="2356" />
         <Keyword name="$ENDDATA"  value="784719             " />
         <Keyword name="$FIL"  value="IPSC-microglia_BU1_mock.fcs" />
         <Keyword name="$SYS"  value="Windows XP 5.1" />
         <Keyword name="$TOT"  value="17781              " />
         <Keyword name="$PAR"  value="11" />
         <Keyword name="$MODE"  value="L" />
         <Keyword name="$BYTEORD"  value="4,3,2,1" />
         <Keyword name="$DATATYPE"  value="F" />
         <Keyword name="$NEXTDATA"  value="0" />
         <Keyword name="CREATOR"  value="BD FACSDiva Software Version 6.2" />
         <Keyword name="TUBE NAME"  value="BU1_mock" />
         <Keyword name="$SRC"  value="IPSC-microglia" />
         <Keyword name="EXPERIMENT NAME"  value="2021-04-29_SJ_Microglia" />
         <Keyword name="GUID"  value="4ab2cf6c-ac3c-40af-b6d7-b6efa7b67b74" />
         <Keyword name="$DATE"  value="29-APR-2021" />
         <Keyword name="$BTIM"  value="09:34:36" />
         <Keyword name="$ETIM"  value="09:36:45" />
         <Keyword name="$CYT"  value="LSRII" />
         <Keyword name="CYTNUM"  value="H48200053" />
         <Keyword name="WINDOW EXTENSION"  value="10.00" />
         <Keyword name="EXPORT USER NAME"  value="FCCFuser" />
         <Keyword name="EXPORT TIME"  value="29-APR-2021-10:00:38" />
         <Keyword name="$OP"  value="FCCFuser" />
         <Keyword name="FSC ASF"  value="0.78" />
         <Keyword name="AUTOBS"  value="TRUE" />
         <Keyword name="$INST"  value=" " />
         <Keyword name="LASER1NAME"  value="Blue" />
         <Keyword name="LASER1DELAY"  value="0.00" />
         <Keyword name="LASER1ASF"  value="0.93" />
         <Keyword name="LASER2NAME"  value="Violet" />
         <Keyword name="LASER2DELAY"  value="38.98" />
         <Keyword name="LASER2ASF"  value="1.06" />
         <Keyword name="LASER3NAME"  value="355 UV" />
         <Keyword name="LASER3DELAY"  value="75.81" />
         <Keyword name="LASER3ASF"  value="1.05" />
         <Keyword name="LASER4NAME"  value="Red" />
         <Keyword name="LASER4DELAY"  value="112.66" />
         <Keyword name="LASER4ASF"  value="0.74" />
         <Keyword name="LASER5NAME"  value="561 Yellow-Green" />
         <Keyword name="LASER5DELAY"  value="151.52" />
         <Keyword name="LASER5ASF"  value="0.80" />
         <Keyword name="$TIMESTEP"  value="0.01" />
         <Keyword name="SPILL"  value="4,GFP-A,Violet B-A,APC-A,NIR-A,1,0,0,0,0,1,0,0,0,0,1,0,0,0,0,1" />
         <Keyword name="APPLY COMPENSATION"  value="TRUE" />
         <Keyword name="THRESHOLD"  value="FSC,5000" />
         <Keyword name="$P1N"  value="FSC-A" />
         <Keyword name="$P1R"  value="262144" />
         <Keyword name="$P1B"  value="32" />
         <Keyword name="$P1E"  value="0,0" />
         <Keyword name="$P1V"  value="520" />
         <Keyword name="$P1G"  value="1.0" />
         <Keyword name="P1DISPLAY"  value="LIN" />
         <Keyword name="P1BS"  value="0" />
         <Keyword name="P1MS"  value="0" />
         <Keyword name="$P2N"  value="FSC-H" />
         <Keyword name="$P2R"  value="262144" />
         <Keyword name="$P2B"  value="32" />
         <Keyword name="$P2E"  value="0,0" />
         <Keyword name="$P2V"  value="520" />
         <Keyword name="$P2G"  value="1.0" />
         <Keyword name="P2DISPLAY"  value="LIN" />
         <Keyword name="P2BS"  value="0" />
         <Keyword name="P2MS"  value="0" />
         <Keyword name="$P3N"  value="FSC-W" />
         <Keyword name="$P3R"  value="262144" />
         <Keyword name="$P3B"  value="32" />
         <Keyword name="$P3E"  value="0,0" />
         <Keyword name="$P3V"  value="520" />
         <Keyword name="$P3G"  value="1.0" />
         <Keyword name="P3BS"  value="-1" />
         <Keyword name="P3MS"  value="0" />
         <Keyword name="$P4N"  value="SSC-A" />
         <Keyword name="$P4R"  value="262144" />
         <Keyword name="$P4B"  value="32" />
         <Keyword name="$P4E"  value="0,0" />
         <Keyword name="$P4V"  value="280" />
         <Keyword name="$P4G"  value="1.0" />
         <Keyword name="P4DISPLAY"  value="LIN" />
         <Keyword name="P4BS"  value="0" />
         <Keyword name="P4MS"  value="0" />
         <Keyword name="$P5N"  value="SSC-H" />
         <Keyword name="$P5R"  value="262144" />
         <Keyword name="$P5B"  value="32" />
         <Keyword name="$P5E"  value="0,0" />
         <Keyword name="$P5V"  value="280" />
         <Keyword name="$P5G"  value="1.0" />
         <Keyword name="P5DISPLAY"  value="LIN" />
         <Keyword name="P5BS"  value="0" />
         <Keyword name="P5MS"  value="0" />
         <Keyword name="$P6N"  value="SSC-W" />
         <Keyword name="$P6R"  value="262144" />
         <Keyword name="$P6B"  value="32" />
         <Keyword name="$P6E"  value="0,0" />
         <Keyword name="$P6V"  value="280" />
         <Keyword name="$P6G"  value="1.0" />
         <Keyword name="P6BS"  value="-1" />
         <Keyword name="P6MS"  value="0" />
         <Keyword name="$P7N"  value="GFP-A" />
         <Keyword name="$P7R"  value="262144" />
         <Keyword name="$P7B"  value="32" />
         <Keyword name="$P7E"  value="0,0" />
         <Keyword name="$P7V"  value="500" />
         <Keyword name="$P7G"  value="1.0" />
         <Keyword name="P7DISPLAY"  value="LOG" />
         <Keyword name="P7BS"  value="70" />
         <Keyword name="P7MS"  value="0" />
         <Keyword name="$P8N"  value="Violet B-A" />
         <Keyword name="$P8R"  value="262144" />
         <Keyword name="$P8B"  value="32" />
         <Keyword name="$P8E"  value="0,0" />
         <Keyword name="$P8V"  value="400" />
         <Keyword name="$P8G"  value="1.0" />
         <Keyword name="P8DISPLAY"  value="LOG" />
         <Keyword name="P8BS"  value="165" />
         <Keyword name="P8MS"  value="0" />
         <Keyword name="$P9N"  value="APC-A" />
         <Keyword name="$P9R"  value="262144" />
         <Keyword name="$P9B"  value="32" />
         <Keyword name="$P9E"  value="0,0" />
         <Keyword name="$P9V"  value="450" />
         <Keyword name="$P9G"  value="1.0" />
         <Keyword name="P9DISPLAY"  value="LOG" />
         <Keyword name="P9BS"  value="59" />
         <Keyword name="P9MS"  value="0" />
         <Keyword name="$P10N"  value="NIR-A" />
         <Keyword name="$P10R"  value="262144" />
         <Keyword name="$P10B"  value="32" />
         <Keyword name="$P10E"  value="0,0" />
         <Keyword name="$P10V"  value="320" />
         <Keyword name="$P10G"  value="1.0" />
         <Keyword name="P10DISPLAY"  value="LOG" />
         <Keyword name="P10BS"  value="37" />
         <Keyword name="P10MS"  value="0" />
         <Keyword name="$P11N"  value="Time" />
         <Keyword name="$P11R"  value="262144" />
         <Keyword name="$P11B"  value="32" />
         <Keyword name="$P11E"  value="0,0" />
         <Keyword name="$P11G"  value="0.01" />
         <Keyword name="P11BS"  value="0" />
         <Keyword name="P11MS"  value="0" />
         <Keyword name="CST SETUP STATUS"  value="SUCCESS" />
         <Keyword name="CST BEADS LOT ID"  value="81448" />
         <Keyword name="CYTOMETER CONFIG CREATE DATE"  value="11_13_2018 12:34:04 PM" />
         <Keyword name="CST SETUP DATE"  value="01_25_2021 01:41:30 PM" />
         <Keyword name="CST BASELINE DATE"  value="01_25_2021 01:36:39 PM" />
         <Keyword name="$P1S"  value="" />
         <Keyword name="$P2S"  value="" />
         <Keyword name="$P3S"  value="" />
         <Keyword name="$P4S"  value="" />
         <Keyword name="$P5S"  value="" />
         <Keyword name="$P6S"  value="" />
         <Keyword name="$P7S"  value="" />
         <Keyword name="$P8S"  value="" />
         <Keyword name="$P9S"  value="" />
         <Keyword name="$P10S"  value="" />
         <Keyword name="$P11S"  value="" />
         <Keyword name="$P12N"  value="Comp-APC-A" />
         <Keyword name="$P12S"  value="" />
         <Keyword name="$P12R"  value="262144" />
         <Keyword name="$P13N"  value="Comp-GFP-A" />
         <Keyword name="$P13S"  value="" />
         <Keyword name="$P13R"  value="262144" />
         <Keyword name="$P14N"  value="Comp-Violet B-A" />
         <Keyword name="$P14S"  value="" />
         <Keyword name="$P14R"  value="262144" />
         <Keyword name="FILENAME"  value="" />
       </Keywords>
       <SampleNode name="IPSC-microglia_BU1_mock.fcs"  annotation=""  owningGroup=""  expanded="1"  sortPriority="10"  count="17781"  sampleID="1" >
         <Graph smoothing="0"  backColor="#ffffff"  foreColor="#000000"  heatMapStatParameter="GFP-A"  type="Pseudocolor"  fast="1" >
           <Axis dimension="x"  name="FSC-A"  label=""  auto="auto" />
           <Axis dimension="y"  name="SSC-A"  label=""  auto="auto" />
           <GraphSettings level="5%"  smoothingHighResolution="1"  contourHighResolution="1"  histogramSmoothingCount="0"  graphResolution="256"  showOutliers="0"  drawLargeDots="0"  dotsToDraw="8000"  tint="le.chartfill.tinted.40"  lineWeight="le.lineweight.normal"  lineStyle="le.linestyle.solid" />
           <GraphEnvironment showGrid="0"  showAxes="tnlTNL"  showGates="1"  showFreqOnPlots="1"  showGateNameOnPlots="1"  showMedians="0"  showUncomped="0"  addEventParam="0"  lastYAxisName="" >
             <TextTraits font="SansSerif"  size="11"  name="Labels"  style="plain"  color="#000000"  background="#00ffffff"  just="left" />
             <TextTraits font="SansSerif"  size="11"  name="LayoutGates"  style="plain"  color="#000000"  background="#00ffffff"  just="left" />
             <TextTraits font="SansSerif"  size="9"  name="Numbers"  style="plain"  color="#000000"  background="#00ffffff"  just="left" />
             <TextTraits font="SansSerif"  size="9"  name="Legend"  style="plain"  color="#000000"  background="#00ffffff"  just="left" />
             <WindowPosition x="620"  y="23"  width="465"  height="556"  displayed="0"  panelState="---" />
           </GraphEnvironment>
         </Graph>
         <Subpopulations>
           <Population name="iPSC-microglia"  annotation=""  owningGroup="bBU1c2"  expanded="1"  sortPriority="10"  count="10935" >
             <Graph smoothing="0"  backColor="#ffffff"  foreColor="#000000"  heatMapStatParameter="GFP-A"  type="Pseudocolor"  fast="1" >
               <Axis dimension="x"  name="FSC-H"  label=""  auto="auto" />
               <Axis dimension="y"  name="FSC-W"  label=""  auto="auto" />
               <GraphSettings level="5%"  smoothingHighResolution="1"  contourHighResolution="1"  histogramSmoothingCount="0"  graphResolution="256"  showOutliers="0"  drawLargeDots="0"  dotsToDraw="8000"  tint="le.chartfill.tinted.40"  lineWeight="le.lineweight.normal"  lineStyle="le.linestyle.solid" />
               <GraphEnvironment showGrid="0"  showAxes="tnlTNL"  showGates="1"  showFreqOnPlots="1"  showGateNameOnPlots="1"  showMedians="0"  showUncomped="0"  addEventParam="0"  lastYAxisName="" >
                 <TextTraits font="SansSerif"  size="11"  name="Labels"  style="plain"  color="#000000"  background="#00ffffff"  just="left" />
                 <TextTraits font="SansSerif"  size="11"  name="LayoutGates"  style="plain"  color="#000000"  background="#00ffffff"  just="left" />
                 <TextTraits font="SansSerif"  size="9"  name="Numbers"  style="plain"  color="#000000"  background="#00ffffff"  just="left" />
                 <TextTraits font="SansSerif"  size="9"  name="Legend"  style="plain"  color="#000000"  background="#00ffffff"  just="left" />
                 <WindowPosition x="620"  y="23"  width="465"  height="556"  displayed="0"  panelState="---" />
               </GraphEnvironment>
             </Graph>
             <Gate gating:id="ID917870247" >
               <gating:EllipsoidGate eventsInside="1"  annoOffsetX="-31"  annoOffsetY="-88"  tint="#000000"  isTinted="0"  lineWeight="Normal"  userDefined="1"  gating:distance="114.6482347115849" >
                 <gating:dimension>
                   <data-type:fcs-dimension data-type:name="FSC-A" />
                 </gating:dimension>
                 <gating:dimension>
                   <data-type:fcs-dimension data-type:name="SSC-A" />
                 </gating:dimension>
                 <gating:foci>
                   <gating:vertex>
                     <gating:coordinate data-type:value="55.8464451039" />
                     <gating:coordinate data-type:value="74.9114465624" />
                   </gating:vertex>
                   <gating:vertex>
                     <gating:coordinate data-type:value="118.1535548961" />
                     <gating:coordinate data-type:value="97.0885534376" />
                   </gating:vertex>
                 </gating:foci>
                 <gating:edge>
                   <gating:vertex>
                     <gating:coordinate data-type:value="28" />
                     <gating:coordinate data-type:value="65" />
                   </gating:vertex>
                   <gating:vertex>
                     <gating:coordinate data-type:value="146" />
                     <gating:coordinate data-type:value="107" />
                   </gating:vertex>
                   <gating:vertex>
                     <gating:coordinate data-type:value="96" />
                     <gating:coordinate data-type:value="34" />
                   </gating:vertex>
                   <gating:vertex>
                     <gating:coordinate data-type:value="79" />
                     <gating:coordinate data-type:value="139" />
                   </gating:vertex>
                 </gating:edge>
               </gating:EllipsoidGate>
             </Gate>
             <Subpopulations>
               <Population name="iPSC-microglia_FSC"  annotation=""  owningGroup="bBU1c2"  expanded="1"  sortPriority="10"  count="10670" >
                 <Graph smoothing="0"  backColor="#ffffff"  foreColor="#000000"  heatMapStatParameter="GFP-A"  type="Pseudocolor"  fast="1" >
                   <Axis dimension="x"  name="SSC-H"  label=""  auto="auto" />
                   <Axis dimension="y"  name="SSC-W"  label=""  auto="auto" />
                   <GraphSettings level="5%"  smoothingHighResolution="1"  contourHighResolution="1"  histogramSmoothingCount="0"  graphResolution="256"  showOutliers="0"  drawLargeDots="0"  dotsToDraw="8000"  tint="le.chartfill.tinted.40"  lineWeight="le.lineweight.normal"  lineStyle="le.linestyle.solid" />
                   <GraphEnvironment showGrid="0"  showAxes="tnlTNL"  showGates="1"  showFreqOnPlots="1"  showGateNameOnPlots="1"  showMedians="0"  showUncomped="0"  addEventParam="0"  lastYAxisName="" >
                     <TextTraits font="SansSerif"  size="11"  name="Labels"  style="plain"  color="#000000"  background="#00ffffff"  just="left" />
                     <TextTraits font="SansSerif"  size="11"  name="LayoutGates"  style="plain"  color="#000000"  background="#00ffffff"  just="left" />
                     <TextTraits font="SansSerif"  size="9"  name="Numbers"  style="plain"  color="#000000"  background="#00ffffff"  just="left" />
                     <TextTraits font="SansSerif"  size="9"  name="Legend"  style="plain"  color="#000000"  background="#00ffffff"  just="left" />
                     <WindowPosition x="620"  y="23"  width="465"  height="556"  displayed="0"  panelState="---" />
                   </GraphEnvironment>
                 </Graph>
                 <Gate gating:id="ID151347355"  gating:parent_id="ID917870247" >
                   <gating:EllipsoidGate eventsInside="1"  annoOffsetX="-5"  annoOffsetY="-60"  tint="#000000"  isTinted="0"  lineWeight="Normal"  userDefined="1"  gating:distance="97.31151591542283" >
                     <gating:dimension>
                       <data-type:fcs-dimension data-type:name="FSC-H" />
                     </gating:dimension>
                     <gating:dimension>
                       <data-type:fcs-dimension data-type:name="FSC-W" />
                     </gating:dimension>
                     <gating:foci>
                       <gating:vertex>
                         <gating:coordinate data-type:value="26.5345329976" />
                         <gating:coordinate data-type:value="100.3440586819" />
                       </gating:vertex>
                       <gating:vertex>
                         <gating:coordinate data-type:value="102.4654670024" />
                         <gating:coordinate data-type:value="83.6559413181" />
                       </gating:vertex>
                     </gating:foci>
                     <gating:edge>
                       <gating:vertex>
                         <gating:coordinate data-type:value="110" />
                         <gating:coordinate data-type:value="82" />
                       </gating:vertex>
                       <gating:vertex>
                         <gating:coordinate data-type:value="19" />
                         <gating:coordinate data-type:value="102" />
                       </gating:vertex>
                       <gating:vertex>
                         <gating:coordinate data-type:value="61" />
                         <gating:coordinate data-type:value="66" />
                       </gating:vertex>
                       <gating:vertex>
                         <gating:coordinate data-type:value="67" />
                         <gating:coordinate data-type:value="117" />
                       </gating:vertex>
                     </gating:edge>
                   </gating:EllipsoidGate>
                 </Gate>
                 <Subpopulations>
                   <Population name="iPSC-microglia_SSC"  annotation=""  owningGroup="bBU1c2"  expanded="1"  sortPriority="10"  count="10403" >
                     <Graph smoothing="0"  backColor="#ffffff"  foreColor="#000000"  heatMapStatParameter="GFP-A"  type="Pseudocolor"  fast="1" >
                       <Axis dimension="x"  name="Comp-GFP-A"  label=""  auto="auto" />
                       <Axis dimension="y"  name="SSC-A"  label=""  auto="auto" />
                       <GraphSettings level="5%"  smoothingHighResolution="1"  contourHighResolution="1"  histogramSmoothingCount="0"  graphResolution="256"  showOutliers="0"  drawLargeDots="0"  dotsToDraw="8000"  tint="le.chartfill.tinted.40"  lineWeight="le.lineweight.normal"  lineStyle="le.linestyle.solid" />
                       <GraphEnvironment showGrid="0"  showAxes="tnlTNL"  showGates="1"  showFreqOnPlots="1"  showGateNameOnPlots="1"  showMedians="0"  showUncomped="0"  addEventParam="0"  lastYAxisName="" >
                         <TextTraits font="SansSerif"  size="11"  name="Labels"  style="plain"  color="#000000"  background="#00ffffff"  just="left" />
                         <TextTraits font="SansSerif"  size="11"  name="LayoutGates"  style="plain"  color="#000000"  background="#00ffffff"  just="left" />
                         <TextTraits font="SansSerif"  size="9"  name="Numbers"  style="plain"  color="#000000"  background="#00ffffff"  just="left" />
                         <TextTraits font="SansSerif"  size="9"  name="Legend"  style="plain"  color="#000000"  background="#00ffffff"  just="left" />
                         <WindowPosition x="620"  y="23"  width="472"  height="583"  displayed="0"  panelState="---" />
                       </GraphEnvironment>
                     </Graph>
                     <Gate gating:id="ID1059835760"  gating:parent_id="ID151347355" >
                       <gating:EllipsoidGate eventsInside="1"  annoOffsetX="-3"  annoOffsetY="-55"  tint="#000000"  isTinted="0"  lineWeight="Normal"  userDefined="1"  gating:distance="74.68181136465314" >
                         <gating:dimension>
                           <data-type:fcs-dimension data-type:name="SSC-H" />
                         </gating:dimension>
                         <gating:dimension>
                           <data-type:fcs-dimension data-type:name="SSC-W" />
                         </gating:dimension>
                         <gating:foci>
                           <gating:vertex>
                             <gating:coordinate data-type:value="35.8669445556" />
                             <gating:coordinate data-type:value="74.4204852015" />
                           </gating:vertex>
                           <gating:vertex>
                             <gating:coordinate data-type:value="105.1330554444" />
                             <gating:coordinate data-type:value="84.5795147985" />
                           </gating:vertex>
                         </gating:foci>
                         <gating:edge>
                           <gating:vertex>
                             <gating:coordinate data-type:value="33" />
                             <gating:coordinate data-type:value="74" />
                           </gating:vertex>
                           <gating:vertex>
                             <gating:coordinate data-type:value="108" />
                             <gating:coordinate data-type:value="85" />
                           </gating:vertex>
                           <gating:vertex>
                             <gating:coordinate data-type:value="72" />
                             <gating:coordinate data-type:value="65" />
                           </gating:vertex>
                           <gating:vertex>
                             <gating:coordinate data-type:value="70" />
                             <gating:coordinate data-type:value="94" />
                           </gating:vertex>
                         </gating:edge>
                       </gating:EllipsoidGate>
                     </Gate>
                     <Subpopulations>
                       <Population name="iPSC-microglia_live"  annotation=""  owningGroup=""  expanded="1"  sortPriority="10"  count="10242" >
                         <Graph smoothing="0"  backColor="#ffffff"  foreColor="#000000"  heatMapStatParameter="GFP-A"  type="Histogram"  fast="1" >
                           <Axis dimension="x"  name="Comp-GFP-A"  label=""  auto="auto" />
                           <Axis dimension="y"  name=""  label=""  auto="auto" />
                           <GraphSettings level="5%"  smoothingHighResolution="1"  contourHighResolution="1"  histogramSmoothingCount="0"  graphResolution="256"  showOutliers="0"  drawLargeDots="0"  dotsToDraw="8000"  tint="le.chartfill.tinted.40"  lineWeight="le.lineweight.normal"  lineStyle="le.linestyle.solid" />
                           <GraphEnvironment showGrid="0"  showAxes="tnlTNL"  showGates="1"  showFreqOnPlots="1"  showGateNameOnPlots="1"  showMedians="0"  showUncomped="0"  addEventParam="0"  lastYAxisName="" >
                             <TextTraits font="SansSerif"  size="11"  name="Labels"  style="plain"  color="#000000"  background="#00ffffff"  just="left" />
                             <TextTraits font="SansSerif"  size="11"  name="LayoutGates"  style="plain"  color="#000000"  background="#00ffffff"  just="left" />
                             <TextTraits font="SansSerif"  size="9"  name="Numbers"  style="plain"  color="#000000"  background="#00ffffff"  just="left" />
                             <TextTraits font="SansSerif"  size="9"  name="Legend"  style="plain"  color="#000000"  background="#00ffffff"  just="left" />
                             <WindowPosition x="620"  y="23"  width="488"  height="659"  displayed="0"  panelState="---" />
                           </GraphEnvironment>
                         </Graph>
                         <Gate gating:id="ID1223137218"  gating:parent_id="ID1059835760" >
                           <gating:RectangleGate eventsInside="1"  annoOffsetX="3"  annoOffsetY="-107"  tint="#000000"  isTinted="0"  lineWeight="Normal"  userDefined="1"  percentX="0"  percentY="0" >
                             <gating:dimension gating:min="-108.2985653847426"  gating:max="593.4219743881678" >
                               <data-type:fcs-dimension data-type:name="NIR-A" />
                             </gating:dimension>
                             <gating:dimension gating:min="10240.0"  gating:max="184320.0" >
                               <data-type:fcs-dimension data-type:name="SSC-A" />
                             </gating:dimension>
                           </gating:RectangleGate>
                         </Gate>
                         <Subpopulations>
                           <Population name="GFP (+)"  annotation=""  owningGroup="bBU1c2"  expanded="1"  sortPriority="10"  count="28" >
                             <Graph smoothing="0"  backColor="#ffffff"  foreColor="#000000"  heatMapStatParameter="GFP-A"  type="Histogram"  fast="1" >
                               <Axis dimension="x"  name="Comp-GFP-A"  label=""  auto="auto" />
                               <Axis dimension="y"  name=""  label=""  auto="auto" />
                               <GraphSettings level="5%"  smoothingHighResolution="1"  contourHighResolution="1"  histogramSmoothingCount="0"  graphResolution="256"  showOutliers="0"  drawLargeDots="0"  dotsToDraw="8000"  tint="le.chartfill.tinted.40"  lineWeight="le.lineweight.normal"  lineStyle="le.linestyle.solid" />
                               <GraphEnvironment showGrid="0"  showAxes="tnlTNL"  showGates="1"  showFreqOnPlots="1"  showGateNameOnPlots="1"  showMedians="0"  showUncomped="0"  addEventParam="0"  lastYAxisName="" >
                                 <TextTraits font="SansSerif"  size="11"  name="Labels"  style="plain"  color="#000000"  background="#00ffffff"  just="left" />
                                 <TextTraits font="SansSerif"  size="11"  name="LayoutGates"  style="plain"  color="#000000"  background="#00ffffff"  just="left" />
                                 <TextTraits font="SansSerif"  size="9"  name="Numbers"  style="plain"  color="#000000"  background="#00ffffff"  just="left" />
                                 <TextTraits font="SansSerif"  size="9"  name="Legend"  style="plain"  color="#000000"  background="#00ffffff"  just="left" />
                                 <WindowPosition x="620"  y="23"  width="488"  height="659"  displayed="1"  panelState="---" />
                               </GraphEnvironment>
                             </Graph>
                             <Gate gating:id="ID291486684"  gating:parent_id="ID1223137218" >
                               <gating:RectangleGate eventsInside="1"  annoOffsetX="0"  annoOffsetY="0"  tint="#000000"  isTinted="0"  lineWeight="Normal"  userDefined="1" >
                                 <gating:dimension gating:min="1417.5738679746048"  gating:max="234856.67232752667"  yRatio="0.2831325301204819" >
                                   <data-type:fcs-dimension data-type:name="Comp-GFP-A" />
                                 </gating:dimension>
                               </gating:RectangleGate>
                             </Gate>
                           </Population>
                           <Population name="P2RY12 ++ve"  annotation=""  owningGroup="bBU1c2"  expanded="1"  sortPriority="10"  count="10065" >
                             <Graph smoothing="0"  backColor="#ffffff"  foreColor="#000000"  heatMapStatParameter="GFP-A"  type="Pseudocolor"  fast="1" >
                               <Axis dimension="x"  name="Comp-GFP-A"  label=""  auto="auto" />
                               <Axis dimension="y"  name="SSC-A"  label=""  auto="auto" />
                               <GraphSettings level="5%"  smoothingHighResolution="1"  contourHighResolution="1"  histogramSmoothingCount="0"  graphResolution="256"  showOutliers="0"  drawLargeDots="0"  dotsToDraw="8000"  tint="le.chartfill.tinted.40"  lineWeight="le.lineweight.normal"  lineStyle="le.linestyle.solid" />
                               <GraphEnvironment showGrid="0"  showAxes="tnlTNL"  showGates="1"  showFreqOnPlots="1"  showGateNameOnPlots="1"  showMedians="0"  showUncomped="0"  addEventParam="0"  lastYAxisName="" >
                                 <TextTraits font="SansSerif"  size="11"  name="Labels"  style="plain"  color="#000000"  background="#00ffffff"  just="left" />
                                 <TextTraits font="SansSerif"  size="11"  name="LayoutGates"  style="plain"  color="#000000"  background="#00ffffff"  just="left" />
                                 <TextTraits font="SansSerif"  size="9"  name="Numbers"  style="plain"  color="#000000"  background="#00ffffff"  just="left" />
                                 <TextTraits font="SansSerif"  size="9"  name="Legend"  style="plain"  color="#000000"  background="#00ffffff"  just="left" />
                                 <WindowPosition x="620"  y="23"  width="488"  height="659"  displayed="0"  panelState="---" />
                               </GraphEnvironment>
                             </Graph>
                             <Gate gating:id="ID1808253719"  gating:parent_id="ID1223137218" >
                               <gating:RectangleGate eventsInside="1"  annoOffsetX="-3"  annoOffsetY="-135"  tint="#000000"  isTinted="0"  lineWeight="Normal"  userDefined="1"  percentX="0"  percentY="0" >
                                 <gating:dimension gating:min="1885.2589407422536"  gating:max="192040.43220651557" >
                                   <data-type:fcs-dimension data-type:name="Comp-Violet B-A" />
                                 </gating:dimension>
                                 <gating:dimension gating:min="12633.44578313253"  gating:max="191870.4578313253" >
                                   <data-type:fcs-dimension data-type:name="SSC-A" />
                                 </gating:dimension>
                               </gating:RectangleGate>
                             </Gate>
                             <Subpopulations>
                               <Population name="GFP ++ve"  annotation=""  owningGroup="bBU1c2"  expanded="1"  sortPriority="10"  count="92" >
                                 <Graph smoothing="0"  backColor="#ffffff"  foreColor="#000000"  heatMapStatParameter="GFP-A"  type="Pseudocolor"  fast="1" >
                                   <Axis dimension="x"  name="Comp-GFP-A"  label=""  auto="auto" />
                                   <Axis dimension="y"  name="SSC-A"  label=""  auto="auto" />
                                   <GraphSettings level="5%"  smoothingHighResolution="1"  contourHighResolution="1"  histogramSmoothingCount="0"  graphResolution="256"  showOutliers="0"  drawLargeDots="0"  dotsToDraw="8000"  tint="le.chartfill.tinted.40"  lineWeight="le.lineweight.normal"  lineStyle="le.linestyle.solid" />
                                   <GraphEnvironment showGrid="0"  showAxes="tnlTNL"  showGates="1"  showFreqOnPlots="1"  showGateNameOnPlots="1"  showMedians="0"  showUncomped="0"  addEventParam="0"  lastYAxisName="" >
                                     <TextTraits font="SansSerif"  size="11"  name="Labels"  style="plain"  color="#000000"  background="#00ffffff"  just="left" />
                                     <TextTraits font="SansSerif"  size="11"  name="LayoutGates"  style="plain"  color="#000000"  background="#00ffffff"  just="left" />
                                     <TextTraits font="SansSerif"  size="9"  name="Numbers"  style="plain"  color="#000000"  background="#00ffffff"  just="left" />
                                     <TextTraits font="SansSerif"  size="9"  name="Legend"  style="plain"  color="#000000"  background="#00ffffff"  just="left" />
                                     <WindowPosition x="620"  y="23"  width="488"  height="659"  displayed="1"  panelState="---" />
                                   </GraphEnvironment>
                                 </Graph>
                                 <Gate gating:id="ID936794181"  gating:parent_id="ID1808253719" >
                                   <gating:RectangleGate eventsInside="1"  annoOffsetX="5"  annoOffsetY="-128"  tint="#000000"  isTinted="0"  lineWeight="Normal"  userDefined="1"  percentX="0"  percentY="0" >
                                     <gating:dimension gating:min="735.459098763736"  gating:max="203402.75489523337" >
                                       <data-type:fcs-dimension data-type:name="Comp-GFP-A" />
                                     </gating:dimension>
                                     <gating:dimension gating:min="7106.313253012048"  gating:max="172130.6987951807" >
                                       <data-type:fcs-dimension data-type:name="SSC-A" />
                                     </gating:dimension>
                                   </gating:RectangleGate>
                                 </Gate>
                               </Population>
                               <Population name="Q1: Comp-GFP-A- , Comp-APC-A+"  annotation=""  owningGroup="bBU1c2"  expanded="1"  sortPriority="10"  count="123" >
                                 <Graph smoothing="0"  backColor="#ffffff"  foreColor="#000000"  heatMapStatParameter="GFP-A"  type="Pseudocolor"  fast="1" >
                                   <Axis dimension="x"  name="Comp-GFP-A"  label=""  auto="auto" />
                                   <Axis dimension="y"  name="Comp-APC-A"  label=""  auto="auto" />
                                   <GraphSettings level="5%"  smoothingHighResolution="1"  contourHighResolution="1"  histogramSmoothingCount="0"  graphResolution="256"  showOutliers="0"  drawLargeDots="0"  dotsToDraw="8000"  tint="le.chartfill.tinted.40"  lineWeight="le.lineweight.normal"  lineStyle="le.linestyle.solid" />
                                   <GraphEnvironment showGrid="0"  showAxes="tnlTNL"  showGates="1"  showFreqOnPlots="1"  showGateNameOnPlots="1"  showMedians="0"  showUncomped="0"  addEventParam="0"  lastYAxisName="" >
                                     <TextTraits font="SansSerif"  size="11"  name="Labels"  style="plain"  color="#000000"  background="#00ffffff"  just="left" />
                                     <TextTraits font="SansSerif"  size="11"  name="LayoutGates"  style="plain"  color="#000000"  background="#00ffffff"  just="left" />
                                     <TextTraits font="SansSerif"  size="9"  name="Numbers"  style="plain"  color="#000000"  background="#00ffffff"  just="left" />
                                     <TextTraits font="SansSerif"  size="9"  name="Legend"  style="plain"  color="#000000"  background="#00ffffff"  just="left" />
                                     <WindowPosition x="620"  y="23"  width="488"  height="659"  displayed="1"  panelState="---" />
                                   </GraphEnvironment>
                                 </Graph>
                                 <Gate gating:id="ID1530631224"  gating:parent_id="ID1808253719" >
                                   <gating:RectangleGate eventsInside="1"  annoOffsetX="0"  annoOffsetY="0"  tint="#000000"  isTinted="0"  lineWeight="Normal"  userDefined="1"  percentX="0"  percentY="0" >
                                     <gating:dimension gating:max="659.7847355525026" >
                                       <data-type:fcs-dimension data-type:name="Comp-GFP-A" />
                                     </gating:dimension>
                                     <gating:dimension gating:min="800.6349329926041" >
                                       <data-type:fcs-dimension data-type:name="Comp-APC-A" />
                                     </gating:dimension>
                                   </gating:RectangleGate>
                                 </Gate>
                               </Population>
                               <Population name="Q2: Comp-GFP-A+ , Comp-APC-A+"  annotation=""  owningGroup="bBU1c2"  expanded="1"  sortPriority="10"  count="53" >
                                 <Graph smoothing="0"  backColor="#ffffff"  foreColor="#000000"  heatMapStatParameter="GFP-A"  type="Pseudocolor"  fast="1" >
                                   <Axis dimension="x"  name="Comp-GFP-A"  label=""  auto="auto" />
                                   <Axis dimension="y"  name="Comp-APC-A"  label=""  auto="auto" />
                                   <GraphSettings level="5%"  smoothingHighResolution="1"  contourHighResolution="1"  histogramSmoothingCount="0"  graphResolution="256"  showOutliers="0"  drawLargeDots="0"  dotsToDraw="8000"  tint="le.chartfill.tinted.40"  lineWeight="le.lineweight.normal"  lineStyle="le.linestyle.solid" />
                                   <GraphEnvironment showGrid="0"  showAxes="tnlTNL"  showGates="1"  showFreqOnPlots="1"  showGateNameOnPlots="1"  showMedians="0"  showUncomped="0"  addEventParam="0"  lastYAxisName="" >
                                     <TextTraits font="SansSerif"  size="11"  name="Labels"  style="plain"  color="#000000"  background="#00ffffff"  just="left" />
                                     <TextTraits font="SansSerif"  size="11"  name="LayoutGates"  style="plain"  color="#000000"  background="#00ffffff"  just="left" />
                                     <TextTraits font="SansSerif"  size="9"  name="Numbers"  style="plain"  color="#000000"  background="#00ffffff"  just="left" />
                                     <TextTraits font="SansSerif"  size="9"  name="Legend"  style="plain"  color="#000000"  background="#00ffffff"  just="left" />
                                     <WindowPosition x="620"  y="23"  width="488"  height="659"  displayed="1"  panelState="---" />
                                   </GraphEnvironment>
                                 </Graph>
                                 <Gate gating:id="ID880264633"  gating:parent_id="ID1808253719" >
                                   <gating:RectangleGate eventsInside="1"  annoOffsetX="0"  annoOffsetY="0"  tint="#000000"  isTinted="0"  lineWeight="Normal"  userDefined="1"  percentX="0"  percentY="0" >
                                     <gating:dimension gating:min="659.7847355525026" >
                                       <data-type:fcs-dimension data-type:name="Comp-GFP-A" />
                                     </gating:dimension>
                                     <gating:dimension gating:min="800.6349329926041" >
                                       <data-type:fcs-dimension data-type:name="Comp-APC-A" />
                                     </gating:dimension>
                                   </gating:RectangleGate>
                                 </Gate>
                               </Population>
                               <Population name="Q3: Comp-GFP-A+ , Comp-APC-A-"  annotation=""  owningGroup="bBU1c2"  expanded="1"  sortPriority="10"  count="60" >
                                 <Graph smoothing="0"  backColor="#ffffff"  foreColor="#000000"  heatMapStatParameter="GFP-A"  type="Pseudocolor"  fast="1" >
                                   <Axis dimension="x"  name="Comp-GFP-A"  label=""  auto="auto" />
                                   <Axis dimension="y"  name="Comp-APC-A"  label=""  auto="auto" />
                                   <GraphSettings level="5%"  smoothingHighResolution="1"  contourHighResolution="1"  histogramSmoothingCount="0"  graphResolution="256"  showOutliers="0"  drawLargeDots="0"  dotsToDraw="8000"  tint="le.chartfill.tinted.40"  lineWeight="le.lineweight.normal"  lineStyle="le.linestyle.solid" />
                                   <GraphEnvironment showGrid="0"  showAxes="tnlTNL"  showGates="1"  showFreqOnPlots="1"  showGateNameOnPlots="1"  showMedians="0"  showUncomped="0"  addEventParam="0"  lastYAxisName="" >
                                     <TextTraits font="SansSerif"  size="11"  name="Labels"  style="plain"  color="#000000"  background="#00ffffff"  just="left" />
                                     <TextTraits font="SansSerif"  size="11"  name="LayoutGates"  style="plain"  color="#000000"  background="#00ffffff"  just="left" />
                                     <TextTraits font="SansSerif"  size="9"  name="Numbers"  style="plain"  color="#000000"  background="#00ffffff"  just="left" />
                                     <TextTraits font="SansSerif"  size="9"  name="Legend"  style="plain"  color="#000000"  background="#00ffffff"  just="left" />
                                     <WindowPosition x="620"  y="23"  width="488"  height="659"  displayed="1"  panelState="---" />
                                   </GraphEnvironment>
                                 </Graph>
                                 <Gate gating:id="ID129432838"  gating:parent_id="ID1808253719" >
                                   <gating:RectangleGate eventsInside="1"  annoOffsetX="0"  annoOffsetY="0"  tint="#000000"  isTinted="0"  lineWeight="Normal"  userDefined="1"  percentX="0"  percentY="0" >
                                     <gating:dimension gating:min="659.7847355525026" >
                                       <data-type:fcs-dimension data-type:name="Comp-GFP-A" />
                                     </gating:dimension>
                                     <gating:dimension gating:max="800.6349329926041" >
                                       <data-type:fcs-dimension data-type:name="Comp-APC-A" />
                                     </gating:dimension>
                                   </gating:RectangleGate>
                                 </Gate>
                               </Population>
                               <Population name="Q4: Comp-GFP-A- , Comp-APC-A-"  annotation=""  owningGroup="bBU1c2"  expanded="1"  sortPriority="10"  count="9829" >
                                 <Graph smoothing="0"  backColor="#ffffff"  foreColor="#000000"  heatMapStatParameter="GFP-A"  type="Pseudocolor"  fast="1" >
                                   <Axis dimension="x"  name="Comp-GFP-A"  label=""  auto="auto" />
                                   <Axis dimension="y"  name="Comp-APC-A"  label=""  auto="auto" />
                                   <GraphSettings level="5%"  smoothingHighResolution="1"  contourHighResolution="1"  histogramSmoothingCount="0"  graphResolution="256"  showOutliers="0"  drawLargeDots="0"  dotsToDraw="8000"  tint="le.chartfill.tinted.40"  lineWeight="le.lineweight.normal"  lineStyle="le.linestyle.solid" />
                                   <GraphEnvironment showGrid="0"  showAxes="tnlTNL"  showGates="1"  showFreqOnPlots="1"  showGateNameOnPlots="1"  showMedians="0"  showUncomped="0"  addEventParam="0"  lastYAxisName="" >
                                     <TextTraits font="SansSerif"  size="11"  name="Labels"  style="plain"  color="#000000"  background="#00ffffff"  just="left" />
                                     <TextTraits font="SansSerif"  size="11"  name="LayoutGates"  style="plain"  color="#000000"  background="#00ffffff"  just="left" />
                                     <TextTraits font="SansSerif"  size="9"  name="Numbers"  style="plain"  color="#000000"  background="#00ffffff"  just="left" />
                                     <TextTraits font="SansSerif"  size="9"  name="Legend"  style="plain"  color="#000000"  background="#00ffffff"  just="left" />
                                     <WindowPosition x="620"  y="23"  width="488"  height="659"  displayed="1"  panelState="---" />
                                   </GraphEnvironment>
                                 </Graph>
                                 <Gate gating:id="ID657252411"  gating:parent_id="ID1808253719" >
                                   <gating:RectangleGate eventsInside="1"  annoOffsetX="0"  annoOffsetY="0"  tint="#000000"  isTinted="0"  lineWeight="Normal"  userDefined="1"  percentX="0"  percentY="0" >
                                     <gating:dimension gating:max="659.7847355525026" >
                                       <data-type:fcs-dimension data-type:name="Comp-GFP-A" />
                                     </gating:dimension>
                                     <gating:dimension gating:max="800.6349329926041" >
                                       <data-type:fcs-dimension data-type:name="Comp-APC-A" />
                                     </gating:dimension>
                                   </gating:RectangleGate>
                                 </Gate>
                               </Population>
                             </Subpopulations>
                           </Population>
                           <Population name="P2RY12 +ve"  annotation=""  owningGroup="bBU1c2"  expanded="1"  sortPriority="10"  count="10018" >
                             <Graph smoothing="0"  backColor="#ffffff"  foreColor="#000000"  heatMapStatParameter="GFP-A"  type="Pseudocolor"  fast="1" >
                               <Axis dimension="x"  name="GFP-A"  label=""  auto="auto" />
                               <Axis dimension="y"  name="APC-A"  label=""  auto="auto" />
                               <GraphSettings level="5%"  smoothingHighResolution="1"  contourHighResolution="1"  histogramSmoothingCount="0"  graphResolution="256"  showOutliers="0"  drawLargeDots="0"  dotsToDraw="8000"  tint="le.chartfill.tinted.40"  lineWeight="le.lineweight.normal"  lineStyle="le.linestyle.solid" />
                               <GraphEnvironment showGrid="0"  showAxes="tnlTNL"  showGates="1"  showFreqOnPlots="1"  showGateNameOnPlots="1"  showMedians="0"  showUncomped="0"  addEventParam="0"  lastYAxisName="" >
                                 <TextTraits font="SansSerif"  size="11"  name="Labels"  style="plain"  color="#000000"  background="#00ffffff"  just="left" />
                                 <TextTraits font="SansSerif"  size="11"  name="LayoutGates"  style="plain"  color="#000000"  background="#00ffffff"  just="left" />
                                 <TextTraits font="SansSerif"  size="9"  name="Numbers"  style="plain"  color="#000000"  background="#00ffffff"  just="left" />
                                 <TextTraits font="SansSerif"  size="9"  name="Legend"  style="plain"  color="#000000"  background="#00ffffff"  just="left" />
                                 <WindowPosition x="620"  y="23"  width="488"  height="659"  displayed="0"  panelState="---" />
                               </GraphEnvironment>
                             </Graph>
                             <Gate gating:id="ID2003120659"  gating:parent_id="ID1223137218" >
                               <gating:RectangleGate eventsInside="1"  annoOffsetX="-2"  annoOffsetY="-154"  tint="#000000"  isTinted="0"  lineWeight="Normal"  userDefined="1"  percentX="0"  percentY="0" >
                                 <gating:dimension gating:min="2059.2434966418828"  gating:max="228196.8451849944" >
                                   <data-type:fcs-dimension data-type:name="Violet B-A" />
                                 </gating:dimension>
                                 <gating:dimension gating:min="2368.7710843373493"  gating:max="207662.26506024096" >
                                   <data-type:fcs-dimension data-type:name="SSC-A" />
                                 </gating:dimension>
                               </gating:RectangleGate>
                             </Gate>
                             <Subpopulations>
                               <Population name="Q1: GFP-A- , APC-A+"  annotation=""  owningGroup="bBU1c2"  expanded="1"  sortPriority="10"  count="89" >
                                 <Graph smoothing="0"  backColor="#ffffff"  foreColor="#000000"  heatMapStatParameter="GFP-A"  type="Pseudocolor"  fast="1" >
                                   <Axis dimension="x"  name="GFP-A"  label=""  auto="auto" />
                                   <Axis dimension="y"  name="APC-A"  label=""  auto="auto" />
                                   <GraphSettings level="5%"  smoothingHighResolution="1"  contourHighResolution="1"  histogramSmoothingCount="0"  graphResolution="256"  showOutliers="0"  drawLargeDots="0"  dotsToDraw="8000"  tint="le.chartfill.tinted.40"  lineWeight="le.lineweight.normal"  lineStyle="le.linestyle.solid" />
                                   <GraphEnvironment showGrid="0"  showAxes="tnlTNL"  showGates="1"  showFreqOnPlots="1"  showGateNameOnPlots="1"  showMedians="0"  showUncomped="0"  addEventParam="0"  lastYAxisName="" >
                                     <TextTraits font="SansSerif"  size="11"  name="Labels"  style="plain"  color="#000000"  background="#00ffffff"  just="left" />
                                     <TextTraits font="SansSerif"  size="11"  name="LayoutGates"  style="plain"  color="#000000"  background="#00ffffff"  just="left" />
                                     <TextTraits font="SansSerif"  size="9"  name="Numbers"  style="plain"  color="#000000"  background="#00ffffff"  just="left" />
                                     <TextTraits font="SansSerif"  size="9"  name="Legend"  style="plain"  color="#000000"  background="#00ffffff"  just="left" />
                                     <WindowPosition x="620"  y="23"  width="488"  height="659"  displayed="1"  panelState="---" />
                                   </GraphEnvironment>
                                 </Graph>
                                 <Gate gating:id="ID1658542858"  gating:parent_id="ID2003120659" >
                                   <gating:RectangleGate eventsInside="1"  annoOffsetX="0"  annoOffsetY="0"  tint="#000000"  isTinted="0"  lineWeight="Normal"  userDefined="1"  percentX="0"  percentY="0" >
                                     <gating:dimension gating:max="678.3630136407517" >
                                       <data-type:fcs-dimension data-type:name="GFP-A" />
                                     </gating:dimension>
                                     <gating:dimension gating:min="912.2277988452756" >
                                       <data-type:fcs-dimension data-type:name="APC-A" />
                                     </gating:dimension>
                                   </gating:RectangleGate>
                                 </Gate>
                               </Population>
                               <Population name="Q2: GFP-A+ , APC-A+"  annotation=""  owningGroup="bBU1c2"  expanded="1"  sortPriority="10"  count="43" >
                                 <Graph smoothing="0"  backColor="#ffffff"  foreColor="#000000"  heatMapStatParameter="GFP-A"  type="Pseudocolor"  fast="1" >
                                   <Axis dimension="x"  name="GFP-A"  label=""  auto="auto" />
                                   <Axis dimension="y"  name="APC-A"  label=""  auto="auto" />
                                   <GraphSettings level="5%"  smoothingHighResolution="1"  contourHighResolution="1"  histogramSmoothingCount="0"  graphResolution="256"  showOutliers="0"  drawLargeDots="0"  dotsToDraw="8000"  tint="le.chartfill.tinted.40"  lineWeight="le.lineweight.normal"  lineStyle="le.linestyle.solid" />
                                   <GraphEnvironment showGrid="0"  showAxes="tnlTNL"  showGates="1"  showFreqOnPlots="1"  showGateNameOnPlots="1"  showMedians="0"  showUncomped="0"  addEventParam="0"  lastYAxisName="" >
                                     <TextTraits font="SansSerif"  size="11"  name="Labels"  style="plain"  color="#000000"  background="#00ffffff"  just="left" />
                                     <TextTraits font="SansSerif"  size="11"  name="LayoutGates"  style="plain"  color="#000000"  background="#00ffffff"  just="left" />
                                     <TextTraits font="SansSerif"  size="9"  name="Numbers"  style="plain"  color="#000000"  background="#00ffffff"  just="left" />
                                     <TextTraits font="SansSerif"  size="9"  name="Legend"  style="plain"  color="#000000"  background="#00ffffff"  just="left" />
                                     <WindowPosition x="620"  y="23"  width="488"  height="659"  displayed="1"  panelState="---" />
                                   </GraphEnvironment>
                                 </Graph>
                                 <Gate gating:id="ID2042442628"  gating:parent_id="ID2003120659" >
                                   <gating:RectangleGate eventsInside="1"  annoOffsetX="0"  annoOffsetY="0"  tint="#000000"  isTinted="0"  lineWeight="Normal"  userDefined="1"  percentX="0"  percentY="0" >
                                     <gating:dimension gating:min="678.3630136407517" >
                                       <data-type:fcs-dimension data-type:name="GFP-A" />
                                     </gating:dimension>
                                     <gating:dimension gating:min="912.2277988452756" >
                                       <data-type:fcs-dimension data-type:name="APC-A" />
                                     </gating:dimension>
                                   </gating:RectangleGate>
                                 </Gate>
                               </Population>
                               <Population name="Q3: GFP-A+ , APC-A-"  annotation=""  owningGroup="bBU1c2"  expanded="1"  sortPriority="10"  count="64" >
                                 <Graph smoothing="0"  backColor="#ffffff"  foreColor="#000000"  heatMapStatParameter="GFP-A"  type="Pseudocolor"  fast="1" >
                                   <Axis dimension="x"  name="GFP-A"  label=""  auto="auto" />
                                   <Axis dimension="y"  name="APC-A"  label=""  auto="auto" />
                                   <GraphSettings level="5%"  smoothingHighResolution="1"  contourHighResolution="1"  histogramSmoothingCount="0"  graphResolution="256"  showOutliers="0"  drawLargeDots="0"  dotsToDraw="8000"  tint="le.chartfill.tinted.40"  lineWeight="le.lineweight.normal"  lineStyle="le.linestyle.solid" />
                                   <GraphEnvironment showGrid="0"  showAxes="tnlTNL"  showGates="1"  showFreqOnPlots="1"  showGateNameOnPlots="1"  showMedians="0"  showUncomped="0"  addEventParam="0"  lastYAxisName="" >
                                     <TextTraits font="SansSerif"  size="11"  name="Labels"  style="plain"  color="#000000"  background="#00ffffff"  just="left" />
                                     <TextTraits font="SansSerif"  size="11"  name="LayoutGates"  style="plain"  color="#000000"  background="#00ffffff"  just="left" />
                                     <TextTraits font="SansSerif"  size="9"  name="Numbers"  style="plain"  color="#000000"  background="#00ffffff"  just="left" />
                                     <TextTraits font="SansSerif"  size="9"  name="Legend"  style="plain"  color="#000000"  background="#00ffffff"  just="left" />
                                     <WindowPosition x="620"  y="23"  width="488"  height="659"  displayed="1"  panelState="---" />
                                   </GraphEnvironment>
                                 </Graph>
                                 <Gate gating:id="ID1255256613"  gating:parent_id="ID2003120659" >
                                   <gating:RectangleGate eventsInside="1"  annoOffsetX="0"  annoOffsetY="0"  tint="#000000"  isTinted="0"  lineWeight="Normal"  userDefined="1"  percentX="0"  percentY="0" >
                                     <gating:dimension gating:min="678.3630136407517" >
                                       <data-type:fcs-dimension data-type:name="GFP-A" />
                                     </gating:dimension>
                                     <gating:dimension gating:max="912.2277988452756" >
                                       <data-type:fcs-dimension data-type:name="APC-A" />
                                     </gating:dimension>
                                   </gating:RectangleGate>
                                 </Gate>
                               </Population>
                               <Population name="Q4: GFP-A- , APC-A-"  annotation=""  owningGroup="bBU1c2"  expanded="1"  sortPriority="10"  count="9822" >
                                 <Graph smoothing="0"  backColor="#ffffff"  foreColor="#000000"  heatMapStatParameter="GFP-A"  type="Pseudocolor"  fast="1" >
                                   <Axis dimension="x"  name="GFP-A"  label=""  auto="auto" />
                                   <Axis dimension="y"  name="APC-A"  label=""  auto="auto" />
                                   <GraphSettings level="5%"  smoothingHighResolution="1"  contourHighResolution="1"  histogramSmoothingCount="0"  graphResolution="256"  showOutliers="0"  drawLargeDots="0"  dotsToDraw="8000"  tint="le.chartfill.tinted.40"  lineWeight="le.lineweight.normal"  lineStyle="le.linestyle.solid" />
                                   <GraphEnvironment showGrid="0"  showAxes="tnlTNL"  showGates="1"  showFreqOnPlots="1"  showGateNameOnPlots="1"  showMedians="0"  showUncomped="0"  addEventParam="0"  lastYAxisName="" >
                                     <TextTraits font="SansSerif"  size="11"  name="Labels"  style="plain"  color="#000000"  background="#00ffffff"  just="left" />
                                     <TextTraits font="SansSerif"  size="11"  name="LayoutGates"  style="plain"  color="#000000"  background="#00ffffff"  just="left" />
                                     <TextTraits font="SansSerif"  size="9"  name="Numbers"  style="plain"  color="#000000"  background="#00ffffff"  just="left" />
                                     <TextTraits font="SansSerif"  size="9"  name="Legend"  style="plain"  color="#000000"  background="#00ffffff"  just="left" />
                                     <WindowPosition x="620"  y="23"  width="488"  height="659"  displayed="1"  panelState="---" />
                                   </GraphEnvironment>
                                 </Graph>
                                 <Gate gating:id="ID311512181"  gating:parent_id="ID2003120659" >
                                   <gating:RectangleGate eventsInside="1"  annoOffsetX="0"  annoOffsetY="0"  tint="#000000"  isTinted="0"  lineWeight="Normal"  userDefined="1"  percentX="0"  percentY="0" >
                                     <gating:dimension gating:max="678.3630136407517" >
                                       <data-type:fcs-dimension data-type:name="GFP-A" />
                                     </gating:dimension>
                                     <gating:dimension gating:max="912.2277988452756" >
                                       <data-type:fcs-dimension data-type:name="APC-A" />
                                     </gating:dimension>
                                   </gating:RectangleGate>
                                 </Gate>
                               </Population>
                             </Subpopulations>
                           </Population>
                         </Subpopulations>
                       </Population>
                     </Subpopulations>
                   </Population>
                 </Subpopulations>
               </Population>
             </Subpopulations>
           </Population>
         </Subpopulations>
       </SampleNode>
     </Sample>
     <Sample>
       <DataSet uri="file:/Volumes/Jalloh/2024_Inflammasome_Manuscript/DATA-and-Figures/DATA-and-Figures/DATA-used-in-figures-for-manuscript/Fig.3/FACS_iPSC-Microglia-infections/IPSC-microglia_BU1_Virus+DMSO.fcs"  sampleID="2" />
       <transforms:spilloverMatrix spectral="0"  weightOptAlgorithmType="OLS"  prefix="Comp-"  name="Compensation-1"  editable="0"  color="#00ccff"  version="FlowJo-10.10.0"  status="FINALIZED"  transforms:id="4e861ed7-ab1a-4cab-a5d5-015f75bfb77b"  suffix="" >
         <data-type:parameters>
           <data-type:parameter data-type:name="APC-A"  userProvidedCompInfix="Comp-APC-A" />
           <data-type:parameter data-type:name="GFP-A"  userProvidedCompInfix="Comp-GFP-A" />
           <data-type:parameter data-type:name="Violet B-A"  userProvidedCompInfix="Comp-Violet B-A" />
         </data-type:parameters>
         <transforms:spillover data-type:parameter="APC-A"  userProvidedCompInfix="Comp-APC-A" >
           <transforms:coefficient data-type:parameter="APC-A"  transforms:value="1" />
           <transforms:coefficient data-type:parameter="GFP-A"  transforms:value="-0.0000274458" />
           <transforms:coefficient data-type:parameter="Violet B-A"  transforms:value="-0.000177856" />
         </transforms:spillover>
         <transforms:spillover data-type:parameter="GFP-A"  userProvidedCompInfix="Comp-GFP-A" >
           <transforms:coefficient data-type:parameter="APC-A"  transforms:value="0.0002906001" />
           <transforms:coefficient data-type:parameter="GFP-A"  transforms:value="1" />
           <transforms:coefficient data-type:parameter="Violet B-A"  transforms:value="0.0259350515" />
         </transforms:spillover>
         <transforms:spillover data-type:parameter="Violet B-A"  userProvidedCompInfix="Comp-Violet B-A" >
           <transforms:coefficient data-type:parameter="APC-A"  transforms:value="-0.0000131686" />
           <transforms:coefficient data-type:parameter="GFP-A"  transforms:value="0.0000126033" />
           <transforms:coefficient data-type:parameter="Violet B-A"  transforms:value="1" />
         </transforms:spillover>
       </transforms:spilloverMatrix>
       <Transformations>
         <transforms:linear transforms:minRange="0"  transforms:maxRange="262144"  gain="1" >
           <data-type:parameter data-type:name="FSC-A" />
         </transforms:linear>
         <transforms:linear transforms:minRange="0"  transforms:maxRange="262144"  gain="1" >
           <data-type:parameter data-type:name="FSC-H" />
         </transforms:linear>
         <transforms:linear transforms:minRange="0"  transforms:maxRange="262144"  gain="1" >
           <data-type:parameter data-type:name="FSC-W" />
         </transforms:linear>
         <transforms:linear transforms:minRange="0"  transforms:maxRange="262144"  gain="1" >
           <data-type:parameter data-type:name="SSC-A" />
         </transforms:linear>
         <transforms:linear transforms:minRange="0"  transforms:maxRange="262144"  gain="1" >
           <data-type:parameter data-type:name="SSC-H" />
         </transforms:linear>
         <transforms:linear transforms:minRange="0"  transforms:maxRange="262144"  gain="1" >
           <data-type:parameter data-type:name="SSC-W" />
         </transforms:linear>
         <transforms:biex transforms:length="256"  transforms:maxRange="262144"  transforms:neg="0"  transforms:width="-100"  transforms:pos="4.418539922" >
           <data-type:parameter data-type:name="GFP-A" />
         </transforms:biex>
         <transforms:biex transforms:length="256"  transforms:maxRange="262144"  transforms:neg="0"  transforms:width="-100"  transforms:pos="4.418539922" >
           <data-type:parameter data-type:name="Violet B-A" />
         </transforms:biex>
         <transforms:biex transforms:length="256"  transforms:maxRange="262144"  transforms:neg="0"  transforms:width="-100"  transforms:pos="4.418539922" >
           <data-type:parameter data-type:name="APC-A" />
         </transforms:biex>
         <transforms:biex transforms:length="256"  transforms:maxRange="262144"  transforms:neg="0"  transforms:width="-100"  transforms:pos="4.418539922" >
           <data-type:parameter data-type:name="NIR-A" />
         </transforms:biex>
         <transforms:linear transforms:minRange="0.008159735"  transforms:maxRange="125"  gain="0.0101996687" >
           <data-type:parameter data-type:name="Time" />
         </transforms:linear>
         <transforms:biex transforms:length="256"  transforms:maxRange="262144"  transforms:neg="0"  transforms:width="-100"  transforms:pos="4.418539922" >
           <data-type:parameter data-type:name="Comp-APC-A" />
         </transforms:biex>
         <transforms:biex transforms:length="256"  transforms:maxRange="262144"  transforms:neg="0"  transforms:width="-100"  transforms:pos="4.418539922" >
           <data-type:parameter data-type:name="Comp-GFP-A" />
         </transforms:biex>
         <transforms:biex transforms:length="256"  transforms:maxRange="262144"  transforms:neg="0"  transforms:width="-100"  transforms:pos="4.418539922" >
           <data-type:parameter data-type:name="Comp-Violet B-A" />
         </transforms:biex>
       </Transformations>
       <Keywords>
         <Keyword name="FJ_FCS_VERSION"  value="3" />
         <Keyword name="$BEGINANALYSIS"  value="0" />
         <Keyword name="$ENDANALYSIS"  value="0" />
         <Keyword name="$BEGINSTEXT"  value="0" />
         <Keyword name="$ENDSTEXT"  value="0" />
         <Keyword name="$BEGINDATA"  value="2369" />
         <Keyword name="$ENDDATA"  value="442368             " />
         <Keyword name="$FIL"  value="IPSC-microglia_BU1_Virus+DMSO.fcs" />
         <Keyword name="$SYS"  value="Windows XP 5.1" />
         <Keyword name="$TOT"  value="10000              " />
         <Keyword name="$PAR"  value="11" />
         <Keyword name="$MODE"  value="L" />
         <Keyword name="$BYTEORD"  value="4,3,2,1" />
         <Keyword name="$DATATYPE"  value="F" />
         <Keyword name="$NEXTDATA"  value="0" />
         <Keyword name="CREATOR"  value="BD FACSDiva Software Version 6.2" />
         <Keyword name="TUBE NAME"  value="BU1_Virus+DMSO" />
         <Keyword name="$SRC"  value="IPSC-microglia" />
         <Keyword name="EXPERIMENT NAME"  value="2021-04-29_SJ_Microglia" />
         <Keyword name="GUID"  value="90e48a0b-38ca-466d-84c5-45544ad3637b" />
         <Keyword name="$DATE"  value="29-APR-2021" />
         <Keyword name="$BTIM"  value="09:37:17" />
         <Keyword name="$ETIM"  value="09:39:22" />
         <Keyword name="$CYT"  value="LSRII" />
         <Keyword name="CYTNUM"  value="H48200053" />
         <Keyword name="WINDOW EXTENSION"  value="10.00" />
         <Keyword name="EXPORT USER NAME"  value="FCCFuser" />
         <Keyword name="EXPORT TIME"  value="29-APR-2021-10:00:38" />
         <Keyword name="$OP"  value="FCCFuser" />
         <Keyword name="FSC ASF"  value="0.78" />
         <Keyword name="AUTOBS"  value="TRUE" />
         <Keyword name="$INST"  value=" " />
         <Keyword name="LASER1NAME"  value="Blue" />
         <Keyword name="LASER1DELAY"  value="0.00" />
         <Keyword name="LASER1ASF"  value="0.93" />
         <Keyword name="LASER2NAME"  value="Violet" />
         <Keyword name="LASER2DELAY"  value="38.98" />
         <Keyword name="LASER2ASF"  value="1.06" />
         <Keyword name="LASER3NAME"  value="355 UV" />
         <Keyword name="LASER3DELAY"  value="75.81" />
         <Keyword name="LASER3ASF"  value="1.05" />
         <Keyword name="LASER4NAME"  value="Red" />
         <Keyword name="LASER4DELAY"  value="112.66" />
         <Keyword name="LASER4ASF"  value="0.74" />
         <Keyword name="LASER5NAME"  value="561 Yellow-Green" />
         <Keyword name="LASER5DELAY"  value="151.52" />
         <Keyword name="LASER5ASF"  value="0.80" />
         <Keyword name="$TIMESTEP"  value="0.01" />
         <Keyword name="SPILL"  value="4,GFP-A,Violet B-A,APC-A,NIR-A,1,0,0,0,0,1,0,0,0,0,1,0,0,0,0,1" />
         <Keyword name="APPLY COMPENSATION"  value="TRUE" />
         <Keyword name="THRESHOLD"  value="FSC,5000" />
         <Keyword name="$P1N"  value="FSC-A" />
         <Keyword name="$P1R"  value="262144" />
         <Keyword name="$P1B"  value="32" />
         <Keyword name="$P1E"  value="0,0" />
         <Keyword name="$P1V"  value="520" />
         <Keyword name="$P1G"  value="1.0" />
         <Keyword name="P1DISPLAY"  value="LIN" />
         <Keyword name="P1BS"  value="0" />
         <Keyword name="P1MS"  value="0" />
         <Keyword name="$P2N"  value="FSC-H" />
         <Keyword name="$P2R"  value="262144" />
         <Keyword name="$P2B"  value="32" />
         <Keyword name="$P2E"  value="0,0" />
         <Keyword name="$P2V"  value="520" />
         <Keyword name="$P2G"  value="1.0" />
         <Keyword name="P2DISPLAY"  value="LIN" />
         <Keyword name="P2BS"  value="0" />
         <Keyword name="P2MS"  value="0" />
         <Keyword name="$P3N"  value="FSC-W" />
         <Keyword name="$P3R"  value="262144" />
         <Keyword name="$P3B"  value="32" />
         <Keyword name="$P3E"  value="0,0" />
         <Keyword name="$P3V"  value="520" />
         <Keyword name="$P3G"  value="1.0" />
         <Keyword name="P3BS"  value="-1" />
         <Keyword name="P3MS"  value="0" />
         <Keyword name="$P4N"  value="SSC-A" />
         <Keyword name="$P4R"  value="262144" />
         <Keyword name="$P4B"  value="32" />
         <Keyword name="$P4E"  value="0,0" />
         <Keyword name="$P4V"  value="280" />
         <Keyword name="$P4G"  value="1.0" />
         <Keyword name="P4DISPLAY"  value="LIN" />
         <Keyword name="P4BS"  value="0" />
         <Keyword name="P4MS"  value="0" />
         <Keyword name="$P5N"  value="SSC-H" />
         <Keyword name="$P5R"  value="262144" />
         <Keyword name="$P5B"  value="32" />
         <Keyword name="$P5E"  value="0,0" />
         <Keyword name="$P5V"  value="280" />
         <Keyword name="$P5G"  value="1.0" />
         <Keyword name="P5DISPLAY"  value="LIN" />
         <Keyword name="P5BS"  value="0" />
         <Keyword name="P5MS"  value="0" />
         <Keyword name="$P6N"  value="SSC-W" />
         <Keyword name="$P6R"  value="262144" />
         <Keyword name="$P6B"  value="32" />
         <Keyword name="$P6E"  value="0,0" />
         <Keyword name="$P6V"  value="280" />
         <Keyword name="$P6G"  value="1.0" />
         <Keyword name="P6BS"  value="-1" />
         <Keyword name="P6MS"  value="0" />
         <Keyword name="$P7N"  value="GFP-A" />
         <Keyword name="$P7R"  value="262144" />
         <Keyword name="$P7B"  value="32" />
         <Keyword name="$P7E"  value="0,0" />
         <Keyword name="$P7V"  value="500" />
         <Keyword name="$P7G"  value="1.0" />
         <Keyword name="P7DISPLAY"  value="LOG" />
         <Keyword name="P7BS"  value="78" />
         <Keyword name="P7MS"  value="0" />
         <Keyword name="$P8N"  value="Violet B-A" />
         <Keyword name="$P8R"  value="262144" />
         <Keyword name="$P8B"  value="32" />
         <Keyword name="$P8E"  value="0,0" />
         <Keyword name="$P8V"  value="400" />
         <Keyword name="$P8G"  value="1.0" />
         <Keyword name="P8DISPLAY"  value="LOG" />
         <Keyword name="P8BS"  value="255" />
         <Keyword name="P8MS"  value="0" />
         <Keyword name="$P9N"  value="APC-A" />
         <Keyword name="$P9R"  value="262144" />
         <Keyword name="$P9B"  value="32" />
         <Keyword name="$P9E"  value="0,0" />
         <Keyword name="$P9V"  value="450" />
         <Keyword name="$P9G"  value="1.0" />
         <Keyword name="P9DISPLAY"  value="LOG" />
         <Keyword name="P9BS"  value="108" />
         <Keyword name="P9MS"  value="0" />
         <Keyword name="$P10N"  value="NIR-A" />
         <Keyword name="$P10R"  value="262144" />
         <Keyword name="$P10B"  value="32" />
         <Keyword name="$P10E"  value="0,0" />
         <Keyword name="$P10V"  value="320" />
         <Keyword name="$P10G"  value="1.0" />
         <Keyword name="P10DISPLAY"  value="LOG" />
         <Keyword name="P10BS"  value="53" />
         <Keyword name="P10MS"  value="0" />
         <Keyword name="$P11N"  value="Time" />
         <Keyword name="$P11R"  value="262144" />
         <Keyword name="$P11B"  value="32" />
         <Keyword name="$P11E"  value="0,0" />
         <Keyword name="$P11G"  value="0.01" />
         <Keyword name="P11BS"  value="0" />
         <Keyword name="P11MS"  value="0" />
         <Keyword name="CST SETUP STATUS"  value="SUCCESS" />
         <Keyword name="CST BEADS LOT ID"  value="81448" />
         <Keyword name="CYTOMETER CONFIG CREATE DATE"  value="11_13_2018 12:34:04 PM" />
         <Keyword name="CST SETUP DATE"  value="01_25_2021 01:41:30 PM" />
         <Keyword name="CST BASELINE DATE"  value="01_25_2021 01:36:39 PM" />
         <Keyword name="$P1S"  value="" />
         <Keyword name="$P2S"  value="" />
         <Keyword name="$P3S"  value="" />
         <Keyword name="$P4S"  value="" />
         <Keyword name="$P5S"  value="" />
         <Keyword name="$P6S"  value="" />
         <Keyword name="$P7S"  value="" />
         <Keyword name="$P8S"  value="" />
         <Keyword name="$P9S"  value="" />
         <Keyword name="$P10S"  value="" />
         <Keyword name="$P11S"  value="" />
         <Keyword name="$P12N"  value="Comp-APC-A" />
         <Keyword name="$P12S"  value="" />
         <Keyword name="$P12R"  value="262144" />
         <Keyword name="$P13N"  value="Comp-GFP-A" />
         <Keyword name="$P13S"  value="" />
         <Keyword name="$P13R"  value="262144" />
         <Keyword name="$P14N"  value="Comp-Violet B-A" />
         <Keyword name="$P14S"  value="" />
         <Keyword name="$P14R"  value="262144" />
         <Keyword name="FILENAME"  value="" />
       </Keywords>
       <SampleNode name="IPSC-microglia_BU1_Virus+DMSO.fcs"  annotation=""  owningGroup=""  expanded="1"  sortPriority="10"  count="10000"  sampleID="2" >
         <Graph smoothing="0"  backColor="#ffffff"  foreColor="#000000"  heatMapStatParameter="GFP-A"  type="Pseudocolor"  fast="1" >
           <Axis dimension="x"  name="FSC-A"  label=""  auto="auto" />
           <Axis dimension="y"  name="SSC-A"  label=""  auto="auto" />
           <GraphSettings level="5%"  smoothingHighResolution="1"  contourHighResolution="1"  histogramSmoothingCount="0"  graphResolution="256"  showOutliers="0"  drawLargeDots="0"  dotsToDraw="8000"  tint="le.chartfill.tinted.40"  lineWeight="le.lineweight.normal"  lineStyle="le.linestyle.solid" />
           <GraphEnvironment showGrid="0"  showAxes="tnlTNL"  showGates="1"  showFreqOnPlots="1"  showGateNameOnPlots="1"  showMedians="0"  showUncomped="0"  addEventParam="0"  lastYAxisName="" >
             <TextTraits font="SansSerif"  size="11"  name="Labels"  style="plain"  color="#000000"  background="#00ffffff"  just="left" />
             <TextTraits font="SansSerif"  size="11"  name="LayoutGates"  style="plain"  color="#000000"  background="#00ffffff"  just="left" />
             <TextTraits font="SansSerif"  size="9"  name="Numbers"  style="plain"  color="#000000"  background="#00ffffff"  just="left" />
             <TextTraits font="SansSerif"  size="9"  name="Legend"  style="plain"  color="#000000"  background="#00ffffff"  just="left" />
             <WindowPosition x="620"  y="23"  width="390"  height="582"  displayed="0"  panelState="---" />
           </GraphEnvironment>
         </Graph>
         <Subpopulations>
           <Population name="iPSC-microglia"  annotation=""  owningGroup=""  expanded="1"  sortPriority="10"  count="4858" >
             <Graph smoothing="0"  backColor="#ffffff"  foreColor="#000000"  heatMapStatParameter="GFP-A"  type="Pseudocolor"  fast="1" >
               <Axis dimension="x"  name="FSC-H"  label=""  auto="auto" />
               <Axis dimension="y"  name="FSC-W"  label=""  auto="auto" />
               <GraphSettings level="5%"  smoothingHighResolution="1"  contourHighResolution="1"  histogramSmoothingCount="0"  graphResolution="256"  showOutliers="0"  drawLargeDots="0"  dotsToDraw="8000"  tint="le.chartfill.tinted.40"  lineWeight="le.lineweight.normal"  lineStyle="le.linestyle.solid" />
               <GraphEnvironment showGrid="0"  showAxes="tnlTNL"  showGates="1"  showFreqOnPlots="1"  showGateNameOnPlots="1"  showMedians="0"  showUncomped="0"  addEventParam="0"  lastYAxisName="" >
                 <TextTraits font="SansSerif"  size="11"  name="Labels"  style="plain"  color="#000000"  background="#00ffffff"  just="left" />
                 <TextTraits font="SansSerif"  size="11"  name="LayoutGates"  style="plain"  color="#000000"  background="#00ffffff"  just="left" />
                 <TextTraits font="SansSerif"  size="9"  name="Numbers"  style="plain"  color="#000000"  background="#00ffffff"  just="left" />
                 <TextTraits font="SansSerif"  size="9"  name="Legend"  style="plain"  color="#000000"  background="#00ffffff"  just="left" />
                 <WindowPosition x="620"  y="23"  width="465"  height="556"  displayed="0"  panelState="---" />
               </GraphEnvironment>
             </Graph>
             <Gate gating:id="ID1215291133" >
               <gating:EllipsoidGate eventsInside="1"  annoOffsetX="-31"  annoOffsetY="-88"  tint="#000000"  isTinted="0"  lineWeight="Normal"  userDefined="1"  gating:distance="183.3635437096804" >
                 <gating:dimension>
                   <data-type:fcs-dimension data-type:name="FSC-A" />
                 </gating:dimension>
                 <gating:dimension>
                   <data-type:fcs-dimension data-type:name="SSC-A" />
                 </gating:dimension>
                 <gating:foci>
                   <gating:vertex>
                     <gating:coordinate data-type:value="28.9205881401" />
                     <gating:coordinate data-type:value="46.3111624763" />
                   </gating:vertex>
                   <gating:vertex>
                     <gating:coordinate data-type:value="136.0794118599" />
                     <gating:coordinate data-type:value="157.6888375237" />
                   </gating:vertex>
                 </gating:foci>
                 <gating:edge>
                   <gating:vertex>
                     <gating:coordinate data-type:value="146" />
                     <gating:coordinate data-type:value="168" />
                   </gating:vertex>
                   <gating:vertex>
                     <gating:coordinate data-type:value="19" />
                     <gating:coordinate data-type:value="36" />
                   </gating:vertex>
                   <gating:vertex>
                     <gating:coordinate data-type:value="118" />
                     <gating:coordinate data-type:value="68" />
                   </gating:vertex>
                   <gating:vertex>
                     <gating:coordinate data-type:value="47" />
                     <gating:coordinate data-type:value="136" />
                   </gating:vertex>
                 </gating:edge>
               </gating:EllipsoidGate>
             </Gate>
             <Subpopulations>
               <Population name="iPSC-microglia_FSC"  annotation=""  owningGroup=""  expanded="1"  sortPriority="10"  count="4776" >
                 <Graph smoothing="0"  backColor="#ffffff"  foreColor="#000000"  heatMapStatParameter="GFP-A"  type="Pseudocolor"  fast="1" >
                   <Axis dimension="x"  name="SSC-H"  label=""  auto="auto" />
                   <Axis dimension="y"  name="SSC-W"  label=""  auto="auto" />
                   <GraphSettings level="5%"  smoothingHighResolution="1"  contourHighResolution="1"  histogramSmoothingCount="0"  graphResolution="256"  showOutliers="0"  drawLargeDots="0"  dotsToDraw="8000"  tint="le.chartfill.tinted.40"  lineWeight="le.lineweight.normal"  lineStyle="le.linestyle.solid" />
                   <GraphEnvironment showGrid="0"  showAxes="tnlTNL"  showGates="1"  showFreqOnPlots="1"  showGateNameOnPlots="1"  showMedians="0"  showUncomped="0"  addEventParam="0"  lastYAxisName="" >
                     <TextTraits font="SansSerif"  size="11"  name="Labels"  style="plain"  color="#000000"  background="#00ffffff"  just="left" />
                     <TextTraits font="SansSerif"  size="11"  name="LayoutGates"  style="plain"  color="#000000"  background="#00ffffff"  just="left" />
                     <TextTraits font="SansSerif"  size="9"  name="Numbers"  style="plain"  color="#000000"  background="#00ffffff"  just="left" />
                     <TextTraits font="SansSerif"  size="9"  name="Legend"  style="plain"  color="#000000"  background="#00ffffff"  just="left" />
                     <WindowPosition x="620"  y="23"  width="465"  height="556"  displayed="0"  panelState="---" />
                   </GraphEnvironment>
                 </Graph>
                 <Gate gating:id="ID1646720332"  gating:parent_id="ID1215291133" >
                   <gating:EllipsoidGate eventsInside="1"  annoOffsetX="-5"  annoOffsetY="-60"  tint="#000000"  isTinted="0"  lineWeight="Normal"  userDefined="1"  gating:distance="106.53128992413293" >
                     <gating:dimension>
                       <data-type:fcs-dimension data-type:name="FSC-H" />
                     </gating:dimension>
                     <gating:dimension>
                       <data-type:fcs-dimension data-type:name="FSC-W" />
                     </gating:dimension>
                     <gating:foci>
                       <gating:vertex>
                         <gating:coordinate data-type:value="18.1200207285" />
                         <gating:coordinate data-type:value="86.4477783536" />
                       </gating:vertex>
                       <gating:vertex>
                         <gating:coordinate data-type:value="93.8799792715" />
                         <gating:coordinate data-type:value="88.5522216464" />
                       </gating:vertex>
                     </gating:foci>
                     <gating:edge>
                       <gating:vertex>
                         <gating:coordinate data-type:value="2" />
                         <gating:coordinate data-type:value="86" />
                       </gating:vertex>
                       <gating:vertex>
                         <gating:coordinate data-type:value="110" />
                         <gating:coordinate data-type:value="89" />
                       </gating:vertex>
                       <gating:vertex>
                         <gating:coordinate data-type:value="56" />
                         <gating:coordinate data-type:value="49" />
                       </gating:vertex>
                       <gating:vertex>
                         <gating:coordinate data-type:value="56" />
                         <gating:coordinate data-type:value="126" />
                       </gating:vertex>
                     </gating:edge>
                   </gating:EllipsoidGate>
                 </Gate>
                 <Subpopulations>
                   <Population name="iPSC-microglia_SSC"  annotation=""  owningGroup=""  expanded="1"  sortPriority="10"  count="4655" >
                     <Graph smoothing="0"  backColor="#ffffff"  foreColor="#000000"  heatMapStatParameter="GFP-A"  type="Pseudocolor"  fast="1" >
                       <Axis dimension="x"  name="NIR-A"  label=""  auto="auto" />
                       <Axis dimension="y"  name="SSC-A"  label=""  auto="auto" />
                       <GraphSettings level="5%"  smoothingHighResolution="1"  contourHighResolution="1"  histogramSmoothingCount="0"  graphResolution="256"  showOutliers="0"  drawLargeDots="0"  dotsToDraw="8000"  tint="le.chartfill.tinted.40"  lineWeight="le.lineweight.normal"  lineStyle="le.linestyle.solid" />
                       <GraphEnvironment showGrid="0"  showAxes="tnlTNL"  showGates="1"  showFreqOnPlots="1"  showGateNameOnPlots="1"  showMedians="0"  showUncomped="0"  addEventParam="0"  lastYAxisName="" >
                         <TextTraits font="SansSerif"  size="11"  name="Labels"  style="plain"  color="#000000"  background="#00ffffff"  just="left" />
                         <TextTraits font="SansSerif"  size="11"  name="LayoutGates"  style="plain"  color="#000000"  background="#00ffffff"  just="left" />
                         <TextTraits font="SansSerif"  size="9"  name="Numbers"  style="plain"  color="#000000"  background="#00ffffff"  just="left" />
                         <TextTraits font="SansSerif"  size="9"  name="Legend"  style="plain"  color="#000000"  background="#00ffffff"  just="left" />
                         <WindowPosition x="620"  y="23"  width="472"  height="583"  displayed="0"  panelState="---" />
                       </GraphEnvironment>
                     </Graph>
                     <Gate gating:id="ID1069018682"  gating:parent_id="ID1646720332" >
                       <gating:EllipsoidGate eventsInside="1"  annoOffsetX="-5"  annoOffsetY="-79"  tint="#000000"  isTinted="0"  lineWeight="Normal"  userDefined="1"  gating:distance="120.74748243558268" >
                         <gating:dimension>
                           <data-type:fcs-dimension data-type:name="SSC-H" />
                         </gating:dimension>
                         <gating:dimension>
                           <data-type:fcs-dimension data-type:name="SSC-W" />
                         </gating:dimension>
                         <gating:foci>
                           <gating:vertex>
                             <gating:coordinate data-type:value="24.9696674385" />
                             <gating:coordinate data-type:value="72.4853388161" />
                           </gating:vertex>
                           <gating:vertex>
                             <gating:coordinate data-type:value="136.0303325615" />
                             <gating:coordinate data-type:value="81.5146611839" />
                           </gating:vertex>
                         </gating:foci>
                         <gating:edge>
                           <gating:vertex>
                             <gating:coordinate data-type:value="19" />
                             <gating:coordinate data-type:value="72" />
                           </gating:vertex>
                           <gating:vertex>
                             <gating:coordinate data-type:value="142" />
                             <gating:coordinate data-type:value="82" />
                           </gating:vertex>
                           <gating:vertex>
                             <gating:coordinate data-type:value="81" />
                             <gating:coordinate data-type:value="50" />
                           </gating:vertex>
                           <gating:vertex>
                             <gating:coordinate data-type:value="79" />
                             <gating:coordinate data-type:value="103" />
                           </gating:vertex>
                         </gating:edge>
                       </gating:EllipsoidGate>
                     </Gate>
                     <Subpopulations>
                       <Population name="iPSC-microglia_live"  annotation=""  owningGroup="bBU1c2"  expanded="1"  sortPriority="10"  count="1011" >
                         <Graph smoothing="13"  backColor="#ffffff"  foreColor="#000000"  heatMapStatParameter="GFP-A"  type="Histogram"  fast="1" >
                           <Axis dimension="x"  name="Comp-GFP-A"  label=""  auto="auto" />
                           <Axis dimension="y"  name=""  label=""  auto="auto" />
                           <GraphSettings level="5%"  smoothingHighResolution="1"  contourHighResolution="1"  histogramSmoothingCount="0"  graphResolution="256"  showOutliers="0"  drawLargeDots="0"  dotsToDraw="8000"  tint="le.chartfill.tinted.40"  lineWeight="le.lineweight.normal"  lineStyle="le.linestyle.solid" />
                           <GraphEnvironment showGrid="0"  showAxes="tnlTNL"  showGates="1"  showFreqOnPlots="1"  showGateNameOnPlots="1"  showMedians="0"  showUncomped="0"  addEventParam="0"  lastYAxisName="" >
                             <TextTraits font="SansSerif"  size="11"  name="Labels"  style="plain"  color="#000000"  background="#00ffffff"  just="left" />
                             <TextTraits font="SansSerif"  size="11"  name="LayoutGates"  style="plain"  color="#000000"  background="#00ffffff"  just="left" />
                             <TextTraits font="SansSerif"  size="9"  name="Numbers"  style="plain"  color="#000000"  background="#00ffffff"  just="left" />
                             <TextTraits font="SansSerif"  size="9"  name="Legend"  style="plain"  color="#000000"  background="#00ffffff"  just="left" />
                             <WindowPosition x="620"  y="25"  width="488"  height="773"  displayed="0"  panelState="+--" />
                           </GraphEnvironment>
                         </Graph>
                         <Gate gating:id="ID387520944"  gating:parent_id="ID1069018682" >
                           <gating:RectangleGate eventsInside="1"  annoOffsetX="5"  annoOffsetY="-113"  tint="#000000"  isTinted="0"  lineWeight="Normal"  userDefined="1"  percentX="0"  percentY="0" >
                             <gating:dimension gating:min="-863.7634828112224"  gating:max="1417.4791353153496" >
                               <data-type:fcs-dimension data-type:name="NIR-A" />
                             </gating:dimension>
                             <gating:dimension gating:min="4578.934497816594"  gating:max="184302.1135371179" >
                               <data-type:fcs-dimension data-type:name="SSC-A" />
                             </gating:dimension>
                           </gating:RectangleGate>
                         </Gate>
                         <Subpopulations>
                           <Population name="GFP (+)"  annotation=""  owningGroup="bBU1c2"  expanded="1"  sortPriority="10"  count="477" >
                             <Graph smoothing="0"  backColor="#ffffff"  foreColor="#000000"  heatMapStatParameter="GFP-A"  type="Histogram"  fast="1" >
                               <Axis dimension="x"  name="Comp-GFP-A"  label=""  auto="auto" />
                               <Axis dimension="y"  name=""  label=""  auto="auto" />
                               <GraphSettings level="5%"  smoothingHighResolution="1"  contourHighResolution="1"  histogramSmoothingCount="0"  graphResolution="256"  showOutliers="0"  drawLargeDots="0"  dotsToDraw="8000"  tint="le.chartfill.tinted.40"  lineWeight="le.lineweight.normal"  lineStyle="le.linestyle.solid" />
                               <GraphEnvironment showGrid="0"  showAxes="tnlTNL"  showGates="1"  showFreqOnPlots="1"  showGateNameOnPlots="1"  showMedians="0"  showUncomped="0"  addEventParam="0"  lastYAxisName="" >
                                 <TextTraits font="SansSerif"  size="11"  name="Labels"  style="plain"  color="#000000"  background="#00ffffff"  just="left" />
                                 <TextTraits font="SansSerif"  size="11"  name="LayoutGates"  style="plain"  color="#000000"  background="#00ffffff"  just="left" />
                                 <TextTraits font="SansSerif"  size="9"  name="Numbers"  style="plain"  color="#000000"  background="#00ffffff"  just="left" />
                                 <TextTraits font="SansSerif"  size="9"  name="Legend"  style="plain"  color="#000000"  background="#00ffffff"  just="left" />
                                 <WindowPosition x="620"  y="23"  width="488"  height="659"  displayed="1"  panelState="---" />
                               </GraphEnvironment>
                             </Graph>
                             <Gate gating:id="ID1267458524"  gating:parent_id="ID387520944" >
                               <gating:RectangleGate eventsInside="1"  annoOffsetX="0"  annoOffsetY="0"  tint="#000000"  isTinted="0"  lineWeight="Normal"  userDefined="1" >
                                 <gating:dimension gating:min="1417.5738679746048"  gating:max="234856.67232752667"  yRatio="0.2831325301204819" >
                                   <data-type:fcs-dimension data-type:name="Comp-GFP-A" />
                                 </gating:dimension>
                               </gating:RectangleGate>
                             </Gate>
                           </Population>
                           <Population name="P2RY12 ++ve"  annotation=""  owningGroup="bBU1c2"  expanded="0"  sortPriority="10"  count="864" >
                             <Graph smoothing="0"  backColor="#ffffff"  foreColor="#000000"  heatMapStatParameter="GFP-A"  type="Pseudocolor"  fast="1" >
                               <Axis dimension="x"  name="Comp-GFP-A"  label=""  auto="auto" />
                               <Axis dimension="y"  name="SSC-A"  label=""  auto="auto" />
                               <GraphSettings level="5%"  smoothingHighResolution="1"  contourHighResolution="1"  histogramSmoothingCount="0"  graphResolution="256"  showOutliers="0"  drawLargeDots="0"  dotsToDraw="8000"  tint="le.chartfill.tinted.40"  lineWeight="le.lineweight.normal"  lineStyle="le.linestyle.solid" />
                               <GraphEnvironment showGrid="0"  showAxes="tnlTNL"  showGates="1"  showFreqOnPlots="1"  showGateNameOnPlots="1"  showMedians="0"  showUncomped="0"  addEventParam="0"  lastYAxisName="" >
                                 <TextTraits font="SansSerif"  size="11"  name="Labels"  style="plain"  color="#000000"  background="#00ffffff"  just="left" />
                                 <TextTraits font="SansSerif"  size="11"  name="LayoutGates"  style="plain"  color="#000000"  background="#00ffffff"  just="left" />
                                 <TextTraits font="SansSerif"  size="9"  name="Numbers"  style="plain"  color="#000000"  background="#00ffffff"  just="left" />
                                 <TextTraits font="SansSerif"  size="9"  name="Legend"  style="plain"  color="#000000"  background="#00ffffff"  just="left" />
                                 <WindowPosition x="620"  y="23"  width="488"  height="659"  displayed="0"  panelState="---" />
                               </GraphEnvironment>
                             </Graph>
                             <Gate gating:id="ID678488079"  gating:parent_id="ID387520944" >
                               <gating:RectangleGate eventsInside="1"  annoOffsetX="-1"  annoOffsetY="-137"  tint="#000000"  isTinted="0"  lineWeight="Normal"  userDefined="1"  percentX="0"  percentY="0" >
                                 <gating:dimension gating:min="1885.2589407422536"  gating:max="192040.43220651557" >
                                   <data-type:fcs-dimension data-type:name="Comp-Violet B-A" />
                                 </gating:dimension>
                                 <gating:dimension gating:min="12633.44578313253"  gating:max="191870.4578313253" >
                                   <data-type:fcs-dimension data-type:name="SSC-A" />
                                 </gating:dimension>
                               </gating:RectangleGate>
                             </Gate>
                             <Subpopulations>
                               <Population name="GFP ++ve"  annotation=""  owningGroup="bBU1c2"  expanded="0"  sortPriority="10"  count="607" >
                                 <Graph smoothing="0"  backColor="#ffffff"  foreColor="#000000"  heatMapStatParameter="GFP-A"  type="Pseudocolor"  fast="1" >
                                   <Axis dimension="x"  name="Comp-GFP-A"  label=""  auto="auto" />
                                   <Axis dimension="y"  name="SSC-A"  label=""  auto="auto" />
                                   <GraphSettings level="5%"  smoothingHighResolution="1"  contourHighResolution="1"  histogramSmoothingCount="0"  graphResolution="256"  showOutliers="0"  drawLargeDots="0"  dotsToDraw="8000"  tint="le.chartfill.tinted.40"  lineWeight="le.lineweight.normal"  lineStyle="le.linestyle.solid" />
                                   <GraphEnvironment showGrid="0"  showAxes="tnlTNL"  showGates="1"  showFreqOnPlots="1"  showGateNameOnPlots="1"  showMedians="0"  showUncomped="0"  addEventParam="0"  lastYAxisName="" >
                                     <TextTraits font="SansSerif"  size="11"  name="Labels"  style="plain"  color="#000000"  background="#00ffffff"  just="left" />
                                     <TextTraits font="SansSerif"  size="11"  name="LayoutGates"  style="plain"  color="#000000"  background="#00ffffff"  just="left" />
                                     <TextTraits font="SansSerif"  size="9"  name="Numbers"  style="plain"  color="#000000"  background="#00ffffff"  just="left" />
                                     <TextTraits font="SansSerif"  size="9"  name="Legend"  style="plain"  color="#000000"  background="#00ffffff"  just="left" />
                                     <WindowPosition x="620"  y="23"  width="488"  height="659"  displayed="1"  panelState="---" />
                                   </GraphEnvironment>
                                 </Graph>
                                 <Gate gating:id="ID1117872328"  gating:parent_id="ID678488079" >
                                   <gating:RectangleGate eventsInside="1"  annoOffsetX="-5"  annoOffsetY="-128"  tint="#000000"  isTinted="0"  lineWeight="Normal"  userDefined="1"  percentX="0"  percentY="0" >
                                     <gating:dimension gating:min="735.459098763736"  gating:max="203402.75489523337" >
                                       <data-type:fcs-dimension data-type:name="Comp-GFP-A" />
                                     </gating:dimension>
                                     <gating:dimension gating:min="7106.313253012048"  gating:max="172130.6987951807" >
                                       <data-type:fcs-dimension data-type:name="SSC-A" />
                                     </gating:dimension>
                                   </gating:RectangleGate>
                                 </Gate>
                               </Population>
                               <Population name="Q1: Comp-GFP-A- , Comp-APC-A+"  annotation=""  owningGroup="bBU1c2"  expanded="0"  sortPriority="10"  count="87" >
                                 <Graph smoothing="0"  backColor="#ffffff"  foreColor="#000000"  heatMapStatParameter="GFP-A"  type="Pseudocolor"  fast="1" >
                                   <Axis dimension="x"  name="Comp-GFP-A"  label=""  auto="auto" />
                                   <Axis dimension="y"  name="Comp-APC-A"  label=""  auto="auto" />
                                   <GraphSettings level="5%"  smoothingHighResolution="1"  contourHighResolution="1"  histogramSmoothingCount="0"  graphResolution="256"  showOutliers="0"  drawLargeDots="0"  dotsToDraw="8000"  tint="le.chartfill.tinted.40"  lineWeight="le.lineweight.normal"  lineStyle="le.linestyle.solid" />
                                   <GraphEnvironment showGrid="0"  showAxes="tnlTNL"  showGates="1"  showFreqOnPlots="1"  showGateNameOnPlots="1"  showMedians="0"  showUncomped="0"  addEventParam="0"  lastYAxisName="" >
                                     <TextTraits font="SansSerif"  size="11"  name="Labels"  style="plain"  color="#000000"  background="#00ffffff"  just="left" />
                                     <TextTraits font="SansSerif"  size="11"  name="LayoutGates"  style="plain"  color="#000000"  background="#00ffffff"  just="left" />
                                     <TextTraits font="SansSerif"  size="9"  name="Numbers"  style="plain"  color="#000000"  background="#00ffffff"  just="left" />
                                     <TextTraits font="SansSerif"  size="9"  name="Legend"  style="plain"  color="#000000"  background="#00ffffff"  just="left" />
                                     <WindowPosition x="620"  y="23"  width="488"  height="659"  displayed="1"  panelState="---" />
                                   </GraphEnvironment>
                                 </Graph>
                                 <Gate gating:id="ID1684356192"  gating:parent_id="ID678488079" >
                                   <gating:RectangleGate eventsInside="1"  annoOffsetX="0"  annoOffsetY="0"  tint="#000000"  isTinted="0"  lineWeight="Normal"  userDefined="1"  percentX="0"  percentY="0" >
                                     <gating:dimension gating:max="659.7847355525026" >
                                       <data-type:fcs-dimension data-type:name="Comp-GFP-A" />
                                     </gating:dimension>
                                     <gating:dimension gating:min="800.6349329926041" >
                                       <data-type:fcs-dimension data-type:name="Comp-APC-A" />
                                     </gating:dimension>
                                   </gating:RectangleGate>
                                 </Gate>
                               </Population>
                               <Population name="Q2: Comp-GFP-A+ , Comp-APC-A+"  annotation=""  owningGroup="bBU1c2"  expanded="0"  sortPriority="10"  count="536" >
                                 <Graph smoothing="0"  backColor="#ffffff"  foreColor="#000000"  heatMapStatParameter="GFP-A"  type="Pseudocolor"  fast="1" >
                                   <Axis dimension="x"  name="Comp-GFP-A"  label=""  auto="auto" />
                                   <Axis dimension="y"  name="Comp-APC-A"  label=""  auto="auto" />
                                   <GraphSettings level="5%"  smoothingHighResolution="1"  contourHighResolution="1"  histogramSmoothingCount="0"  graphResolution="256"  showOutliers="0"  drawLargeDots="0"  dotsToDraw="8000"  tint="le.chartfill.tinted.40"  lineWeight="le.lineweight.normal"  lineStyle="le.linestyle.solid" />
                                   <GraphEnvironment showGrid="0"  showAxes="tnlTNL"  showGates="1"  showFreqOnPlots="1"  showGateNameOnPlots="1"  showMedians="0"  showUncomped="0"  addEventParam="0"  lastYAxisName="" >
                                     <TextTraits font="SansSerif"  size="11"  name="Labels"  style="plain"  color="#000000"  background="#00ffffff"  just="left" />
                                     <TextTraits font="SansSerif"  size="11"  name="LayoutGates"  style="plain"  color="#000000"  background="#00ffffff"  just="left" />
                                     <TextTraits font="SansSerif"  size="9"  name="Numbers"  style="plain"  color="#000000"  background="#00ffffff"  just="left" />
                                     <TextTraits font="SansSerif"  size="9"  name="Legend"  style="plain"  color="#000000"  background="#00ffffff"  just="left" />
                                     <WindowPosition x="620"  y="23"  width="488"  height="659"  displayed="1"  panelState="---" />
                                   </GraphEnvironment>
                                 </Graph>
                                 <Gate gating:id="ID723294901"  gating:parent_id="ID678488079" >
                                   <gating:RectangleGate eventsInside="1"  annoOffsetX="0"  annoOffsetY="0"  tint="#000000"  isTinted="0"  lineWeight="Normal"  userDefined="1"  percentX="0"  percentY="0" >
                                     <gating:dimension gating:min="659.7847355525026" >
                                       <data-type:fcs-dimension data-type:name="Comp-GFP-A" />
                                     </gating:dimension>
                                     <gating:dimension gating:min="800.6349329926041" >
                                       <data-type:fcs-dimension data-type:name="Comp-APC-A" />
                                     </gating:dimension>
                                   </gating:RectangleGate>
                                 </Gate>
                               </Population>
                               <Population name="Q3: Comp-GFP-A+ , Comp-APC-A-"  annotation=""  owningGroup="bBU1c2"  expanded="0"  sortPriority="10"  count="124" >
                                 <Graph smoothing="0"  backColor="#ffffff"  foreColor="#000000"  heatMapStatParameter="GFP-A"  type="Pseudocolor"  fast="1" >
                                   <Axis dimension="x"  name="Comp-GFP-A"  label=""  auto="auto" />
                                   <Axis dimension="y"  name="Comp-APC-A"  label=""  auto="auto" />
                                   <GraphSettings level="5%"  smoothingHighResolution="1"  contourHighResolution="1"  histogramSmoothingCount="0"  graphResolution="256"  showOutliers="0"  drawLargeDots="0"  dotsToDraw="8000"  tint="le.chartfill.tinted.40"  lineWeight="le.lineweight.normal"  lineStyle="le.linestyle.solid" />
                                   <GraphEnvironment showGrid="0"  showAxes="tnlTNL"  showGates="1"  showFreqOnPlots="1"  showGateNameOnPlots="1"  showMedians="0"  showUncomped="0"  addEventParam="0"  lastYAxisName="" >
                                     <TextTraits font="SansSerif"  size="11"  name="Labels"  style="plain"  color="#000000"  background="#00ffffff"  just="left" />
                                     <TextTraits font="SansSerif"  size="11"  name="LayoutGates"  style="plain"  color="#000000"  background="#00ffffff"  just="left" />
                                     <TextTraits font="SansSerif"  size="9"  name="Numbers"  style="plain"  color="#000000"  background="#00ffffff"  just="left" />
                                     <TextTraits font="SansSerif"  size="9"  name="Legend"  style="plain"  color="#000000"  background="#00ffffff"  just="left" />
                                     <WindowPosition x="620"  y="23"  width="488"  height="659"  displayed="1"  panelState="---" />
                                   </GraphEnvironment>
                                 </Graph>
                                 <Gate gating:id="ID415281490"  gating:parent_id="ID678488079" >
                                   <gating:RectangleGate eventsInside="1"  annoOffsetX="0"  annoOffsetY="0"  tint="#000000"  isTinted="0"  lineWeight="Normal"  userDefined="1"  percentX="0"  percentY="0" >
                                     <gating:dimension gating:min="659.7847355525026" >
                                       <data-type:fcs-dimension data-type:name="Comp-GFP-A" />
                                     </gating:dimension>
                                     <gating:dimension gating:max="800.6349329926041" >
                                       <data-type:fcs-dimension data-type:name="Comp-APC-A" />
                                     </gating:dimension>
                                   </gating:RectangleGate>
                                 </Gate>
                               </Population>
                               <Population name="Q4: Comp-GFP-A- , Comp-APC-A-"  annotation=""  owningGroup="bBU1c2"  expanded="0"  sortPriority="10"  count="117" >
                                 <Graph smoothing="0"  backColor="#ffffff"  foreColor="#000000"  heatMapStatParameter="GFP-A"  type="Pseudocolor"  fast="1" >
                                   <Axis dimension="x"  name="Comp-GFP-A"  label=""  auto="auto" />
                                   <Axis dimension="y"  name="Comp-APC-A"  label=""  auto="auto" />
                                   <GraphSettings level="5%"  smoothingHighResolution="1"  contourHighResolution="1"  histogramSmoothingCount="0"  graphResolution="256"  showOutliers="0"  drawLargeDots="0"  dotsToDraw="8000"  tint="le.chartfill.tinted.40"  lineWeight="le.lineweight.normal"  lineStyle="le.linestyle.solid" />
                                   <GraphEnvironment showGrid="0"  showAxes="tnlTNL"  showGates="1"  showFreqOnPlots="1"  showGateNameOnPlots="1"  showMedians="0"  showUncomped="0"  addEventParam="0"  lastYAxisName="" >
                                     <TextTraits font="SansSerif"  size="11"  name="Labels"  style="plain"  color="#000000"  background="#00ffffff"  just="left" />
                                     <TextTraits font="SansSerif"  size="11"  name="LayoutGates"  style="plain"  color="#000000"  background="#00ffffff"  just="left" />
                                     <TextTraits font="SansSerif"  size="9"  name="Numbers"  style="plain"  color="#000000"  background="#00ffffff"  just="left" />
                                     <TextTraits font="SansSerif"  size="9"  name="Legend"  style="plain"  color="#000000"  background="#00ffffff"  just="left" />
                                     <WindowPosition x="620"  y="23"  width="488"  height="659"  displayed="1"  panelState="---" />
                                   </GraphEnvironment>
                                 </Graph>
                                 <Gate gating:id="ID169320852"  gating:parent_id="ID678488079" >
                                   <gating:RectangleGate eventsInside="1"  annoOffsetX="0"  annoOffsetY="0"  tint="#000000"  isTinted="0"  lineWeight="Normal"  userDefined="1"  percentX="0"  percentY="0" >
                                     <gating:dimension gating:max="659.7847355525026" >
                                       <data-type:fcs-dimension data-type:name="Comp-GFP-A" />
                                     </gating:dimension>
                                     <gating:dimension gating:max="800.6349329926041" >
                                       <data-type:fcs-dimension data-type:name="Comp-APC-A" />
                                     </gating:dimension>
                                   </gating:RectangleGate>
                                 </Gate>
                               </Population>
                             </Subpopulations>
                           </Population>
                           <Population name="P2RY12 +ve"  annotation=""  owningGroup="bBU1c2"  expanded="0"  sortPriority="10"  count="876" >
                             <Graph smoothing="0"  backColor="#ffffff"  foreColor="#000000"  heatMapStatParameter="GFP-A"  type="Pseudocolor"  fast="1" >
                               <Axis dimension="x"  name="GFP-A"  label=""  auto="auto" />
                               <Axis dimension="y"  name="APC-A"  label=""  auto="auto" />
                               <GraphSettings level="5%"  smoothingHighResolution="1"  contourHighResolution="1"  histogramSmoothingCount="0"  graphResolution="256"  showOutliers="0"  drawLargeDots="0"  dotsToDraw="8000"  tint="le.chartfill.tinted.40"  lineWeight="le.lineweight.normal"  lineStyle="le.linestyle.solid" />
                               <GraphEnvironment showGrid="0"  showAxes="tnlTNL"  showGates="1"  showFreqOnPlots="1"  showGateNameOnPlots="1"  showMedians="0"  showUncomped="0"  addEventParam="0"  lastYAxisName="" >
                                 <TextTraits font="SansSerif"  size="11"  name="Labels"  style="plain"  color="#000000"  background="#00ffffff"  just="left" />
                                 <TextTraits font="SansSerif"  size="11"  name="LayoutGates"  style="plain"  color="#000000"  background="#00ffffff"  just="left" />
                                 <TextTraits font="SansSerif"  size="9"  name="Numbers"  style="plain"  color="#000000"  background="#00ffffff"  just="left" />
                                 <TextTraits font="SansSerif"  size="9"  name="Legend"  style="plain"  color="#000000"  background="#00ffffff"  just="left" />
                                 <WindowPosition x="620"  y="23"  width="488"  height="659"  displayed="0"  panelState="---" />
                               </GraphEnvironment>
                             </Graph>
                             <Gate gating:id="ID1871453733"  gating:parent_id="ID387520944" >
                               <gating:RectangleGate eventsInside="1"  annoOffsetX="-2"  annoOffsetY="-154"  tint="#000000"  isTinted="0"  lineWeight="Normal"  userDefined="1"  percentX="0"  percentY="0" >
                                 <gating:dimension gating:min="2059.2434966418828"  gating:max="228196.8451849944" >
                                   <data-type:fcs-dimension data-type:name="Violet B-A" />
                                 </gating:dimension>
                                 <gating:dimension gating:min="2368.7710843373493"  gating:max="207662.26506024096" >
                                   <data-type:fcs-dimension data-type:name="SSC-A" />
                                 </gating:dimension>
                               </gating:RectangleGate>
                             </Gate>
                             <Subpopulations>
                               <Population name="Q1: GFP-A- , APC-A+"  annotation=""  owningGroup="bBU1c2"  expanded="0"  sortPriority="10"  count="83" >
                                 <Graph smoothing="0"  backColor="#ffffff"  foreColor="#000000"  heatMapStatParameter="GFP-A"  type="Pseudocolor"  fast="1" >
                                   <Axis dimension="x"  name="GFP-A"  label=""  auto="auto" />
                                   <Axis dimension="y"  name="APC-A"  label=""  auto="auto" />
                                   <GraphSettings level="5%"  smoothingHighResolution="1"  contourHighResolution="1"  histogramSmoothingCount="0"  graphResolution="256"  showOutliers="0"  drawLargeDots="0"  dotsToDraw="8000"  tint="le.chartfill.tinted.40"  lineWeight="le.lineweight.normal"  lineStyle="le.linestyle.solid" />
                                   <GraphEnvironment showGrid="0"  showAxes="tnlTNL"  showGates="1"  showFreqOnPlots="1"  showGateNameOnPlots="1"  showMedians="0"  showUncomped="0"  addEventParam="0"  lastYAxisName="" >
                                     <TextTraits font="SansSerif"  size="11"  name="Labels"  style="plain"  color="#000000"  background="#00ffffff"  just="left" />
                                     <TextTraits font="SansSerif"  size="11"  name="LayoutGates"  style="plain"  color="#000000"  background="#00ffffff"  just="left" />
                                     <TextTraits font="SansSerif"  size="9"  name="Numbers"  style="plain"  color="#000000"  background="#00ffffff"  just="left" />
                                     <TextTraits font="SansSerif"  size="9"  name="Legend"  style="plain"  color="#000000"  background="#00ffffff"  just="left" />
                                     <WindowPosition x="620"  y="23"  width="488"  height="659"  displayed="1"  panelState="---" />
                                   </GraphEnvironment>
                                 </Graph>
                                 <Gate gating:id="ID1442751328"  gating:parent_id="ID1871453733" >
                                   <gating:RectangleGate eventsInside="1"  annoOffsetX="0"  annoOffsetY="0"  tint="#000000"  isTinted="0"  lineWeight="Normal"  userDefined="1"  percentX="0"  percentY="0" >
                                     <gating:dimension gating:max="678.3630136407517" >
                                       <data-type:fcs-dimension data-type:name="GFP-A" />
                                     </gating:dimension>
                                     <gating:dimension gating:min="912.2277988452756" >
                                       <data-type:fcs-dimension data-type:name="APC-A" />
                                     </gating:dimension>
                                   </gating:RectangleGate>
                                 </Gate>
                               </Population>
                               <Population name="Q2: GFP-A+ , APC-A+"  annotation=""  owningGroup="bBU1c2"  expanded="0"  sortPriority="10"  count="524" >
                                 <Graph smoothing="0"  backColor="#ffffff"  foreColor="#000000"  heatMapStatParameter="GFP-A"  type="Pseudocolor"  fast="1" >
                                   <Axis dimension="x"  name="GFP-A"  label=""  auto="auto" />
                                   <Axis dimension="y"  name="APC-A"  label=""  auto="auto" />
                                   <GraphSettings level="5%"  smoothingHighResolution="1"  contourHighResolution="1"  histogramSmoothingCount="0"  graphResolution="256"  showOutliers="0"  drawLargeDots="0"  dotsToDraw="8000"  tint="le.chartfill.tinted.40"  lineWeight="le.lineweight.normal"  lineStyle="le.linestyle.solid" />
                                   <GraphEnvironment showGrid="0"  showAxes="tnlTNL"  showGates="1"  showFreqOnPlots="1"  showGateNameOnPlots="1"  showMedians="0"  showUncomped="0"  addEventParam="0"  lastYAxisName="" >
                                     <TextTraits font="SansSerif"  size="11"  name="Labels"  style="plain"  color="#000000"  background="#00ffffff"  just="left" />
                                     <TextTraits font="SansSerif"  size="11"  name="LayoutGates"  style="plain"  color="#000000"  background="#00ffffff"  just="left" />
                                     <TextTraits font="SansSerif"  size="9"  name="Numbers"  style="plain"  color="#000000"  background="#00ffffff"  just="left" />
                                     <TextTraits font="SansSerif"  size="9"  name="Legend"  style="plain"  color="#000000"  background="#00ffffff"  just="left" />
                                     <WindowPosition x="620"  y="23"  width="488"  height="659"  displayed="1"  panelState="---" />
                                   </GraphEnvironment>
                                 </Graph>
                                 <Gate gating:id="ID596581375"  gating:parent_id="ID1871453733" >
                                   <gating:RectangleGate eventsInside="1"  annoOffsetX="0"  annoOffsetY="0"  tint="#000000"  isTinted="0"  lineWeight="Normal"  userDefined="1"  percentX="0"  percentY="0" >
                                     <gating:dimension gating:min="678.3630136407517" >
                                       <data-type:fcs-dimension data-type:name="GFP-A" />
                                     </gating:dimension>
                                     <gating:dimension gating:min="912.2277988452756" >
                                       <data-type:fcs-dimension data-type:name="APC-A" />
                                     </gating:dimension>
                                   </gating:RectangleGate>
                                 </Gate>
                               </Population>
                               <Population name="Q3: GFP-A+ , APC-A-"  annotation=""  owningGroup="bBU1c2"  expanded="0"  sortPriority="10"  count="148" >
                                 <Graph smoothing="0"  backColor="#ffffff"  foreColor="#000000"  heatMapStatParameter="GFP-A"  type="Pseudocolor"  fast="1" >
                                   <Axis dimension="x"  name="GFP-A"  label=""  auto="auto" />
                                   <Axis dimension="y"  name="APC-A"  label=""  auto="auto" />
                                   <GraphSettings level="5%"  smoothingHighResolution="1"  contourHighResolution="1"  histogramSmoothingCount="0"  graphResolution="256"  showOutliers="0"  drawLargeDots="0"  dotsToDraw="8000"  tint="le.chartfill.tinted.40"  lineWeight="le.lineweight.normal"  lineStyle="le.linestyle.solid" />
                                   <GraphEnvironment showGrid="0"  showAxes="tnlTNL"  showGates="1"  showFreqOnPlots="1"  showGateNameOnPlots="1"  showMedians="0"  showUncomped="0"  addEventParam="0"  lastYAxisName="" >
                                     <TextTraits font="SansSerif"  size="11"  name="Labels"  style="plain"  color="#000000"  background="#00ffffff"  just="left" />
                                     <TextTraits font="SansSerif"  size="11"  name="LayoutGates"  style="plain"  color="#000000"  background="#00ffffff"  just="left" />
                                     <TextTraits font="SansSerif"  size="9"  name="Numbers"  style="plain"  color="#000000"  background="#00ffffff"  just="left" />
                                     <TextTraits font="SansSerif"  size="9"  name="Legend"  style="plain"  color="#000000"  background="#00ffffff"  just="left" />
                                     <WindowPosition x="620"  y="23"  width="488"  height="659"  displayed="1"  panelState="---" />
                                   </GraphEnvironment>
                                 </Graph>
                                 <Gate gating:id="ID924291640"  gating:parent_id="ID1871453733" >
                                   <gating:RectangleGate eventsInside="1"  annoOffsetX="0"  annoOffsetY="0"  tint="#000000"  isTinted="0"  lineWeight="Normal"  userDefined="1"  percentX="0"  percentY="0" >
                                     <gating:dimension gating:min="678.3630136407517" >
                                       <data-type:fcs-dimension data-type:name="GFP-A" />
                                     </gating:dimension>
                                     <gating:dimension gating:max="912.2277988452756" >
                                       <data-type:fcs-dimension data-type:name="APC-A" />
                                     </gating:dimension>
                                   </gating:RectangleGate>
                                 </Gate>
                               </Population>
                               <Population name="Q4: GFP-A- , APC-A-"  annotation=""  owningGroup="bBU1c2"  expanded="0"  sortPriority="10"  count="121" >
                                 <Graph smoothing="0"  backColor="#ffffff"  foreColor="#000000"  heatMapStatParameter="GFP-A"  type="Pseudocolor"  fast="1" >
                                   <Axis dimension="x"  name="GFP-A"  label=""  auto="auto" />
                                   <Axis dimension="y"  name="APC-A"  label=""  auto="auto" />
                                   <GraphSettings level="5%"  smoothingHighResolution="1"  contourHighResolution="1"  histogramSmoothingCount="0"  graphResolution="256"  showOutliers="0"  drawLargeDots="0"  dotsToDraw="8000"  tint="le.chartfill.tinted.40"  lineWeight="le.lineweight.normal"  lineStyle="le.linestyle.solid" />
                                   <GraphEnvironment showGrid="0"  showAxes="tnlTNL"  showGates="1"  showFreqOnPlots="1"  showGateNameOnPlots="1"  showMedians="0"  showUncomped="0"  addEventParam="0"  lastYAxisName="" >
                                     <TextTraits font="SansSerif"  size="11"  name="Labels"  style="plain"  color="#000000"  background="#00ffffff"  just="left" />
                                     <TextTraits font="SansSerif"  size="11"  name="LayoutGates"  style="plain"  color="#000000"  background="#00ffffff"  just="left" />
                                     <TextTraits font="SansSerif"  size="9"  name="Numbers"  style="plain"  color="#000000"  background="#00ffffff"  just="left" />
                                     <TextTraits font="SansSerif"  size="9"  name="Legend"  style="plain"  color="#000000"  background="#00ffffff"  just="left" />
                                     <WindowPosition x="620"  y="23"  width="488"  height="659"  displayed="1"  panelState="---" />
                                   </GraphEnvironment>
                                 </Graph>
                                 <Gate gating:id="ID404205653"  gating:parent_id="ID1871453733" >
                                   <gating:RectangleGate eventsInside="1"  annoOffsetX="0"  annoOffsetY="0"  tint="#000000"  isTinted="0"  lineWeight="Normal"  userDefined="1"  percentX="0"  percentY="0" >
                                     <gating:dimension gating:max="678.3630136407517" >
                                       <data-type:fcs-dimension data-type:name="GFP-A" />
                                     </gating:dimension>
                                     <gating:dimension gating:max="912.2277988452756" >
                                       <data-type:fcs-dimension data-type:name="APC-A" />
                                     </gating:dimension>
                                   </gating:RectangleGate>
                                 </Gate>
                               </Population>
                             </Subpopulations>
                           </Population>
                         </Subpopulations>
                       </Population>
                     </Subpopulations>
                   </Population>
                 </Subpopulations>
               </Population>
             </Subpopulations>
           </Population>
         </Subpopulations>
       </SampleNode>
     </Sample>
     <Sample>
       <DataSet uri="file:/Volumes/Jalloh/2024_Inflammasome_Manuscript/DATA-and-Figures/DATA-and-Figures/DATA-used-in-figures-for-manuscript/Fig.3/FACS_iPSC-Microglia-infections/IPSC-microglia_BU1_Virus+EFV.fcs"  sampleID="3" />
       <transforms:spilloverMatrix spectral="0"  weightOptAlgorithmType="OLS"  prefix="Comp-"  name="Compensation-1"  editable="0"  color="#00ccff"  version="FlowJo-10.10.0"  status="FINALIZED"  transforms:id="4e861ed7-ab1a-4cab-a5d5-015f75bfb77b"  suffix="" >
         <data-type:parameters>
           <data-type:parameter data-type:name="APC-A"  userProvidedCompInfix="Comp-APC-A" />
           <data-type:parameter data-type:name="GFP-A"  userProvidedCompInfix="Comp-GFP-A" />
           <data-type:parameter data-type:name="Violet B-A"  userProvidedCompInfix="Comp-Violet B-A" />
         </data-type:parameters>
         <transforms:spillover data-type:parameter="APC-A"  userProvidedCompInfix="Comp-APC-A" >
           <transforms:coefficient data-type:parameter="APC-A"  transforms:value="1" />
           <transforms:coefficient data-type:parameter="GFP-A"  transforms:value="-0.0000274458" />
           <transforms:coefficient data-type:parameter="Violet B-A"  transforms:value="-0.000177856" />
         </transforms:spillover>
         <transforms:spillover data-type:parameter="GFP-A"  userProvidedCompInfix="Comp-GFP-A" >
           <transforms:coefficient data-type:parameter="APC-A"  transforms:value="0.0002906001" />
           <transforms:coefficient data-type:parameter="GFP-A"  transforms:value="1" />
           <transforms:coefficient data-type:parameter="Violet B-A"  transforms:value="0.0259350515" />
         </transforms:spillover>
         <transforms:spillover data-type:parameter="Violet B-A"  userProvidedCompInfix="Comp-Violet B-A" >
           <transforms:coefficient data-type:parameter="APC-A"  transforms:value="-0.0000131686" />
           <transforms:coefficient data-type:parameter="GFP-A"  transforms:value="0.0000126033" />
           <transforms:coefficient data-type:parameter="Violet B-A"  transforms:value="1" />
         </transforms:spillover>
       </transforms:spilloverMatrix>
       <Transformations>
         <transforms:linear transforms:minRange="0"  transforms:maxRange="262144"  gain="1" >
           <data-type:parameter data-type:name="FSC-A" />
         </transforms:linear>
         <transforms:linear transforms:minRange="0"  transforms:maxRange="262144"  gain="1" >
           <data-type:parameter data-type:name="FSC-H" />
         </transforms:linear>
         <transforms:linear transforms:minRange="0"  transforms:maxRange="262144"  gain="1" >
           <data-type:parameter data-type:name="FSC-W" />
         </transforms:linear>
         <transforms:linear transforms:minRange="0"  transforms:maxRange="262144"  gain="1" >
           <data-type:parameter data-type:name="SSC-A" />
         </transforms:linear>
         <transforms:linear transforms:minRange="0"  transforms:maxRange="262144"  gain="1" >
           <data-type:parameter data-type:name="SSC-H" />
         </transforms:linear>
         <transforms:linear transforms:minRange="0"  transforms:maxRange="262144"  gain="1" >
           <data-type:parameter data-type:name="SSC-W" />
         </transforms:linear>
         <transforms:biex transforms:length="256"  transforms:maxRange="262144"  transforms:neg="0"  transforms:width="-100"  transforms:pos="4.418539922" >
           <data-type:parameter data-type:name="GFP-A" />
         </transforms:biex>
         <transforms:biex transforms:length="256"  transforms:maxRange="262144"  transforms:neg="0"  transforms:width="-100"  transforms:pos="4.418539922" >
           <data-type:parameter data-type:name="Violet B-A" />
         </transforms:biex>
         <transforms:biex transforms:length="256"  transforms:maxRange="262144"  transforms:neg="0"  transforms:width="-100"  transforms:pos="4.418539922" >
           <data-type:parameter data-type:name="APC-A" />
         </transforms:biex>
         <transforms:biex transforms:length="256"  transforms:maxRange="262144"  transforms:neg="0"  transforms:width="-100"  transforms:pos="4.418539922" >
           <data-type:parameter data-type:name="NIR-A" />
         </transforms:biex>
         <transforms:linear transforms:minRange="0.0010375816"  transforms:maxRange="59"  gain="0.0103758156" >
           <data-type:parameter data-type:name="Time" />
         </transforms:linear>
         <transforms:biex transforms:length="256"  transforms:maxRange="262144"  transforms:neg="0"  transforms:width="-100"  transforms:pos="4.418539922" >
           <data-type:parameter data-type:name="Comp-APC-A" />
         </transforms:biex>
         <transforms:biex transforms:length="256"  transforms:maxRange="262144"  transforms:neg="0"  transforms:width="-100"  transforms:pos="4.418539922" >
           <data-type:parameter data-type:name="Comp-GFP-A" />
         </transforms:biex>
         <transforms:biex transforms:length="256"  transforms:maxRange="262144"  transforms:neg="0"  transforms:width="-100"  transforms:pos="4.418539922" >
           <data-type:parameter data-type:name="Comp-Violet B-A" />
         </transforms:biex>
       </Transformations>
       <Keywords>
         <Keyword name="FJ_FCS_VERSION"  value="3" />
         <Keyword name="$BEGINANALYSIS"  value="0" />
         <Keyword name="$ENDANALYSIS"  value="0" />
         <Keyword name="$BEGINSTEXT"  value="0" />
         <Keyword name="$ENDSTEXT"  value="0" />
         <Keyword name="$BEGINDATA"  value="2366" />
         <Keyword name="$ENDDATA"  value="442365             " />
         <Keyword name="$FIL"  value="IPSC-microglia_BU1_Virus+EFV.fcs" />
         <Keyword name="$SYS"  value="Windows XP 5.1" />
         <Keyword name="$TOT"  value="10000              " />
         <Keyword name="$PAR"  value="11" />
         <Keyword name="$MODE"  value="L" />
         <Keyword name="$BYTEORD"  value="4,3,2,1" />
         <Keyword name="$DATATYPE"  value="F" />
         <Keyword name="$NEXTDATA"  value="0" />
         <Keyword name="CREATOR"  value="BD FACSDiva Software Version 6.2" />
         <Keyword name="TUBE NAME"  value="BU1_Virus+EFV" />
         <Keyword name="$SRC"  value="IPSC-microglia" />
         <Keyword name="EXPERIMENT NAME"  value="2021-04-29_SJ_Microglia" />
         <Keyword name="GUID"  value="f8caed65-1bc1-446d-b71e-fb26be24ab2f" />
         <Keyword name="$DATE"  value="29-APR-2021" />
         <Keyword name="$BTIM"  value="09:39:50" />
         <Keyword name="$ETIM"  value="09:40:49" />
         <Keyword name="$CYT"  value="LSRII" />
         <Keyword name="CYTNUM"  value="H48200053" />
         <Keyword name="WINDOW EXTENSION"  value="10.00" />
         <Keyword name="EXPORT USER NAME"  value="FCCFuser" />
         <Keyword name="EXPORT TIME"  value="29-APR-2021-10:00:38" />
         <Keyword name="$OP"  value="FCCFuser" />
         <Keyword name="FSC ASF"  value="0.78" />
         <Keyword name="AUTOBS"  value="TRUE" />
         <Keyword name="$INST"  value=" " />
         <Keyword name="LASER1NAME"  value="Blue" />
         <Keyword name="LASER1DELAY"  value="0.00" />
         <Keyword name="LASER1ASF"  value="0.93" />
         <Keyword name="LASER2NAME"  value="Violet" />
         <Keyword name="LASER2DELAY"  value="38.98" />
         <Keyword name="LASER2ASF"  value="1.06" />
         <Keyword name="LASER3NAME"  value="355 UV" />
         <Keyword name="LASER3DELAY"  value="75.81" />
         <Keyword name="LASER3ASF"  value="1.05" />
         <Keyword name="LASER4NAME"  value="Red" />
         <Keyword name="LASER4DELAY"  value="112.66" />
         <Keyword name="LASER4ASF"  value="0.74" />
         <Keyword name="LASER5NAME"  value="561 Yellow-Green" />
         <Keyword name="LASER5DELAY"  value="151.52" />
         <Keyword name="LASER5ASF"  value="0.80" />
         <Keyword name="$TIMESTEP"  value="0.01" />
         <Keyword name="SPILL"  value="4,GFP-A,Violet B-A,APC-A,NIR-A,1,0,0,0,0,1,0,0,0,0,1,0,0,0,0,1" />
         <Keyword name="APPLY COMPENSATION"  value="TRUE" />
         <Keyword name="THRESHOLD"  value="FSC,5000" />
         <Keyword name="$P1N"  value="FSC-A" />
         <Keyword name="$P1R"  value="262144" />
         <Keyword name="$P1B"  value="32" />
         <Keyword name="$P1E"  value="0,0" />
         <Keyword name="$P1V"  value="520" />
         <Keyword name="$P1G"  value="1.0" />
         <Keyword name="P1DISPLAY"  value="LIN" />
         <Keyword name="P1BS"  value="0" />
         <Keyword name="P1MS"  value="0" />
         <Keyword name="$P2N"  value="FSC-H" />
         <Keyword name="$P2R"  value="262144" />
         <Keyword name="$P2B"  value="32" />
         <Keyword name="$P2E"  value="0,0" />
         <Keyword name="$P2V"  value="520" />
         <Keyword name="$P2G"  value="1.0" />
         <Keyword name="P2DISPLAY"  value="LIN" />
         <Keyword name="P2BS"  value="0" />
         <Keyword name="P2MS"  value="0" />
         <Keyword name="$P3N"  value="FSC-W" />
         <Keyword name="$P3R"  value="262144" />
         <Keyword name="$P3B"  value="32" />
         <Keyword name="$P3E"  value="0,0" />
         <Keyword name="$P3V"  value="520" />
         <Keyword name="$P3G"  value="1.0" />
         <Keyword name="P3BS"  value="-1" />
         <Keyword name="P3MS"  value="0" />
         <Keyword name="$P4N"  value="SSC-A" />
         <Keyword name="$P4R"  value="262144" />
         <Keyword name="$P4B"  value="32" />
         <Keyword name="$P4E"  value="0,0" />
         <Keyword name="$P4V"  value="280" />
         <Keyword name="$P4G"  value="1.0" />
         <Keyword name="P4DISPLAY"  value="LIN" />
         <Keyword name="P4BS"  value="0" />
         <Keyword name="P4MS"  value="0" />
         <Keyword name="$P5N"  value="SSC-H" />
         <Keyword name="$P5R"  value="262144" />
         <Keyword name="$P5B"  value="32" />
         <Keyword name="$P5E"  value="0,0" />
         <Keyword name="$P5V"  value="280" />
         <Keyword name="$P5G"  value="1.0" />
         <Keyword name="P5DISPLAY"  value="LIN" />
         <Keyword name="P5BS"  value="0" />
         <Keyword name="P5MS"  value="0" />
         <Keyword name="$P6N"  value="SSC-W" />
         <Keyword name="$P6R"  value="262144" />
         <Keyword name="$P6B"  value="32" />
         <Keyword name="$P6E"  value="0,0" />
         <Keyword name="$P6V"  value="280" />
         <Keyword name="$P6G"  value="1.0" />
         <Keyword name="P6BS"  value="-1" />
         <Keyword name="P6MS"  value="0" />
         <Keyword name="$P7N"  value="GFP-A" />
         <Keyword name="$P7R"  value="262144" />
         <Keyword name="$P7B"  value="32" />
         <Keyword name="$P7E"  value="0,0" />
         <Keyword name="$P7V"  value="500" />
         <Keyword name="$P7G"  value="1.0" />
         <Keyword name="P7DISPLAY"  value="LOG" />
         <Keyword name="P7BS"  value="97" />
         <Keyword name="P7MS"  value="0" />
         <Keyword name="$P8N"  value="Violet B-A" />
         <Keyword name="$P8R"  value="262144" />
         <Keyword name="$P8B"  value="32" />
         <Keyword name="$P8E"  value="0,0" />
         <Keyword name="$P8V"  value="400" />
         <Keyword name="$P8G"  value="1.0" />
         <Keyword name="P8DISPLAY"  value="LOG" />
         <Keyword name="P8BS"  value="207" />
         <Keyword name="P8MS"  value="0" />
         <Keyword name="$P9N"  value="APC-A" />
         <Keyword name="$P9R"  value="262144" />
         <Keyword name="$P9B"  value="32" />
         <Keyword name="$P9E"  value="0,0" />
         <Keyword name="$P9V"  value="450" />
         <Keyword name="$P9G"  value="1.0" />
         <Keyword name="P9DISPLAY"  value="LOG" />
         <Keyword name="P9BS"  value="82" />
         <Keyword name="P9MS"  value="0" />
         <Keyword name="$P10N"  value="NIR-A" />
         <Keyword name="$P10R"  value="262144" />
         <Keyword name="$P10B"  value="32" />
         <Keyword name="$P10E"  value="0,0" />
         <Keyword name="$P10V"  value="320" />
         <Keyword name="$P10G"  value="1.0" />
         <Keyword name="P10DISPLAY"  value="LOG" />
         <Keyword name="P10BS"  value="45" />
         <Keyword name="P10MS"  value="0" />
         <Keyword name="$P11N"  value="Time" />
         <Keyword name="$P11R"  value="262144" />
         <Keyword name="$P11B"  value="32" />
         <Keyword name="$P11E"  value="0,0" />
         <Keyword name="$P11G"  value="0.01" />
         <Keyword name="P11BS"  value="0" />
         <Keyword name="P11MS"  value="0" />
         <Keyword name="CST SETUP STATUS"  value="SUCCESS" />
         <Keyword name="CST BEADS LOT ID"  value="81448" />
         <Keyword name="CYTOMETER CONFIG CREATE DATE"  value="11_13_2018 12:34:04 PM" />
         <Keyword name="CST SETUP DATE"  value="01_25_2021 01:41:30 PM" />
         <Keyword name="CST BASELINE DATE"  value="01_25_2021 01:36:39 PM" />
         <Keyword name="$P1S"  value="" />
         <Keyword name="$P2S"  value="" />
         <Keyword name="$P3S"  value="" />
         <Keyword name="$P4S"  value="" />
         <Keyword name="$P5S"  value="" />
         <Keyword name="$P6S"  value="" />
         <Keyword name="$P7S"  value="" />
         <Keyword name="$P8S"  value="" />
         <Keyword name="$P9S"  value="" />
         <Keyword name="$P10S"  value="" />
         <Keyword name="$P11S"  value="" />
         <Keyword name="$P12N"  value="Comp-APC-A" />
         <Keyword name="$P12S"  value="" />
         <Keyword name="$P12R"  value="262144" />
         <Keyword name="$P13N"  value="Comp-GFP-A" />
         <Keyword name="$P13S"  value="" />
         <Keyword name="$P13R"  value="262144" />
         <Keyword name="$P14N"  value="Comp-Violet B-A" />
         <Keyword name="$P14S"  value="" />
         <Keyword name="$P14R"  value="262144" />
         <Keyword name="FILENAME"  value="" />
       </Keywords>
       <SampleNode name="IPSC-microglia_BU1_Virus+EFV.fcs"  annotation=""  owningGroup=""  expanded="1"  sortPriority="10"  count="10000"  sampleID="3" >
         <Graph smoothing="0"  backColor="#ffffff"  foreColor="#000000"  heatMapStatParameter="GFP-A"  type="Pseudocolor"  fast="1" >
           <Axis dimension="x"  name="FSC-A"  label=""  auto="auto" />
           <Axis dimension="y"  name="SSC-A"  label=""  auto="auto" />
           <GraphSettings level="5%"  smoothingHighResolution="1"  contourHighResolution="1"  histogramSmoothingCount="0"  graphResolution="256"  showOutliers="0"  drawLargeDots="0"  dotsToDraw="8000"  tint="le.chartfill.tinted.40"  lineWeight="le.lineweight.normal"  lineStyle="le.linestyle.solid" />
           <GraphEnvironment showGrid="0"  showAxes="tnlTNL"  showGates="1"  showFreqOnPlots="1"  showGateNameOnPlots="1"  showMedians="0"  showUncomped="0"  addEventParam="0"  lastYAxisName="" >
             <TextTraits font="SansSerif"  size="11"  name="Labels"  style="plain"  color="#000000"  background="#00ffffff"  just="left" />
             <TextTraits font="SansSerif"  size="11"  name="LayoutGates"  style="plain"  color="#000000"  background="#00ffffff"  just="left" />
             <TextTraits font="SansSerif"  size="9"  name="Numbers"  style="plain"  color="#000000"  background="#00ffffff"  just="left" />
             <TextTraits font="SansSerif"  size="9"  name="Legend"  style="plain"  color="#000000"  background="#00ffffff"  just="left" />
             <WindowPosition x="620"  y="23"  width="390"  height="582"  displayed="0"  panelState="---" />
           </GraphEnvironment>
         </Graph>
         <Subpopulations>
           <Population name="iPSC-microglia"  annotation=""  owningGroup=""  expanded="1"  sortPriority="10"  count="4947" >
             <Graph smoothing="0"  backColor="#ffffff"  foreColor="#000000"  heatMapStatParameter="GFP-A"  type="Pseudocolor"  fast="1" >
               <Axis dimension="x"  name="FSC-H"  label=""  auto="auto" />
               <Axis dimension="y"  name="FSC-W"  label=""  auto="auto" />
               <GraphSettings level="5%"  smoothingHighResolution="1"  contourHighResolution="1"  histogramSmoothingCount="0"  graphResolution="256"  showOutliers="0"  drawLargeDots="0"  dotsToDraw="8000"  tint="le.chartfill.tinted.40"  lineWeight="le.lineweight.normal"  lineStyle="le.linestyle.solid" />
               <GraphEnvironment showGrid="0"  showAxes="tnlTNL"  showGates="1"  showFreqOnPlots="1"  showGateNameOnPlots="1"  showMedians="0"  showUncomped="0"  addEventParam="0"  lastYAxisName="" >
                 <TextTraits font="SansSerif"  size="11"  name="Labels"  style="plain"  color="#000000"  background="#00ffffff"  just="left" />
                 <TextTraits font="SansSerif"  size="11"  name="LayoutGates"  style="plain"  color="#000000"  background="#00ffffff"  just="left" />
                 <TextTraits font="SansSerif"  size="9"  name="Numbers"  style="plain"  color="#000000"  background="#00ffffff"  just="left" />
                 <TextTraits font="SansSerif"  size="9"  name="Legend"  style="plain"  color="#000000"  background="#00ffffff"  just="left" />
                 <WindowPosition x="620"  y="23"  width="465"  height="556"  displayed="0"  panelState="---" />
               </GraphEnvironment>
             </Graph>
             <Gate gating:id="ID1531482848" >
               <gating:EllipsoidGate eventsInside="1"  annoOffsetX="-31"  annoOffsetY="-88"  tint="#000000"  isTinted="0"  lineWeight="Normal"  userDefined="1"  gating:distance="161.57745922327462" >
                 <gating:dimension>
                   <data-type:fcs-dimension data-type:name="FSC-A" />
                 </gating:dimension>
                 <gating:dimension>
                   <data-type:fcs-dimension data-type:name="SSC-A" />
                 </gating:dimension>
                 <gating:foci>
                   <gating:vertex>
                     <gating:coordinate data-type:value="24.1571095274" />
                     <gating:coordinate data-type:value="58.3260566785" />
                   </gating:vertex>
                   <gating:vertex>
                     <gating:coordinate data-type:value="138.8428904726" />
                     <gating:coordinate data-type:value="117.6739433215" />
                   </gating:vertex>
                 </gating:foci>
                 <gating:edge>
                   <gating:vertex>
                     <gating:coordinate data-type:value="10" />
                     <gating:coordinate data-type:value="51" />
                   </gating:vertex>
                   <gating:vertex>
                     <gating:coordinate data-type:value="153" />
                     <gating:coordinate data-type:value="125" />
                   </gating:vertex>
                   <gating:vertex>
                     <gating:coordinate data-type:value="104" />
                     <gating:coordinate data-type:value="46" />
                   </gating:vertex>
                   <gating:vertex>
                     <gating:coordinate data-type:value="59" />
                     <gating:coordinate data-type:value="131" />
                   </gating:vertex>
                 </gating:edge>
               </gating:EllipsoidGate>
             </Gate>
             <Subpopulations>
               <Population name="iPSC-microglia_FSC"  annotation=""  owningGroup=""  expanded="1"  sortPriority="10"  count="4889" >
                 <Graph smoothing="0"  backColor="#ffffff"  foreColor="#000000"  heatMapStatParameter="GFP-A"  type="Pseudocolor"  fast="1" >
                   <Axis dimension="x"  name="SSC-H"  label=""  auto="auto" />
                   <Axis dimension="y"  name="SSC-W"  label=""  auto="auto" />
                   <GraphSettings level="5%"  smoothingHighResolution="1"  contourHighResolution="1"  histogramSmoothingCount="0"  graphResolution="256"  showOutliers="0"  drawLargeDots="0"  dotsToDraw="8000"  tint="le.chartfill.tinted.40"  lineWeight="le.lineweight.normal"  lineStyle="le.linestyle.solid" />
                   <GraphEnvironment showGrid="0"  showAxes="tnlTNL"  showGates="1"  showFreqOnPlots="1"  showGateNameOnPlots="1"  showMedians="0"  showUncomped="0"  addEventParam="0"  lastYAxisName="" >
                     <TextTraits font="SansSerif"  size="11"  name="Labels"  style="plain"  color="#000000"  background="#00ffffff"  just="left" />
                     <TextTraits font="SansSerif"  size="11"  name="LayoutGates"  style="plain"  color="#000000"  background="#00ffffff"  just="left" />
                     <TextTraits font="SansSerif"  size="9"  name="Numbers"  style="plain"  color="#000000"  background="#00ffffff"  just="left" />
                     <TextTraits font="SansSerif"  size="9"  name="Legend"  style="plain"  color="#000000"  background="#00ffffff"  just="left" />
                     <WindowPosition x="620"  y="23"  width="465"  height="556"  displayed="0"  panelState="---" />
                   </GraphEnvironment>
                 </Graph>
                 <Gate gating:id="ID963810548"  gating:parent_id="ID1531482848" >
                   <gating:EllipsoidGate eventsInside="1"  annoOffsetX="-5"  annoOffsetY="-60"  tint="#000000"  isTinted="0"  lineWeight="Normal"  userDefined="1"  gating:distance="107.64753866848154" >
                     <gating:dimension>
                       <data-type:fcs-dimension data-type:name="FSC-H" />
                     </gating:dimension>
                     <gating:dimension>
                       <data-type:fcs-dimension data-type:name="FSC-W" />
                     </gating:dimension>
                     <gating:foci>
                       <gating:vertex>
                         <gating:coordinate data-type:value="19.3494272003" />
                         <gating:coordinate data-type:value="91.4583951551" />
                       </gating:vertex>
                       <gating:vertex>
                         <gating:coordinate data-type:value="93.6505727997" />
                         <gating:coordinate data-type:value="93.5416048449" />
                       </gating:vertex>
                     </gating:foci>
                     <gating:edge>
                       <gating:vertex>
                         <gating:coordinate data-type:value="3" />
                         <gating:coordinate data-type:value="91" />
                       </gating:vertex>
                       <gating:vertex>
                         <gating:coordinate data-type:value="110" />
                         <gating:coordinate data-type:value="94" />
                       </gating:vertex>
                       <gating:vertex>
                         <gating:coordinate data-type:value="58" />
                         <gating:coordinate data-type:value="54" />
                       </gating:vertex>
                       <gating:vertex>
                         <gating:coordinate data-type:value="56" />
                         <gating:coordinate data-type:value="131" />
                       </gating:vertex>
                     </gating:edge>
                   </gating:EllipsoidGate>
                 </Gate>
                 <Subpopulations>
                   <Population name="iPSC-microglia_SSC"  annotation=""  owningGroup=""  expanded="1"  sortPriority="10"  count="4718" >
                     <Graph smoothing="0"  backColor="#ffffff"  foreColor="#000000"  heatMapStatParameter="GFP-A"  type="Pseudocolor"  fast="1" >
                       <Axis dimension="x"  name="Comp-GFP-A"  label=""  auto="auto" />
                       <Axis dimension="y"  name="SSC-A"  label=""  auto="auto" />
                       <GraphSettings level="5%"  smoothingHighResolution="1"  contourHighResolution="1"  histogramSmoothingCount="0"  graphResolution="256"  showOutliers="0"  drawLargeDots="0"  dotsToDraw="8000"  tint="le.chartfill.tinted.40"  lineWeight="le.lineweight.normal"  lineStyle="le.linestyle.solid" />
                       <GraphEnvironment showGrid="0"  showAxes="tnlTNL"  showGates="1"  showFreqOnPlots="1"  showGateNameOnPlots="1"  showMedians="0"  showUncomped="0"  addEventParam="0"  lastYAxisName="" >
                         <TextTraits font="SansSerif"  size="11"  name="Labels"  style="plain"  color="#000000"  background="#00ffffff"  just="left" />
                         <TextTraits font="SansSerif"  size="11"  name="LayoutGates"  style="plain"  color="#000000"  background="#00ffffff"  just="left" />
                         <TextTraits font="SansSerif"  size="9"  name="Numbers"  style="plain"  color="#000000"  background="#00ffffff"  just="left" />
                         <TextTraits font="SansSerif"  size="9"  name="Legend"  style="plain"  color="#000000"  background="#00ffffff"  just="left" />
                         <WindowPosition x="620"  y="23"  width="472"  height="583"  displayed="0"  panelState="---" />
                       </GraphEnvironment>
                     </Graph>
                     <Gate gating:id="ID352577194"  gating:parent_id="ID963810548" >
                       <gating:EllipsoidGate eventsInside="1"  annoOffsetX="-3"  annoOffsetY="-55"  tint="#000000"  isTinted="0"  lineWeight="Normal"  userDefined="1"  gating:distance="77.4400791693234" >
                         <gating:dimension>
                           <data-type:fcs-dimension data-type:name="SSC-H" />
                         </gating:dimension>
                         <gating:dimension>
                           <data-type:fcs-dimension data-type:name="SSC-W" />
                         </gating:dimension>
                         <gating:foci>
                           <gating:vertex>
                             <gating:coordinate data-type:value="44.7354940505" />
                             <gating:coordinate data-type:value="75.3540954674" />
                           </gating:vertex>
                           <gating:vertex>
                             <gating:coordinate data-type:value="99.2645059495" />
                             <gating:coordinate data-type:value="81.6459045326" />
                           </gating:vertex>
                         </gating:foci>
                         <gating:edge>
                           <gating:vertex>
                             <gating:coordinate data-type:value="33" />
                             <gating:coordinate data-type:value="74" />
                           </gating:vertex>
                           <gating:vertex>
                             <gating:coordinate data-type:value="111" />
                             <gating:coordinate data-type:value="83" />
                           </gating:vertex>
                           <gating:vertex>
                             <gating:coordinate data-type:value="74" />
                             <gating:coordinate data-type:value="50" />
                           </gating:vertex>
                           <gating:vertex>
                             <gating:coordinate data-type:value="70" />
                             <gating:coordinate data-type:value="106" />
                           </gating:vertex>
                         </gating:edge>
                       </gating:EllipsoidGate>
                     </Gate>
                     <Subpopulations>
                       <Population name="iPSC-microglia_live"  annotation=""  owningGroup="bBU1c2"  expanded="1"  sortPriority="10"  count="3116" >
                         <Graph smoothing="0"  backColor="#ffffff"  foreColor="#000000"  heatMapStatParameter="GFP-A"  type="Histogram"  fast="1" >
                           <Axis dimension="x"  name="Comp-GFP-A"  label=""  auto="auto" />
                           <Axis dimension="y"  name=""  label=""  auto="auto" />
                           <GraphSettings level="5%"  smoothingHighResolution="1"  contourHighResolution="1"  histogramSmoothingCount="0"  graphResolution="256"  showOutliers="0"  drawLargeDots="0"  dotsToDraw="8000"  tint="le.chartfill.tinted.40"  lineWeight="le.lineweight.normal"  lineStyle="le.linestyle.solid" />
                           <GraphEnvironment showGrid="0"  showAxes="tnlTNL"  showGates="1"  showFreqOnPlots="1"  showGateNameOnPlots="1"  showMedians="0"  showUncomped="0"  addEventParam="0"  lastYAxisName="" >
                             <TextTraits font="SansSerif"  size="11"  name="Labels"  style="plain"  color="#000000"  background="#00ffffff"  just="left" />
                             <TextTraits font="SansSerif"  size="11"  name="LayoutGates"  style="plain"  color="#000000"  background="#00ffffff"  just="left" />
                             <TextTraits font="SansSerif"  size="9"  name="Numbers"  style="plain"  color="#000000"  background="#00ffffff"  just="left" />
                             <TextTraits font="SansSerif"  size="9"  name="Legend"  style="plain"  color="#000000"  background="#00ffffff"  just="left" />
                             <WindowPosition x="620"  y="23"  width="488"  height="659"  displayed="0"  panelState="---" />
                           </GraphEnvironment>
                         </Graph>
                         <Gate gating:id="ID2015599494"  gating:parent_id="ID352577194" >
                           <gating:RectangleGate eventsInside="1"  annoOffsetX="5"  annoOffsetY="-113"  tint="#000000"  isTinted="0"  lineWeight="Normal"  userDefined="1"  percentX="0"  percentY="0" >
                             <gating:dimension gating:min="-863.7634828112224"  gating:max="1417.4791353153496" >
                               <data-type:fcs-dimension data-type:name="NIR-A" />
                             </gating:dimension>
                             <gating:dimension gating:min="4578.934497816594"  gating:max="184302.1135371179" >
                               <data-type:fcs-dimension data-type:name="SSC-A" />
                             </gating:dimension>
                           </gating:RectangleGate>
                         </Gate>
                         <Subpopulations>
                           <Population name="GFP (+)"  annotation=""  owningGroup="bBU1c2"  expanded="1"  sortPriority="10"  count="74" >
                             <Graph smoothing="0"  backColor="#ffffff"  foreColor="#000000"  heatMapStatParameter="GFP-A"  type="Histogram"  fast="1" >
                               <Axis dimension="x"  name="Comp-GFP-A"  label=""  auto="auto" />
                               <Axis dimension="y"  name=""  label=""  auto="auto" />
                               <GraphSettings level="5%"  smoothingHighResolution="1"  contourHighResolution="1"  histogramSmoothingCount="0"  graphResolution="256"  showOutliers="0"  drawLargeDots="0"  dotsToDraw="8000"  tint="le.chartfill.tinted.40"  lineWeight="le.lineweight.normal"  lineStyle="le.linestyle.solid" />
                               <GraphEnvironment showGrid="0"  showAxes="tnlTNL"  showGates="1"  showFreqOnPlots="1"  showGateNameOnPlots="1"  showMedians="0"  showUncomped="0"  addEventParam="0"  lastYAxisName="" >
                                 <TextTraits font="SansSerif"  size="11"  name="Labels"  style="plain"  color="#000000"  background="#00ffffff"  just="left" />
                                 <TextTraits font="SansSerif"  size="11"  name="LayoutGates"  style="plain"  color="#000000"  background="#00ffffff"  just="left" />
                                 <TextTraits font="SansSerif"  size="9"  name="Numbers"  style="plain"  color="#000000"  background="#00ffffff"  just="left" />
                                 <TextTraits font="SansSerif"  size="9"  name="Legend"  style="plain"  color="#000000"  background="#00ffffff"  just="left" />
                                 <WindowPosition x="620"  y="23"  width="488"  height="659"  displayed="1"  panelState="---" />
                               </GraphEnvironment>
                             </Graph>
                             <Gate gating:id="ID1812287725"  gating:parent_id="ID2015599494" >
                               <gating:RectangleGate eventsInside="1"  annoOffsetX="0"  annoOffsetY="0"  tint="#000000"  isTinted="0"  lineWeight="Normal"  userDefined="1" >
                                 <gating:dimension gating:min="1417.5738679746048"  gating:max="234856.67232752667"  yRatio="0.2831325301204819" >
                                   <data-type:fcs-dimension data-type:name="Comp-GFP-A" />
                                 </gating:dimension>
                               </gating:RectangleGate>
                             </Gate>
                           </Population>
                           <Population name="P2RY12 ++ve"  annotation=""  owningGroup="bBU1c2"  expanded="1"  sortPriority="10"  count="2476" >
                             <Graph smoothing="0"  backColor="#ffffff"  foreColor="#000000"  heatMapStatParameter="GFP-A"  type="Pseudocolor"  fast="1" >
                               <Axis dimension="x"  name="Comp-GFP-A"  label=""  auto="auto" />
                               <Axis dimension="y"  name="SSC-A"  label=""  auto="auto" />
                               <GraphSettings level="5%"  smoothingHighResolution="1"  contourHighResolution="1"  histogramSmoothingCount="0"  graphResolution="256"  showOutliers="0"  drawLargeDots="0"  dotsToDraw="8000"  tint="le.chartfill.tinted.40"  lineWeight="le.lineweight.normal"  lineStyle="le.linestyle.solid" />
                               <GraphEnvironment showGrid="0"  showAxes="tnlTNL"  showGates="1"  showFreqOnPlots="1"  showGateNameOnPlots="1"  showMedians="0"  showUncomped="0"  addEventParam="0"  lastYAxisName="" >
                                 <TextTraits font="SansSerif"  size="11"  name="Labels"  style="plain"  color="#000000"  background="#00ffffff"  just="left" />
                                 <TextTraits font="SansSerif"  size="11"  name="LayoutGates"  style="plain"  color="#000000"  background="#00ffffff"  just="left" />
                                 <TextTraits font="SansSerif"  size="9"  name="Numbers"  style="plain"  color="#000000"  background="#00ffffff"  just="left" />
                                 <TextTraits font="SansSerif"  size="9"  name="Legend"  style="plain"  color="#000000"  background="#00ffffff"  just="left" />
                                 <WindowPosition x="620"  y="23"  width="488"  height="659"  displayed="0"  panelState="---" />
                               </GraphEnvironment>
                             </Graph>
                             <Gate gating:id="ID405109077"  gating:parent_id="ID2015599494" >
                               <gating:RectangleGate eventsInside="1"  annoOffsetX="-4"  annoOffsetY="-134"  tint="#000000"  isTinted="0"  lineWeight="Normal"  userDefined="1"  percentX="0"  percentY="0" >
                                 <gating:dimension gating:min="1885.2589407422536"  gating:max="192040.43220651557" >
                                   <data-type:fcs-dimension data-type:name="Comp-Violet B-A" />
                                 </gating:dimension>
                                 <gating:dimension gating:min="12633.44578313253"  gating:max="191870.4578313253" >
                                   <data-type:fcs-dimension data-type:name="SSC-A" />
                                 </gating:dimension>
                               </gating:RectangleGate>
                             </Gate>
                             <Subpopulations>
                               <Population name="GFP ++ve"  annotation=""  owningGroup="bBU1c2"  expanded="1"  sortPriority="10"  count="225" >
                                 <Graph smoothing="0"  backColor="#ffffff"  foreColor="#000000"  heatMapStatParameter="GFP-A"  type="Pseudocolor"  fast="1" >
                                   <Axis dimension="x"  name="Comp-GFP-A"  label=""  auto="auto" />
                                   <Axis dimension="y"  name="SSC-A"  label=""  auto="auto" />
                                   <GraphSettings level="5%"  smoothingHighResolution="1"  contourHighResolution="1"  histogramSmoothingCount="0"  graphResolution="256"  showOutliers="0"  drawLargeDots="0"  dotsToDraw="8000"  tint="le.chartfill.tinted.40"  lineWeight="le.lineweight.normal"  lineStyle="le.linestyle.solid" />
                                   <GraphEnvironment showGrid="0"  showAxes="tnlTNL"  showGates="1"  showFreqOnPlots="1"  showGateNameOnPlots="1"  showMedians="0"  showUncomped="0"  addEventParam="0"  lastYAxisName="" >
                                     <TextTraits font="SansSerif"  size="11"  name="Labels"  style="plain"  color="#000000"  background="#00ffffff"  just="left" />
                                     <TextTraits font="SansSerif"  size="11"  name="LayoutGates"  style="plain"  color="#000000"  background="#00ffffff"  just="left" />
                                     <TextTraits font="SansSerif"  size="9"  name="Numbers"  style="plain"  color="#000000"  background="#00ffffff"  just="left" />
                                     <TextTraits font="SansSerif"  size="9"  name="Legend"  style="plain"  color="#000000"  background="#00ffffff"  just="left" />
                                     <WindowPosition x="620"  y="23"  width="488"  height="659"  displayed="1"  panelState="---" />
                                   </GraphEnvironment>
                                 </Graph>
                                 <Gate gating:id="ID1266324880"  gating:parent_id="ID405109077" >
                                   <gating:RectangleGate eventsInside="1"  annoOffsetX="4"  annoOffsetY="-125"  tint="#000000"  isTinted="0"  lineWeight="Normal"  userDefined="1"  percentX="0"  percentY="0" >
                                     <gating:dimension gating:min="735.459098763736"  gating:max="203402.75489523337" >
                                       <data-type:fcs-dimension data-type:name="Comp-GFP-A" />
                                     </gating:dimension>
                                     <gating:dimension gating:min="7106.313253012048"  gating:max="172130.6987951807" >
                                       <data-type:fcs-dimension data-type:name="SSC-A" />
                                     </gating:dimension>
                                   </gating:RectangleGate>
                                 </Gate>
                               </Population>
                               <Population name="Q1: Comp-GFP-A- , Comp-APC-A+"  annotation=""  owningGroup="bBU1c2"  expanded="1"  sortPriority="10"  count="147" >
                                 <Graph smoothing="0"  backColor="#ffffff"  foreColor="#000000"  heatMapStatParameter="GFP-A"  type="Pseudocolor"  fast="1" >
                                   <Axis dimension="x"  name="Comp-GFP-A"  label=""  auto="auto" />
                                   <Axis dimension="y"  name="Comp-APC-A"  label=""  auto="auto" />
                                   <GraphSettings level="5%"  smoothingHighResolution="1"  contourHighResolution="1"  histogramSmoothingCount="0"  graphResolution="256"  showOutliers="0"  drawLargeDots="0"  dotsToDraw="8000"  tint="le.chartfill.tinted.40"  lineWeight="le.lineweight.normal"  lineStyle="le.linestyle.solid" />
                                   <GraphEnvironment showGrid="0"  showAxes="tnlTNL"  showGates="1"  showFreqOnPlots="1"  showGateNameOnPlots="1"  showMedians="0"  showUncomped="0"  addEventParam="0"  lastYAxisName="" >
                                     <TextTraits font="SansSerif"  size="11"  name="Labels"  style="plain"  color="#000000"  background="#00ffffff"  just="left" />
                                     <TextTraits font="SansSerif"  size="11"  name="LayoutGates"  style="plain"  color="#000000"  background="#00ffffff"  just="left" />
                                     <TextTraits font="SansSerif"  size="9"  name="Numbers"  style="plain"  color="#000000"  background="#00ffffff"  just="left" />
                                     <TextTraits font="SansSerif"  size="9"  name="Legend"  style="plain"  color="#000000"  background="#00ffffff"  just="left" />
                                     <WindowPosition x="620"  y="23"  width="488"  height="659"  displayed="1"  panelState="---" />
                                   </GraphEnvironment>
                                 </Graph>
                                 <Gate gating:id="ID331292979"  gating:parent_id="ID405109077" >
                                   <gating:RectangleGate eventsInside="1"  annoOffsetX="0"  annoOffsetY="0"  tint="#000000"  isTinted="0"  lineWeight="Normal"  userDefined="1"  percentX="0"  percentY="0" >
                                     <gating:dimension gating:max="659.7847355525026" >
                                       <data-type:fcs-dimension data-type:name="Comp-GFP-A" />
                                     </gating:dimension>
                                     <gating:dimension gating:min="800.6349329926041" >
                                       <data-type:fcs-dimension data-type:name="Comp-APC-A" />
                                     </gating:dimension>
                                   </gating:RectangleGate>
                                 </Gate>
                               </Population>
                               <Population name="Q2: Comp-GFP-A+ , Comp-APC-A+"  annotation=""  owningGroup="bBU1c2"  expanded="1"  sortPriority="10"  count="163" >
                                 <Graph smoothing="0"  backColor="#ffffff"  foreColor="#000000"  heatMapStatParameter="GFP-A"  type="Pseudocolor"  fast="1" >
                                   <Axis dimension="x"  name="Comp-GFP-A"  label=""  auto="auto" />
                                   <Axis dimension="y"  name="Comp-APC-A"  label=""  auto="auto" />
                                   <GraphSettings level="5%"  smoothingHighResolution="1"  contourHighResolution="1"  histogramSmoothingCount="0"  graphResolution="256"  showOutliers="0"  drawLargeDots="0"  dotsToDraw="8000"  tint="le.chartfill.tinted.40"  lineWeight="le.lineweight.normal"  lineStyle="le.linestyle.solid" />
                                   <GraphEnvironment showGrid="0"  showAxes="tnlTNL"  showGates="1"  showFreqOnPlots="1"  showGateNameOnPlots="1"  showMedians="0"  showUncomped="0"  addEventParam="0"  lastYAxisName="" >
                                     <TextTraits font="SansSerif"  size="11"  name="Labels"  style="plain"  color="#000000"  background="#00ffffff"  just="left" />
                                     <TextTraits font="SansSerif"  size="11"  name="LayoutGates"  style="plain"  color="#000000"  background="#00ffffff"  just="left" />
                                     <TextTraits font="SansSerif"  size="9"  name="Numbers"  style="plain"  color="#000000"  background="#00ffffff"  just="left" />
                                     <TextTraits font="SansSerif"  size="9"  name="Legend"  style="plain"  color="#000000"  background="#00ffffff"  just="left" />
                                     <WindowPosition x="620"  y="23"  width="488"  height="659"  displayed="1"  panelState="---" />
                                   </GraphEnvironment>
                                 </Graph>
                                 <Gate gating:id="ID115633065"  gating:parent_id="ID405109077" >
                                   <gating:RectangleGate eventsInside="1"  annoOffsetX="0"  annoOffsetY="0"  tint="#000000"  isTinted="0"  lineWeight="Normal"  userDefined="1"  percentX="0"  percentY="0" >
                                     <gating:dimension gating:min="659.7847355525026" >
                                       <data-type:fcs-dimension data-type:name="Comp-GFP-A" />
                                     </gating:dimension>
                                     <gating:dimension gating:min="800.6349329926041" >
                                       <data-type:fcs-dimension data-type:name="Comp-APC-A" />
                                     </gating:dimension>
                                   </gating:RectangleGate>
                                 </Gate>
                               </Population>
                               <Population name="Q3: Comp-GFP-A+ , Comp-APC-A-"  annotation=""  owningGroup="bBU1c2"  expanded="1"  sortPriority="10"  count="93" >
                                 <Graph smoothing="0"  backColor="#ffffff"  foreColor="#000000"  heatMapStatParameter="GFP-A"  type="Pseudocolor"  fast="1" >
                                   <Axis dimension="x"  name="Comp-GFP-A"  label=""  auto="auto" />
                                   <Axis dimension="y"  name="Comp-APC-A"  label=""  auto="auto" />
                                   <GraphSettings level="5%"  smoothingHighResolution="1"  contourHighResolution="1"  histogramSmoothingCount="0"  graphResolution="256"  showOutliers="0"  drawLargeDots="0"  dotsToDraw="8000"  tint="le.chartfill.tinted.40"  lineWeight="le.lineweight.normal"  lineStyle="le.linestyle.solid" />
                                   <GraphEnvironment showGrid="0"  showAxes="tnlTNL"  showGates="1"  showFreqOnPlots="1"  showGateNameOnPlots="1"  showMedians="0"  showUncomped="0"  addEventParam="0"  lastYAxisName="" >
                                     <TextTraits font="SansSerif"  size="11"  name="Labels"  style="plain"  color="#000000"  background="#00ffffff"  just="left" />
                                     <TextTraits font="SansSerif"  size="11"  name="LayoutGates"  style="plain"  color="#000000"  background="#00ffffff"  just="left" />
                                     <TextTraits font="SansSerif"  size="9"  name="Numbers"  style="plain"  color="#000000"  background="#00ffffff"  just="left" />
                                     <TextTraits font="SansSerif"  size="9"  name="Legend"  style="plain"  color="#000000"  background="#00ffffff"  just="left" />
                                     <WindowPosition x="620"  y="23"  width="488"  height="659"  displayed="1"  panelState="---" />
                                   </GraphEnvironment>
                                 </Graph>
                                 <Gate gating:id="ID997096901"  gating:parent_id="ID405109077" >
                                   <gating:RectangleGate eventsInside="1"  annoOffsetX="0"  annoOffsetY="0"  tint="#000000"  isTinted="0"  lineWeight="Normal"  userDefined="1"  percentX="0"  percentY="0" >
                                     <gating:dimension gating:min="659.7847355525026" >
                                       <data-type:fcs-dimension data-type:name="Comp-GFP-A" />
                                     </gating:dimension>
                                     <gating:dimension gating:max="800.6349329926041" >
                                       <data-type:fcs-dimension data-type:name="Comp-APC-A" />
                                     </gating:dimension>
                                   </gating:RectangleGate>
                                 </Gate>
                               </Population>
                               <Population name="Q4: Comp-GFP-A- , Comp-APC-A-"  annotation=""  owningGroup="bBU1c2"  expanded="1"  sortPriority="10"  count="2073" >
                                 <Graph smoothing="0"  backColor="#ffffff"  foreColor="#000000"  heatMapStatParameter="GFP-A"  type="Pseudocolor"  fast="1" >
                                   <Axis dimension="x"  name="Comp-GFP-A"  label=""  auto="auto" />
                                   <Axis dimension="y"  name="Comp-APC-A"  label=""  auto="auto" />
                                   <GraphSettings level="5%"  smoothingHighResolution="1"  contourHighResolution="1"  histogramSmoothingCount="0"  graphResolution="256"  showOutliers="0"  drawLargeDots="0"  dotsToDraw="8000"  tint="le.chartfill.tinted.40"  lineWeight="le.lineweight.normal"  lineStyle="le.linestyle.solid" />
                                   <GraphEnvironment showGrid="0"  showAxes="tnlTNL"  showGates="1"  showFreqOnPlots="1"  showGateNameOnPlots="1"  showMedians="0"  showUncomped="0"  addEventParam="0"  lastYAxisName="" >
                                     <TextTraits font="SansSerif"  size="11"  name="Labels"  style="plain"  color="#000000"  background="#00ffffff"  just="left" />
                                     <TextTraits font="SansSerif"  size="11"  name="LayoutGates"  style="plain"  color="#000000"  background="#00ffffff"  just="left" />
                                     <TextTraits font="SansSerif"  size="9"  name="Numbers"  style="plain"  color="#000000"  background="#00ffffff"  just="left" />
                                     <TextTraits font="SansSerif"  size="9"  name="Legend"  style="plain"  color="#000000"  background="#00ffffff"  just="left" />
                                     <WindowPosition x="620"  y="23"  width="488"  height="659"  displayed="1"  panelState="---" />
                                   </GraphEnvironment>
                                 </Graph>
                                 <Gate gating:id="ID960866599"  gating:parent_id="ID405109077" >
                                   <gating:RectangleGate eventsInside="1"  annoOffsetX="0"  annoOffsetY="0"  tint="#000000"  isTinted="0"  lineWeight="Normal"  userDefined="1"  percentX="0"  percentY="0" >
                                     <gating:dimension gating:max="659.7847355525026" >
                                       <data-type:fcs-dimension data-type:name="Comp-GFP-A" />
                                     </gating:dimension>
                                     <gating:dimension gating:max="800.6349329926041" >
                                       <data-type:fcs-dimension data-type:name="Comp-APC-A" />
                                     </gating:dimension>
                                   </gating:RectangleGate>
                                 </Gate>
                               </Population>
                             </Subpopulations>
                           </Population>
                           <Population name="P2RY12 +ve"  annotation=""  owningGroup="bBU1c2"  expanded="0"  sortPriority="10"  count="2391" >
                             <Graph smoothing="0"  backColor="#ffffff"  foreColor="#000000"  heatMapStatParameter="GFP-A"  type="Pseudocolor"  fast="1" >
                               <Axis dimension="x"  name="GFP-A"  label=""  auto="auto" />
                               <Axis dimension="y"  name="APC-A"  label=""  auto="auto" />
                               <GraphSettings level="5%"  smoothingHighResolution="1"  contourHighResolution="1"  histogramSmoothingCount="0"  graphResolution="256"  showOutliers="0"  drawLargeDots="0"  dotsToDraw="8000"  tint="le.chartfill.tinted.40"  lineWeight="le.lineweight.normal"  lineStyle="le.linestyle.solid" />
                               <GraphEnvironment showGrid="0"  showAxes="tnlTNL"  showGates="1"  showFreqOnPlots="1"  showGateNameOnPlots="1"  showMedians="0"  showUncomped="0"  addEventParam="0"  lastYAxisName="" >
                                 <TextTraits font="SansSerif"  size="11"  name="Labels"  style="plain"  color="#000000"  background="#00ffffff"  just="left" />
                                 <TextTraits font="SansSerif"  size="11"  name="LayoutGates"  style="plain"  color="#000000"  background="#00ffffff"  just="left" />
                                 <TextTraits font="SansSerif"  size="9"  name="Numbers"  style="plain"  color="#000000"  background="#00ffffff"  just="left" />
                                 <TextTraits font="SansSerif"  size="9"  name="Legend"  style="plain"  color="#000000"  background="#00ffffff"  just="left" />
                                 <WindowPosition x="620"  y="23"  width="488"  height="659"  displayed="0"  panelState="---" />
                               </GraphEnvironment>
                             </Graph>
                             <Gate gating:id="ID362374741"  gating:parent_id="ID2015599494" >
                               <gating:RectangleGate eventsInside="1"  annoOffsetX="-2"  annoOffsetY="-154"  tint="#000000"  isTinted="0"  lineWeight="Normal"  userDefined="1"  percentX="0"  percentY="0" >
                                 <gating:dimension gating:min="2059.2434966418828"  gating:max="228196.8451849944" >
                                   <data-type:fcs-dimension data-type:name="Violet B-A" />
                                 </gating:dimension>
                                 <gating:dimension gating:min="2368.7710843373493"  gating:max="207662.26506024096" >
                                   <data-type:fcs-dimension data-type:name="SSC-A" />
                                 </gating:dimension>
                               </gating:RectangleGate>
                             </Gate>
                             <Subpopulations>
                               <Population name="Q1: GFP-A- , APC-A+"  annotation=""  owningGroup="bBU1c2"  expanded="0"  sortPriority="10"  count="110" >
                                 <Graph smoothing="0"  backColor="#ffffff"  foreColor="#000000"  heatMapStatParameter="GFP-A"  type="Pseudocolor"  fast="1" >
                                   <Axis dimension="x"  name="GFP-A"  label=""  auto="auto" />
                                   <Axis dimension="y"  name="APC-A"  label=""  auto="auto" />
                                   <GraphSettings level="5%"  smoothingHighResolution="1"  contourHighResolution="1"  histogramSmoothingCount="0"  graphResolution="256"  showOutliers="0"  drawLargeDots="0"  dotsToDraw="8000"  tint="le.chartfill.tinted.40"  lineWeight="le.lineweight.normal"  lineStyle="le.linestyle.solid" />
                                   <GraphEnvironment showGrid="0"  showAxes="tnlTNL"  showGates="1"  showFreqOnPlots="1"  showGateNameOnPlots="1"  showMedians="0"  showUncomped="0"  addEventParam="0"  lastYAxisName="" >
                                     <TextTraits font="SansSerif"  size="11"  name="Labels"  style="plain"  color="#000000"  background="#00ffffff"  just="left" />
                                     <TextTraits font="SansSerif"  size="11"  name="LayoutGates"  style="plain"  color="#000000"  background="#00ffffff"  just="left" />
                                     <TextTraits font="SansSerif"  size="9"  name="Numbers"  style="plain"  color="#000000"  background="#00ffffff"  just="left" />
                                     <TextTraits font="SansSerif"  size="9"  name="Legend"  style="plain"  color="#000000"  background="#00ffffff"  just="left" />
                                     <WindowPosition x="620"  y="23"  width="488"  height="659"  displayed="1"  panelState="---" />
                                   </GraphEnvironment>
                                 </Graph>
                                 <Gate gating:id="ID1925568006"  gating:parent_id="ID362374741" >
                                   <gating:RectangleGate eventsInside="1"  annoOffsetX="0"  annoOffsetY="0"  tint="#000000"  isTinted="0"  lineWeight="Normal"  userDefined="1"  percentX="0"  percentY="0" >
                                     <gating:dimension gating:max="678.3630136407517" >
                                       <data-type:fcs-dimension data-type:name="GFP-A" />
                                     </gating:dimension>
                                     <gating:dimension gating:min="912.2277988452756" >
                                       <data-type:fcs-dimension data-type:name="APC-A" />
                                     </gating:dimension>
                                   </gating:RectangleGate>
                                 </Gate>
                               </Population>
                               <Population name="Q2: GFP-A+ , APC-A+"  annotation=""  owningGroup="bBU1c2"  expanded="0"  sortPriority="10"  count="121" >
                                 <Graph smoothing="0"  backColor="#ffffff"  foreColor="#000000"  heatMapStatParameter="GFP-A"  type="Pseudocolor"  fast="1" >
                                   <Axis dimension="x"  name="GFP-A"  label=""  auto="auto" />
                                   <Axis dimension="y"  name="APC-A"  label=""  auto="auto" />
                                   <GraphSettings level="5%"  smoothingHighResolution="1"  contourHighResolution="1"  histogramSmoothingCount="0"  graphResolution="256"  showOutliers="0"  drawLargeDots="0"  dotsToDraw="8000"  tint="le.chartfill.tinted.40"  lineWeight="le.lineweight.normal"  lineStyle="le.linestyle.solid" />
                                   <GraphEnvironment showGrid="0"  showAxes="tnlTNL"  showGates="1"  showFreqOnPlots="1"  showGateNameOnPlots="1"  showMedians="0"  showUncomped="0"  addEventParam="0"  lastYAxisName="" >
                                     <TextTraits font="SansSerif"  size="11"  name="Labels"  style="plain"  color="#000000"  background="#00ffffff"  just="left" />
                                     <TextTraits font="SansSerif"  size="11"  name="LayoutGates"  style="plain"  color="#000000"  background="#00ffffff"  just="left" />
                                     <TextTraits font="SansSerif"  size="9"  name="Numbers"  style="plain"  color="#000000"  background="#00ffffff"  just="left" />
                                     <TextTraits font="SansSerif"  size="9"  name="Legend"  style="plain"  color="#000000"  background="#00ffffff"  just="left" />
                                     <WindowPosition x="620"  y="23"  width="488"  height="659"  displayed="1"  panelState="---" />
                                   </GraphEnvironment>
                                 </Graph>
                                 <Gate gating:id="ID1601625370"  gating:parent_id="ID362374741" >
                                   <gating:RectangleGate eventsInside="1"  annoOffsetX="0"  annoOffsetY="0"  tint="#000000"  isTinted="0"  lineWeight="Normal"  userDefined="1"  percentX="0"  percentY="0" >
                                     <gating:dimension gating:min="678.3630136407517" >
                                       <data-type:fcs-dimension data-type:name="GFP-A" />
                                     </gating:dimension>
                                     <gating:dimension gating:min="912.2277988452756" >
                                       <data-type:fcs-dimension data-type:name="APC-A" />
                                     </gating:dimension>
                                   </gating:RectangleGate>
                                 </Gate>
                               </Population>
                               <Population name="Q3: GFP-A+ , APC-A-"  annotation=""  owningGroup="bBU1c2"  expanded="0"  sortPriority="10"  count="128" >
                                 <Graph smoothing="0"  backColor="#ffffff"  foreColor="#000000"  heatMapStatParameter="GFP-A"  type="Pseudocolor"  fast="1" >
                                   <Axis dimension="x"  name="GFP-A"  label=""  auto="auto" />
                                   <Axis dimension="y"  name="APC-A"  label=""  auto="auto" />
                                   <GraphSettings level="5%"  smoothingHighResolution="1"  contourHighResolution="1"  histogramSmoothingCount="0"  graphResolution="256"  showOutliers="0"  drawLargeDots="0"  dotsToDraw="8000"  tint="le.chartfill.tinted.40"  lineWeight="le.lineweight.normal"  lineStyle="le.linestyle.solid" />
                                   <GraphEnvironment showGrid="0"  showAxes="tnlTNL"  showGates="1"  showFreqOnPlots="1"  showGateNameOnPlots="1"  showMedians="0"  showUncomped="0"  addEventParam="0"  lastYAxisName="" >
                                     <TextTraits font="SansSerif"  size="11"  name="Labels"  style="plain"  color="#000000"  background="#00ffffff"  just="left" />
                                     <TextTraits font="SansSerif"  size="11"  name="LayoutGates"  style="plain"  color="#000000"  background="#00ffffff"  just="left" />
                                     <TextTraits font="SansSerif"  size="9"  name="Numbers"  style="plain"  color="#000000"  background="#00ffffff"  just="left" />
                                     <TextTraits font="SansSerif"  size="9"  name="Legend"  style="plain"  color="#000000"  background="#00ffffff"  just="left" />
                                     <WindowPosition x="620"  y="23"  width="488"  height="659"  displayed="1"  panelState="---" />
                                   </GraphEnvironment>
                                 </Graph>
                                 <Gate gating:id="ID185835372"  gating:parent_id="ID362374741" >
                                   <gating:RectangleGate eventsInside="1"  annoOffsetX="0"  annoOffsetY="0"  tint="#000000"  isTinted="0"  lineWeight="Normal"  userDefined="1"  percentX="0"  percentY="0" >
                                     <gating:dimension gating:min="678.3630136407517" >
                                       <data-type:fcs-dimension data-type:name="GFP-A" />
                                     </gating:dimension>
                                     <gating:dimension gating:max="912.2277988452756" >
                                       <data-type:fcs-dimension data-type:name="APC-A" />
                                     </gating:dimension>
                                   </gating:RectangleGate>
                                 </Gate>
                               </Population>
                               <Population name="Q4: GFP-A- , APC-A-"  annotation=""  owningGroup="bBU1c2"  expanded="0"  sortPriority="10"  count="2032" >
                                 <Graph smoothing="0"  backColor="#ffffff"  foreColor="#000000"  heatMapStatParameter="GFP-A"  type="Pseudocolor"  fast="1" >
                                   <Axis dimension="x"  name="GFP-A"  label=""  auto="auto" />
                                   <Axis dimension="y"  name="APC-A"  label=""  auto="auto" />
                                   <GraphSettings level="5%"  smoothingHighResolution="1"  contourHighResolution="1"  histogramSmoothingCount="0"  graphResolution="256"  showOutliers="0"  drawLargeDots="0"  dotsToDraw="8000"  tint="le.chartfill.tinted.40"  lineWeight="le.lineweight.normal"  lineStyle="le.linestyle.solid" />
                                   <GraphEnvironment showGrid="0"  showAxes="tnlTNL"  showGates="1"  showFreqOnPlots="1"  showGateNameOnPlots="1"  showMedians="0"  showUncomped="0"  addEventParam="0"  lastYAxisName="" >
                                     <TextTraits font="SansSerif"  size="11"  name="Labels"  style="plain"  color="#000000"  background="#00ffffff"  just="left" />
                                     <TextTraits font="SansSerif"  size="11"  name="LayoutGates"  style="plain"  color="#000000"  background="#00ffffff"  just="left" />
                                     <TextTraits font="SansSerif"  size="9"  name="Numbers"  style="plain"  color="#000000"  background="#00ffffff"  just="left" />
                                     <TextTraits font="SansSerif"  size="9"  name="Legend"  style="plain"  color="#000000"  background="#00ffffff"  just="left" />
                                     <WindowPosition x="620"  y="23"  width="488"  height="659"  displayed="1"  panelState="---" />
                                   </GraphEnvironment>
                                 </Graph>
                                 <Gate gating:id="ID566687132"  gating:parent_id="ID362374741" >
                                   <gating:RectangleGate eventsInside="1"  annoOffsetX="0"  annoOffsetY="0"  tint="#000000"  isTinted="0"  lineWeight="Normal"  userDefined="1"  percentX="0"  percentY="0" >
                                     <gating:dimension gating:max="678.3630136407517" >
                                       <data-type:fcs-dimension data-type:name="GFP-A" />
                                     </gating:dimension>
                                     <gating:dimension gating:max="912.2277988452756" >
                                       <data-type:fcs-dimension data-type:name="APC-A" />
                                     </gating:dimension>
                                   </gating:RectangleGate>
                                 </Gate>
                               </Population>
                             </Subpopulations>
                           </Population>
                         </Subpopulations>
                       </Population>
                     </Subpopulations>
                   </Population>
                 </Subpopulations>
               </Population>
             </Subpopulations>
           </Population>
         </Subpopulations>
       </SampleNode>
     </Sample>
     <Sample>
       <DataSet uri="file:/Volumes/Jalloh/2024_Inflammasome_Manuscript/DATA-and-Figures/DATA-and-Figures/DATA-used-in-figures-for-manuscript/Fig.3/FACS_iPSC-Microglia-infections/IPSC-microglia_BU8_mock.fcs"  sampleID="4" />
       <transforms:spilloverMatrix spectral="0"  weightOptAlgorithmType="OLS"  prefix="Comp-"  name="Compensation-1"  editable="0"  color="#00ccff"  version="FlowJo-10.10.0"  status="FINALIZED"  transforms:id="4e861ed7-ab1a-4cab-a5d5-015f75bfb77b"  suffix="" >
         <data-type:parameters>
           <data-type:parameter data-type:name="APC-A"  userProvidedCompInfix="Comp-APC-A" />
           <data-type:parameter data-type:name="GFP-A"  userProvidedCompInfix="Comp-GFP-A" />
           <data-type:parameter data-type:name="Violet B-A"  userProvidedCompInfix="Comp-Violet B-A" />
         </data-type:parameters>
         <transforms:spillover data-type:parameter="APC-A"  userProvidedCompInfix="Comp-APC-A" >
           <transforms:coefficient data-type:parameter="APC-A"  transforms:value="1" />
           <transforms:coefficient data-type:parameter="GFP-A"  transforms:value="-0.0000274458" />
           <transforms:coefficient data-type:parameter="Violet B-A"  transforms:value="-0.000177856" />
         </transforms:spillover>
         <transforms:spillover data-type:parameter="GFP-A"  userProvidedCompInfix="Comp-GFP-A" >
           <transforms:coefficient data-type:parameter="APC-A"  transforms:value="0.0002906001" />
           <transforms:coefficient data-type:parameter="GFP-A"  transforms:value="1" />
           <transforms:coefficient data-type:parameter="Violet B-A"  transforms:value="0.0259350515" />
         </transforms:spillover>
         <transforms:spillover data-type:parameter="Violet B-A"  userProvidedCompInfix="Comp-Violet B-A" >
           <transforms:coefficient data-type:parameter="APC-A"  transforms:value="-0.0000131686" />
           <transforms:coefficient data-type:parameter="GFP-A"  transforms:value="0.0000126033" />
           <transforms:coefficient data-type:parameter="Violet B-A"  transforms:value="1" />
         </transforms:spillover>
       </transforms:spilloverMatrix>
       <Transformations>
         <transforms:linear transforms:minRange="0"  transforms:maxRange="262144"  gain="1" >
           <data-type:parameter data-type:name="FSC-A" />
         </transforms:linear>
         <transforms:linear transforms:minRange="0"  transforms:maxRange="262144"  gain="1" >
           <data-type:parameter data-type:name="FSC-H" />
         </transforms:linear>
         <transforms:linear transforms:minRange="0"  transforms:maxRange="262144"  gain="1" >
           <data-type:parameter data-type:name="FSC-W" />
         </transforms:linear>
         <transforms:linear transforms:minRange="0"  transforms:maxRange="262144"  gain="1" >
           <data-type:parameter data-type:name="SSC-A" />
         </transforms:linear>
         <transforms:linear transforms:minRange="0"  transforms:maxRange="262144"  gain="1" >
           <data-type:parameter data-type:name="SSC-H" />
         </transforms:linear>
         <transforms:linear transforms:minRange="0"  transforms:maxRange="262144"  gain="1" >
           <data-type:parameter data-type:name="SSC-W" />
         </transforms:linear>
         <transforms:biex transforms:length="256"  transforms:maxRange="262144"  transforms:neg="0"  transforms:width="-100"  transforms:pos="4.418539922" >
           <data-type:parameter data-type:name="GFP-A" />
         </transforms:biex>
         <transforms:biex transforms:length="256"  transforms:maxRange="262144"  transforms:neg="0"  transforms:width="-100"  transforms:pos="4.418539922" >
           <data-type:parameter data-type:name="Violet B-A" />
         </transforms:biex>
         <transforms:biex transforms:length="256"  transforms:maxRange="262144"  transforms:neg="0"  transforms:width="-100"  transforms:pos="4.418539922" >
           <data-type:parameter data-type:name="APC-A" />
         </transforms:biex>
         <transforms:biex transforms:length="256"  transforms:maxRange="262144"  transforms:neg="0"  transforms:width="-100"  transforms:pos="4.418539922" >
           <data-type:parameter data-type:name="NIR-A" />
         </transforms:biex>
         <transforms:linear transforms:minRange="0.0010284795"  transforms:maxRange="55"  gain="0.0102847953" >
           <data-type:parameter data-type:name="Time" />
         </transforms:linear>
         <transforms:biex transforms:length="256"  transforms:maxRange="262144"  transforms:neg="0"  transforms:width="-100"  transforms:pos="4.418539922" >
           <data-type:parameter data-type:name="Comp-APC-A" />
         </transforms:biex>
         <transforms:biex transforms:length="256"  transforms:maxRange="262144"  transforms:neg="0"  transforms:width="-100"  transforms:pos="4.418539922" >
           <data-type:parameter data-type:name="Comp-GFP-A" />
         </transforms:biex>
         <transforms:biex transforms:length="256"  transforms:maxRange="262144"  transforms:neg="0"  transforms:width="-100"  transforms:pos="4.418539922" >
           <data-type:parameter data-type:name="Comp-Violet B-A" />
         </transforms:biex>
       </Transformations>
       <Keywords>
         <Keyword name="FJ_FCS_VERSION"  value="3" />
         <Keyword name="$BEGINANALYSIS"  value="0" />
         <Keyword name="$ENDANALYSIS"  value="0" />
         <Keyword name="$BEGINSTEXT"  value="0" />
         <Keyword name="$ENDSTEXT"  value="0" />
         <Keyword name="$BEGINDATA"  value="2356" />
         <Keyword name="$ENDDATA"  value="442355             " />
         <Keyword name="$FIL"  value="IPSC-microglia_BU8_mock.fcs" />
         <Keyword name="$SYS"  value="Windows XP 5.1" />
         <Keyword name="$TOT"  value="10000              " />
         <Keyword name="$PAR"  value="11" />
         <Keyword name="$MODE"  value="L" />
         <Keyword name="$BYTEORD"  value="4,3,2,1" />
         <Keyword name="$DATATYPE"  value="F" />
         <Keyword name="$NEXTDATA"  value="0" />
         <Keyword name="CREATOR"  value="BD FACSDiva Software Version 6.2" />
         <Keyword name="TUBE NAME"  value="BU8_mock" />
         <Keyword name="$SRC"  value="IPSC-microglia" />
         <Keyword name="EXPERIMENT NAME"  value="2021-04-29_SJ_Microglia" />
         <Keyword name="GUID"  value="0bccb507-b758-4d4f-80fc-9e8ddba84ac4" />
         <Keyword name="$DATE"  value="29-APR-2021" />
         <Keyword name="$BTIM"  value="09:41:19" />
         <Keyword name="$ETIM"  value="09:42:14" />
         <Keyword name="$CYT"  value="LSRII" />
         <Keyword name="CYTNUM"  value="H48200053" />
         <Keyword name="WINDOW EXTENSION"  value="10.00" />
         <Keyword name="EXPORT USER NAME"  value="FCCFuser" />
         <Keyword name="EXPORT TIME"  value="29-APR-2021-10:00:39" />
         <Keyword name="$OP"  value="FCCFuser" />
         <Keyword name="FSC ASF"  value="0.78" />
         <Keyword name="AUTOBS"  value="TRUE" />
         <Keyword name="$INST"  value=" " />
         <Keyword name="LASER1NAME"  value="Blue" />
         <Keyword name="LASER1DELAY"  value="0.00" />
         <Keyword name="LASER1ASF"  value="0.93" />
         <Keyword name="LASER2NAME"  value="Violet" />
         <Keyword name="LASER2DELAY"  value="38.98" />
         <Keyword name="LASER2ASF"  value="1.06" />
         <Keyword name="LASER3NAME"  value="355 UV" />
         <Keyword name="LASER3DELAY"  value="75.81" />
         <Keyword name="LASER3ASF"  value="1.05" />
         <Keyword name="LASER4NAME"  value="Red" />
         <Keyword name="LASER4DELAY"  value="112.66" />
         <Keyword name="LASER4ASF"  value="0.74" />
         <Keyword name="LASER5NAME"  value="561 Yellow-Green" />
         <Keyword name="LASER5DELAY"  value="151.52" />
         <Keyword name="LASER5ASF"  value="0.80" />
         <Keyword name="$TIMESTEP"  value="0.01" />
         <Keyword name="SPILL"  value="4,GFP-A,Violet B-A,APC-A,NIR-A,1,0,0,0,0,1,0,0,0,0,1,0,0,0,0,1" />
         <Keyword name="APPLY COMPENSATION"  value="TRUE" />
         <Keyword name="THRESHOLD"  value="FSC,5000" />
         <Keyword name="$P1N"  value="FSC-A" />
         <Keyword name="$P1R"  value="262144" />
         <Keyword name="$P1B"  value="32" />
         <Keyword name="$P1E"  value="0,0" />
         <Keyword name="$P1V"  value="520" />
         <Keyword name="$P1G"  value="1.0" />
         <Keyword name="P1DISPLAY"  value="LIN" />
         <Keyword name="P1BS"  value="0" />
         <Keyword name="P1MS"  value="0" />
         <Keyword name="$P2N"  value="FSC-H" />
         <Keyword name="$P2R"  value="262144" />
         <Keyword name="$P2B"  value="32" />
         <Keyword name="$P2E"  value="0,0" />
         <Keyword name="$P2V"  value="520" />
         <Keyword name="$P2G"  value="1.0" />
         <Keyword name="P2DISPLAY"  value="LIN" />
         <Keyword name="P2BS"  value="0" />
         <Keyword name="P2MS"  value="0" />
         <Keyword name="$P3N"  value="FSC-W" />
         <Keyword name="$P3R"  value="262144" />
         <Keyword name="$P3B"  value="32" />
         <Keyword name="$P3E"  value="0,0" />
         <Keyword name="$P3V"  value="520" />
         <Keyword name="$P3G"  value="1.0" />
         <Keyword name="P3BS"  value="-1" />
         <Keyword name="P3MS"  value="0" />
         <Keyword name="$P4N"  value="SSC-A" />
         <Keyword name="$P4R"  value="262144" />
         <Keyword name="$P4B"  value="32" />
         <Keyword name="$P4E"  value="0,0" />
         <Keyword name="$P4V"  value="280" />
         <Keyword name="$P4G"  value="1.0" />
         <Keyword name="P4DISPLAY"  value="LIN" />
         <Keyword name="P4BS"  value="0" />
         <Keyword name="P4MS"  value="0" />
         <Keyword name="$P5N"  value="SSC-H" />
         <Keyword name="$P5R"  value="262144" />
         <Keyword name="$P5B"  value="32" />
         <Keyword name="$P5E"  value="0,0" />
         <Keyword name="$P5V"  value="280" />
         <Keyword name="$P5G"  value="1.0" />
         <Keyword name="P5DISPLAY"  value="LIN" />
         <Keyword name="P5BS"  value="0" />
         <Keyword name="P5MS"  value="0" />
         <Keyword name="$P6N"  value="SSC-W" />
         <Keyword name="$P6R"  value="262144" />
         <Keyword name="$P6B"  value="32" />
         <Keyword name="$P6E"  value="0,0" />
         <Keyword name="$P6V"  value="280" />
         <Keyword name="$P6G"  value="1.0" />
         <Keyword name="P6BS"  value="-1" />
         <Keyword name="P6MS"  value="0" />
         <Keyword name="$P7N"  value="GFP-A" />
         <Keyword name="$P7R"  value="262144" />
         <Keyword name="$P7B"  value="32" />
         <Keyword name="$P7E"  value="0,0" />
         <Keyword name="$P7V"  value="500" />
         <Keyword name="$P7G"  value="1.0" />
         <Keyword name="P7DISPLAY"  value="LOG" />
         <Keyword name="P7BS"  value="92" />
         <Keyword name="P7MS"  value="0" />
         <Keyword name="$P8N"  value="Violet B-A" />
         <Keyword name="$P8R"  value="262144" />
         <Keyword name="$P8B"  value="32" />
         <Keyword name="$P8E"  value="0,0" />
         <Keyword name="$P8V"  value="400" />
         <Keyword name="$P8G"  value="1.0" />
         <Keyword name="P8DISPLAY"  value="LOG" />
         <Keyword name="P8BS"  value="203" />
         <Keyword name="P8MS"  value="0" />
         <Keyword name="$P9N"  value="APC-A" />
         <Keyword name="$P9R"  value="262144" />
         <Keyword name="$P9B"  value="32" />
         <Keyword name="$P9E"  value="0,0" />
         <Keyword name="$P9V"  value="450" />
         <Keyword name="$P9G"  value="1.0" />
         <Keyword name="P9DISPLAY"  value="LOG" />
         <Keyword name="P9BS"  value="83" />
         <Keyword name="P9MS"  value="0" />
         <Keyword name="$P10N"  value="NIR-A" />
         <Keyword name="$P10R"  value="262144" />
         <Keyword name="$P10B"  value="32" />
         <Keyword name="$P10E"  value="0,0" />
         <Keyword name="$P10V"  value="320" />
         <Keyword name="$P10G"  value="1.0" />
         <Keyword name="P10DISPLAY"  value="LOG" />
         <Keyword name="P10BS"  value="40" />
         <Keyword name="P10MS"  value="0" />
         <Keyword name="$P11N"  value="Time" />
         <Keyword name="$P11R"  value="262144" />
         <Keyword name="$P11B"  value="32" />
         <Keyword name="$P11E"  value="0,0" />
         <Keyword name="$P11G"  value="0.01" />
         <Keyword name="P11BS"  value="0" />
         <Keyword name="P11MS"  value="0" />
         <Keyword name="CST SETUP STATUS"  value="SUCCESS" />
         <Keyword name="CST BEADS LOT ID"  value="81448" />
         <Keyword name="CYTOMETER CONFIG CREATE DATE"  value="11_13_2018 12:34:04 PM" />
         <Keyword name="CST SETUP DATE"  value="01_25_2021 01:41:30 PM" />
         <Keyword name="CST BASELINE DATE"  value="01_25_2021 01:36:39 PM" />
         <Keyword name="$P1S"  value="" />
         <Keyword name="$P2S"  value="" />
         <Keyword name="$P3S"  value="" />
         <Keyword name="$P4S"  value="" />
         <Keyword name="$P5S"  value="" />
         <Keyword name="$P6S"  value="" />
         <Keyword name="$P7S"  value="" />
         <Keyword name="$P8S"  value="" />
         <Keyword name="$P9S"  value="" />
         <Keyword name="$P10S"  value="" />
         <Keyword name="$P11S"  value="" />
         <Keyword name="$P12N"  value="Comp-APC-A" />
         <Keyword name="$P12S"  value="" />
         <Keyword name="$P12R"  value="262144" />
         <Keyword name="$P13N"  value="Comp-GFP-A" />
         <Keyword name="$P13S"  value="" />
         <Keyword name="$P13R"  value="262144" />
         <Keyword name="$P14N"  value="Comp-Violet B-A" />
         <Keyword name="$P14S"  value="" />
         <Keyword name="$P14R"  value="262144" />
         <Keyword name="FILENAME"  value="" />
       </Keywords>
       <SampleNode name="IPSC-microglia_BU8_mock.fcs"  annotation=""  owningGroup=""  expanded="0"  sortPriority="10"  count="10000"  sampleID="4" >
         <Graph smoothing="0"  backColor="#ffffff"  foreColor="#000000"  type="Pseudocolor"  fast="1" >
           <Axis dimension="x"  name="FSC-A"  label=""  auto="auto" />
           <Axis dimension="y"  name="SSC-A"  label=""  auto="auto" />
           <GraphSettings level="5%"  smoothingHighResolution="1"  contourHighResolution="1"  histogramSmoothingCount="0"  graphResolution="256"  showOutliers="0"  drawLargeDots="0"  dotsToDraw="8000"  tint="le.chartfill.tinted.40"  lineWeight="le.lineweight.normal"  lineStyle="le.linestyle.solid" />
           <GraphEnvironment showGrid="0"  showAxes="tnlTNL"  showGates="1"  showFreqOnPlots="1"  showGateNameOnPlots="1"  showMedians="0"  showUncomped="0"  addEventParam="0"  lastYAxisName="" >
             <TextTraits font="SansSerif"  size="11"  name="Labels"  style="plain"  color="#000000"  background="#00ffffff"  just="left" />
             <TextTraits font="SansSerif"  size="11"  name="LayoutGates"  style="plain"  color="#000000"  background="#00ffffff"  just="left" />
             <TextTraits font="SansSerif"  size="9"  name="Numbers"  style="plain"  color="#000000"  background="#00ffffff"  just="left" />
             <TextTraits font="SansSerif"  size="9"  name="Legend"  style="plain"  color="#000000"  background="#00ffffff"  just="left" />
             <WindowPosition x="0"  y="0"  width="0"  height="0"  displayed="0"  panelState="" />
           </GraphEnvironment>
         </Graph>
       </SampleNode>
     </Sample>
     <Sample>
       <DataSet uri="file:/Volumes/Jalloh/2024_Inflammasome_Manuscript/DATA-and-Figures/DATA-and-Figures/DATA-used-in-figures-for-manuscript/Fig.3/FACS_iPSC-Microglia-infections/IPSC-microglia_BU8_Virus+DMSO.fcs"  sampleID="5" />
       <transforms:spilloverMatrix spectral="0"  weightOptAlgorithmType="OLS"  prefix="Comp-"  name="Compensation-1"  editable="0"  color="#00ccff"  version="FlowJo-10.10.0"  status="FINALIZED"  transforms:id="4e861ed7-ab1a-4cab-a5d5-015f75bfb77b"  suffix="" >
         <data-type:parameters>
           <data-type:parameter data-type:name="APC-A"  userProvidedCompInfix="Comp-APC-A" />
           <data-type:parameter data-type:name="GFP-A"  userProvidedCompInfix="Comp-GFP-A" />
           <data-type:parameter data-type:name="Violet B-A"  userProvidedCompInfix="Comp-Violet B-A" />
         </data-type:parameters>
         <transforms:spillover data-type:parameter="APC-A"  userProvidedCompInfix="Comp-APC-A" >
           <transforms:coefficient data-type:parameter="APC-A"  transforms:value="1" />
           <transforms:coefficient data-type:parameter="GFP-A"  transforms:value="-0.0000274458" />
           <transforms:coefficient data-type:parameter="Violet B-A"  transforms:value="-0.000177856" />
         </transforms:spillover>
         <transforms:spillover data-type:parameter="GFP-A"  userProvidedCompInfix="Comp-GFP-A" >
           <transforms:coefficient data-type:parameter="APC-A"  transforms:value="0.0002906001" />
           <transforms:coefficient data-type:parameter="GFP-A"  transforms:value="1" />
           <transforms:coefficient data-type:parameter="Violet B-A"  transforms:value="0.0259350515" />
         </transforms:spillover>
         <transforms:spillover data-type:parameter="Violet B-A"  userProvidedCompInfix="Comp-Violet B-A" >
           <transforms:coefficient data-type:parameter="APC-A"  transforms:value="-0.0000131686" />
           <transforms:coefficient data-type:parameter="GFP-A"  transforms:value="0.0000126033" />
           <transforms:coefficient data-type:parameter="Violet B-A"  transforms:value="1" />
         </transforms:spillover>
       </transforms:spilloverMatrix>
       <Transformations>
         <transforms:linear transforms:minRange="0"  transforms:maxRange="262144"  gain="1" >
           <data-type:parameter data-type:name="FSC-A" />
         </transforms:linear>
         <transforms:linear transforms:minRange="0"  transforms:maxRange="262144"  gain="1" >
           <data-type:parameter data-type:name="FSC-H" />
         </transforms:linear>
         <transforms:linear transforms:minRange="0"  transforms:maxRange="262144"  gain="1" >
           <data-type:parameter data-type:name="FSC-W" />
         </transforms:linear>
         <transforms:linear transforms:minRange="0"  transforms:maxRange="262144"  gain="1" >
           <data-type:parameter data-type:name="SSC-A" />
         </transforms:linear>
         <transforms:linear transforms:minRange="0"  transforms:maxRange="262144"  gain="1" >
           <data-type:parameter data-type:name="SSC-H" />
         </transforms:linear>
         <transforms:linear transforms:minRange="0"  transforms:maxRange="262144"  gain="1" >
           <data-type:parameter data-type:name="SSC-W" />
         </transforms:linear>
         <transforms:biex transforms:length="256"  transforms:maxRange="262144"  transforms:neg="0"  transforms:width="-100"  transforms:pos="4.418539922" >
           <data-type:parameter data-type:name="GFP-A" />
         </transforms:biex>
         <transforms:biex transforms:length="256"  transforms:maxRange="262144"  transforms:neg="0"  transforms:width="-100"  transforms:pos="4.418539922" >
           <data-type:parameter data-type:name="Violet B-A" />
         </transforms:biex>
         <transforms:biex transforms:length="256"  transforms:maxRange="262144"  transforms:neg="0"  transforms:width="-100"  transforms:pos="4.418539922" >
           <data-type:parameter data-type:name="APC-A" />
         </transforms:biex>
         <transforms:biex transforms:length="256"  transforms:maxRange="262144"  transforms:neg="0"  transforms:width="-100"  transforms:pos="4.418539922" >
           <data-type:parameter data-type:name="NIR-A" />
         </transforms:biex>
         <transforms:linear transforms:minRange="0.008708796"  transforms:maxRange="84"  gain="0.0045835769" >
           <data-type:parameter data-type:name="Time" />
         </transforms:linear>
         <transforms:biex transforms:length="256"  transforms:maxRange="262144"  transforms:neg="0"  transforms:width="-100"  transforms:pos="4.418539922" >
           <data-type:parameter data-type:name="Comp-APC-A" />
         </transforms:biex>
         <transforms:biex transforms:length="256"  transforms:maxRange="262144"  transforms:neg="0"  transforms:width="-100"  transforms:pos="4.418539922" >
           <data-type:parameter data-type:name="Comp-GFP-A" />
         </transforms:biex>
         <transforms:biex transforms:length="256"  transforms:maxRange="262144"  transforms:neg="0"  transforms:width="-100"  transforms:pos="4.418539922" >
           <data-type:parameter data-type:name="Comp-Violet B-A" />
         </transforms:biex>
       </Transformations>
       <Keywords>
         <Keyword name="FJ_FCS_VERSION"  value="3" />
         <Keyword name="$BEGINANALYSIS"  value="0" />
         <Keyword name="$ENDANALYSIS"  value="0" />
         <Keyword name="$BEGINSTEXT"  value="0" />
         <Keyword name="$ENDSTEXT"  value="0" />
         <Keyword name="$BEGINDATA"  value="2369" />
         <Keyword name="$ENDDATA"  value="720800             " />
         <Keyword name="$FIL"  value="IPSC-microglia_BU8_Virus+DMSO.fcs" />
         <Keyword name="$SYS"  value="Windows XP 5.1" />
         <Keyword name="$TOT"  value="16328              " />
         <Keyword name="$PAR"  value="11" />
         <Keyword name="$MODE"  value="L" />
         <Keyword name="$BYTEORD"  value="4,3,2,1" />
         <Keyword name="$DATATYPE"  value="F" />
         <Keyword name="$NEXTDATA"  value="0" />
         <Keyword name="CREATOR"  value="BD FACSDiva Software Version 6.2" />
         <Keyword name="TUBE NAME"  value="BU8_Virus+DMSO" />
         <Keyword name="$SRC"  value="IPSC-microglia" />
         <Keyword name="EXPERIMENT NAME"  value="2021-04-29_SJ_Microglia" />
         <Keyword name="GUID"  value="eacdce61-6280-49e6-af2b-8118c9370b0c" />
         <Keyword name="$DATE"  value="29-APR-2021" />
         <Keyword name="$BTIM"  value="09:44:26" />
         <Keyword name="$ETIM"  value="09:45:50" />
         <Keyword name="$CYT"  value="LSRII" />
         <Keyword name="CYTNUM"  value="H48200053" />
         <Keyword name="WINDOW EXTENSION"  value="10.00" />
         <Keyword name="EXPORT USER NAME"  value="FCCFuser" />
         <Keyword name="EXPORT TIME"  value="29-APR-2021-10:00:39" />
         <Keyword name="$OP"  value="FCCFuser" />
         <Keyword name="FSC ASF"  value="0.78" />
         <Keyword name="AUTOBS"  value="TRUE" />
         <Keyword name="$INST"  value=" " />
         <Keyword name="LASER1NAME"  value="Blue" />
         <Keyword name="LASER1DELAY"  value="0.00" />
         <Keyword name="LASER1ASF"  value="0.93" />
         <Keyword name="LASER2NAME"  value="Violet" />
         <Keyword name="LASER2DELAY"  value="38.98" />
         <Keyword name="LASER2ASF"  value="1.06" />
         <Keyword name="LASER3NAME"  value="355 UV" />
         <Keyword name="LASER3DELAY"  value="75.81" />
         <Keyword name="LASER3ASF"  value="1.05" />
         <Keyword name="LASER4NAME"  value="Red" />
         <Keyword name="LASER4DELAY"  value="112.66" />
         <Keyword name="LASER4ASF"  value="0.74" />
         <Keyword name="LASER5NAME"  value="561 Yellow-Green" />
         <Keyword name="LASER5DELAY"  value="151.52" />
         <Keyword name="LASER5ASF"  value="0.80" />
         <Keyword name="$TIMESTEP"  value="0.01" />
         <Keyword name="SPILL"  value="4,GFP-A,Violet B-A,APC-A,NIR-A,1,0,0,0,0,1,0,0,0,0,1,0,0,0,0,1" />
         <Keyword name="APPLY COMPENSATION"  value="TRUE" />
         <Keyword name="THRESHOLD"  value="FSC,5000" />
         <Keyword name="$P1N"  value="FSC-A" />
         <Keyword name="$P1R"  value="262144" />
         <Keyword name="$P1B"  value="32" />
         <Keyword name="$P1E"  value="0,0" />
         <Keyword name="$P1V"  value="520" />
         <Keyword name="$P1G"  value="1.0" />
         <Keyword name="P1DISPLAY"  value="LIN" />
         <Keyword name="P1BS"  value="0" />
         <Keyword name="P1MS"  value="0" />
         <Keyword name="$P2N"  value="FSC-H" />
         <Keyword name="$P2R"  value="262144" />
         <Keyword name="$P2B"  value="32" />
         <Keyword name="$P2E"  value="0,0" />
         <Keyword name="$P2V"  value="520" />
         <Keyword name="$P2G"  value="1.0" />
         <Keyword name="P2DISPLAY"  value="LIN" />
         <Keyword name="P2BS"  value="0" />
         <Keyword name="P2MS"  value="0" />
         <Keyword name="$P3N"  value="FSC-W" />
         <Keyword name="$P3R"  value="262144" />
         <Keyword name="$P3B"  value="32" />
         <Keyword name="$P3E"  value="0,0" />
         <Keyword name="$P3V"  value="520" />
         <Keyword name="$P3G"  value="1.0" />
         <Keyword name="P3BS"  value="-1" />
         <Keyword name="P3MS"  value="0" />
         <Keyword name="$P4N"  value="SSC-A" />
         <Keyword name="$P4R"  value="262144" />
         <Keyword name="$P4B"  value="32" />
         <Keyword name="$P4E"  value="0,0" />
         <Keyword name="$P4V"  value="280" />
         <Keyword name="$P4G"  value="1.0" />
         <Keyword name="P4DISPLAY"  value="LIN" />
         <Keyword name="P4BS"  value="0" />
         <Keyword name="P4MS"  value="0" />
         <Keyword name="$P5N"  value="SSC-H" />
         <Keyword name="$P5R"  value="262144" />
         <Keyword name="$P5B"  value="32" />
         <Keyword name="$P5E"  value="0,0" />
         <Keyword name="$P5V"  value="280" />
         <Keyword name="$P5G"  value="1.0" />
         <Keyword name="P5DISPLAY"  value="LIN" />
         <Keyword name="P5BS"  value="0" />
         <Keyword name="P5MS"  value="0" />
         <Keyword name="$P6N"  value="SSC-W" />
         <Keyword name="$P6R"  value="262144" />
         <Keyword name="$P6B"  value="32" />
         <Keyword name="$P6E"  value="0,0" />
         <Keyword name="$P6V"  value="280" />
         <Keyword name="$P6G"  value="1.0" />
         <Keyword name="P6BS"  value="-1" />
         <Keyword name="P6MS"  value="0" />
         <Keyword name="$P7N"  value="GFP-A" />
         <Keyword name="$P7R"  value="262144" />
         <Keyword name="$P7B"  value="32" />
         <Keyword name="$P7E"  value="0,0" />
         <Keyword name="$P7V"  value="500" />
         <Keyword name="$P7G"  value="1.0" />
         <Keyword name="P7DISPLAY"  value="LOG" />
         <Keyword name="P7BS"  value="101" />
         <Keyword name="P7MS"  value="0" />
         <Keyword name="$P8N"  value="Violet B-A" />
         <Keyword name="$P8R"  value="262144" />
         <Keyword name="$P8B"  value="32" />
         <Keyword name="$P8E"  value="0,0" />
         <Keyword name="$P8V"  value="400" />
         <Keyword name="$P8G"  value="1.0" />
         <Keyword name="P8DISPLAY"  value="LOG" />
         <Keyword name="P8BS"  value="216" />
         <Keyword name="P8MS"  value="0" />
         <Keyword name="$P9N"  value="APC-A" />
         <Keyword name="$P9R"  value="262144" />
         <Keyword name="$P9B"  value="32" />
         <Keyword name="$P9E"  value="0,0" />
         <Keyword name="$P9V"  value="450" />
         <Keyword name="$P9G"  value="1.0" />
         <Keyword name="P9DISPLAY"  value="LOG" />
         <Keyword name="P9BS"  value="96" />
         <Keyword name="P9MS"  value="0" />
         <Keyword name="$P10N"  value="NIR-A" />
         <Keyword name="$P10R"  value="262144" />
         <Keyword name="$P10B"  value="32" />
         <Keyword name="$P10E"  value="0,0" />
         <Keyword name="$P10V"  value="320" />
         <Keyword name="$P10G"  value="1.0" />
         <Keyword name="P10DISPLAY"  value="LOG" />
         <Keyword name="P10BS"  value="45" />
         <Keyword name="P10MS"  value="0" />
         <Keyword name="$P11N"  value="Time" />
         <Keyword name="$P11R"  value="262144" />
         <Keyword name="$P11B"  value="32" />
         <Keyword name="$P11E"  value="0,0" />
         <Keyword name="$P11G"  value="0.01" />
         <Keyword name="P11BS"  value="0" />
         <Keyword name="P11MS"  value="0" />
         <Keyword name="CST SETUP STATUS"  value="SUCCESS" />
         <Keyword name="CST BEADS LOT ID"  value="81448" />
         <Keyword name="CYTOMETER CONFIG CREATE DATE"  value="11_13_2018 12:34:04 PM" />
         <Keyword name="CST SETUP DATE"  value="01_25_2021 01:41:30 PM" />
         <Keyword name="CST BASELINE DATE"  value="01_25_2021 01:36:39 PM" />
         <Keyword name="$P1S"  value="" />
         <Keyword name="$P2S"  value="" />
         <Keyword name="$P3S"  value="" />
         <Keyword name="$P4S"  value="" />
         <Keyword name="$P5S"  value="" />
         <Keyword name="$P6S"  value="" />
         <Keyword name="$P7S"  value="" />
         <Keyword name="$P8S"  value="" />
         <Keyword name="$P9S"  value="" />
         <Keyword name="$P10S"  value="" />
         <Keyword name="$P11S"  value="" />
         <Keyword name="$P12N"  value="Comp-APC-A" />
         <Keyword name="$P12S"  value="" />
         <Keyword name="$P12R"  value="262144" />
         <Keyword name="$P13N"  value="Comp-GFP-A" />
         <Keyword name="$P13S"  value="" />
         <Keyword name="$P13R"  value="262144" />
         <Keyword name="$P14N"  value="Comp-Violet B-A" />
         <Keyword name="$P14S"  value="" />
         <Keyword name="$P14R"  value="262144" />
         <Keyword name="FILENAME"  value="" />
       </Keywords>
       <SampleNode name="IPSC-microglia_BU8_Virus+DMSO.fcs"  annotation=""  owningGroup=""  expanded="0"  sortPriority="10"  count="16328"  sampleID="5" >
         <Graph smoothing="0"  backColor="#ffffff"  foreColor="#000000"  heatMapStatParameter="GFP-A"  type="Pseudocolor"  fast="1" >
           <Axis dimension="x"  name="FSC-A"  label=""  auto="auto" />
           <Axis dimension="y"  name="SSC-A"  label=""  auto="auto" />
           <GraphSettings level="5%"  smoothingHighResolution="1"  contourHighResolution="1"  histogramSmoothingCount="0"  graphResolution="256"  showOutliers="0"  drawLargeDots="0"  dotsToDraw="8000"  tint="le.chartfill.tinted.40"  lineWeight="le.lineweight.normal"  lineStyle="le.linestyle.solid" />
           <GraphEnvironment showGrid="0"  showAxes="tnlTNL"  showGates="1"  showFreqOnPlots="1"  showGateNameOnPlots="1"  showMedians="0"  showUncomped="0"  addEventParam="0"  lastYAxisName="" >
             <TextTraits font="SansSerif"  size="11"  name="Labels"  style="plain"  color="#000000"  background="#00ffffff"  just="left" />
             <TextTraits font="SansSerif"  size="11"  name="LayoutGates"  style="plain"  color="#000000"  background="#00ffffff"  just="left" />
             <TextTraits font="SansSerif"  size="9"  name="Numbers"  style="plain"  color="#000000"  background="#00ffffff"  just="left" />
             <TextTraits font="SansSerif"  size="9"  name="Legend"  style="plain"  color="#000000"  background="#00ffffff"  just="left" />
             <WindowPosition x="620"  y="23"  width="390"  height="582"  displayed="0"  panelState="---" />
           </GraphEnvironment>
         </Graph>
       </SampleNode>
     </Sample>
     <Sample>
       <DataSet uri="file:/Volumes/Jalloh/2024_Inflammasome_Manuscript/DATA-and-Figures/DATA-and-Figures/DATA-used-in-figures-for-manuscript/Fig.3/FACS_iPSC-Microglia-infections/IPSC-microglia_BU8_Virus+EFV.fcs"  sampleID="6" />
       <transforms:spilloverMatrix spectral="0"  weightOptAlgorithmType="OLS"  prefix="Comp-"  name="Compensation-1"  editable="0"  color="#00ccff"  version="FlowJo-10.10.0"  status="FINALIZED"  transforms:id="4e861ed7-ab1a-4cab-a5d5-015f75bfb77b"  suffix="" >
         <data-type:parameters>
           <data-type:parameter data-type:name="APC-A"  userProvidedCompInfix="Comp-APC-A" />
           <data-type:parameter data-type:name="GFP-A"  userProvidedCompInfix="Comp-GFP-A" />
           <data-type:parameter data-type:name="Violet B-A"  userProvidedCompInfix="Comp-Violet B-A" />
         </data-type:parameters>
         <transforms:spillover data-type:parameter="APC-A"  userProvidedCompInfix="Comp-APC-A" >
           <transforms:coefficient data-type:parameter="APC-A"  transforms:value="1" />
           <transforms:coefficient data-type:parameter="GFP-A"  transforms:value="-0.0000274458" />
           <transforms:coefficient data-type:parameter="Violet B-A"  transforms:value="-0.000177856" />
         </transforms:spillover>
         <transforms:spillover data-type:parameter="GFP-A"  userProvidedCompInfix="Comp-GFP-A" >
           <transforms:coefficient data-type:parameter="APC-A"  transforms:value="0.0002906001" />
           <transforms:coefficient data-type:parameter="GFP-A"  transforms:value="1" />
           <transforms:coefficient data-type:parameter="Violet B-A"  transforms:value="0.0259350515" />
         </transforms:spillover>
         <transforms:spillover data-type:parameter="Violet B-A"  userProvidedCompInfix="Comp-Violet B-A" >
           <transforms:coefficient data-type:parameter="APC-A"  transforms:value="-0.0000131686" />
           <transforms:coefficient data-type:parameter="GFP-A"  transforms:value="0.0000126033" />
           <transforms:coefficient data-type:parameter="Violet B-A"  transforms:value="1" />
         </transforms:spillover>
       </transforms:spilloverMatrix>
       <Transformations>
         <transforms:linear transforms:minRange="0"  transforms:maxRange="262144"  gain="1" >
           <data-type:parameter data-type:name="FSC-A" />
         </transforms:linear>
         <transforms:linear transforms:minRange="0"  transforms:maxRange="262144"  gain="1" >
           <data-type:parameter data-type:name="FSC-H" />
         </transforms:linear>
         <transforms:linear transforms:minRange="0"  transforms:maxRange="262144"  gain="1" >
           <data-type:parameter data-type:name="FSC-W" />
         </transforms:linear>
         <transforms:linear transforms:minRange="0"  transforms:maxRange="262144"  gain="1" >
           <data-type:parameter data-type:name="SSC-A" />
         </transforms:linear>
         <transforms:linear transforms:minRange="0"  transforms:maxRange="262144"  gain="1" >
           <data-type:parameter data-type:name="SSC-H" />
         </transforms:linear>
         <transforms:linear transforms:minRange="0"  transforms:maxRange="262144"  gain="1" >
           <data-type:parameter data-type:name="SSC-W" />
         </transforms:linear>
         <transforms:biex transforms:length="256"  transforms:maxRange="262144"  transforms:neg="0"  transforms:width="-100"  transforms:pos="4.418539922" >
           <data-type:parameter data-type:name="GFP-A" />
         </transforms:biex>
         <transforms:biex transforms:length="256"  transforms:maxRange="262144"  transforms:neg="0"  transforms:width="-100"  transforms:pos="4.418539922" >
           <data-type:parameter data-type:name="Violet B-A" />
         </transforms:biex>
         <transforms:biex transforms:length="256"  transforms:maxRange="262144"  transforms:neg="0"  transforms:width="-100"  transforms:pos="4.418539922" >
           <data-type:parameter data-type:name="APC-A" />
         </transforms:biex>
         <transforms:biex transforms:length="256"  transforms:maxRange="262144"  transforms:neg="0"  transforms:width="-100"  transforms:pos="4.418539922" >
           <data-type:parameter data-type:name="NIR-A" />
         </transforms:biex>
         <transforms:linear transforms:minRange="0.0014034778"  transforms:maxRange="53"  gain="0.0046782593" >
           <data-type:parameter data-type:name="Time" />
         </transforms:linear>
         <transforms:biex transforms:length="256"  transforms:maxRange="262144"  transforms:neg="0"  transforms:width="-100"  transforms:pos="4.418539922" >
           <data-type:parameter data-type:name="Comp-APC-A" />
         </transforms:biex>
         <transforms:biex transforms:length="256"  transforms:maxRange="262144"  transforms:neg="0"  transforms:width="-100"  transforms:pos="4.418539922" >
           <data-type:parameter data-type:name="Comp-GFP-A" />
         </transforms:biex>
         <transforms:biex transforms:length="256"  transforms:maxRange="262144"  transforms:neg="0"  transforms:width="-100"  transforms:pos="4.418539922" >
           <data-type:parameter data-type:name="Comp-Violet B-A" />
         </transforms:biex>
       </Transformations>
       <Keywords>
         <Keyword name="FJ_FCS_VERSION"  value="3" />
         <Keyword name="$BEGINANALYSIS"  value="0" />
         <Keyword name="$ENDANALYSIS"  value="0" />
         <Keyword name="$BEGINSTEXT"  value="0" />
         <Keyword name="$ENDSTEXT"  value="0" />
         <Keyword name="$BEGINDATA"  value="2366" />
         <Keyword name="$ENDDATA"  value="797489             " />
         <Keyword name="$FIL"  value="IPSC-microglia_BU8_Virus+EFV.fcs" />
         <Keyword name="$SYS"  value="Windows XP 5.1" />
         <Keyword name="$TOT"  value="18071              " />
         <Keyword name="$PAR"  value="11" />
         <Keyword name="$MODE"  value="L" />
         <Keyword name="$BYTEORD"  value="4,3,2,1" />
         <Keyword name="$DATATYPE"  value="F" />
         <Keyword name="$NEXTDATA"  value="0" />
         <Keyword name="CREATOR"  value="BD FACSDiva Software Version 6.2" />
         <Keyword name="TUBE NAME"  value="BU8_Virus+EFV" />
         <Keyword name="$SRC"  value="IPSC-microglia" />
         <Keyword name="EXPERIMENT NAME"  value="2021-04-29_SJ_Microglia" />
         <Keyword name="GUID"  value="0dbe83cc-d793-4c58-afff-744bda90f02d" />
         <Keyword name="$DATE"  value="29-APR-2021" />
         <Keyword name="$BTIM"  value="09:47:18" />
         <Keyword name="$ETIM"  value="09:48:11" />
         <Keyword name="$CYT"  value="LSRII" />
         <Keyword name="CYTNUM"  value="H48200053" />
         <Keyword name="WINDOW EXTENSION"  value="10.00" />
         <Keyword name="EXPORT USER NAME"  value="FCCFuser" />
         <Keyword name="EXPORT TIME"  value="29-APR-2021-10:00:39" />
         <Keyword name="$OP"  value="FCCFuser" />
         <Keyword name="FSC ASF"  value="0.78" />
         <Keyword name="AUTOBS"  value="TRUE" />
         <Keyword name="$INST"  value=" " />
         <Keyword name="LASER1NAME"  value="Blue" />
         <Keyword name="LASER1DELAY"  value="0.00" />
         <Keyword name="LASER1ASF"  value="0.93" />
         <Keyword name="LASER2NAME"  value="Violet" />
         <Keyword name="LASER2DELAY"  value="38.98" />
         <Keyword name="LASER2ASF"  value="1.06" />
         <Keyword name="LASER3NAME"  value="355 UV" />
         <Keyword name="LASER3DELAY"  value="75.81" />
         <Keyword name="LASER3ASF"  value="1.05" />
         <Keyword name="LASER4NAME"  value="Red" />
         <Keyword name="LASER4DELAY"  value="112.66" />
         <Keyword name="LASER4ASF"  value="0.74" />
         <Keyword name="LASER5NAME"  value="561 Yellow-Green" />
         <Keyword name="LASER5DELAY"  value="151.52" />
         <Keyword name="LASER5ASF"  value="0.80" />
         <Keyword name="$TIMESTEP"  value="0.01" />
         <Keyword name="SPILL"  value="4,GFP-A,Violet B-A,APC-A,NIR-A,1,0,0,0,0,1,0,0,0,0,1,0,0,0,0,1" />
         <Keyword name="APPLY COMPENSATION"  value="TRUE" />
         <Keyword name="THRESHOLD"  value="FSC,5000" />
         <Keyword name="$P1N"  value="FSC-A" />
         <Keyword name="$P1R"  value="262144" />
         <Keyword name="$P1B"  value="32" />
         <Keyword name="$P1E"  value="0,0" />
         <Keyword name="$P1V"  value="520" />
         <Keyword name="$P1G"  value="1.0" />
         <Keyword name="P1DISPLAY"  value="LIN" />
         <Keyword name="P1BS"  value="0" />
         <Keyword name="P1MS"  value="0" />
         <Keyword name="$P2N"  value="FSC-H" />
         <Keyword name="$P2R"  value="262144" />
         <Keyword name="$P2B"  value="32" />
         <Keyword name="$P2E"  value="0,0" />
         <Keyword name="$P2V"  value="520" />
         <Keyword name="$P2G"  value="1.0" />
         <Keyword name="P2DISPLAY"  value="LIN" />
         <Keyword name="P2BS"  value="0" />
         <Keyword name="P2MS"  value="0" />
         <Keyword name="$P3N"  value="FSC-W" />
         <Keyword name="$P3R"  value="262144" />
         <Keyword name="$P3B"  value="32" />
         <Keyword name="$P3E"  value="0,0" />
         <Keyword name="$P3V"  value="520" />
         <Keyword name="$P3G"  value="1.0" />
         <Keyword name="P3BS"  value="-1" />
         <Keyword name="P3MS"  value="0" />
         <Keyword name="$P4N"  value="SSC-A" />
         <Keyword name="$P4R"  value="262144" />
         <Keyword name="$P4B"  value="32" />
         <Keyword name="$P4E"  value="0,0" />
         <Keyword name="$P4V"  value="280" />
         <Keyword name="$P4G"  value="1.0" />
         <Keyword name="P4DISPLAY"  value="LIN" />
         <Keyword name="P4BS"  value="0" />
         <Keyword name="P4MS"  value="0" />
         <Keyword name="$P5N"  value="SSC-H" />
         <Keyword name="$P5R"  value="262144" />
         <Keyword name="$P5B"  value="32" />
         <Keyword name="$P5E"  value="0,0" />
         <Keyword name="$P5V"  value="280" />
         <Keyword name="$P5G"  value="1.0" />
         <Keyword name="P5DISPLAY"  value="LIN" />
         <Keyword name="P5BS"  value="0" />
         <Keyword name="P5MS"  value="0" />
         <Keyword name="$P6N"  value="SSC-W" />
         <Keyword name="$P6R"  value="262144" />
         <Keyword name="$P6B"  value="32" />
         <Keyword name="$P6E"  value="0,0" />
         <Keyword name="$P6V"  value="280" />
         <Keyword name="$P6G"  value="1.0" />
         <Keyword name="P6BS"  value="-1" />
         <Keyword name="P6MS"  value="0" />
         <Keyword name="$P7N"  value="GFP-A" />
         <Keyword name="$P7R"  value="262144" />
         <Keyword name="$P7B"  value="32" />
         <Keyword name="$P7E"  value="0,0" />
         <Keyword name="$P7V"  value="500" />
         <Keyword name="$P7G"  value="1.0" />
         <Keyword name="P7DISPLAY"  value="LOG" />
         <Keyword name="P7BS"  value="96" />
         <Keyword name="P7MS"  value="0" />
         <Keyword name="$P8N"  value="Violet B-A" />
         <Keyword name="$P8R"  value="262144" />
         <Keyword name="$P8B"  value="32" />
         <Keyword name="$P8E"  value="0,0" />
         <Keyword name="$P8V"  value="400" />
         <Keyword name="$P8G"  value="1.0" />
         <Keyword name="P8DISPLAY"  value="LOG" />
         <Keyword name="P8BS"  value="233" />
         <Keyword name="P8MS"  value="0" />
         <Keyword name="$P9N"  value="APC-A" />
         <Keyword name="$P9R"  value="262144" />
         <Keyword name="$P9B"  value="32" />
         <Keyword name="$P9E"  value="0,0" />
         <Keyword name="$P9V"  value="450" />
         <Keyword name="$P9G"  value="1.0" />
         <Keyword name="P9DISPLAY"  value="LOG" />
         <Keyword name="P9BS"  value="91" />
         <Keyword name="P9MS"  value="0" />
         <Keyword name="$P10N"  value="NIR-A" />
         <Keyword name="$P10R"  value="262144" />
         <Keyword name="$P10B"  value="32" />
         <Keyword name="$P10E"  value="0,0" />
         <Keyword name="$P10V"  value="320" />
         <Keyword name="$P10G"  value="1.0" />
         <Keyword name="P10DISPLAY"  value="LOG" />
         <Keyword name="P10BS"  value="48" />
         <Keyword name="P10MS"  value="0" />
         <Keyword name="$P11N"  value="Time" />
         <Keyword name="$P11R"  value="262144" />
         <Keyword name="$P11B"  value="32" />
         <Keyword name="$P11E"  value="0,0" />
         <Keyword name="$P11G"  value="0.01" />
         <Keyword name="P11BS"  value="0" />
         <Keyword name="P11MS"  value="0" />
         <Keyword name="CST SETUP STATUS"  value="SUCCESS" />
         <Keyword name="CST BEADS LOT ID"  value="81448" />
         <Keyword name="CYTOMETER CONFIG CREATE DATE"  value="11_13_2018 12:34:04 PM" />
         <Keyword name="CST SETUP DATE"  value="01_25_2021 01:41:30 PM" />
         <Keyword name="CST BASELINE DATE"  value="01_25_2021 01:36:39 PM" />
         <Keyword name="$P1S"  value="" />
         <Keyword name="$P2S"  value="" />
         <Keyword name="$P3S"  value="" />
         <Keyword name="$P4S"  value="" />
         <Keyword name="$P5S"  value="" />
         <Keyword name="$P6S"  value="" />
         <Keyword name="$P7S"  value="" />
         <Keyword name="$P8S"  value="" />
         <Keyword name="$P9S"  value="" />
         <Keyword name="$P10S"  value="" />
         <Keyword name="$P11S"  value="" />
         <Keyword name="$P12N"  value="Comp-APC-A" />
         <Keyword name="$P12S"  value="" />
         <Keyword name="$P12R"  value="262144" />
         <Keyword name="$P13N"  value="Comp-GFP-A" />
         <Keyword name="$P13S"  value="" />
         <Keyword name="$P13R"  value="262144" />
         <Keyword name="$P14N"  value="Comp-Violet B-A" />
         <Keyword name="$P14S"  value="" />
         <Keyword name="$P14R"  value="262144" />
         <Keyword name="FILENAME"  value="" />
       </Keywords>
       <SampleNode name="IPSC-microglia_BU8_Virus+EFV.fcs"  annotation=""  owningGroup=""  expanded="0"  sortPriority="10"  count="18071"  sampleID="6" >
         <Graph smoothing="0"  backColor="#ffffff"  foreColor="#000000"  heatMapStatParameter="Comp-APC-A"  type="Pseudocolor"  fast="1" >
           <Axis dimension="x"  name="FSC-A"  label=""  auto="auto" />
           <Axis dimension="y"  name="SSC-A"  label=""  auto="auto" />
           <GraphSettings level="5%"  smoothingHighResolution="1"  contourHighResolution="1"  histogramSmoothingCount="0"  graphResolution="256"  showOutliers="0"  drawLargeDots="0"  dotsToDraw="8000"  tint="le.chartfill.tinted.40"  lineWeight="le.lineweight.normal"  lineStyle="le.linestyle.solid" />
           <GraphEnvironment showGrid="0"  showAxes="tnlTNL"  showGates="1"  showFreqOnPlots="1"  showGateNameOnPlots="1"  showMedians="0"  showUncomped="0"  addEventParam="0"  lastYAxisName="" >
             <TextTraits font="SansSerif"  size="11"  name="Labels"  style="plain"  color="#000000"  background="#00ffffff"  just="left" />
             <TextTraits font="SansSerif"  size="11"  name="LayoutGates"  style="plain"  color="#000000"  background="#00ffffff"  just="left" />
             <TextTraits font="SansSerif"  size="9"  name="Numbers"  style="plain"  color="#000000"  background="#00ffffff"  just="left" />
             <TextTraits font="SansSerif"  size="9"  name="Legend"  style="plain"  color="#000000"  background="#00ffffff"  just="left" />
             <WindowPosition x="620"  y="23"  width="390"  height="582"  displayed="0"  panelState="---" />
           </GraphEnvironment>
         </Graph>
       </SampleNode>
     </Sample>
     <Sample>
       <DataSet uri="file:/Volumes/Jalloh/2024_Inflammasome_Manuscript/DATA-and-Figures/DATA-and-Figures/DATA-used-in-figures-for-manuscript/Fig.3/FACS_iPSC-Microglia-infections/Compensation-tubes_AF488%20beads.fcs"  sampleID="7" />
       <Transformations>
         <transforms:linear transforms:minRange="0"  transforms:maxRange="262144"  gain="1" >
           <data-type:parameter data-type:name="FSC-A" />
         </transforms:linear>
         <transforms:linear transforms:minRange="0"  transforms:maxRange="262144"  gain="1" >
           <data-type:parameter data-type:name="FSC-H" />
         </transforms:linear>
         <transforms:linear transforms:minRange="0"  transforms:maxRange="262144"  gain="1" >
           <data-type:parameter data-type:name="FSC-W" />
         </transforms:linear>
         <transforms:linear transforms:minRange="0"  transforms:maxRange="262144"  gain="1" >
           <data-type:parameter data-type:name="SSC-A" />
         </transforms:linear>
         <transforms:linear transforms:minRange="0"  transforms:maxRange="262144"  gain="1" >
           <data-type:parameter data-type:name="SSC-H" />
         </transforms:linear>
         <transforms:linear transforms:minRange="0"  transforms:maxRange="262144"  gain="1" >
           <data-type:parameter data-type:name="SSC-W" />
         </transforms:linear>
         <transforms:biex transforms:length="256"  transforms:maxRange="262144"  transforms:neg="0"  transforms:width="-100"  transforms:pos="4.418539922" >
           <data-type:parameter data-type:name="GFP-A" />
         </transforms:biex>
         <transforms:biex transforms:length="256"  transforms:maxRange="262144"  transforms:neg="0"  transforms:width="-100"  transforms:pos="4.418539922" >
           <data-type:parameter data-type:name="Violet B-A" />
         </transforms:biex>
         <transforms:biex transforms:length="256"  transforms:maxRange="262144"  transforms:neg="0"  transforms:width="-100"  transforms:pos="4.418539922" >
           <data-type:parameter data-type:name="APC-A" />
         </transforms:biex>
         <transforms:biex transforms:length="256"  transforms:maxRange="262144"  transforms:neg="0"  transforms:width="-100"  transforms:pos="4.418539922" >
           <data-type:parameter data-type:name="NIR-A" />
         </transforms:biex>
         <transforms:linear transforms:minRange="0"  transforms:maxRange="37"  gain="0.0103089911" >
           <data-type:parameter data-type:name="Time" />
         </transforms:linear>
       </Transformations>
       <Keywords>
         <Keyword name="FJ_FCS_VERSION"  value="3" />
         <Keyword name="$BEGINANALYSIS"  value="0" />
         <Keyword name="$ENDANALYSIS"  value="0" />
         <Keyword name="$BEGINSTEXT"  value="0" />
         <Keyword name="$ENDSTEXT"  value="0" />
         <Keyword name="$BEGINDATA"  value="2370" />
         <Keyword name="$ENDDATA"  value="442369             " />
         <Keyword name="$FIL"  value="Compensation-tubes_AF488 beads.fcs" />
         <Keyword name="$SYS"  value="Windows XP 5.1" />
         <Keyword name="$TOT"  value="10000              " />
         <Keyword name="$PAR"  value="11" />
         <Keyword name="$MODE"  value="L" />
         <Keyword name="$BYTEORD"  value="4,3,2,1" />
         <Keyword name="$DATATYPE"  value="F" />
         <Keyword name="$NEXTDATA"  value="0" />
         <Keyword name="CREATOR"  value="BD FACSDiva Software Version 6.2" />
         <Keyword name="TUBE NAME"  value="AF488 beads" />
         <Keyword name="$SRC"  value="Compensation-tubes" />
         <Keyword name="EXPERIMENT NAME"  value="2021-04-29_SJ_Microglia" />
         <Keyword name="GUID"  value="3faf58b8-4e51-4e7e-ad82-f268e2f4d2e0" />
         <Keyword name="$DATE"  value="29-APR-2021" />
         <Keyword name="$BTIM"  value="09:53:34" />
         <Keyword name="$ETIM"  value="09:54:11" />
         <Keyword name="$CYT"  value="LSRII" />
         <Keyword name="CYTNUM"  value="H48200053" />
         <Keyword name="WINDOW EXTENSION"  value="10.00" />
         <Keyword name="EXPORT USER NAME"  value="FCCFuser" />
         <Keyword name="EXPORT TIME"  value="29-APR-2021-10:00:40" />
         <Keyword name="$OP"  value="FCCFuser" />
         <Keyword name="FSC ASF"  value="0.78" />
         <Keyword name="AUTOBS"  value="TRUE" />
         <Keyword name="$INST"  value=" " />
         <Keyword name="LASER1NAME"  value="Blue" />
         <Keyword name="LASER1DELAY"  value="0.00" />
         <Keyword name="LASER1ASF"  value="0.93" />
         <Keyword name="LASER2NAME"  value="Violet" />
         <Keyword name="LASER2DELAY"  value="38.98" />
         <Keyword name="LASER2ASF"  value="1.06" />
         <Keyword name="LASER3NAME"  value="355 UV" />
         <Keyword name="LASER3DELAY"  value="75.81" />
         <Keyword name="LASER3ASF"  value="1.05" />
         <Keyword name="LASER4NAME"  value="Red" />
         <Keyword name="LASER4DELAY"  value="112.66" />
         <Keyword name="LASER4ASF"  value="0.74" />
         <Keyword name="LASER5NAME"  value="561 Yellow-Green" />
         <Keyword name="LASER5DELAY"  value="151.52" />
         <Keyword name="LASER5ASF"  value="0.80" />
         <Keyword name="$TIMESTEP"  value="0.01" />
         <Keyword name="SPILL"  value="4,GFP-A,Violet B-A,APC-A,NIR-A,1,0,0,0,0,1,0,0,0,0,1,0,0,0,0,1" />
         <Keyword name="APPLY COMPENSATION"  value="TRUE" />
         <Keyword name="THRESHOLD"  value="FSC,5000" />
         <Keyword name="$P1N"  value="FSC-A" />
         <Keyword name="$P1R"  value="262144" />
         <Keyword name="$P1B"  value="32" />
         <Keyword name="$P1E"  value="0,0" />
         <Keyword name="$P1V"  value="580" />
         <Keyword name="$P1G"  value="1.0" />
         <Keyword name="P1DISPLAY"  value="LIN" />
         <Keyword name="P1BS"  value="0" />
         <Keyword name="P1MS"  value="0" />
         <Keyword name="$P2N"  value="FSC-H" />
         <Keyword name="$P2R"  value="262144" />
         <Keyword name="$P2B"  value="32" />
         <Keyword name="$P2E"  value="0,0" />
         <Keyword name="$P2V"  value="580" />
         <Keyword name="$P2G"  value="1.0" />
         <Keyword name="P2DISPLAY"  value="LIN" />
         <Keyword name="P2BS"  value="0" />
         <Keyword name="P2MS"  value="0" />
         <Keyword name="$P3N"  value="FSC-W" />
         <Keyword name="$P3R"  value="262144" />
         <Keyword name="$P3B"  value="32" />
         <Keyword name="$P3E"  value="0,0" />
         <Keyword name="$P3V"  value="580" />
         <Keyword name="$P3G"  value="1.0" />
         <Keyword name="P3BS"  value="-1" />
         <Keyword name="P3MS"  value="0" />
         <Keyword name="$P4N"  value="SSC-A" />
         <Keyword name="$P4R"  value="262144" />
         <Keyword name="$P4B"  value="32" />
         <Keyword name="$P4E"  value="0,0" />
         <Keyword name="$P4V"  value="250" />
         <Keyword name="$P4G"  value="1.0" />
         <Keyword name="P4DISPLAY"  value="LIN" />
         <Keyword name="P4BS"  value="0" />
         <Keyword name="P4MS"  value="0" />
         <Keyword name="$P5N"  value="SSC-H" />
         <Keyword name="$P5R"  value="262144" />
         <Keyword name="$P5B"  value="32" />
         <Keyword name="$P5E"  value="0,0" />
         <Keyword name="$P5V"  value="250" />
         <Keyword name="$P5G"  value="1.0" />
         <Keyword name="P5DISPLAY"  value="LIN" />
         <Keyword name="P5BS"  value="0" />
         <Keyword name="P5MS"  value="0" />
         <Keyword name="$P6N"  value="SSC-W" />
         <Keyword name="$P6R"  value="262144" />
         <Keyword name="$P6B"  value="32" />
         <Keyword name="$P6E"  value="0,0" />
         <Keyword name="$P6V"  value="250" />
         <Keyword name="$P6G"  value="1.0" />
         <Keyword name="P6BS"  value="-1" />
         <Keyword name="P6MS"  value="0" />
         <Keyword name="$P7N"  value="GFP-A" />
         <Keyword name="$P7R"  value="262144" />
         <Keyword name="$P7B"  value="32" />
         <Keyword name="$P7E"  value="0,0" />
         <Keyword name="$P7V"  value="500" />
         <Keyword name="$P7G"  value="1.0" />
         <Keyword name="P7DISPLAY"  value="LOG" />
         <Keyword name="P7BS"  value="73" />
         <Keyword name="P7MS"  value="0" />
         <Keyword name="$P8N"  value="Violet B-A" />
         <Keyword name="$P8R"  value="262144" />
         <Keyword name="$P8B"  value="32" />
         <Keyword name="$P8E"  value="0,0" />
         <Keyword name="$P8V"  value="400" />
         <Keyword name="$P8G"  value="1.0" />
         <Keyword name="P8DISPLAY"  value="LOG" />
         <Keyword name="P8BS"  value="204" />
         <Keyword name="P8MS"  value="0" />
         <Keyword name="$P9N"  value="APC-A" />
         <Keyword name="$P9R"  value="262144" />
         <Keyword name="$P9B"  value="32" />
         <Keyword name="$P9E"  value="0,0" />
         <Keyword name="$P9V"  value="450" />
         <Keyword name="$P9G"  value="1.0" />
         <Keyword name="P9DISPLAY"  value="LOG" />
         <Keyword name="P9BS"  value="59" />
         <Keyword name="P9MS"  value="0" />
         <Keyword name="$P10N"  value="NIR-A" />
         <Keyword name="$P10R"  value="262144" />
         <Keyword name="$P10B"  value="32" />
         <Keyword name="$P10E"  value="0,0" />
         <Keyword name="$P10V"  value="320" />
         <Keyword name="$P10G"  value="1.0" />
         <Keyword name="P10DISPLAY"  value="LOG" />
         <Keyword name="P10BS"  value="59" />
         <Keyword name="P10MS"  value="0" />
         <Keyword name="$P11N"  value="Time" />
         <Keyword name="$P11R"  value="262144" />
         <Keyword name="$P11B"  value="32" />
         <Keyword name="$P11E"  value="0,0" />
         <Keyword name="$P11G"  value="0.01" />
         <Keyword name="P11BS"  value="0" />
         <Keyword name="P11MS"  value="0" />
         <Keyword name="CST SETUP STATUS"  value="SUCCESS" />
         <Keyword name="CST BEADS LOT ID"  value="81448" />
         <Keyword name="CYTOMETER CONFIG CREATE DATE"  value="11_13_2018 12:34:04 PM" />
         <Keyword name="CST SETUP DATE"  value="01_25_2021 01:41:30 PM" />
         <Keyword name="CST BASELINE DATE"  value="01_25_2021 01:36:39 PM" />
         <Keyword name="$P1S"  value="" />
         <Keyword name="$P2S"  value="" />
         <Keyword name="$P3S"  value="" />
         <Keyword name="$P4S"  value="" />
         <Keyword name="$P5S"  value="" />
         <Keyword name="$P6S"  value="" />
         <Keyword name="$P7S"  value="" />
         <Keyword name="$P8S"  value="" />
         <Keyword name="$P9S"  value="" />
         <Keyword name="$P10S"  value="" />
         <Keyword name="$P11S"  value="" />
         <Keyword name="FILENAME"  value="" />
       </Keywords>
       <SampleNode name="Compensation-tubes_AF488 beads.fcs"  annotation=""  owningGroup=""  expanded="0"  sortPriority="10"  count="10000"  sampleID="7" >
         <Graph smoothing="0"  backColor="#ffffff"  foreColor="#000000"  heatMapStatParameter="GFP-A"  type="Pseudocolor"  fast="1" >
           <Axis dimension="x"  name="FSC-A"  label=""  auto="auto" />
           <Axis dimension="y"  name="SSC-A"  label=""  auto="auto" />
           <GraphSettings level="5%"  smoothingHighResolution="1"  contourHighResolution="1"  histogramSmoothingCount="0"  graphResolution="256"  showOutliers="0"  drawLargeDots="0"  dotsToDraw="8000"  tint="le.chartfill.tinted.40"  lineWeight="le.lineweight.normal"  lineStyle="le.linestyle.solid" />
           <GraphEnvironment showGrid="0"  showAxes="tnlTNL"  showGates="1"  showFreqOnPlots="1"  showGateNameOnPlots="1"  showMedians="0"  showUncomped="0"  addEventParam="0"  lastYAxisName="" >
             <TextTraits font="SansSerif"  size="11"  name="Labels"  style="plain"  color="#000000"  background="#00ffffff"  just="left" />
             <TextTraits font="SansSerif"  size="11"  name="LayoutGates"  style="plain"  color="#000000"  background="#00ffffff"  just="left" />
             <TextTraits font="SansSerif"  size="9"  name="Numbers"  style="plain"  color="#000000"  background="#00ffffff"  just="left" />
             <TextTraits font="SansSerif"  size="9"  name="Legend"  style="plain"  color="#000000"  background="#00ffffff"  just="left" />
             <WindowPosition x="620"  y="23"  width="390"  height="582"  displayed="0"  panelState="---" />
           </GraphEnvironment>
         </Graph>
         <Subpopulations>
           <Population name="Beads"  annotation=""  owningGroup="Compensation"  expanded="0"  sortPriority="10"  count="8592" >
             <Graph smoothing="0"  backColor="#ffffff"  foreColor="#000000"  heatMapStatParameter="GFP-A"  type="Pseudocolor"  fast="1" >
               <Axis dimension="x"  name="FSC-H"  label=""  auto="auto" />
               <Axis dimension="y"  name="FSC-W"  label=""  auto="auto" />
               <GraphSettings level="5%"  smoothingHighResolution="1"  contourHighResolution="1"  histogramSmoothingCount="0"  graphResolution="256"  showOutliers="0"  drawLargeDots="0"  dotsToDraw="8000"  tint="le.chartfill.tinted.40"  lineWeight="le.lineweight.normal"  lineStyle="le.linestyle.solid" />
               <GraphEnvironment showGrid="0"  showAxes="tnlTNL"  showGates="1"  showFreqOnPlots="1"  showGateNameOnPlots="1"  showMedians="0"  showUncomped="0"  addEventParam="0"  lastYAxisName="" >
                 <TextTraits font="SansSerif"  size="11"  name="Labels"  style="plain"  color="#000000"  background="#00ffffff"  just="left" />
                 <TextTraits font="SansSerif"  size="11"  name="LayoutGates"  style="plain"  color="#000000"  background="#00ffffff"  just="left" />
                 <TextTraits font="SansSerif"  size="9"  name="Numbers"  style="plain"  color="#000000"  background="#00ffffff"  just="left" />
                 <TextTraits font="SansSerif"  size="9"  name="Legend"  style="plain"  color="#000000"  background="#00ffffff"  just="left" />
                 <WindowPosition x="620"  y="23"  width="390"  height="582"  displayed="0"  panelState="---" />
               </GraphEnvironment>
             </Graph>
             <Gate gating:id="ID2092123324" >
               <gating:EllipsoidGate eventsInside="1"  annoOffsetX="-7"  annoOffsetY="-74"  tint="#000000"  isTinted="1"  lineWeight="Normal"  userDefined="1"  gating:distance="52.58990891437677" >
                 <gating:dimension>
                   <data-type:fcs-dimension data-type:name="FSC-A" />
                 </gating:dimension>
                 <gating:dimension>
                   <data-type:fcs-dimension data-type:name="SSC-A" />
                 </gating:dimension>
                 <gating:foci>
                   <gating:vertex>
                     <gating:coordinate data-type:value="34.4928779599" />
                     <gating:coordinate data-type:value="113.7148385494" />
                   </gating:vertex>
                   <gating:vertex>
                     <gating:coordinate data-type:value="44.5071220401" />
                     <gating:coordinate data-type:value="67.2851614506" />
                   </gating:vertex>
                 </gating:foci>
                 <gating:edge>
                   <gating:vertex>
                     <gating:coordinate data-type:value="45" />
                     <gating:coordinate data-type:value="65" />
                   </gating:vertex>
                   <gating:vertex>
                     <gating:coordinate data-type:value="34" />
                     <gating:coordinate data-type:value="116" />
                   </gating:vertex>
                   <gating:vertex>
                     <gating:coordinate data-type:value="29" />
                     <gating:coordinate data-type:value="88" />
                   </gating:vertex>
                   <gating:vertex>
                     <gating:coordinate data-type:value="50" />
                     <gating:coordinate data-type:value="93" />
                   </gating:vertex>
                 </gating:edge>
               </gating:EllipsoidGate>
             </Gate>
             <Subpopulations>
               <Population name="Beads_1"  annotation=""  owningGroup="Compensation"  expanded="0"  sortPriority="10"  count="8590" >
                 <Graph smoothing="0"  backColor="#ffffff"  foreColor="#000000"  heatMapStatParameter="GFP-A"  type="Pseudocolor"  fast="1" >
                   <Axis dimension="x"  name="SSC-H"  label=""  auto="auto" />
                   <Axis dimension="y"  name="SSC-W"  label=""  auto="auto" />
                   <GraphSettings level="5%"  smoothingHighResolution="1"  contourHighResolution="1"  histogramSmoothingCount="0"  graphResolution="256"  showOutliers="0"  drawLargeDots="0"  dotsToDraw="8000"  tint="le.chartfill.tinted.40"  lineWeight="le.lineweight.normal"  lineStyle="le.linestyle.solid" />
                   <GraphEnvironment showGrid="0"  showAxes="tnlTNL"  showGates="1"  showFreqOnPlots="1"  showGateNameOnPlots="1"  showMedians="0"  showUncomped="0"  addEventParam="0"  lastYAxisName="" >
                     <TextTraits font="SansSerif"  size="11"  name="Labels"  style="plain"  color="#000000"  background="#00ffffff"  just="left" />
                     <TextTraits font="SansSerif"  size="11"  name="LayoutGates"  style="plain"  color="#000000"  background="#00ffffff"  just="left" />
                     <TextTraits font="SansSerif"  size="9"  name="Numbers"  style="plain"  color="#000000"  background="#00ffffff"  just="left" />
                     <TextTraits font="SansSerif"  size="9"  name="Legend"  style="plain"  color="#000000"  background="#00ffffff"  just="left" />
                     <WindowPosition x="620"  y="23"  width="390"  height="582"  displayed="0"  panelState="---" />
                   </GraphEnvironment>
                 </Graph>
                 <Gate gating:id="ID992523498"  gating:parent_id="ID2092123324" >
                   <gating:EllipsoidGate eventsInside="1"  annoOffsetX="-4"  annoOffsetY="-50"  tint="#000000"  isTinted="0"  lineWeight="Normal"  userDefined="1"  gating:distance="27.1055391602255" >
                     <gating:dimension>
                       <data-type:fcs-dimension data-type:name="FSC-H" />
                     </gating:dimension>
                     <gating:dimension>
                       <data-type:fcs-dimension data-type:name="FSC-W" />
                     </gating:dimension>
                     <gating:foci>
                       <gating:vertex>
                         <gating:coordinate data-type:value="24.955791126" />
                         <gating:coordinate data-type:value="70.8551265833" />
                       </gating:vertex>
                       <gating:vertex>
                         <gating:coordinate data-type:value="48.044208874" />
                         <gating:coordinate data-type:value="69.1448734167" />
                       </gating:vertex>
                     </gating:foci>
                     <gating:edge>
                       <gating:vertex>
                         <gating:coordinate data-type:value="23" />
                         <gating:coordinate data-type:value="71" />
                       </gating:vertex>
                       <gating:vertex>
                         <gating:coordinate data-type:value="50" />
                         <gating:coordinate data-type:value="69" />
                       </gating:vertex>
                       <gating:vertex>
                         <gating:coordinate data-type:value="36" />
                         <gating:coordinate data-type:value="63" />
                       </gating:vertex>
                       <gating:vertex>
                         <gating:coordinate data-type:value="37" />
                         <gating:coordinate data-type:value="77" />
                       </gating:vertex>
                     </gating:edge>
                   </gating:EllipsoidGate>
                 </Gate>
                 <Subpopulations>
                   <Population name="Beads_2"  annotation=""  owningGroup="Compensation"  expanded="0"  sortPriority="10"  count="8590" >
                     <Graph smoothing="0"  backColor="#ffffff"  foreColor="#000000"  heatMapStatParameter="GFP-A"  type="Pseudocolor"  fast="1" >
                       <Axis dimension="x"  name="GFP-A"  label=""  auto="auto" />
                       <Axis dimension="y"  name="SSC-A"  label=""  auto="auto" />
                       <GraphSettings level="5%"  smoothingHighResolution="1"  contourHighResolution="1"  histogramSmoothingCount="0"  graphResolution="256"  showOutliers="0"  drawLargeDots="0"  dotsToDraw="8000"  tint="le.chartfill.tinted.40"  lineWeight="le.lineweight.normal"  lineStyle="le.linestyle.solid" />
                       <GraphEnvironment showGrid="0"  showAxes="tnlTNL"  showGates="1"  showFreqOnPlots="1"  showGateNameOnPlots="1"  showMedians="0"  showUncomped="0"  addEventParam="0"  lastYAxisName="" >
                         <TextTraits font="SansSerif"  size="11"  name="Labels"  style="plain"  color="#000000"  background="#00ffffff"  just="left" />
                         <TextTraits font="SansSerif"  size="11"  name="LayoutGates"  style="plain"  color="#000000"  background="#00ffffff"  just="left" />
                         <TextTraits font="SansSerif"  size="9"  name="Numbers"  style="plain"  color="#000000"  background="#00ffffff"  just="left" />
                         <TextTraits font="SansSerif"  size="9"  name="Legend"  style="plain"  color="#000000"  background="#00ffffff"  just="left" />
                         <WindowPosition x="620"  y="23"  width="390"  height="582"  displayed="0"  panelState="---" />
                       </GraphEnvironment>
                     </Graph>
                     <Gate gating:id="ID388450683"  gating:parent_id="ID992523498" >
                       <gating:EllipsoidGate eventsInside="1"  annoOffsetX="-5"  annoOffsetY="-41"  tint="#000000"  isTinted="0"  lineWeight="Normal"  userDefined="1"  gating:distance="53.439211237575776" >
                         <gating:dimension>
                           <data-type:fcs-dimension data-type:name="SSC-H" />
                         </gating:dimension>
                         <gating:dimension>
                           <data-type:fcs-dimension data-type:name="SSC-W" />
                         </gating:dimension>
                         <gating:foci>
                           <gating:vertex>
                             <gating:coordinate data-type:value="65.6950694443" />
                             <gating:coordinate data-type:value="63.0697182914" />
                           </gating:vertex>
                           <gating:vertex>
                             <gating:coordinate data-type:value="111.3049305557" />
                             <gating:coordinate data-type:value="63.9302817086" />
                           </gating:vertex>
                         </gating:foci>
                         <gating:edge>
                           <gating:vertex>
                             <gating:coordinate data-type:value="62" />
                             <gating:coordinate data-type:value="63" />
                           </gating:vertex>
                           <gating:vertex>
                             <gating:coordinate data-type:value="115" />
                             <gating:coordinate data-type:value="64" />
                           </gating:vertex>
                           <gating:vertex>
                             <gating:coordinate data-type:value="89" />
                             <gating:coordinate data-type:value="50" />
                           </gating:vertex>
                           <gating:vertex>
                             <gating:coordinate data-type:value="89" />
                             <gating:coordinate data-type:value="77" />
                           </gating:vertex>
                         </gating:edge>
                       </gating:EllipsoidGate>
                     </Gate>
                     <Subpopulations>
                       <Population name="AF488 +ve"  annotation=""  owningGroup=""  expanded="0"  sortPriority="10"  count="3990" >
                         <Graph smoothing="0"  backColor="#ffffff"  foreColor="#000000"  heatMapStatParameter="GFP-A"  type="Pseudocolor"  fast="1" >
                           <Axis dimension="x"  name="GFP-A"  label=""  auto="auto" />
                           <Axis dimension="y"  name="SSC-A"  label=""  auto="auto" />
                           <GraphSettings level="5%"  smoothingHighResolution="1"  contourHighResolution="1"  histogramSmoothingCount="0"  graphResolution="256"  showOutliers="0"  drawLargeDots="0"  dotsToDraw="8000"  tint="le.chartfill.tinted.40"  lineWeight="le.lineweight.normal"  lineStyle="le.linestyle.solid" />
                           <GraphEnvironment showGrid="0"  showAxes="tnlTNL"  showGates="1"  showFreqOnPlots="1"  showGateNameOnPlots="1"  showMedians="0"  showUncomped="0"  addEventParam="0"  lastYAxisName="" >
                             <TextTraits font="SansSerif"  size="11"  name="Labels"  style="plain"  color="#000000"  background="#00ffffff"  just="left" />
                             <TextTraits font="SansSerif"  size="11"  name="LayoutGates"  style="plain"  color="#000000"  background="#00ffffff"  just="left" />
                             <TextTraits font="SansSerif"  size="9"  name="Numbers"  style="plain"  color="#000000"  background="#00ffffff"  just="left" />
                             <TextTraits font="SansSerif"  size="9"  name="Legend"  style="plain"  color="#000000"  background="#00ffffff"  just="left" />
                             <WindowPosition x="620"  y="23"  width="390"  height="582"  displayed="1"  panelState="---" />
                           </GraphEnvironment>
                         </Graph>
                         <Gate gating:id="ID294981351"  gating:parent_id="ID388450683" >
                           <gating:EllipsoidGate eventsInside="1"  annoOffsetX="14"  annoOffsetY="-57"  tint="#000000"  isTinted="0"  lineWeight="Normal"  userDefined="1"  gating:distance="52.09921439284753" >
                             <gating:dimension>
                               <data-type:fcs-dimension data-type:name="GFP-A" />
                             </gating:dimension>
                             <gating:dimension>
                               <data-type:fcs-dimension data-type:name="SSC-A" />
                             </gating:dimension>
                             <gating:foci>
                               <gating:vertex>
                                 <gating:coordinate data-type:value="156.8458267545" />
                                 <gating:coordinate data-type:value="69.3182434215" />
                               </gating:vertex>
                               <gating:vertex>
                                 <gating:coordinate data-type:value="168.1541732455" />
                                 <gating:coordinate data-type:value="113.6817565785" />
                               </gating:vertex>
                             </gating:foci>
                             <gating:edge>
                               <gating:vertex>
                                 <gating:coordinate data-type:value="169" />
                                 <gating:coordinate data-type:value="117" />
                               </gating:vertex>
                               <gating:vertex>
                                 <gating:coordinate data-type:value="156" />
                                 <gating:coordinate data-type:value="66" />
                               </gating:vertex>
                               <gating:vertex>
                                 <gating:coordinate data-type:value="175" />
                                 <gating:coordinate data-type:value="88" />
                               </gating:vertex>
                               <gating:vertex>
                                 <gating:coordinate data-type:value="150" />
                                 <gating:coordinate data-type:value="95" />
                               </gating:vertex>
                             </gating:edge>
                           </gating:EllipsoidGate>
                         </Gate>
                       </Population>
                       <Population name="AF488 -ve"  annotation=""  owningGroup=""  expanded="0"  sortPriority="10"  count="4550" >
                         <Graph smoothing="0"  backColor="#ffffff"  foreColor="#000000"  heatMapStatParameter="GFP-A"  type="Pseudocolor"  fast="1" >
                           <Axis dimension="x"  name="GFP-A"  label=""  auto="auto" />
                           <Axis dimension="y"  name="SSC-A"  label=""  auto="auto" />
                           <GraphSettings level="5%"  smoothingHighResolution="1"  contourHighResolution="1"  histogramSmoothingCount="0"  graphResolution="256"  showOutliers="0"  drawLargeDots="0"  dotsToDraw="8000"  tint="le.chartfill.tinted.40"  lineWeight="le.lineweight.normal"  lineStyle="le.linestyle.solid" />
                           <GraphEnvironment showGrid="0"  showAxes="tnlTNL"  showGates="1"  showFreqOnPlots="1"  showGateNameOnPlots="1"  showMedians="0"  showUncomped="0"  addEventParam="0"  lastYAxisName="" >
                             <TextTraits font="SansSerif"  size="11"  name="Labels"  style="plain"  color="#000000"  background="#00ffffff"  just="left" />
                             <TextTraits font="SansSerif"  size="11"  name="LayoutGates"  style="plain"  color="#000000"  background="#00ffffff"  just="left" />
                             <TextTraits font="SansSerif"  size="9"  name="Numbers"  style="plain"  color="#000000"  background="#00ffffff"  just="left" />
                             <TextTraits font="SansSerif"  size="9"  name="Legend"  style="plain"  color="#000000"  background="#00ffffff"  just="left" />
                             <WindowPosition x="620"  y="23"  width="390"  height="582"  displayed="1"  panelState="---" />
                           </GraphEnvironment>
                         </Graph>
                         <Gate gating:id="ID1058252970"  gating:parent_id="ID388450683" >
                           <gating:EllipsoidGate eventsInside="1"  annoOffsetX="1"  annoOffsetY="-62"  tint="#000000"  isTinted="0"  lineWeight="Normal"  userDefined="1"  gating:distance="50.92012945175601" >
                             <gating:dimension>
                               <data-type:fcs-dimension data-type:name="GFP-A" />
                             </gating:dimension>
                             <gating:dimension>
                               <data-type:fcs-dimension data-type:name="SSC-A" />
                             </gating:dimension>
                             <gating:foci>
                               <gating:vertex>
                                 <gating:coordinate data-type:value="63.145580929" />
                                 <gating:coordinate data-type:value="70.6395232251" />
                               </gating:vertex>
                               <gating:vertex>
                                 <gating:coordinate data-type:value="64.854419071" />
                                 <gating:coordinate data-type:value="113.3604767749" />
                               </gating:vertex>
                             </gating:foci>
                             <gating:edge>
                               <gating:vertex>
                                 <gating:coordinate data-type:value="65" />
                                 <gating:coordinate data-type:value="117" />
                               </gating:vertex>
                               <gating:vertex>
                                 <gating:coordinate data-type:value="63" />
                                 <gating:coordinate data-type:value="67" />
                               </gating:vertex>
                               <gating:vertex>
                                 <gating:coordinate data-type:value="77" />
                                 <gating:coordinate data-type:value="92" />
                               </gating:vertex>
                               <gating:vertex>
                                 <gating:coordinate data-type:value="51" />
                                 <gating:coordinate data-type:value="92" />
                               </gating:vertex>
                             </gating:edge>
                           </gating:EllipsoidGate>
                         </Gate>
                       </Population>
                     </Subpopulations>
                   </Population>
                 </Subpopulations>
               </Population>
               <Population name="NIR-A+"  annotation=""  owningGroup=""  expanded="0"  sortPriority="10"  count="8560" >
                 <Graph smoothing="0"  backColor="#ffffff"  foreColor="#000000"  type="Histogram"  fast="1" >
                   <Axis dimension="x"  name="NIR-A"  label=""  auto="auto" />
                   <Axis dimension="y"  name=""  label=""  auto="auto" />
                   <GraphSettings level="5%"  smoothingHighResolution="1"  contourHighResolution="1"  histogramSmoothingCount="0"  graphResolution="256"  showOutliers="0"  drawLargeDots="0"  dotsToDraw="8000" />
                   <GraphEnvironment showGrid="0"  showAxes="tnlTNL"  showGates="1"  showFreqOnPlots="1"  showGateNameOnPlots="1"  showMedians="0"  showUncomped="0"  addEventParam="0"  lastYAxisName="" >
                     <TextTraits font="SansSerif"  size="11"  name="Labels"  style="plain"  color="#000000"  background="#00ffffff"  just="left" />
                     <TextTraits font="SansSerif"  size="11"  name="LayoutGates"  style="plain"  color="#000000"  background="#00ffffff"  just="left" />
                     <TextTraits font="SansSerif"  size="9"  name="Numbers"  style="plain"  color="#000000"  background="#00ffffff"  just="left" />
                     <TextTraits font="SansSerif"  size="9"  name="Legend"  style="plain"  color="#000000"  background="#00ffffff"  just="left" />
                     <WindowPosition x="0"  y="0"  width="0"  height="0"  displayed="0"  panelState="" />
                   </GraphEnvironment>
                 </Graph>
                 <Gate gating:id="ID1817522526"  gating:parent_id="ID2092123324" >
                   <gating:RectangleGate eventsInside="1"  annoOffsetX="0"  annoOffsetY="-20"  tint="#228822"  isTinted="1"  lineWeight="Normal"  userDefined="0" >
                     <gating:dimension gating:min="-68.84097982600224"  gating:max="70.11776318366047"  yRatio="0.3" >
                       <data-type:fcs-dimension data-type:name="NIR-A" />
                     </gating:dimension>
                   </gating:RectangleGate>
                 </Gate>
               </Population>
             </Subpopulations>
           </Population>
         </Subpopulations>
       </SampleNode>
     </Sample>
     <Sample>
       <DataSet uri="file:/Volumes/Jalloh/2024_Inflammasome_Manuscript/DATA-and-Figures/DATA-and-Figures/DATA-used-in-figures-for-manuscript/Fig.3/FACS_iPSC-Microglia-infections/Compensation-tubes_AF647%20beads.fcs"  sampleID="8" />
       <Transformations>
         <transforms:linear transforms:minRange="0"  transforms:maxRange="262144"  gain="1" >
           <data-type:parameter data-type:name="FSC-A" />
         </transforms:linear>
         <transforms:linear transforms:minRange="0"  transforms:maxRange="262144"  gain="1" >
           <data-type:parameter data-type:name="FSC-H" />
         </transforms:linear>
         <transforms:linear transforms:minRange="0"  transforms:maxRange="262144"  gain="1" >
           <data-type:parameter data-type:name="FSC-W" />
         </transforms:linear>
         <transforms:linear transforms:minRange="0"  transforms:maxRange="262144"  gain="1" >
           <data-type:parameter data-type:name="SSC-A" />
         </transforms:linear>
         <transforms:linear transforms:minRange="0"  transforms:maxRange="262144"  gain="1" >
           <data-type:parameter data-type:name="SSC-H" />
         </transforms:linear>
         <transforms:linear transforms:minRange="0"  transforms:maxRange="262144"  gain="1" >
           <data-type:parameter data-type:name="SSC-W" />
         </transforms:linear>
         <transforms:biex transforms:length="256"  transforms:maxRange="262144"  transforms:neg="0"  transforms:width="-100"  transforms:pos="4.418539922" >
           <data-type:parameter data-type:name="GFP-A" />
         </transforms:biex>
         <transforms:biex transforms:length="256"  transforms:maxRange="262144"  transforms:neg="0"  transforms:width="-100"  transforms:pos="4.418539922" >
           <data-type:parameter data-type:name="Violet B-A" />
         </transforms:biex>
         <transforms:biex transforms:length="256"  transforms:maxRange="262144"  transforms:neg="0"  transforms:width="-100"  transforms:pos="4.418539922" >
           <data-type:parameter data-type:name="APC-A" />
         </transforms:biex>
         <transforms:biex transforms:length="256"  transforms:maxRange="262144"  transforms:neg="0"  transforms:width="-100"  transforms:pos="4.418539922" >
           <data-type:parameter data-type:name="NIR-A" />
         </transforms:biex>
         <transforms:linear transforms:minRange="0"  transforms:maxRange="24"  gain="0.0105101817" >
           <data-type:parameter data-type:name="Time" />
         </transforms:linear>
       </Transformations>
       <Keywords>
         <Keyword name="FJ_FCS_VERSION"  value="3" />
         <Keyword name="$BEGINANALYSIS"  value="0" />
         <Keyword name="$ENDANALYSIS"  value="0" />
         <Keyword name="$BEGINSTEXT"  value="0" />
         <Keyword name="$ENDSTEXT"  value="0" />
         <Keyword name="$BEGINDATA"  value="2370" />
         <Keyword name="$ENDDATA"  value="442369             " />
         <Keyword name="$FIL"  value="Compensation-tubes_AF647 beads.fcs" />
         <Keyword name="$SYS"  value="Windows XP 5.1" />
         <Keyword name="$TOT"  value="10000              " />
         <Keyword name="$PAR"  value="11" />
         <Keyword name="$MODE"  value="L" />
         <Keyword name="$BYTEORD"  value="4,3,2,1" />
         <Keyword name="$DATATYPE"  value="F" />
         <Keyword name="$NEXTDATA"  value="0" />
         <Keyword name="CREATOR"  value="BD FACSDiva Software Version 6.2" />
         <Keyword name="TUBE NAME"  value="AF647 beads" />
         <Keyword name="$SRC"  value="Compensation-tubes" />
         <Keyword name="EXPERIMENT NAME"  value="2021-04-29_SJ_Microglia" />
         <Keyword name="GUID"  value="b2d04e05-472f-4b5a-8b34-8a0483898aa2" />
         <Keyword name="$DATE"  value="29-APR-2021" />
         <Keyword name="$BTIM"  value="09:54:35" />
         <Keyword name="$ETIM"  value="09:54:59" />
         <Keyword name="$CYT"  value="LSRII" />
         <Keyword name="CYTNUM"  value="H48200053" />
         <Keyword name="WINDOW EXTENSION"  value="10.00" />
         <Keyword name="EXPORT USER NAME"  value="FCCFuser" />
         <Keyword name="EXPORT TIME"  value="29-APR-2021-10:00:40" />
         <Keyword name="$OP"  value="FCCFuser" />
         <Keyword name="FSC ASF"  value="0.78" />
         <Keyword name="AUTOBS"  value="TRUE" />
         <Keyword name="$INST"  value=" " />
         <Keyword name="LASER1NAME"  value="Blue" />
         <Keyword name="LASER1DELAY"  value="0.00" />
         <Keyword name="LASER1ASF"  value="0.93" />
         <Keyword name="LASER2NAME"  value="Violet" />
         <Keyword name="LASER2DELAY"  value="38.98" />
         <Keyword name="LASER2ASF"  value="1.06" />
         <Keyword name="LASER3NAME"  value="355 UV" />
         <Keyword name="LASER3DELAY"  value="75.81" />
         <Keyword name="LASER3ASF"  value="1.05" />
         <Keyword name="LASER4NAME"  value="Red" />
         <Keyword name="LASER4DELAY"  value="112.66" />
         <Keyword name="LASER4ASF"  value="0.74" />
         <Keyword name="LASER5NAME"  value="561 Yellow-Green" />
         <Keyword name="LASER5DELAY"  value="151.52" />
         <Keyword name="LASER5ASF"  value="0.80" />
         <Keyword name="$TIMESTEP"  value="0.01" />
         <Keyword name="SPILL"  value="4,GFP-A,Violet B-A,APC-A,NIR-A,1,0,0,0,0,1,0,0,0,0,1,0,0,0,0,1" />
         <Keyword name="APPLY COMPENSATION"  value="TRUE" />
         <Keyword name="THRESHOLD"  value="FSC,5000" />
         <Keyword name="$P1N"  value="FSC-A" />
         <Keyword name="$P1R"  value="262144" />
         <Keyword name="$P1B"  value="32" />
         <Keyword name="$P1E"  value="0,0" />
         <Keyword name="$P1V"  value="580" />
         <Keyword name="$P1G"  value="1.0" />
         <Keyword name="P1DISPLAY"  value="LIN" />
         <Keyword name="P1BS"  value="0" />
         <Keyword name="P1MS"  value="0" />
         <Keyword name="$P2N"  value="FSC-H" />
         <Keyword name="$P2R"  value="262144" />
         <Keyword name="$P2B"  value="32" />
         <Keyword name="$P2E"  value="0,0" />
         <Keyword name="$P2V"  value="580" />
         <Keyword name="$P2G"  value="1.0" />
         <Keyword name="P2DISPLAY"  value="LIN" />
         <Keyword name="P2BS"  value="0" />
         <Keyword name="P2MS"  value="0" />
         <Keyword name="$P3N"  value="FSC-W" />
         <Keyword name="$P3R"  value="262144" />
         <Keyword name="$P3B"  value="32" />
         <Keyword name="$P3E"  value="0,0" />
         <Keyword name="$P3V"  value="580" />
         <Keyword name="$P3G"  value="1.0" />
         <Keyword name="P3BS"  value="-1" />
         <Keyword name="P3MS"  value="0" />
         <Keyword name="$P4N"  value="SSC-A" />
         <Keyword name="$P4R"  value="262144" />
         <Keyword name="$P4B"  value="32" />
         <Keyword name="$P4E"  value="0,0" />
         <Keyword name="$P4V"  value="250" />
         <Keyword name="$P4G"  value="1.0" />
         <Keyword name="P4DISPLAY"  value="LIN" />
         <Keyword name="P4BS"  value="0" />
         <Keyword name="P4MS"  value="0" />
         <Keyword name="$P5N"  value="SSC-H" />
         <Keyword name="$P5R"  value="262144" />
         <Keyword name="$P5B"  value="32" />
         <Keyword name="$P5E"  value="0,0" />
         <Keyword name="$P5V"  value="250" />
         <Keyword name="$P5G"  value="1.0" />
         <Keyword name="P5DISPLAY"  value="LIN" />
         <Keyword name="P5BS"  value="0" />
         <Keyword name="P5MS"  value="0" />
         <Keyword name="$P6N"  value="SSC-W" />
         <Keyword name="$P6R"  value="262144" />
         <Keyword name="$P6B"  value="32" />
         <Keyword name="$P6E"  value="0,0" />
         <Keyword name="$P6V"  value="250" />
         <Keyword name="$P6G"  value="1.0" />
         <Keyword name="P6BS"  value="-1" />
         <Keyword name="P6MS"  value="0" />
         <Keyword name="$P7N"  value="GFP-A" />
         <Keyword name="$P7R"  value="262144" />
         <Keyword name="$P7B"  value="32" />
         <Keyword name="$P7E"  value="0,0" />
         <Keyword name="$P7V"  value="500" />
         <Keyword name="$P7G"  value="1.0" />
         <Keyword name="P7DISPLAY"  value="LOG" />
         <Keyword name="P7BS"  value="78" />
         <Keyword name="P7MS"  value="0" />
         <Keyword name="$P8N"  value="Violet B-A" />
         <Keyword name="$P8R"  value="262144" />
         <Keyword name="$P8B"  value="32" />
         <Keyword name="$P8E"  value="0,0" />
         <Keyword name="$P8V"  value="400" />
         <Keyword name="$P8G"  value="1.0" />
         <Keyword name="P8DISPLAY"  value="LOG" />
         <Keyword name="P8BS"  value="201" />
         <Keyword name="P8MS"  value="0" />
         <Keyword name="$P9N"  value="APC-A" />
         <Keyword name="$P9R"  value="262144" />
         <Keyword name="$P9B"  value="32" />
         <Keyword name="$P9E"  value="0,0" />
         <Keyword name="$P9V"  value="450" />
         <Keyword name="$P9G"  value="1.0" />
         <Keyword name="P9DISPLAY"  value="LOG" />
         <Keyword name="P9BS"  value="87" />
         <Keyword name="P9MS"  value="0" />
         <Keyword name="$P10N"  value="NIR-A" />
         <Keyword name="$P10R"  value="262144" />
         <Keyword name="$P10B"  value="32" />
         <Keyword name="$P10E"  value="0,0" />
         <Keyword name="$P10V"  value="320" />
         <Keyword name="$P10G"  value="1.0" />
         <Keyword name="P10DISPLAY"  value="LOG" />
         <Keyword name="P10BS"  value="51" />
         <Keyword name="P10MS"  value="0" />
         <Keyword name="$P11N"  value="Time" />
         <Keyword name="$P11R"  value="262144" />
         <Keyword name="$P11B"  value="32" />
         <Keyword name="$P11E"  value="0,0" />
         <Keyword name="$P11G"  value="0.01" />
         <Keyword name="P11BS"  value="0" />
         <Keyword name="P11MS"  value="0" />
         <Keyword name="CST SETUP STATUS"  value="SUCCESS" />
         <Keyword name="CST BEADS LOT ID"  value="81448" />
         <Keyword name="CYTOMETER CONFIG CREATE DATE"  value="11_13_2018 12:34:04 PM" />
         <Keyword name="CST SETUP DATE"  value="01_25_2021 01:41:30 PM" />
         <Keyword name="CST BASELINE DATE"  value="01_25_2021 01:36:39 PM" />
         <Keyword name="$P1S"  value="" />
         <Keyword name="$P2S"  value="" />
         <Keyword name="$P3S"  value="" />
         <Keyword name="$P4S"  value="" />
         <Keyword name="$P5S"  value="" />
         <Keyword name="$P6S"  value="" />
         <Keyword name="$P7S"  value="" />
         <Keyword name="$P8S"  value="" />
         <Keyword name="$P9S"  value="" />
         <Keyword name="$P10S"  value="" />
         <Keyword name="$P11S"  value="" />
         <Keyword name="FILENAME"  value="" />
       </Keywords>
       <SampleNode name="Compensation-tubes_AF647 beads.fcs"  annotation=""  owningGroup=""  expanded="0"  sortPriority="10"  count="10000"  sampleID="8" >
         <Graph smoothing="0"  backColor="#ffffff"  foreColor="#000000"  heatMapStatParameter="GFP-A"  type="Pseudocolor"  fast="1" >
           <Axis dimension="x"  name="FSC-A"  label=""  auto="auto" />
           <Axis dimension="y"  name="SSC-A"  label=""  auto="auto" />
           <GraphSettings level="5%"  smoothingHighResolution="1"  contourHighResolution="1"  histogramSmoothingCount="0"  graphResolution="256"  showOutliers="0"  drawLargeDots="0"  dotsToDraw="8000"  tint="le.chartfill.tinted.40"  lineWeight="le.lineweight.normal"  lineStyle="le.linestyle.solid" />
           <GraphEnvironment showGrid="0"  showAxes="tnlTNL"  showGates="1"  showFreqOnPlots="1"  showGateNameOnPlots="1"  showMedians="0"  showUncomped="0"  addEventParam="0"  lastYAxisName="" >
             <TextTraits font="SansSerif"  size="11"  name="Labels"  style="plain"  color="#000000"  background="#00ffffff"  just="left" />
             <TextTraits font="SansSerif"  size="11"  name="LayoutGates"  style="plain"  color="#000000"  background="#00ffffff"  just="left" />
             <TextTraits font="SansSerif"  size="9"  name="Numbers"  style="plain"  color="#000000"  background="#00ffffff"  just="left" />
             <TextTraits font="SansSerif"  size="9"  name="Legend"  style="plain"  color="#000000"  background="#00ffffff"  just="left" />
             <WindowPosition x="620"  y="23"  width="390"  height="582"  displayed="0"  panelState="---" />
           </GraphEnvironment>
         </Graph>
         <Subpopulations>
           <Population name="Beads"  annotation=""  owningGroup="Compensation"  expanded="0"  sortPriority="10"  count="8838" >
             <Graph smoothing="0"  backColor="#ffffff"  foreColor="#000000"  heatMapStatParameter="GFP-A"  type="Pseudocolor"  fast="1" >
               <Axis dimension="x"  name="FSC-H"  label=""  auto="auto" />
               <Axis dimension="y"  name="FSC-W"  label=""  auto="auto" />
               <GraphSettings level="5%"  smoothingHighResolution="1"  contourHighResolution="1"  histogramSmoothingCount="0"  graphResolution="256"  showOutliers="0"  drawLargeDots="0"  dotsToDraw="8000"  tint="le.chartfill.tinted.40"  lineWeight="le.lineweight.normal"  lineStyle="le.linestyle.solid" />
               <GraphEnvironment showGrid="0"  showAxes="tnlTNL"  showGates="1"  showFreqOnPlots="1"  showGateNameOnPlots="1"  showMedians="0"  showUncomped="0"  addEventParam="0"  lastYAxisName="" >
                 <TextTraits font="SansSerif"  size="11"  name="Labels"  style="plain"  color="#000000"  background="#00ffffff"  just="left" />
                 <TextTraits font="SansSerif"  size="11"  name="LayoutGates"  style="plain"  color="#000000"  background="#00ffffff"  just="left" />
                 <TextTraits font="SansSerif"  size="9"  name="Numbers"  style="plain"  color="#000000"  background="#00ffffff"  just="left" />
                 <TextTraits font="SansSerif"  size="9"  name="Legend"  style="plain"  color="#000000"  background="#00ffffff"  just="left" />
                 <WindowPosition x="620"  y="23"  width="390"  height="582"  displayed="0"  panelState="---" />
               </GraphEnvironment>
             </Graph>
             <Gate gating:id="ID1410265068" >
               <gating:EllipsoidGate eventsInside="1"  annoOffsetX="-7"  annoOffsetY="-74"  tint="#000000"  isTinted="1"  lineWeight="Normal"  userDefined="1"  gating:distance="52.58990891437677" >
                 <gating:dimension>
                   <data-type:fcs-dimension data-type:name="FSC-A" />
                 </gating:dimension>
                 <gating:dimension>
                   <data-type:fcs-dimension data-type:name="SSC-A" />
                 </gating:dimension>
                 <gating:foci>
                   <gating:vertex>
                     <gating:coordinate data-type:value="34.4928779599" />
                     <gating:coordinate data-type:value="113.7148385494" />
                   </gating:vertex>
                   <gating:vertex>
                     <gating:coordinate data-type:value="44.5071220401" />
                     <gating:coordinate data-type:value="67.2851614506" />
                   </gating:vertex>
                 </gating:foci>
                 <gating:edge>
                   <gating:vertex>
                     <gating:coordinate data-type:value="45" />
                     <gating:coordinate data-type:value="65" />
                   </gating:vertex>
                   <gating:vertex>
                     <gating:coordinate data-type:value="34" />
                     <gating:coordinate data-type:value="116" />
                   </gating:vertex>
                   <gating:vertex>
                     <gating:coordinate data-type:value="29" />
                     <gating:coordinate data-type:value="88" />
                   </gating:vertex>
                   <gating:vertex>
                     <gating:coordinate data-type:value="50" />
                     <gating:coordinate data-type:value="93" />
                   </gating:vertex>
                 </gating:edge>
               </gating:EllipsoidGate>
             </Gate>
             <Subpopulations>
               <Population name="APC-A+"  annotation=""  owningGroup=""  expanded="1"  sortPriority="10"  count="4315" >
                 <Graph smoothing="0"  backColor="#ffffff"  foreColor="#000000"  type="Histogram"  fast="1" >
                   <Axis dimension="x"  name="APC-A"  label=""  auto="auto" />
                   <Axis dimension="y"  name=""  label=""  auto="auto" />
                   <GraphSettings level="5%"  smoothingHighResolution="1"  contourHighResolution="1"  histogramSmoothingCount="0"  graphResolution="256"  showOutliers="0"  drawLargeDots="0"  dotsToDraw="8000" />
                   <GraphEnvironment showGrid="0"  showAxes="tnlTNL"  showGates="1"  showFreqOnPlots="1"  showGateNameOnPlots="1"  showMedians="0"  showUncomped="0"  addEventParam="0"  lastYAxisName="" >
                     <TextTraits font="SansSerif"  size="11"  name="Labels"  style="plain"  color="#000000"  background="#00ffffff"  just="left" />
                     <TextTraits font="SansSerif"  size="11"  name="LayoutGates"  style="plain"  color="#000000"  background="#00ffffff"  just="left" />
                     <TextTraits font="SansSerif"  size="9"  name="Numbers"  style="plain"  color="#000000"  background="#00ffffff"  just="left" />
                     <TextTraits font="SansSerif"  size="9"  name="Legend"  style="plain"  color="#000000"  background="#00ffffff"  just="left" />
                     <WindowPosition x="0"  y="0"  width="0"  height="0"  displayed="0"  panelState="" />
                   </GraphEnvironment>
                 </Graph>
                 <Gate gating:id="ID900688282"  gating:parent_id="ID1410265068" >
                   <gating:RectangleGate eventsInside="1"  annoOffsetX="0"  annoOffsetY="-20"  tint="#228822"  isTinted="1"  lineWeight="Normal"  userDefined="0" >
                     <gating:dimension gating:min="30444.59553266708"  gating:max="62026.73477070724"  yRatio="0.3" >
                       <data-type:fcs-dimension data-type:name="APC-A" />
                     </gating:dimension>
                   </gating:RectangleGate>
                 </Gate>
               </Population>
               <Population name="Beads_1"  annotation=""  owningGroup="Compensation"  expanded="0"  sortPriority="10"  count="8835" >
                 <Graph smoothing="0"  backColor="#ffffff"  foreColor="#000000"  heatMapStatParameter="GFP-A"  type="Pseudocolor"  fast="1" >
                   <Axis dimension="x"  name="SSC-H"  label=""  auto="auto" />
                   <Axis dimension="y"  name="SSC-W"  label=""  auto="auto" />
                   <GraphSettings level="5%"  smoothingHighResolution="1"  contourHighResolution="1"  histogramSmoothingCount="0"  graphResolution="256"  showOutliers="0"  drawLargeDots="0"  dotsToDraw="8000"  tint="le.chartfill.tinted.40"  lineWeight="le.lineweight.normal"  lineStyle="le.linestyle.solid" />
                   <GraphEnvironment showGrid="0"  showAxes="tnlTNL"  showGates="1"  showFreqOnPlots="1"  showGateNameOnPlots="1"  showMedians="0"  showUncomped="0"  addEventParam="0"  lastYAxisName="" >
                     <TextTraits font="SansSerif"  size="11"  name="Labels"  style="plain"  color="#000000"  background="#00ffffff"  just="left" />
                     <TextTraits font="SansSerif"  size="11"  name="LayoutGates"  style="plain"  color="#000000"  background="#00ffffff"  just="left" />
                     <TextTraits font="SansSerif"  size="9"  name="Numbers"  style="plain"  color="#000000"  background="#00ffffff"  just="left" />
[truncated: 176,183 more chars]
