# Supplementary material for: Expression of intron-containing HIV-1 RNA induces NLRP1 inflammasome activation in myeloid cells
Source: PLoS Biol. 2025 Sep 8;23(9):e3003320. doi: 10.1371/journal.pbio.3003320 (PMC12416851; doi:10.1371/journal.pbio.3003320)
Supplement: S3 Supplementary Data — (ZIP) [file pbio.3003320.s018.zip]

Archive with 3 entries (2 files):
- S3_Supplementary_data/
- S3_Supplementary_data/FigS3_A_IL-1beta_fold.csv
- S3_Supplementary_data/FigS3_B_IP-10_fold.csv
