# Supplementary material for: Expression of intron-containing HIV-1 RNA induces NLRP1 inflammasome activation in myeloid cells
Source: PLoS Biol. 2025 Sep 8;23(9):e3003320. doi: 10.1371/journal.pbio.3003320 (PMC12416851; doi:10.1371/journal.pbio.3003320)
Supplement: S4 Supplementary Data — (ZIP) [file pbio.3003320.s019.zip]

Archive with 26 entries (22 files):
- S4_Supplementary_data/
- S4_Supplementary_data/.DS_Store
- S4_Supplementary_data/FigS5_A_FLICA_FCS-files/
- S4_Supplementary_data/FigS5_A_FLICA_FCS-files/.DS_Store
- S4_Supplementary_data/FigS5_A_FLICA_FCS-files/2025-03-16_THP1-PMA_repeat_FLICA-staining.Expt
- S4_Supplementary_data/FigS5_A_FLICA_FCS-files/Cells_F20_S20_SB25@ForExperiment@ForTube.UST
- S4_Supplementary_data/FigS5_A_FLICA_FCS-files/Default Raw Worksheet.WTML
- S4_Supplementary_data/FigS5_A_FLICA_FCS-files/FigS5_A_FLICA.pdf
- S4_Supplementary_data/FigS5_A_FLICA_FCS-files/FigS5_A_FLICA_Analysis.wsp
- S4_Supplementary_data/FigS5_A_FLICA_FCS-files/FigS5_A_FLICA_gating.pdf
- S4_Supplementary_data/FigS5_A_FLICA_FCS-files/Raw/
- S4_Supplementary_data/FigS5_A_FLICA_FCS-files/Raw/BatchB_CS_In-Situ_stained/
- S4_Supplementary_data/FigS5_A_FLICA_FCS-files/Raw/BatchB_CS_In-Situ_stained/LPS+NGC.fcs
- S4_Supplementary_data/FigS5_A_FLICA_FCS-files/Raw/BatchB_CS_In-Situ_stained/Mock.fcs
- S4_Supplementary_data/FigS5_A_FLICA_FCS-files/Raw/BatchB_CS_In-Situ_stained/WT+EFV.fcs
- S4_Supplementary_data/FigS5_A_FLICA_FCS-files/Raw/BatchB_CS_In-Situ_stained/WT.fcs
- S4_Supplementary_data/FigS5_Bii_%FLICA+ve.csv
- S4_Supplementary_data/FigS5_Bi_%GFP+ve.csv
- S4_Supplementary_data/FigS5_C_%GFP.csv
- S4_Supplementary_data/FigS5_D_IL-1beta.csv
- S4_Supplementary_data/FigS5_E_LDH-Release.csv
- S4_Supplementary_data/FigS5_F_CARD8.pdf
- S4_Supplementary_data/FigS5_G_CARD8-NLRP1.pdf
- S4_Supplementary_data/FigS5_H_%GFP.csv
- S4_Supplementary_data/FigS5_I_IL-1beta_ELISA.csv
- S4_Supplementary_data/FigS5_J_LDH-Release.csv
