# Supplementary material for: Expression of intron-containing HIV-1 RNA induces NLRP1 inflammasome activation in myeloid cells
Source: PLoS Biol. 2025 Sep 8;23(9):e3003320. doi: 10.1371/journal.pbio.3003320 (PMC12416851; doi:10.1371/journal.pbio.3003320)
Supplement: S4 Supplementary Data — (ZIP) [file pbio.3003320.s019.zip › S4_Supplementary_data/FigS5_A_FLICA_FCS-files/2025-03-16_THP1-PMA_repeat_FLICA-staining.Expt]

<?xml version="1.0" encoding="utf-8"?><Experiment xmlns:i="http://www.w3.org/2001/XMLSchema-instance" z:Id="1" xmlns:z="http://schemas.microsoft.com/2003/10/Serialization/" xmlns="http://schemas.datacontract.org/2004/07/Rainbow.DataPersistence.Experiment"><Version xmlns="http://schemas.datacontract.org/2004/07/Rainbow">3010</Version><ExperimentData i:nil="true" /><Info z:Id="2"><Version xmlns="http://schemas.datacontract.org/2004/07/Rainbow">3010</Version><Id xmlns="http://schemas.datacontract.org/2004/07/Rainbow.DataPersistence">8f6dc0b3-bdf0-4606-ac6e-5129429388cd</Id><Name z:Id="3" xmlns="http://schemas.datacontract.org/2004/07/Rainbow.DataPersistence">2025-03-16_THP1-PMA_repeat_FLICA-staining</Name><CreatedBy z:Id="4" xmlns="http://schemas.datacontract.org/2004/07/Rainbow.DataPersistence">sjalloh</CreatedBy><CreationTime xmlns="http://schemas.datacontract.org/2004/07/Rainbow.DataPersistence">2025-03-16T20:29:01.6094894Z</CreationTime><CurrentUserId xmlns="http://schemas.datacontract.org/2004/07/Rainbow.DataPersistence">cd3c1e32-2825-4f46-8afd-ff38cb2c13f8</CurrentUserId><Description z:Id="5" xmlns="http://schemas.datacontract.org/2004/07/Rainbow.DataPersistence">eGFP-and-FLICA660</Description><IsCopyOfDefault xmlns="http://schemas.datacontract.org/2004/07/Rainbow.DataPersistence">false</IsCopyOfDefault><IsShared xmlns="http://schemas.datacontract.org/2004/07/Rainbow.DataPersistence">false</IsShared><IsUserDefined xmlns="http://schemas.datacontract.org/2004/07/Rainbow.DataPersistence">true</IsUserDefined><ModifiedTime xmlns="http://schemas.datacontract.org/2004/07/Rainbow.DataPersistence">2025-03-16T20:35:17.7994853Z</ModifiedTime><CurrentTubeId>00000000-0000-0000-0000-000000000000</CurrentTubeId><ExperimentDesc z:Id="6"><Version xmlns="http://schemas.datacontract.org/2004/07/Rainbow">3010</Version><AcquisitionTime>0</AcquisitionTime><EnableDoubleSITFlush>false</EnableDoubleSITFlush><EnableHightThroughput>false</EnableHightThroughput><EnablePlateLoaderStageTempreture>false</EnablePlateLoaderStageTempreture><EnableSITFlush>true</EnableSITFlush><EnableSampleRecovery>false</EnableSampleRecovery><EnableTubeSpecificUserSetting>false</EnableTubeSpecificUserSetting><EnableVolumetricAbsoluteCount>false</EnableVolumetricAbsoluteCount><MixSpeed>1500</MixSpeed><MixTime>1</MixTime><OpenedAnalysisDocIds xmlns:d4p1="http://schemas.microsoft.com/2003/10/Serialization/Arrays" z:Id="7" z:Size="1"><d4p1:guid>2e21fb34-5392-4a83-b00b-a78fb65b9658</d4p1:guid></OpenedAnalysisDocIds><PlateAcquisitionDirection>Row</PlateAcquisitionDirection><PremixTime>0</PremixTime><Reports xmlns:d4p1="http://schemas.datacontract.org/2004/07/Rainbow.Analysis" z:Id="8" z:Size="0" /><ShakeIntervalByTime>480</ShakeIntervalByTime><ShakeIntervalByWell>8</ShakeIntervalByWell><ShakeIntervalMode>Well</ShakeIntervalMode><ShakeSpeed>-2147483648</ShakeSpeed><ShakeTime>2</ShakeTime><SitFlushInterval>0</SitFlushInterval><SkipDataTime>0</SkipDataTime><StageTempreture>-1</StageTempreture><UserSettingReference xmlns:d4p1="http://schemas.datacontract.org/2004/07/Rainbow" z:Id="9"><d4p1:UserSettingID>c005bc36-7623-ef11-a261-c8cb9e5e6298</d4p1:UserSettingID><d4p1:UserSettingName z:Id="10">Cells_F20_S20_SB25</d4p1:UserSettingName></UserSettingReference><WashTime>10</WashTime><_ComputedParameters xmlns:d4p1="http://schemas.datacontract.org/2004/07/Rainbow" i:nil="true" /><_ComputedRawParameters xmlns:d4p1="http://schemas.datacontract.org/2004/07/Rainbow" i:nil="true" /><_Fluorochromes xmlns:d4p1="http://schemas.datacontract.org/2004/07/Rainbow.DataPersistence.Library" z:Id="11" z:Size="2"><d4p1:FluorochromeInfo z:Id="12"><Version xmlns="http://schemas.datacontract.org/2004/07/Rainbow">3010</Version><Id xmlns="http://schemas.datacontract.org/2004/07/Rainbow.DataPersistence">eda4fa62-ebab-ee11-a251-c8cb9e5e6298</Id><Name z:Id="13" xmlns="http://schemas.datacontract.org/2004/07/Rainbow.DataPersistence">AF660</Name><CreatedBy z:Id="14" xmlns="http://schemas.datacontract.org/2004/07/Rainbow.DataPersistence">Cytek</CreatedBy><CreationTime xmlns="http://schemas.datacontract.org/2004/07/Rainbow.DataPersistence">0001-01-01T05:00:00Z</CreationTime><CurrentUserId xmlns="http://schemas.datacontract.org/2004/07/Rainbow.DataPersistence">1ac1b656-533c-e711-8e5b-488ad23557ac</CurrentUserId><Description i:nil="true" xmlns="http://schemas.datacontract.org/2004/07/Rainbow.DataPersistence" /><IsCopyOfDefault xmlns="http://schemas.datacontract.org/2004/07/Rainbow.DataPersistence">false</IsCopyOfDefault><IsShared xmlns="http://schemas.datacontract.org/2004/07/Rainbow.DataPersistence">false</IsShared><IsUserDefined xmlns="http://schemas.datacontract.org/2004/07/Rainbow.DataPersistence">false</IsUserDefined><ModifiedTime xmlns="http://schemas.datacontract.org/2004/07/Rainbow.DataPersistence">0001-01-01T05:00:00Z</ModifiedTime></d4p1:FluorochromeInfo><d4p1:FluorochromeInfo z:Id="15"><Version xmlns="http://schemas.datacontract.org/2004/07/Rainbow">3010</Version><Id xmlns="http://schemas.datacontract.org/2004/07/Rainbow.DataPersistence">65a5fa62-ebab-ee11-a251-c8cb9e5e6298</Id><Name z:Id="16" xmlns="http://schemas.datacontract.org/2004/07/Rainbow.DataPersistence">GFP</Name><CreatedBy z:Id="17" xmlns="http://schemas.datacontract.org/2004/07/Rainbow.DataPersistence">Cytek</CreatedBy><CreationTime xmlns="http://schemas.datacontract.org/2004/07/Rainbow.DataPersistence">0001-01-01T05:00:00Z</CreationTime><CurrentUserId xmlns="http://schemas.datacontract.org/2004/07/Rainbow.DataPersistence">c6f1d959-9643-40b2-88db-8dd91b0a8b6f</CurrentUserId><Description i:nil="true" xmlns="http://schemas.datacontract.org/2004/07/Rainbow.DataPersistence" /><IsCopyOfDefault xmlns="http://schemas.datacontract.org/2004/07/Rainbow.DataPersistence">false</IsCopyOfDefault><IsShared xmlns="http://schemas.datacontract.org/2004/07/Rainbow.DataPersistence">false</IsShared><IsUserDefined xmlns="http://schemas.datacontract.org/2004/07/Rainbow.DataPersistence">false</IsUserDefined><ModifiedTime xmlns="http://schemas.datacontract.org/2004/07/Rainbow.DataPersistence">0001-01-01T05:00:00Z</ModifiedTime></d4p1:FluorochromeInfo></_Fluorochromes><_LiveUnmix>true</_LiveUnmix><_Populations xmlns:d4p1="http://schemas.datacontract.org/2004/07/Rainbow.Analysis" z:Id="18" z:Size="0" /><_RefSetupResult xmlns:d4p1="http://schemas.datacontract.org/2004/07/Rainbow.Setup" i:nil="true" /><_UnmixingScheme>Standard</_UnmixingScheme><_UseAutoFluorescenceAsFluorescentTag>false</_UseAutoFluorescenceAsFluorescentTag></ExperimentDesc><IsTemplate>false</IsTemplate><Plates z:Id="19" z:Size="0" /><Specimens z:Id="20" z:Size="4"><SpecimenInfo z:Id="21"><Version xmlns="http://schemas.datacontract.org/2004/07/Rainbow">3010</Version><Id xmlns="http://schemas.datacontract.org/2004/07/Rainbow.DataPersistence">f52a3ce9-e121-41c3-9f29-4738dcb76e56</Id><Name z:Id="22" xmlns="http://schemas.datacontract.org/2004/07/Rainbow.DataPersistence">BatchA_IH_LIFTED_stained</Name><CreatedBy i:nil="true" xmlns="http://schemas.datacontract.org/2004/07/Rainbow.DataPersistence" /><CreationTime xmlns="http://schemas.datacontract.org/2004/07/Rainbow.DataPersistence">2025-03-16T20:30:54.1629396Z</CreationTime><CurrentUserId xmlns="http://schemas.datacontract.org/2004/07/Rainbow.DataPersistence">00000000-0000-0000-0000-000000000000</CurrentUserId><Description i:nil="true" xmlns="http://schemas.datacontract.org/2004/07/Rainbow.DataPersistence" /><IsCopyOfDefault xmlns="http://schemas.datacontract.org/2004/07/Rainbow.DataPersistence">false</IsCopyOfDefault><IsShared xmlns="http://schemas.datacontract.org/2004/07/Rainbow.DataPersistence">false</IsShared><IsUserDefined xmlns="http://schemas.datacontract.org/2004/07/Rainbow.DataPersistence">false</IsUserDefined><ModifiedTime xmlns="http://schemas.datacontract.org/2004/07/Rainbow.DataPersistence">2025-03-16T20:35:17.7994853Z</ModifiedTime><AcquisitionTime>-1.7976931348623157E+308</AcquisitionTime><ColorIndex>0</ColorIndex><DisplayOrder>0</DisplayOrder><EnableHightThroughput i:nil="true" /><EnableSITFlush i:nil="true" /><EnableSampleRecovery i:nil="true" /><EnableVolumetricAbsoluteCount i:nil="true" /><Experiment z:Ref="2" i:nil="true" /><ExperimentId i:nil="true" /><MixSpeed>-1.7976931348623157E+308</MixSpeed><MixTime>-1.7976931348623157E+308</MixTime><PlateAcquisitionDirection>NotSpecified</PlateAcquisitionDirection><PlateId>00000000-0000-0000-0000-000000000000</PlateId><PremixTime>-2147483648</PremixTime><ShakeIntervalMode>NotSpecified</ShakeIntervalMode><ShakeSpeed>-2147483648</ShakeSpeed><ShakeTime>-2147483648</ShakeTime><ShakerTimeInterval>60</ShakerTimeInterval><ShakerWellFrequency>4</ShakerWellFrequency><ShowTubes>false</ShowTubes><SkipDataTime>-1.7976931348623157E+308</SkipDataTime><StageTempreture>-1.7976931348623157E+308</StageTempreture><Tubes z:Id="23" z:Size="5"><TubeInfo z:Id="24"><Version xmlns="http://schemas.datacontract.org/2004/07/Rainbow">3010</Version><Id xmlns="http://schemas.datacontract.org/2004/07/Rainbow.DataPersistence">1ddccbf0-a1a0-4dcf-a5af-e239b8164e87</Id><Name z:Id="25" xmlns="http://schemas.datacontract.org/2004/07/Rainbow.DataPersistence">Mock</Name><CreatedBy i:nil="true" xmlns="http://schemas.datacontract.org/2004/07/Rainbow.DataPersistence" /><CreationTime xmlns="http://schemas.datacontract.org/2004/07/Rainbow.DataPersistence">2025-03-16T20:30:54.1740435Z</CreationTime><CurrentUserId xmlns="http://schemas.datacontract.org/2004/07/Rainbow.DataPersistence">00000000-0000-0000-0000-000000000000</CurrentUserId><Description i:nil="true" xmlns="http://schemas.datacontract.org/2004/07/Rainbow.DataPersistence" /><IsCopyOfDefault xmlns="http://schemas.datacontract.org/2004/07/Rainbow.DataPersistence">false</IsCopyOfDefault><IsShared xmlns="http://schemas.datacontract.org/2004/07/Rainbow.DataPersistence">false</IsShared><IsUserDefined xmlns="http://schemas.datacontract.org/2004/07/Rainbow.DataPersistence">false</IsUserDefined><ModifiedTime xmlns="http://schemas.datacontract.org/2004/07/Rainbow.DataPersistence">2025-03-16T20:35:17.7994853Z</ModifiedTime><DisplayOrder>0</DisplayOrder><Error>Clogged</Error><Experiment i:nil="true" /><ExperimentId i:nil="true" /><FcsFiles xmlns:d7p1="http://schemas.datacontract.org/2004/07/Rainbow.DataPersistence" z:Id="26" z:Size="1"><d7p1:FcsInfo z:Id="27"><Version xmlns="http://schemas.datacontract.org/2004/07/Rainbow">3010</Version><d7p1:Id>005cef2c-453d-4dab-a69f-770f5a2becec</d7p1:Id><d7p1:Name i:nil="true" /><d7p1:CreatedBy i:nil="true" /><d7p1:CreationTime>2025-03-16T21:54:05.4676509Z</d7p1:CreationTime><d7p1:CurrentUserId>00000000-0000-0000-0000-000000000000</d7p1:CurrentUserId><d7p1:Description z:Ref="25" i:nil="true" /><d7p1:IsCopyOfDefault>false</d7p1:IsCopyOfDefault><d7p1:IsShared>false</d7p1:IsShared><d7p1:IsUserDefined>false</d7p1:IsUserDefined><d7p1:ModifiedTime>2025-03-16T21:54:05.4676509Z</d7p1:ModifiedTime><d7p1:FcsDataType>OriginalSpectral</d7p1:FcsDataType><d7p1:Path z:Id="28">C:\CytekbioExport\FcsFiles\Experiments\sjalloh\2025-03-16_THP1-PMA_repeat_FLICA-staining\Raw\BatchA_IH_LIFTED_stained\Mock.fcs</d7p1:Path><d7p1:Status>0</d7p1:Status><d7p1:Tube z:Ref="24" i:nil="true" /><d7p1:TubeId i:nil="true" /></d7p1:FcsInfo></FcsFiles><NumberOfStorageEvents>60800</NumberOfStorageEvents><SampleId i:nil="true" /><Specimen z:Ref="21" i:nil="true" /><SpecimenId i:nil="true" /><TubeDesc xmlns:d7p1="http://schemas.datacontract.org/2004/07/Rainbow" z:Id="29"><d7p1:Version>3010</d7p1:Version><d7p1:AcquisitionTime>-1.7976931348623157E+308</d7p1:AcquisitionTime><d7p1:DisplayOrder>0</d7p1:DisplayOrder><d7p1:MixSpeed>-1.7976931348623157E+308</d7p1:MixSpeed><d7p1:MixTime>-1.7976931348623157E+308</d7p1:MixTime><d7p1:NameOfSeparateUnstained i:nil="true" /><d7p1:PlateId>00000000-0000-0000-0000-000000000000</d7p1:PlateId><d7p1:PlatePositionIndex>0</d7p1:PlatePositionIndex><d7p1:SkipDataTime>-1.7976931348623157E+308</d7p1:SkipDataTime><d7p1:StageTempreture>-1.7976931348623157E+308</d7p1:StageTempreture><d7p1:TubeScaleSettings i:nil="true" /><d7p1:UnmixingScheme>Standard</d7p1:UnmixingScheme><d7p1:WashTime>-1.7976931348623157E+308</d7p1:WashTime><d7p1:_AssociatedWorksheetID>2e21fb34-5392-4a83-b00b-a78fb65b9658</d7p1:_AssociatedWorksheetID><d7p1:_AssociatedWorksheetName z:Id="30">Default Raw Worksheet</d7p1:_AssociatedWorksheetName><d7p1:_ComputedRawParameterMeasurements xmlns:d8p1="http://schemas.microsoft.com/2003/10/Serialization/Arrays" i:nil="true" /><d7p1:_ComputedUnmixParameterMeasurements xmlns:d8p1="http://schemas.microsoft.com/2003/10/Serialization/Arrays" i:nil="true" /><d7p1:_ControlGateSettings xmlns:d8p1="http://schemas.datacontract.org/2004/07/Rainbow.Setup" i:nil="true" /><d7p1:_DateTimeAcquired>0001-01-01T00:00:00</d7p1:_DateTimeAcquired><d7p1:_EnableCompensation>false</d7p1:_EnableCompensation><d7p1:_ID>1ddccbf0-a1a0-4dcf-a5af-e239b8164e87</d7p1:_ID><d7p1:_Keywords xmlns:d8p1="http://schemas.microsoft.com/2003/10/Serialization/Arrays" z:Id="31" z:Size="0" /><d7p1:_LabeledFluorochromes z:Id="32" z:Size="2"><d7p1:LabeledFluorochrome z:Id="33"><d7p1:_Fluorochrome z:Id="34">GFP</d7p1:_Fluorochrome><d7p1:_Label z:Id="35"></d7p1:_Label><d7p1:_LotID z:Ref="35" i:nil="true" /></d7p1:LabeledFluorochrome><d7p1:LabeledFluorochrome z:Id="36"><d7p1:_Fluorochrome z:Id="37">AF660</d7p1:_Fluorochrome><d7p1:_Label z:Ref="35" i:nil="true" /><d7p1:_LotID z:Ref="35" i:nil="true" /></d7p1:LabeledFluorochrome></d7p1:_LabeledFluorochromes><d7p1:_Name z:Id="38">Mock</d7p1:_Name><d7p1:_SampleID i:nil="true" /><d7p1:_StoppingRulesDesc z:Id="39"><d7p1:_CountAndVolume>true</d7p1:_CountAndVolume><d7p1:_GateStoppingRuleDesc z:Id="40"><d7p1:_GateDescAndCount z:Id="41"><d7p1:_minEventCount>10000</d7p1:_minEventCount><d7p1:_stoppingGate z:Id="42" i:type="d7p1:PolygonGateDesc"><d7p1:_AliasName i:nil="true" /><d7p1:_Bound xmlns:d12p1="http://schemas.datacontract.org/2004/07/System.Windows"><d12p1:_height>1.0872300279062348</d12p1:_height><d12p1:_width>1.4549958525032702</d12p1:_width><d12p1:_x>-0.033782872436727153</d12p1:_x><d12p1:_y>-0.049686819236999691</d12p1:_y></d7p1:_Bound><d7p1:_CreationOrder>2</d7p1:_CreationOrder><d7p1:_DataSource xmlns:d12p1="http://schemas.datacontract.org/2004/07/Rainbow.Analysis" z:Id="43"><d12p1:_DataSourceId>0b39b2df-2a15-46b1-a283-8349be4a27a8</d12p1:_DataSourceId><d12p1:_FullName i:nil="true" /><d12p1:_Id>532c908d-84a6-431f-84cf-60c0ecfacfef</d12p1:_Id><d12p1:_IsDerived>false</d12p1:_IsDerived><d12p1:_IsStatic>false</d12p1:_IsStatic><d12p1:_Name z:Id="44">Default</d12p1:_Name><d12p1:_OriginId>00000000-0000-0000-0000-000000000000</d12p1:_OriginId><d12p1:_TubeId>c2fd88b6-f8aa-499f-851e-78f95efcb043</d12p1:_TubeId></d7p1:_DataSource><d7p1:_DeltaHorizontal>-0.21006309303059445</d7p1:_DeltaHorizontal><d7p1:_DeltaVertical>-0.31232180528388231</d7p1:_DeltaVertical><d7p1:_GateColor>4279834992</d7p1:_GateColor><d7p1:_GateParameters z:Id="45" z:Size="2"><d7p1:Parameter z:Id="46"><d7p1:_Fluorochrome z:Id="47">FSC</d7p1:_Fluorochrome><d7p1:_Group i:nil="true" /><d7p1:_IsScatter>true</d7p1:_IsScatter><d7p1:_Label i:nil="true" /><d7p1:_ParameterType i:nil="true" /><d7p1:_SignalType>65</d7p1:_SignalType></d7p1:Parameter><d7p1:Parameter z:Id="48"><d7p1:_Fluorochrome z:Id="49">SSC</d7p1:_Fluorochrome><d7p1:_Group i:nil="true" /><d7p1:_IsScatter>true</d7p1:_IsScatter><d7p1:_Label i:nil="true" /><d7p1:_ParameterType i:nil="true" /><d7p1:_SignalType>65</d7p1:_SignalType></d7p1:Parameter></d7p1:_GateParameters><d7p1:_Id>96427dcd-a0f4-4363-b97d-062f1f054785</d7p1:_Id><d7p1:_IncludeCount>true</d7p1:_IncludeCount><d7p1:_IncludePercentParent>true</d7p1:_IncludePercentParent><d7p1:_Name z:Id="50">P1</d7p1:_Name><d7p1:_ParameterScales z:Id="51" z:Size="2"><d7p1:Scale>Linear</d7p1:Scale><d7p1:Scale>Linear</d7p1:Scale></d7p1:_ParameterScales><d7p1:_Vertices xmlns:d12p1="http://schemas.datacontract.org/2004/07/System.Windows" z:Id="52" z:Size="8"><d12p1:Point><d12p1:_x>0.1304197865770681</d12p1:_x><d12p1:_y>-0.049686819236999691</d12p1:_y></d12p1:Point><d12p1:Point><d12p1:_x>0.64084833095403748</d12p1:_x><d12p1:_y>-0.042347086139655987</d12p1:_y></d12p1:Point><d12p1:Point><d12p1:_x>1.3626694163289537</d12p1:_x><d12p1:_y>0.30306800481002616</d12p1:_y></d12p1:Point><d12p1:Point><d12p1:_x>1.4212129800665432</d12p1:_x><d12p1:_y>0.721757944094071</d12p1:_y></d12p1:Point><d12p1:Point><d12p1:_x>1.2694200888186109</d12p1:_x><d12p1:_y>1.008451707795414</d12p1:_y></d12p1:Point><d12p1:Point><d12p1:_x>0.7269242483966678</d12p1:_x><d12p1:_y>1.0375432086692351</d12p1:_y></d12p1:Point><d12p1:Point><d12p1:_x>0.27680857481933563</d12p1:_x><d12p1:_y>0.89885877515397472</d12p1:_y></d12p1:Point><d12p1:Point><d12p1:_x>-0.033782872436727153</d12p1:_x><d12p1:_y>0.52074742031696242</d12p1:_y></d12p1:Point></d7p1:_Vertices><d7p1:_VisualResolution xmlns:d12p1="http://schemas.datacontract.org/2004/07/System.Windows"><d12p1:_height>15420.235294117592</d12p1:_height><d12p1:_width>15420.235294117647</d12p1:_width></d7p1:_VisualResolution><d7p1:_XRValue>-1000</d7p1:_XRValue><d7p1:_YRValue>-1000</d7p1:_YRValue><d7p1:_gateOutlineColor>4278190080</d7p1:_gateOutlineColor><d7p1:_lineWeight z:Id="53">Normal</d7p1:_lineWeight><d7p1:_SubGates z:Id="54" z:Size="11"><d7p1:GateDesc z:Id="55" i:type="d7p1:RectGateDesc"><d7p1:_AliasName i:nil="true" /><d7p1:_Bound xmlns:d14p1="http://schemas.datacontract.org/2004/07/System.Windows"><d14p1:_height>1.3971158643907744</d14p1:_height><d14p1:_width>1.3971158643907744</d14p1:_width><d14p1:_x>0.21800454160815508</d14p1:_x><d14p1:_y>-0.32095718015209906</d14p1:_y></d7p1:_Bound><d7p1:_CreationOrder>4213417</d7p1:_CreationOrder><d7p1:_DataSource xmlns:d14p1="http://schemas.datacontract.org/2004/07/Rainbow.Analysis" z:Ref="43" i:nil="true" /><d7p1:_DeltaHorizontal>-0.17853560682046093</d7p1:_DeltaHorizontal><d7p1:_DeltaVertical>-0.45737211634904712</d7p1:_DeltaVertical><d7p1:_GateColor>4294901760</d7p1:_GateColor><d7p1:_GateParameters z:Id="56" z:Size="2"><d7p1:Parameter z:Id="57"><d7p1:_Fluorochrome z:Id="58">B1</d7p1:_Fluorochrome><d7p1:_Group i:nil="true" /><d7p1:_IsScatter>false</d7p1:_IsScatter><d7p1:_Label i:nil="true" /><d7p1:_ParameterType i:nil="true" /><d7p1:_SignalType>65</d7p1:_SignalType></d7p1:Parameter><d7p1:Parameter z:Id="59"><d7p1:_Fluorochrome z:Id="60">SSC</d7p1:_Fluorochrome><d7p1:_Group i:nil="true" /><d7p1:_IsScatter>true</d7p1:_IsScatter><d7p1:_Label i:nil="true" /><d7p1:_ParameterType i:nil="true" /><d7p1:_SignalType>65</d7p1:_SignalType></d7p1:Parameter></d7p1:_GateParameters><d7p1:_Id>a4fd5bbc-74fb-4215-b267-ebcbf39685f5</d7p1:_Id><d7p1:_IncludeCount>true</d7p1:_IncludeCount><d7p1:_IncludePercentParent>true</d7p1:_IncludePercentParent><d7p1:_Name z:Id="61">P2</d7p1:_Name><d7p1:_ParameterScales z:Id="62" z:Size="2"><d7p1:Scale>Biexponential</d7p1:Scale><d7p1:Scale>Linear</d7p1:Scale></d7p1:_ParameterScales><d7p1:_Vertices xmlns:d14p1="http://schemas.datacontract.org/2004/07/System.Windows" z:Id="63" z:Size="4"><d14p1:Point><d14p1:_x>0.31373075848390131</d14p1:_x><d14p1:_y>0.73055557583505126</d14p1:_y></d14p1:Point><d14p1:Point><d14p1:_x>1.5193941891231832</d14p1:_x><d14p1:_y>0.73055557583505126</d14p1:_y></d14p1:Point><d14p1:Point><d14p1:_x>1.5193941891231832</d14p1:_x><d14p1:_y>0.024645928251524951</d14p1:_y></d14p1:Point><d14p1:Point><d14p1:_x>0.31373075848390131</d14p1:_x><d14p1:_y>0.024645928251524951</d14p1:_y></d14p1:Point></d7p1:_Vertices><d7p1:_VisualResolution xmlns:d14p1="http://schemas.datacontract.org/2004/07/System.Windows"><d14p1:_height>11037.378375723492</d14p1:_height><d14p1:_width>0.011841822312058535</d14p1:_width></d7p1:_VisualResolution><d7p1:_XRValue>-1000</d7p1:_XRValue><d7p1:_YRValue>-1000</d7p1:_YRValue><d7p1:_gateOutlineColor>4278190080</d7p1:_gateOutlineColor><d7p1:_lineWeight z:Id="64">Normal</d7p1:_lineWeight><d7p1:_SubGates z:Id="65" z:Size="0" /><d7p1:_Center xmlns:d14p1="http://schemas.datacontract.org/2004/07/System.Windows"><d14p1:_x>0.91656247380354228</d14p1:_x><d14p1:_y>0.37760075204328813</d14p1:_y></d7p1:_Center><d7p1:_RotatingAngle>180</d7p1:_RotatingAngle><d7p1:_WidthHeight xmlns:d14p1="http://schemas.datacontract.org/2004/07/System.Windows"><d14p1:_height>0.70590964758352637</d14p1:_height><d14p1:_width>1.2056634306392819</d14p1:_width></d7p1:_WidthHeight></d7p1:GateDesc><d7p1:GateDesc z:Id="66" i:type="d7p1:QuadGateDesc"><d7p1:_AliasName i:nil="true" /><d7p1:_Bound xmlns:d14p1="http://schemas.datacontract.org/2004/07/System.Windows"><d14p1:_height>0.0025316455696201834</d14p1:_height><d14p1:_width>0.0025316455696201834</d14p1:_width><d14p1:_x>0.22768120322353774</d14p1:_x><d14p1:_y>0.44000947684975938</d14p1:_y></d7p1:_Bound><d7p1:_CreationOrder>4213514</d7p1:_CreationOrder><d7p1:_DataSource xmlns:d14p1="http://schemas.datacontract.org/2004/07/Rainbow.Analysis" z:Ref="43" i:nil="true" /><d7p1:_DeltaHorizontal>NaN</d7p1:_DeltaHorizontal><d7p1:_DeltaVertical>NaN</d7p1:_DeltaVertical><d7p1:_GateColor>4278190080</d7p1:_GateColor><d7p1:_GateParameters z:Id="67" z:Size="2"><d7p1:Parameter z:Id="68"><d7p1:_Fluorochrome z:Id="69">B1</d7p1:_Fluorochrome><d7p1:_Group i:nil="true" /><d7p1:_IsScatter>false</d7p1:_IsScatter><d7p1:_Label i:nil="true" /><d7p1:_ParameterType i:nil="true" /><d7p1:_SignalType>65</d7p1:_SignalType></d7p1:Parameter><d7p1:Parameter z:Id="70"><d7p1:_Fluorochrome z:Id="71">R2</d7p1:_Fluorochrome><d7p1:_Group i:nil="true" /><d7p1:_IsScatter>false</d7p1:_IsScatter><d7p1:_Label i:nil="true" /><d7p1:_ParameterType i:nil="true" /><d7p1:_SignalType>65</d7p1:_SignalType></d7p1:Parameter></d7p1:_GateParameters><d7p1:_Id>08ca16db-7936-43a1-8c0f-db64f3a275c9</d7p1:_Id><d7p1:_IncludeCount>false</d7p1:_IncludeCount><d7p1:_IncludePercentParent>false</d7p1:_IncludePercentParent><d7p1:_Name z:Id="72">Q1</d7p1:_Name><d7p1:_ParameterScales z:Id="73" z:Size="2"><d7p1:Scale>Biexponential</d7p1:Scale><d7p1:Scale>Biexponential</d7p1:Scale></d7p1:_ParameterScales><d7p1:_Vertices xmlns:d14p1="http://schemas.datacontract.org/2004/07/System.Windows" z:Id="74" z:Size="2"><d14p1:Point><d14p1:_x>0.2302128487931579</d14p1:_x><d14p1:_y>0.44127529963456946</d14p1:_y></d14p1:Point><d14p1:Point><d14p1:_x>0.22768120322353771</d14p1:_x><d14p1:_y>0.44127529963456946</d14p1:_y></d14p1:Point></d7p1:_Vertices><d7p1:_VisualResolution xmlns:d14p1="http://schemas.datacontract.org/2004/07/System.Windows"><d14p1:_height>0.013677811550151908</d14p1:_height><d14p1:_width>0.013677811550151976</d14p1:_width></d7p1:_VisualResolution><d7p1:_XRValue>-1000</d7p1:_XRValue><d7p1:_YRValue>-1000</d7p1:_YRValue><d7p1:_gateOutlineColor>4278190080</d7p1:_gateOutlineColor><d7p1:_lineWeight z:Id="75">Normal</d7p1:_lineWeight><d7p1:_SubGates z:Id="76" z:Size="0" /><d7p1:_LowerLeftGate z:Id="77"><d7p1:_AliasName i:nil="true" /><d7p1:_Bound xmlns:d15p1="http://schemas.datacontract.org/2004/07/System.Windows"><d15p1:_height>0</d15p1:_height><d15p1:_width>0</d15p1:_width><d15p1:_x>0</d15p1:_x><d15p1:_y>0</d15p1:_y></d7p1:_Bound><d7p1:_CreationOrder>4213517</d7p1:_CreationOrder><d7p1:_DataSource xmlns:d15p1="http://schemas.datacontract.org/2004/07/Rainbow.Analysis" z:Ref="43" i:nil="true" /><d7p1:_DeltaHorizontal>NaN</d7p1:_DeltaHorizontal><d7p1:_DeltaVertical>NaN</d7p1:_DeltaVertical><d7p1:_GateColor>16777215</d7p1:_GateColor><d7p1:_GateParameters z:Id="78" z:Size="2"><d7p1:Parameter z:Id="79"><d7p1:_Fluorochrome z:Id="80">B1</d7p1:_Fluorochrome><d7p1:_Group i:nil="true" /><d7p1:_IsScatter>false</d7p1:_IsScatter><d7p1:_Label i:nil="true" /><d7p1:_ParameterType i:nil="true" /><d7p1:_SignalType>65</d7p1:_SignalType></d7p1:Parameter><d7p1:Parameter z:Id="81"><d7p1:_Fluorochrome z:Id="82">R2</d7p1:_Fluorochrome><d7p1:_Group i:nil="true" /><d7p1:_IsScatter>false</d7p1:_IsScatter><d7p1:_Label i:nil="true" /><d7p1:_ParameterType i:nil="true" /><d7p1:_SignalType>65</d7p1:_SignalType></d7p1:Parameter></d7p1:_GateParameters><d7p1:_Id>92b51b83-0fbc-4612-b2f8-c5eaf23df5ec</d7p1:_Id><d7p1:_IncludeCount>false</d7p1:_IncludeCount><d7p1:_IncludePercentParent>true</d7p1:_IncludePercentParent><d7p1:_Name z:Id="83">Q1-R3</d7p1:_Name><d7p1:_ParameterScales z:Id="84" z:Size="2"><d7p1:Scale>Biexponential</d7p1:Scale><d7p1:Scale>Biexponential</d7p1:Scale></d7p1:_ParameterScales><d7p1:_Vertices xmlns:d15p1="http://schemas.datacontract.org/2004/07/System.Windows" i:nil="true" /><d7p1:_VisualResolution xmlns:d15p1="http://schemas.datacontract.org/2004/07/System.Windows" i:nil="true" /><d7p1:_XRValue>0</d7p1:_XRValue><d7p1:_YRValue>0</d7p1:_YRValue><d7p1:_gateOutlineColor>4278190080</d7p1:_gateOutlineColor><d7p1:_lineWeight z:Ref="75" i:nil="true" /><d7p1:_SubGates z:Id="85" z:Size="0" /></d7p1:_LowerLeftGate><d7p1:_LowerRightGate z:Id="86"><d7p1:_AliasName i:nil="true" /><d7p1:_Bound xmlns:d15p1="http://schemas.datacontract.org/2004/07/System.Windows"><d15p1:_height>0</d15p1:_height><d15p1:_width>0</d15p1:_width><d15p1:_x>0</d15p1:_x><d15p1:_y>0</d15p1:_y></d7p1:_Bound><d7p1:_CreationOrder>4213518</d7p1:_CreationOrder><d7p1:_DataSource xmlns:d15p1="http://schemas.datacontract.org/2004/07/Rainbow.Analysis" z:Ref="43" i:nil="true" /><d7p1:_DeltaHorizontal>NaN</d7p1:_DeltaHorizontal><d7p1:_DeltaVertical>NaN</d7p1:_DeltaVertical><d7p1:_GateColor>16777215</d7p1:_GateColor><d7p1:_GateParameters z:Id="87" z:Size="2"><d7p1:Parameter z:Id="88"><d7p1:_Fluorochrome z:Id="89">B1</d7p1:_Fluorochrome><d7p1:_Group i:nil="true" /><d7p1:_IsScatter>false</d7p1:_IsScatter><d7p1:_Label i:nil="true" /><d7p1:_ParameterType i:nil="true" /><d7p1:_SignalType>65</d7p1:_SignalType></d7p1:Parameter><d7p1:Parameter z:Id="90"><d7p1:_Fluorochrome z:Id="91">R2</d7p1:_Fluorochrome><d7p1:_Group i:nil="true" /><d7p1:_IsScatter>false</d7p1:_IsScatter><d7p1:_Label i:nil="true" /><d7p1:_ParameterType i:nil="true" /><d7p1:_SignalType>65</d7p1:_SignalType></d7p1:Parameter></d7p1:_GateParameters><d7p1:_Id>255de097-15c4-4802-b8be-532557871d01</d7p1:_Id><d7p1:_IncludeCount>false</d7p1:_IncludeCount><d7p1:_IncludePercentParent>true</d7p1:_IncludePercentParent><d7p1:_Name z:Id="92">Q1-R4</d7p1:_Name><d7p1:_ParameterScales z:Id="93" z:Size="2"><d7p1:Scale>Biexponential</d7p1:Scale><d7p1:Scale>Biexponential</d7p1:Scale></d7p1:_ParameterScales><d7p1:_Vertices xmlns:d15p1="http://schemas.datacontract.org/2004/07/System.Windows" i:nil="true" /><d7p1:_VisualResolution xmlns:d15p1="http://schemas.datacontract.org/2004/07/System.Windows" i:nil="true" /><d7p1:_XRValue>0</d7p1:_XRValue><d7p1:_YRValue>0</d7p1:_YRValue><d7p1:_gateOutlineColor>4278190080</d7p1:_gateOutlineColor><d7p1:_lineWeight z:Ref="75" i:nil="true" /><d7p1:_SubGates z:Id="94" z:Size="0" /></d7p1:_LowerRightGate><d7p1:_UpperLeftGate z:Id="95"><d7p1:_AliasName i:nil="true" /><d7p1:_Bound xmlns:d15p1="http://schemas.datacontract.org/2004/07/System.Windows"><d15p1:_height>0</d15p1:_height><d15p1:_width>0</d15p1:_width><d15p1:_x>0</d15p1:_x><d15p1:_y>0</d15p1:_y></d7p1:_Bound><d7p1:_CreationOrder>4213515</d7p1:_CreationOrder><d7p1:_DataSource xmlns:d15p1="http://schemas.datacontract.org/2004/07/Rainbow.Analysis" z:Ref="43" i:nil="true" /><d7p1:_DeltaHorizontal>0</d7p1:_DeltaHorizontal><d7p1:_DeltaVertical>0</d7p1:_DeltaVertical><d7p1:_GateColor>16777215</d7p1:_GateColor><d7p1:_GateParameters z:Id="96" z:Size="2"><d7p1:Parameter z:Id="97"><d7p1:_Fluorochrome z:Id="98">B1</d7p1:_Fluorochrome><d7p1:_Group i:nil="true" /><d7p1:_IsScatter>false</d7p1:_IsScatter><d7p1:_Label i:nil="true" /><d7p1:_ParameterType i:nil="true" /><d7p1:_SignalType>65</d7p1:_SignalType></d7p1:Parameter><d7p1:Parameter z:Id="99"><d7p1:_Fluorochrome z:Id="100">R2</d7p1:_Fluorochrome><d7p1:_Group i:nil="true" /><d7p1:_IsScatter>false</d7p1:_IsScatter><d7p1:_Label i:nil="true" /><d7p1:_ParameterType i:nil="true" /><d7p1:_SignalType>65</d7p1:_SignalType></d7p1:Parameter></d7p1:_GateParameters><d7p1:_Id>77286895-19c4-4b03-8faf-976899f7f882</d7p1:_Id><d7p1:_IncludeCount>false</d7p1:_IncludeCount><d7p1:_IncludePercentParent>true</d7p1:_IncludePercentParent><d7p1:_Name z:Id="101">Q1-R1</d7p1:_Name><d7p1:_ParameterScales z:Id="102" z:Size="2"><d7p1:Scale>Biexponential</d7p1:Scale><d7p1:Scale>Biexponential</d7p1:Scale></d7p1:_ParameterScales><d7p1:_Vertices xmlns:d15p1="http://schemas.datacontract.org/2004/07/System.Windows" i:nil="true" /><d7p1:_VisualResolution xmlns:d15p1="http://schemas.datacontract.org/2004/07/System.Windows" i:nil="true" /><d7p1:_XRValue>0</d7p1:_XRValue><d7p1:_YRValue>0</d7p1:_YRValue><d7p1:_gateOutlineColor>4278190080</d7p1:_gateOutlineColor><d7p1:_lineWeight z:Ref="75" i:nil="true" /><d7p1:_SubGates z:Id="103" z:Size="0" /></d7p1:_UpperLeftGate><d7p1:_UpperRightGate z:Id="104"><d7p1:_AliasName i:nil="true" /><d7p1:_Bound xmlns:d15p1="http://schemas.datacontract.org/2004/07/System.Windows"><d15p1:_height>0</d15p1:_height><d15p1:_width>0</d15p1:_width><d15p1:_x>0</d15p1:_x><d15p1:_y>0</d15p1:_y></d7p1:_Bound><d7p1:_CreationOrder>4213516</d7p1:_CreationOrder><d7p1:_DataSource xmlns:d15p1="http://schemas.datacontract.org/2004/07/Rainbow.Analysis" z:Ref="43" i:nil="true" /><d7p1:_DeltaHorizontal>NaN</d7p1:_DeltaHorizontal><d7p1:_DeltaVertical>NaN</d7p1:_DeltaVertical><d7p1:_GateColor>16777215</d7p1:_GateColor><d7p1:_GateParameters z:Id="105" z:Size="2"><d7p1:Parameter z:Id="106"><d7p1:_Fluorochrome z:Id="107">B1</d7p1:_Fluorochrome><d7p1:_Group i:nil="true" /><d7p1:_IsScatter>false</d7p1:_IsScatter><d7p1:_Label i:nil="true" /><d7p1:_ParameterType i:nil="true" /><d7p1:_SignalType>65</d7p1:_SignalType></d7p1:Parameter><d7p1:Parameter z:Id="108"><d7p1:_Fluorochrome z:Id="109">R2</d7p1:_Fluorochrome><d7p1:_Group i:nil="true" /><d7p1:_IsScatter>false</d7p1:_IsScatter><d7p1:_Label i:nil="true" /><d7p1:_ParameterType i:nil="true" /><d7p1:_SignalType>65</d7p1:_SignalType></d7p1:Parameter></d7p1:_GateParameters><d7p1:_Id>9f2088ad-2911-41bf-9ce2-a036de241185</d7p1:_Id><d7p1:_IncludeCount>false</d7p1:_IncludeCount><d7p1:_IncludePercentParent>true</d7p1:_IncludePercentParent><d7p1:_Name z:Id="110">Q1-R2</d7p1:_Name><d7p1:_ParameterScales z:Id="111" z:Size="2"><d7p1:Scale>Biexponential</d7p1:Scale><d7p1:Scale>Biexponential</d7p1:Scale></d7p1:_ParameterScales><d7p1:_Vertices xmlns:d15p1="http://schemas.datacontract.org/2004/07/System.Windows" i:nil="true" /><d7p1:_VisualResolution xmlns:d15p1="http://schemas.datacontract.org/2004/07/System.Windows" i:nil="true" /><d7p1:_XRValue>0</d7p1:_XRValue><d7p1:_YRValue>0</d7p1:_YRValue><d7p1:_gateOutlineColor>4278190080</d7p1:_gateOutlineColor><d7p1:_lineWeight z:Ref="75" i:nil="true" /><d7p1:_SubGates z:Id="112" z:Size="0" /></d7p1:_UpperRightGate><d7p1:_names xmlns:d14p1="http://schemas.microsoft.com/2003/10/Serialization/Arrays" z:Id="113" z:Size="4"><d14p1:string z:Ref="101" i:nil="true" /><d14p1:string z:Ref="110" i:nil="true" /><d14p1:string z:Ref="83" i:nil="true" /><d14p1:string z:Ref="92" i:nil="true" /></d7p1:_names></d7p1:GateDesc><d7p1:GateDesc z:Id="114" i:type="d7p1:RectGateDesc"><d7p1:_AliasName i:nil="true" /><d7p1:_Bound xmlns:d14p1="http://schemas.datacontract.org/2004/07/System.Windows"><d14p1:_height>0.71847045992905545</d14p1:_height><d14p1:_width>0.71847045992905545</d14p1:_width><d14p1:_x>0.23157793824859407</d14p1:_x><d14p1:_y>-0.018443026024981268</d14p1:_y></d7p1:_Bound><d7p1:_CreationOrder>4213519</d7p1:_CreationOrder><d7p1:_DataSource xmlns:d14p1="http://schemas.datacontract.org/2004/07/Rainbow.Analysis" z:Ref="43" i:nil="true" /><d7p1:_DeltaHorizontal>-0.0058208193912622878</d7p1:_DeltaHorizontal><d7p1:_DeltaVertical>-0.40745735738835992</d7p1:_DeltaVertical><d7p1:_GateColor>4278222848</d7p1:_GateColor><d7p1:_GateParameters z:Id="115" z:Size="2"><d7p1:Parameter z:Id="116"><d7p1:_Fluorochrome z:Id="117">V7</d7p1:_Fluorochrome><d7p1:_Group i:nil="true" /><d7p1:_IsScatter>false</d7p1:_IsScatter><d7p1:_Label i:nil="true" /><d7p1:_ParameterType i:nil="true" /><d7p1:_SignalType>65</d7p1:_SignalType></d7p1:Parameter><d7p1:Parameter z:Id="118"><d7p1:_Fluorochrome z:Id="119">SSC</d7p1:_Fluorochrome><d7p1:_Group i:nil="true" /><d7p1:_IsScatter>true</d7p1:_IsScatter><d7p1:_Label i:nil="true" /><d7p1:_ParameterType i:nil="true" /><d7p1:_SignalType>65</d7p1:_SignalType></d7p1:Parameter></d7p1:_GateParameters><d7p1:_Id>5090d757-e506-4b7e-a399-b0698a9a86f7</d7p1:_Id><d7p1:_IncludeCount>false</d7p1:_IncludeCount><d7p1:_IncludePercentParent>true</d7p1:_IncludePercentParent><d7p1:_Name z:Id="120">P4</d7p1:_Name><d7p1:_ParameterScales z:Id="121" z:Size="2"><d7p1:Scale>Biexponential</d7p1:Scale><d7p1:Scale>Linear</d7p1:Scale></d7p1:_ParameterScales><d7p1:_Vertices xmlns:d14p1="http://schemas.datacontract.org/2004/07/System.Windows" z:Id="122" z:Size="4"><d14p1:Point><d14p1:_x>0.26921289684587824</d14p1:_x><d14p1:_y>0.50086473719926106</d14p1:_y></d14p1:Point><d14p1:Point><d14p1:_x>0.91241343958036536</d14p1:_x><d14p1:_y>0.50086473719926106</d14p1:_y></d14p1:Point><d14p1:Point><d14p1:_x>0.91241343958036536</d14p1:_x><d14p1:_y>0.18071967067983186</d14p1:_y></d14p1:Point><d14p1:Point><d14p1:_x>0.26921289684587824</d14p1:_x><d14p1:_y>0.18071967067983186</d14p1:_y></d14p1:Point></d7p1:_Vertices><d7p1:_VisualResolution xmlns:d14p1="http://schemas.datacontract.org/2004/07/System.Windows"><d14p1:_height>12192.744186046533</d14p1:_height><d14p1:_width>0.01308139534883721</d14p1:_width></d7p1:_VisualResolution><d7p1:_XRValue>-1000</d7p1:_XRValue><d7p1:_YRValue>-1000</d7p1:_YRValue><d7p1:_gateOutlineColor>4278190080</d7p1:_gateOutlineColor><d7p1:_lineWeight z:Ref="75" i:nil="true" /><d7p1:_SubGates z:Id="123" z:Size="2"><d7p1:GateDesc z:Id="124" i:type="d7p1:QuadGateDesc"><d7p1:_AliasName i:nil="true" /><d7p1:_Bound xmlns:d16p1="http://schemas.datacontract.org/2004/07/System.Windows"><d16p1:_height>0</d16p1:_height><d16p1:_width>0</d16p1:_width><d16p1:_x>0.41377656861665524</d16p1:_x><d16p1:_y>0.77523248124527355</d16p1:_y></d7p1:_Bound><d7p1:_CreationOrder>4213520</d7p1:_CreationOrder><d7p1:_DataSource xmlns:d16p1="http://schemas.datacontract.org/2004/07/Rainbow.Analysis" z:Ref="43" i:nil="true" /><d7p1:_DeltaHorizontal>NaN</d7p1:_DeltaHorizontal><d7p1:_DeltaVertical>NaN</d7p1:_DeltaVertical><d7p1:_GateColor>4278190080</d7p1:_GateColor><d7p1:_GateParameters z:Id="125" z:Size="2"><d7p1:Parameter z:Id="126"><d7p1:_Fluorochrome z:Id="127">B1</d7p1:_Fluorochrome><d7p1:_Group i:nil="true" /><d7p1:_IsScatter>false</d7p1:_IsScatter><d7p1:_Label i:nil="true" /><d7p1:_ParameterType i:nil="true" /><d7p1:_SignalType>65</d7p1:_SignalType></d7p1:Parameter><d7p1:Parameter z:Id="128"><d7p1:_Fluorochrome z:Id="129">R2</d7p1:_Fluorochrome><d7p1:_Group i:nil="true" /><d7p1:_IsScatter>false</d7p1:_IsScatter><d7p1:_Label i:nil="true" /><d7p1:_ParameterType i:nil="true" /><d7p1:_SignalType>65</d7p1:_SignalType></d7p1:Parameter></d7p1:_GateParameters><d7p1:_Id>47987e84-1bcf-4f88-aa55-35408b8081b4</d7p1:_Id><d7p1:_IncludeCount>false</d7p1:_IncludeCount><d7p1:_IncludePercentParent>false</d7p1:_IncludePercentParent><d7p1:_Name z:Id="130">Q2</d7p1:_Name><d7p1:_ParameterScales z:Id="131" z:Size="2"><d7p1:Scale>Biexponential</d7p1:Scale><d7p1:Scale>Biexponential</d7p1:Scale></d7p1:_ParameterScales><d7p1:_Vertices xmlns:d16p1="http://schemas.datacontract.org/2004/07/System.Windows" z:Id="132" z:Size="1"><d16p1:Point><d16p1:_x>0.41377656861665524</d16p1:_x><d16p1:_y>0.77523248124527355</d16p1:_y></d16p1:Point></d7p1:_Vertices><d7p1:_VisualResolution xmlns:d16p1="http://schemas.datacontract.org/2004/07/System.Windows"><d16p1:_height>0.011493793572684652</d16p1:_height><d16p1:_width>0.011493793572684869</d16p1:_width></d7p1:_VisualResolution><d7p1:_XRValue>-1000</d7p1:_XRValue><d7p1:_YRValue>-1000</d7p1:_YRValue><d7p1:_gateOutlineColor>4278190080</d7p1:_gateOutlineColor><d7p1:_lineWeight z:Ref="75" i:nil="true" /><d7p1:_SubGates z:Id="133" z:Size="0" /><d7p1:_LowerLeftGate z:Id="134"><d7p1:_AliasName i:nil="true" /><d7p1:_Bound xmlns:d17p1="http://schemas.datacontract.org/2004/07/System.Windows"><d17p1:_height>0</d17p1:_height><d17p1:_width>0</d17p1:_width><d17p1:_x>0</d17p1:_x><d17p1:_y>0</d17p1:_y></d7p1:_Bound><d7p1:_CreationOrder>4213523</d7p1:_CreationOrder><d7p1:_DataSource xmlns:d17p1="http://schemas.datacontract.org/2004/07/Rainbow.Analysis" z:Ref="43" i:nil="true" /><d7p1:_DeltaHorizontal>NaN</d7p1:_DeltaHorizontal><d7p1:_DeltaVertical>NaN</d7p1:_DeltaVertical><d7p1:_GateColor>16777215</d7p1:_GateColor><d7p1:_GateParameters z:Id="135" z:Size="2"><d7p1:Parameter z:Id="136"><d7p1:_Fluorochrome z:Id="137">B1</d7p1:_Fluorochrome><d7p1:_Group i:nil="true" /><d7p1:_IsScatter>false</d7p1:_IsScatter><d7p1:_Label i:nil="true" /><d7p1:_ParameterType i:nil="true" /><d7p1:_SignalType>65</d7p1:_SignalType></d7p1:Parameter><d7p1:Parameter z:Id="138"><d7p1:_Fluorochrome z:Id="139">R2</d7p1:_Fluorochrome><d7p1:_Group i:nil="true" /><d7p1:_IsScatter>false</d7p1:_IsScatter><d7p1:_Label i:nil="true" /><d7p1:_ParameterType i:nil="true" /><d7p1:_SignalType>65</d7p1:_SignalType></d7p1:Parameter></d7p1:_GateParameters><d7p1:_Id>988ef7fe-2279-4bdf-b72b-6436172360e5</d7p1:_Id><d7p1:_IncludeCount>false</d7p1:_IncludeCount><d7p1:_IncludePercentParent>true</d7p1:_IncludePercentParent><d7p1:_Name z:Id="140">Q2-R3</d7p1:_Name><d7p1:_ParameterScales z:Id="141" z:Size="2"><d7p1:Scale>Biexponential</d7p1:Scale><d7p1:Scale>Biexponential</d7p1:Scale></d7p1:_ParameterScales><d7p1:_Vertices xmlns:d17p1="http://schemas.datacontract.org/2004/07/System.Windows" i:nil="true" /><d7p1:_VisualResolution xmlns:d17p1="http://schemas.datacontract.org/2004/07/System.Windows" i:nil="true" /><d7p1:_XRValue>0</d7p1:_XRValue><d7p1:_YRValue>0</d7p1:_YRValue><d7p1:_gateOutlineColor>4278190080</d7p1:_gateOutlineColor><d7p1:_lineWeight z:Ref="75" i:nil="true" /><d7p1:_SubGates z:Id="142" z:Size="0" /></d7p1:_LowerLeftGate><d7p1:_LowerRightGate z:Id="143"><d7p1:_AliasName i:nil="true" /><d7p1:_Bound xmlns:d17p1="http://schemas.datacontract.org/2004/07/System.Windows"><d17p1:_height>0</d17p1:_height><d17p1:_width>0</d17p1:_width><d17p1:_x>0</d17p1:_x><d17p1:_y>0</d17p1:_y></d7p1:_Bound><d7p1:_CreationOrder>4213524</d7p1:_CreationOrder><d7p1:_DataSource xmlns:d17p1="http://schemas.datacontract.org/2004/07/Rainbow.Analysis" z:Ref="43" i:nil="true" /><d7p1:_DeltaHorizontal>NaN</d7p1:_DeltaHorizontal><d7p1:_DeltaVertical>NaN</d7p1:_DeltaVertical><d7p1:_GateColor>16777215</d7p1:_GateColor><d7p1:_GateParameters z:Id="144" z:Size="2"><d7p1:Parameter z:Id="145"><d7p1:_Fluorochrome z:Id="146">B1</d7p1:_Fluorochrome><d7p1:_Group i:nil="true" /><d7p1:_IsScatter>false</d7p1:_IsScatter><d7p1:_Label i:nil="true" /><d7p1:_ParameterType i:nil="true" /><d7p1:_SignalType>65</d7p1:_SignalType></d7p1:Parameter><d7p1:Parameter z:Id="147"><d7p1:_Fluorochrome z:Id="148">R2</d7p1:_Fluorochrome><d7p1:_Group i:nil="true" /><d7p1:_IsScatter>false</d7p1:_IsScatter><d7p1:_Label i:nil="true" /><d7p1:_ParameterType i:nil="true" /><d7p1:_SignalType>65</d7p1:_SignalType></d7p1:Parameter></d7p1:_GateParameters><d7p1:_Id>ee357036-2fac-40e0-85b7-616b01d39e57</d7p1:_Id><d7p1:_IncludeCount>false</d7p1:_IncludeCount><d7p1:_IncludePercentParent>true</d7p1:_IncludePercentParent><d7p1:_Name z:Id="149">Q2-R4</d7p1:_Name><d7p1:_ParameterScales z:Id="150" z:Size="2"><d7p1:Scale>Biexponential</d7p1:Scale><d7p1:Scale>Biexponential</d7p1:Scale></d7p1:_ParameterScales><d7p1:_Vertices xmlns:d17p1="http://schemas.datacontract.org/2004/07/System.Windows" i:nil="true" /><d7p1:_VisualResolution xmlns:d17p1="http://schemas.datacontract.org/2004/07/System.Windows" i:nil="true" /><d7p1:_XRValue>0</d7p1:_XRValue><d7p1:_YRValue>0</d7p1:_YRValue><d7p1:_gateOutlineColor>4278190080</d7p1:_gateOutlineColor><d7p1:_lineWeight z:Ref="75" i:nil="true" /><d7p1:_SubGates z:Id="151" z:Size="0" /></d7p1:_LowerRightGate><d7p1:_UpperLeftGate z:Id="152"><d7p1:_AliasName i:nil="true" /><d7p1:_Bound xmlns:d17p1="http://schemas.datacontract.org/2004/07/System.Windows"><d17p1:_height>0</d17p1:_height><d17p1:_width>0</d17p1:_width><d17p1:_x>0</d17p1:_x><d17p1:_y>0</d17p1:_y></d7p1:_Bound><d7p1:_CreationOrder>4213521</d7p1:_CreationOrder><d7p1:_DataSource xmlns:d17p1="http://schemas.datacontract.org/2004/07/Rainbow.Analysis" z:Ref="43" i:nil="true" /><d7p1:_DeltaHorizontal>NaN</d7p1:_DeltaHorizontal><d7p1:_DeltaVertical>NaN</d7p1:_DeltaVertical><d7p1:_GateColor>16777215</d7p1:_GateColor><d7p1:_GateParameters z:Id="153" z:Size="2"><d7p1:Parameter z:Id="154"><d7p1:_Fluorochrome z:Id="155">B1</d7p1:_Fluorochrome><d7p1:_Group i:nil="true" /><d7p1:_IsScatter>false</d7p1:_IsScatter><d7p1:_Label i:nil="true" /><d7p1:_ParameterType i:nil="true" /><d7p1:_SignalType>65</d7p1:_SignalType></d7p1:Parameter><d7p1:Parameter z:Id="156"><d7p1:_Fluorochrome z:Id="157">R2</d7p1:_Fluorochrome><d7p1:_Group i:nil="true" /><d7p1:_IsScatter>false</d7p1:_IsScatter><d7p1:_Label i:nil="true" /><d7p1:_ParameterType i:nil="true" /><d7p1:_SignalType>65</d7p1:_SignalType></d7p1:Parameter></d7p1:_GateParameters><d7p1:_Id>8d619765-901f-4269-8792-7b7ed2dcf6d9</d7p1:_Id><d7p1:_IncludeCount>false</d7p1:_IncludeCount><d7p1:_IncludePercentParent>true</d7p1:_IncludePercentParent><d7p1:_Name z:Id="158">Q2-R1</d7p1:_Name><d7p1:_ParameterScales z:Id="159" z:Size="2"><d7p1:Scale>Biexponential</d7p1:Scale><d7p1:Scale>Biexponential</d7p1:Scale></d7p1:_ParameterScales><d7p1:_Vertices xmlns:d17p1="http://schemas.datacontract.org/2004/07/System.Windows" i:nil="true" /><d7p1:_VisualResolution xmlns:d17p1="http://schemas.datacontract.org/2004/07/System.Windows" i:nil="true" /><d7p1:_XRValue>0</d7p1:_XRValue><d7p1:_YRValue>0</d7p1:_YRValue><d7p1:_gateOutlineColor>4278190080</d7p1:_gateOutlineColor><d7p1:_lineWeight z:Ref="75" i:nil="true" /><d7p1:_SubGates z:Id="160" z:Size="0" /></d7p1:_UpperLeftGate><d7p1:_UpperRightGate z:Id="161"><d7p1:_AliasName i:nil="true" /><d7p1:_Bound xmlns:d17p1="http://schemas.datacontract.org/2004/07/System.Windows"><d17p1:_height>0</d17p1:_height><d17p1:_width>0</d17p1:_width><d17p1:_x>0</d17p1:_x><d17p1:_y>0</d17p1:_y></d7p1:_Bound><d7p1:_CreationOrder>4213522</d7p1:_CreationOrder><d7p1:_DataSource xmlns:d17p1="http://schemas.datacontract.org/2004/07/Rainbow.Analysis" z:Ref="43" i:nil="true" /><d7p1:_DeltaHorizontal>-0.20952759986946276</d7p1:_DeltaHorizontal><d7p1:_DeltaVertical>0</d7p1:_DeltaVertical><d7p1:_GateColor>16777215</d7p1:_GateColor><d7p1:_GateParameters z:Id="162" z:Size="2"><d7p1:Parameter z:Id="163"><d7p1:_Fluorochrome z:Id="164">B1</d7p1:_Fluorochrome><d7p1:_Group i:nil="true" /><d7p1:_IsScatter>false</d7p1:_IsScatter><d7p1:_Label i:nil="true" /><d7p1:_ParameterType i:nil="true" /><d7p1:_SignalType>65</d7p1:_SignalType></d7p1:Parameter><d7p1:Parameter z:Id="165"><d7p1:_Fluorochrome z:Id="166">R2</d7p1:_Fluorochrome><d7p1:_Group i:nil="true" /><d7p1:_IsScatter>false</d7p1:_IsScatter><d7p1:_Label i:nil="true" /><d7p1:_ParameterType i:nil="true" /><d7p1:_SignalType>65</d7p1:_SignalType></d7p1:Parameter></d7p1:_GateParameters><d7p1:_Id>6a10f2ea-07cc-4b94-a2e1-aa847c82609f</d7p1:_Id><d7p1:_IncludeCount>false</d7p1:_IncludeCount><d7p1:_IncludePercentParent>true</d7p1:_IncludePercentParent><d7p1:_Name z:Id="167">Q2-R2</d7p1:_Name><d7p1:_ParameterScales z:Id="168" z:Size="2"><d7p1:Scale>Biexponential</d7p1:Scale><d7p1:Scale>Biexponential</d7p1:Scale></d7p1:_ParameterScales><d7p1:_Vertices xmlns:d17p1="http://schemas.datacontract.org/2004/07/System.Windows" i:nil="true" /><d7p1:_VisualResolution xmlns:d17p1="http://schemas.datacontract.org/2004/07/System.Windows" i:nil="true" /><d7p1:_XRValue>0</d7p1:_XRValue><d7p1:_YRValue>0</d7p1:_YRValue><d7p1:_gateOutlineColor>4278190080</d7p1:_gateOutlineColor><d7p1:_lineWeight z:Ref="75" i:nil="true" /><d7p1:_SubGates z:Id="169" z:Size="0" /></d7p1:_UpperRightGate><d7p1:_names xmlns:d16p1="http://schemas.microsoft.com/2003/10/Serialization/Arrays" z:Id="170" z:Size="4"><d16p1:string z:Ref="158" i:nil="true" /><d16p1:string z:Ref="167" i:nil="true" /><d16p1:string z:Ref="140" i:nil="true" /><d16p1:string z:Ref="149" i:nil="true" /></d7p1:_names></d7p1:GateDesc><d7p1:GateDesc z:Id="171" i:type="d7p1:RectGateDesc"><d7p1:_AliasName i:nil="true" /><d7p1:_Bound xmlns:d16p1="http://schemas.datacontract.org/2004/07/System.Windows"><d16p1:_height>1.1163852469913669</d16p1:_height><d16p1:_width>1.1163852469913669</d16p1:_width><d16p1:_x>0.30402204855764536</d16p1:_x><d16p1:_y>-0.20240812400878749</d16p1:_y></d7p1:_Bound><d7p1:_CreationOrder>4213525</d7p1:_CreationOrder><d7p1:_DataSource xmlns:d16p1="http://schemas.datacontract.org/2004/07/Rainbow.Analysis" z:Ref="43" i:nil="true" /><d7p1:_DeltaHorizontal>-0.13974305867963166</d7p1:_DeltaHorizontal><d7p1:_DeltaVertical>-0.40246000899733947</d7p1:_DeltaVertical><d7p1:_GateColor>4286578816</d7p1:_GateColor><d7p1:_GateParameters z:Id="172" z:Size="2"><d7p1:Parameter z:Id="173"><d7p1:_Fluorochrome z:Id="174">B1</d7p1:_Fluorochrome><d7p1:_Group i:nil="true" /><d7p1:_IsScatter>false</d7p1:_IsScatter><d7p1:_Label i:nil="true" /><d7p1:_ParameterType i:nil="true" /><d7p1:_SignalType>65</d7p1:_SignalType></d7p1:Parameter><d7p1:Parameter z:Id="175"><d7p1:_Fluorochrome z:Id="176">SSC</d7p1:_Fluorochrome><d7p1:_Group i:nil="true" /><d7p1:_IsScatter>true</d7p1:_IsScatter><d7p1:_Label i:nil="true" /><d7p1:_ParameterType i:nil="true" /><d7p1:_SignalType>65</d7p1:_SignalType></d7p1:Parameter></d7p1:_GateParameters><d7p1:_Id>d2c92013-d8ea-4391-8388-4464128e9115</d7p1:_Id><d7p1:_IncludeCount>false</d7p1:_IncludeCount><d7p1:_IncludePercentParent>true</d7p1:_IncludePercentParent><d7p1:_Name z:Id="177">P5</d7p1:_Name><d7p1:_ParameterScales z:Id="178" z:Size="2"><d7p1:Scale>Biexponential</d7p1:Scale><d7p1:Scale>Linear</d7p1:Scale></d7p1:_ParameterScales><d7p1:_Vertices xmlns:d16p1="http://schemas.datacontract.org/2004/07/System.Windows" z:Id="179" z:Size="4"><d16p1:Point><d16p1:_x>0.41084459251811772</d16p1:_x><d16p1:_y>0.68418068738403193</d16p1:_y></d16p1:Point><d16p1:Point><d16p1:_x>1.31358475158854</d16p1:_x><d16p1:_y>0.68418068738403193</d16p1:_y></d16p1:Point><d16p1:Point><d16p1:_x>1.31358475158854</d16p1:_x><d16p1:_y>0.027388311589759962</d16p1:_y></d16p1:Point><d16p1:Point><d16p1:_x>0.41084459251811772</d16p1:_x><d16p1:_y>0.027388311589759962</d16p1:_y></d16p1:Point></d7p1:_Vertices><d7p1:_VisualResolution xmlns:d16p1="http://schemas.datacontract.org/2004/07/System.Windows"><d16p1:_height>11715.932960893959</d16p1:_height><d16p1:_width>0.012569832402234637</d16p1:_width></d7p1:_VisualResolution><d7p1:_XRValue>-1000</d7p1:_XRValue><d7p1:_YRValue>-1000</d7p1:_YRValue><d7p1:_gateOutlineColor>4278190080</d7p1:_gateOutlineColor><d7p1:_lineWeight z:Ref="75" i:nil="true" /><d7p1:_SubGates z:Id="180" z:Size="0" /><d7p1:_Center xmlns:d16p1="http://schemas.datacontract.org/2004/07/System.Windows"><d16p1:_x>0.8622146720533288</d16p1:_x><d16p1:_y>0.35578449948689594</d16p1:_y></d7p1:_Center><d7p1:_RotatingAngle>0</d7p1:_RotatingAngle><d7p1:_WidthHeight xmlns:d16p1="http://schemas.datacontract.org/2004/07/System.Windows"><d16p1:_height>0.656792375794272</d16p1:_height><d16p1:_width>0.90274015907042215</d16p1:_width></d7p1:_WidthHeight></d7p1:GateDesc></d7p1:_SubGates><d7p1:_Center xmlns:d14p1="http://schemas.datacontract.org/2004/07/System.Windows"><d14p1:_x>0.5908131682131218</d14p1:_x><d14p1:_y>0.34079220393954646</d14p1:_y></d7p1:_Center><d7p1:_RotatingAngle>270</d7p1:_RotatingAngle><d7p1:_WidthHeight xmlns:d14p1="http://schemas.datacontract.org/2004/07/System.Windows"><d14p1:_height>0.3201450665194292</d14p1:_height><d14p1:_width>0.64320054273448712</d14p1:_width></d7p1:_WidthHeight></d7p1:GateDesc><d7p1:GateDesc z:Id="181" i:type="d7p1:RectGateDesc"><d7p1:_AliasName i:nil="true" /><d7p1:_Bound xmlns:d14p1="http://schemas.datacontract.org/2004/07/System.Windows"><d14p1:_height>0.73457929166328784</d14p1:_height><d14p1:_width>0.73457929166328784</d14p1:_width><d14p1:_x>-0.028663791046030784</d14p1:_x><d14p1:_y>-0.031572705645123322</d14p1:_y></d7p1:_Bound><d7p1:_CreationOrder>10178313</d7p1:_CreationOrder><d7p1:_DataSource xmlns:d14p1="http://schemas.datacontract.org/2004/07/Rainbow.Analysis" z:Ref="43" i:nil="true" /><d7p1:_DeltaHorizontal>-0.0028819221683881978</d7p1:_DeltaHorizontal><d7p1:_DeltaVertical>-0.39194141490079493</d7p1:_DeltaVertical><d7p1:_GateColor>4286611456</d7p1:_GateColor><d7p1:_GateParameters z:Id="182" z:Size="2"><d7p1:Parameter z:Id="183"><d7p1:_Fluorochrome z:Id="184">R6</d7p1:_Fluorochrome><d7p1:_Group i:nil="true" /><d7p1:_IsScatter>false</d7p1:_IsScatter><d7p1:_Label i:nil="true" /><d7p1:_ParameterType i:nil="true" /><d7p1:_SignalType>65</d7p1:_SignalType></d7p1:Parameter><d7p1:Parameter z:Id="185"><d7p1:_Fluorochrome z:Id="186">SSC</d7p1:_Fluorochrome><d7p1:_Group i:nil="true" /><d7p1:_IsScatter>true</d7p1:_IsScatter><d7p1:_Label i:nil="true" /><d7p1:_ParameterType i:nil="true" /><d7p1:_SignalType>65</d7p1:_SignalType></d7p1:Parameter></d7p1:_GateParameters><d7p1:_Id>99e1942a-0302-49b9-92ee-63ffcdffeab8</d7p1:_Id><d7p1:_IncludeCount>true</d7p1:_IncludeCount><d7p1:_IncludePercentParent>true</d7p1:_IncludePercentParent><d7p1:_Name z:Id="187">P9</d7p1:_Name><d7p1:_ParameterScales z:Id="188" z:Size="2"><d7p1:Scale>Biexponential</d7p1:Scale><d7p1:Scale>Linear</d7p1:Scale></d7p1:_ParameterScales><d7p1:_Vertices xmlns:d14p1="http://schemas.datacontract.org/2004/07/System.Windows" z:Id="189" z:Size="4"><d14p1:Point><d14p1:_x>0.03458306602065836</d14p1:_x><d14p1:_y>0.54177437522627714</d14p1:_y></d14p1:Point><d14p1:Point><d14p1:_x>0.642668643550568</d14p1:_x><d14p1:_y>0.54177437522627714</d14p1:_y></d14p1:Point><d14p1:Point><d14p1:_x>0.642668643550568</d14p1:_x><d14p1:_y>0.12965950514676403</d14p1:_y></d14p1:Point><d14p1:Point><d14p1:_x>0.03458306602065836</d14p1:_x><d14p1:_y>0.12965950514676403</d14p1:_y></d14p1:Point></d7p1:_Vertices><d7p1:_VisualResolution xmlns:d14p1="http://schemas.datacontract.org/2004/07/System.Windows"><d14p1:_height>12087.657678559422</d14p1:_height><d14p1:_width>0.01296864975774689</d14p1:_width></d7p1:_VisualResolution><d7p1:_XRValue>-1000</d7p1:_XRValue><d7p1:_YRValue>-1000</d7p1:_YRValue><d7p1:_gateOutlineColor>4278190080</d7p1:_gateOutlineColor><d7p1:_lineWeight z:Id="190">Normal</d7p1:_lineWeight><d7p1:_SubGates z:Id="191" z:Size="1"><d7p1:GateDesc z:Id="192" i:type="d7p1:RectGateDesc"><d7p1:_AliasName i:nil="true" /><d7p1:_Bound xmlns:d16p1="http://schemas.datacontract.org/2004/07/System.Windows"><d16p1:_height>1.0654959561880375</d16p1:_height><d16p1:_width>1.0654959561880375</d16p1:_width><d16p1:_x>0.39010916476312485</d16p1:_x><d16p1:_y>-0.18989083523687644</d16p1:_y></d7p1:_Bound><d7p1:_CreationOrder>10178314</d7p1:_CreationOrder><d7p1:_DataSource xmlns:d16p1="http://schemas.datacontract.org/2004/07/Rainbow.Analysis" z:Ref="43" i:nil="true" /><d7p1:_DeltaHorizontal>-0.065714285714285711</d7p1:_DeltaHorizontal><d7p1:_DeltaVertical>-0.44285714285714284</d7p1:_DeltaVertical><d7p1:_GateColor>4294902015</d7p1:_GateColor><d7p1:_GateParameters z:Id="193" z:Size="2"><d7p1:Parameter z:Id="194"><d7p1:_Fluorochrome z:Id="195">B1</d7p1:_Fluorochrome><d7p1:_Group i:nil="true" /><d7p1:_IsScatter>false</d7p1:_IsScatter><d7p1:_Label i:nil="true" /><d7p1:_ParameterType i:nil="true" /><d7p1:_SignalType>65</d7p1:_SignalType></d7p1:Parameter><d7p1:Parameter z:Id="196"><d7p1:_Fluorochrome z:Id="197">SSC</d7p1:_Fluorochrome><d7p1:_Group i:nil="true" /><d7p1:_IsScatter>true</d7p1:_IsScatter><d7p1:_Label i:nil="true" /><d7p1:_ParameterType i:nil="true" /><d7p1:_SignalType>65</d7p1:_SignalType></d7p1:Parameter></d7p1:_GateParameters><d7p1:_Id>9df8b077-c7cc-41d8-af08-dc041475d034</d7p1:_Id><d7p1:_IncludeCount>true</d7p1:_IncludeCount><d7p1:_IncludePercentParent>true</d7p1:_IncludePercentParent><d7p1:_Name z:Id="198">P10</d7p1:_Name><d7p1:_ParameterScales z:Id="199" z:Size="2"><d7p1:Scale>Biexponential</d7p1:Scale><d7p1:Scale>Linear</d7p1:Scale></d7p1:_ParameterScales><d7p1:_Vertices xmlns:d16p1="http://schemas.datacontract.org/2004/07/System.Windows" z:Id="200" z:Size="4"><d16p1:Point><d16p1:_x>0.48857142857142949</d16p1:_x><d16p1:_y>0.6514285714285708</d16p1:_y></d16p1:Point><d16p1:Point><d16p1:_x>1.3571428571428577</d16p1:_x><d16p1:_y>0.6514285714285708</d16p1:_y></d16p1:Point><d16p1:Point><d16p1:_x>1.3571428571428577</d16p1:_x><d16p1:_y>0.034285714285713753</d16p1:_y></d16p1:Point><d16p1:Point><d16p1:_x>0.48857142857142949</d16p1:_x><d16p1:_y>0.034285714285713753</d16p1:_y></d16p1:Point></d7p1:_Vertices><d7p1:_VisualResolution xmlns:d16p1="http://schemas.datacontract.org/2004/07/System.Windows"><d16p1:_height>11983.725714285858</d16p1:_height><d16p1:_width>0.012857142857142857</d16p1:_width></d7p1:_VisualResolution><d7p1:_XRValue>-1000</d7p1:_XRValue><d7p1:_YRValue>-1000</d7p1:_YRValue><d7p1:_gateOutlineColor>4278190080</d7p1:_gateOutlineColor><d7p1:_lineWeight z:Ref="190" i:nil="true" /><d7p1:_SubGates z:Id="201" z:Size="0" /><d7p1:_Center xmlns:d16p1="http://schemas.datacontract.org/2004/07/System.Windows"><d16p1:_x>0.9228571428571436</d16p1:_x><d16p1:_y>0.34285714285714225</d16p1:_y></d7p1:_Center><d7p1:_RotatingAngle>0</d7p1:_RotatingAngle><d7p1:_WidthHeight xmlns:d16p1="http://schemas.datacontract.org/2004/07/System.Windows"><d16p1:_height>0.617142857142857</d16p1:_height><d16p1:_width>0.86857142857142822</d16p1:_width></d7p1:_WidthHeight></d7p1:GateDesc></d7p1:_SubGates><d7p1:_Center xmlns:d14p1="http://schemas.datacontract.org/2004/07/System.Windows"><d14p1:_x>0.33862585478561313</d14p1:_x><d14p1:_y>0.3357169401865206</d14p1:_y></d7p1:_Center><d7p1:_RotatingAngle>270</d7p1:_RotatingAngle><d7p1:_WidthHeight xmlns:d14p1="http://schemas.datacontract.org/2004/07/System.Windows"><d14p1:_height>0.41211487007951314</d14p1:_height><d14p1:_width>0.60808557752990955</d14p1:_width></d7p1:_WidthHeight></d7p1:GateDesc><d7p1:GateDesc z:Id="202" i:type="d7p1:IntervalGateDesc"><d7p1:_AliasName i:nil="true" /><d7p1:_Bound xmlns:d14p1="http://schemas.datacontract.org/2004/07/System.Windows"><d14p1:_height>0.89811318748763325</d14p1:_height><d14p1:_width>0.89811318748763325</d14p1:_width><d14p1:_x>0.22306472840271724</d14p1:_x><d14p1:_y>0.019623495741642516</d14p1:_y></d7p1:_Bound><d7p1:_CreationOrder>10178460</d7p1:_CreationOrder><d7p1:_DataSource xmlns:d14p1="http://schemas.datacontract.org/2004/07/Rainbow.Analysis" z:Ref="43" i:nil="true" /><d7p1:_DeltaHorizontal>-0.052815819178306751</d7p1:_DeltaHorizontal><d7p1:_DeltaVertical>-0.094999999999997684</d7p1:_DeltaVertical><d7p1:_GateColor>4287317267</d7p1:_GateColor><d7p1:_GateParameters z:Id="203" z:Size="1"><d7p1:Parameter z:Id="204"><d7p1:_Fluorochrome z:Id="205">B1</d7p1:_Fluorochrome><d7p1:_Group i:nil="true" /><d7p1:_IsScatter>false</d7p1:_IsScatter><d7p1:_Label i:nil="true" /><d7p1:_ParameterType i:nil="true" /><d7p1:_SignalType>65</d7p1:_SignalType></d7p1:Parameter></d7p1:_GateParameters><d7p1:_Id>41aa5ab2-09f6-411d-9da5-5695f7742898</d7p1:_Id><d7p1:_IncludeCount>true</d7p1:_IncludeCount><d7p1:_IncludePercentParent>true</d7p1:_IncludePercentParent><d7p1:_Name z:Id="206">P11</d7p1:_Name><d7p1:_ParameterScales z:Id="207" z:Size="1"><d7p1:Scale>Biexponential</d7p1:Scale></d7p1:_ParameterScales><d7p1:_Vertices xmlns:d14p1="http://schemas.datacontract.org/2004/07/System.Windows" z:Id="208" z:Size="2"><d14p1:Point><d14p1:_x>0.22306472840271729</d14p1:_x><d14p1:_y>0.46868008948545914</d14p1:_y></d14p1:Point><d14p1:Point><d14p1:_x>1.1211779158903505</d14p1:_x><d14p1:_y>0.46868008948545914</d14p1:_y></d14p1:Point></d7p1:_Vertices><d7p1:_VisualResolution xmlns:d14p1="http://schemas.datacontract.org/2004/07/System.Windows"><d14p1:_height>7.5895567698844388</d14p1:_height><d14p1:_width>0.013513513513513532</d14p1:_width></d7p1:_VisualResolution><d7p1:_XRValue>-1000</d7p1:_XRValue><d7p1:_YRValue>0</d7p1:_YRValue><d7p1:_gateOutlineColor>4278190080</d7p1:_gateOutlineColor><d7p1:_lineWeight z:Id="209">Normal</d7p1:_lineWeight><d7p1:_SubGates z:Id="210" z:Size="0" /><d7p1:CreationPlotParameters z:Id="211" z:Size="1"><d7p1:Parameter z:Id="212"><d7p1:_Fluorochrome z:Id="213">B1</d7p1:_Fluorochrome><d7p1:_Group i:nil="true" /><d7p1:_IsScatter>false</d7p1:_IsScatter><d7p1:_Label i:nil="true" /><d7p1:_ParameterType i:nil="true" /><d7p1:_SignalType>65</d7p1:_SignalType></d7p1:Parameter></d7p1:CreationPlotParameters><d7p1:ShowOnCreationSystemOnly>true</d7p1:ShowOnCreationSystemOnly></d7p1:GateDesc><d7p1:GateDesc z:Id="214" i:type="d7p1:RectGateDesc"><d7p1:_AliasName i:nil="true" /><d7p1:_Bound xmlns:d14p1="http://schemas.datacontract.org/2004/07/System.Windows"><d14p1:_height>1.1727916850776843</d14p1:_height><d14p1:_width>1.1727916850776843</d14p1:_width><d14p1:_x>0.3105985474489783</d14p1:_x><d14p1:_y>-0.23555061524627718</d14p1:_y></d7p1:_Bound><d7p1:_CreationOrder>10178595</d7p1:_CreationOrder><d7p1:_DataSource xmlns:d14p1="http://schemas.datacontract.org/2004/07/Rainbow.Analysis" z:Ref="43" i:nil="true" /><d7p1:_DeltaHorizontal>-0.25678210972161125</d7p1:_DeltaHorizontal><d7p1:_DeltaVertical>-0.41997074019889513</d7p1:_DeltaVertical><d7p1:_GateColor>4286611584</d7p1:_GateColor><d7p1:_GateParameters z:Id="215" z:Size="2"><d7p1:Parameter z:Id="216"><d7p1:_Fluorochrome z:Id="217">YG1</d7p1:_Fluorochrome><d7p1:_Group i:nil="true" /><d7p1:_IsScatter>false</d7p1:_IsScatter><d7p1:_Label i:nil="true" /><d7p1:_ParameterType i:nil="true" /><d7p1:_SignalType>65</d7p1:_SignalType></d7p1:Parameter><d7p1:Parameter z:Id="218"><d7p1:_Fluorochrome z:Id="219">SSC</d7p1:_Fluorochrome><d7p1:_Group i:nil="true" /><d7p1:_IsScatter>true</d7p1:_IsScatter><d7p1:_Label i:nil="true" /><d7p1:_ParameterType i:nil="true" /><d7p1:_SignalType>65</d7p1:_SignalType></d7p1:Parameter></d7p1:_GateParameters><d7p1:_Id>090a170d-c4d4-4e6b-98a4-b4a9c87a62c8</d7p1:_Id><d7p1:_IncludeCount>true</d7p1:_IncludeCount><d7p1:_IncludePercentParent>true</d7p1:_IncludePercentParent><d7p1:_Name z:Id="220">P12</d7p1:_Name><d7p1:_ParameterScales z:Id="221" z:Size="2"><d7p1:Scale>Biexponential</d7p1:Scale><d7p1:Scale>Linear</d7p1:Scale></d7p1:_ParameterScales><d7p1:_Vertices xmlns:d14p1="http://schemas.datacontract.org/2004/07/System.Windows" z:Id="222" z:Size="4"><d14p1:Point><d14p1:_x>0.40742849855596458</d14p1:_x><d14p1:_y>0.67362273904542991</d14p1:_y></d14p1:Point><d14p1:Point><d14p1:_x>1.3865602814196762</d14p1:_x><d14p1:_y>0.67362273904542991</d14p1:_y></d14p1:Point><d14p1:Point><d14p1:_x>1.3865602814196762</d14p1:_x><d14p1:_y>0.0280677155397</d14p1:_y></d14p1:Point><d14p1:Point><d14p1:_x>0.40742849855596458</d14p1:_x><d14p1:_y>0.0280677155397</d14p1:_y></d14p1:Point></d7p1:_Vertices><d7p1:_VisualResolution xmlns:d14p1="http://schemas.datacontract.org/2004/07/System.Windows"><d14p1:_height>12766.824085588101</d14p1:_height><d14p1:_width>0.013697316261564872</d14p1:_width></d7p1:_VisualResolution><d7p1:_XRValue>-1000</d7p1:_XRValue><d7p1:_YRValue>-1000</d7p1:_YRValue><d7p1:_gateOutlineColor>4278190080</d7p1:_gateOutlineColor><d7p1:_lineWeight z:Id="223">Normal</d7p1:_lineWeight><d7p1:_SubGates z:Id="224" z:Size="0" /><d7p1:_Center xmlns:d14p1="http://schemas.datacontract.org/2004/07/System.Windows"><d14p1:_x>0.89699438998782044</d14p1:_x><d14p1:_y>0.35084522729256495</d14p1:_y></d7p1:_Center><d7p1:_RotatingAngle>0</d7p1:_RotatingAngle><d7p1:_WidthHeight xmlns:d14p1="http://schemas.datacontract.org/2004/07/System.Windows"><d14p1:_height>0.64555502350572991</d14p1:_height><d14p1:_width>0.97913178286371172</d14p1:_width></d7p1:_WidthHeight></d7p1:GateDesc><d7p1:GateDesc z:Id="225" i:type="d7p1:RectGateDesc"><d7p1:_AliasName i:nil="true" /><d7p1:_Bound xmlns:d14p1="http://schemas.datacontract.org/2004/07/System.Windows"><d14p1:_height>1.1785258066428046</d14p1:_height><d14p1:_width>1.1785258066428046</d14p1:_width><d14p1:_x>0.074712391456812521</d14p1:_x><d14p1:_y>-0.15328311668468231</d14p1:_y></d7p1:_Bound><d7p1:_CreationOrder>10178596</d7p1:_CreationOrder><d7p1:_DataSource xmlns:d14p1="http://schemas.datacontract.org/2004/07/Rainbow.Analysis" z:Ref="43" i:nil="true" /><d7p1:_DeltaHorizontal>-0.26769230769230823</d7p1:_DeltaHorizontal><d7p1:_DeltaVertical>-0.4369230769230768</d7p1:_DeltaVertical><d7p1:_GateColor>4293982463</d7p1:_GateColor><d7p1:_GateParameters z:Id="226" z:Size="2"><d7p1:Parameter z:Id="227"><d7p1:_Fluorochrome z:Id="228">FSC</d7p1:_Fluorochrome><d7p1:_Group i:nil="true" /><d7p1:_IsScatter>true</d7p1:_IsScatter><d7p1:_Label i:nil="true" /><d7p1:_ParameterType i:nil="true" /><d7p1:_SignalType>65</d7p1:_SignalType></d7p1:Parameter><d7p1:Parameter z:Id="229"><d7p1:_Fluorochrome z:Id="230">SSC-B</d7p1:_Fluorochrome><d7p1:_Group i:nil="true" /><d7p1:_IsScatter>true</d7p1:_IsScatter><d7p1:_Label i:nil="true" /><d7p1:_ParameterType i:nil="true" /><d7p1:_SignalType>65</d7p1:_SignalType></d7p1:Parameter></d7p1:_GateParameters><d7p1:_Id>9eabafb4-b0e4-4888-8287-5f05d21b80b5</d7p1:_Id><d7p1:_IncludeCount>false</d7p1:_IncludeCount><d7p1:_IncludePercentParent>false</d7p1:_IncludePercentParent><d7p1:_Name z:Id="231">P13</d7p1:_Name><d7p1:_ParameterScales z:Id="232" z:Size="2"><d7p1:Scale>Linear</d7p1:Scale><d7p1:Scale>Linear</d7p1:Scale></d7p1:_ParameterScales><d7p1:_Vertices xmlns:d14p1="http://schemas.datacontract.org/2004/07/System.Windows" z:Id="233" z:Size="4"><d14p1:Point><d14p1:_x>0.22705221785513879</d14p1:_x><d14p1:_y>0.83136440202133532</d14p1:_y></d14p1:Point><d14p1:Point><d14p1:_x>1.1008983717012908</d14p1:_x><d14p1:_y>0.83136440202133532</d14p1:_y></d14p1:Point><d14p1:Point><d14p1:_x>1.1008983717012908</d14p1:_x><d14p1:_y>0.0405951712521046</d14p1:_y></d14p1:Point><d14p1:Point><d14p1:_x>0.22705221785513879</d14p1:_x><d14p1:_y>0.0405951712521046</d14p1:_y></d14p1:Point></d7p1:_Vertices><d7p1:_VisualResolution xmlns:d14p1="http://schemas.datacontract.org/2004/07/System.Windows"><d14p1:_height>15307.678832117002</d14p1:_height><d14p1:_width>15307.678832116788</d14p1:_width></d7p1:_VisualResolution><d7p1:_XRValue>-1000</d7p1:_XRValue><d7p1:_YRValue>-1000</d7p1:_YRValue><d7p1:_gateOutlineColor>4278190080</d7p1:_gateOutlineColor><d7p1:_lineWeight z:Ref="223" i:nil="true" /><d7p1:_SubGates z:Id="234" z:Size="2"><d7p1:GateDesc z:Id="235" i:type="d7p1:QuadGateDesc"><d7p1:_AliasName i:nil="true" /><d7p1:_Bound xmlns:d16p1="http://schemas.datacontract.org/2004/07/System.Windows"><d16p1:_height>0</d16p1:_height><d16p1:_width>0</d16p1:_width><d16p1:_x>0</d16p1:_x><d16p1:_y>0</d16p1:_y></d7p1:_Bound><d7p1:_CreationOrder>10178873</d7p1:_CreationOrder><d7p1:_DataSource xmlns:d16p1="http://schemas.datacontract.org/2004/07/Rainbow.Analysis" z:Ref="43" i:nil="true" /><d7p1:_DeltaHorizontal>NaN</d7p1:_DeltaHorizontal><d7p1:_DeltaVertical>NaN</d7p1:_DeltaVertical><d7p1:_GateColor>4278190080</d7p1:_GateColor><d7p1:_GateParameters z:Id="236" z:Size="2"><d7p1:Parameter z:Id="237"><d7p1:_Fluorochrome z:Id="238">FSC</d7p1:_Fluorochrome><d7p1:_Group i:nil="true" /><d7p1:_IsScatter>true</d7p1:_IsScatter><d7p1:_Label i:nil="true" /><d7p1:_ParameterType i:nil="true" /><d7p1:_SignalType>65</d7p1:_SignalType></d7p1:Parameter><d7p1:Parameter z:Id="239"><d7p1:_Fluorochrome z:Id="240">SSC</d7p1:_Fluorochrome><d7p1:_Group i:nil="true" /><d7p1:_IsScatter>true</d7p1:_IsScatter><d7p1:_Label i:nil="true" /><d7p1:_ParameterType i:nil="true" /><d7p1:_SignalType>65</d7p1:_SignalType></d7p1:Parameter></d7p1:_GateParameters><d7p1:_Id>ece53163-bb27-4fb1-a69a-c821ce8c59a1</d7p1:_Id><d7p1:_IncludeCount>false</d7p1:_IncludeCount><d7p1:_IncludePercentParent>false</d7p1:_IncludePercentParent><d7p1:_Name z:Id="241">Q4</d7p1:_Name><d7p1:_ParameterScales z:Id="242" z:Size="2"><d7p1:Scale>Linear</d7p1:Scale><d7p1:Scale>Linear</d7p1:Scale></d7p1:_ParameterScales><d7p1:_Vertices xmlns:d16p1="http://schemas.datacontract.org/2004/07/System.Windows" z:Id="243" z:Size="1"><d16p1:Point><d16p1:_x>0.43635268258367255</d16p1:_x><d16p1:_y>0.46462753881072738</d16p1:_y></d16p1:Point></d7p1:_Vertices><d7p1:_VisualResolution xmlns:d16p1="http://schemas.datacontract.org/2004/07/System.Windows"><d16p1:_height>11072.558458855841</d16p1:_height><d16p1:_width>11072.558458856065</d16p1:_width></d7p1:_VisualResolution><d7p1:_XRValue>-1000</d7p1:_XRValue><d7p1:_YRValue>-1000</d7p1:_YRValue><d7p1:_gateOutlineColor>4278190080</d7p1:_gateOutlineColor><d7p1:_lineWeight z:Id="244">Normal</d7p1:_lineWeight><d7p1:_SubGates z:Id="245" z:Size="0" /><d7p1:_LowerLeftGate z:Id="246"><d7p1:_AliasName i:nil="true" /><d7p1:_Bound xmlns:d17p1="http://schemas.datacontract.org/2004/07/System.Windows"><d17p1:_height>0</d17p1:_height><d17p1:_width>0</d17p1:_width><d17p1:_x>0</d17p1:_x><d17p1:_y>0</d17p1:_y></d7p1:_Bound><d7p1:_CreationOrder>10178876</d7p1:_CreationOrder><d7p1:_DataSource xmlns:d17p1="http://schemas.datacontract.org/2004/07/Rainbow.Analysis" z:Ref="43" i:nil="true" /><d7p1:_DeltaHorizontal>NaN</d7p1:_DeltaHorizontal><d7p1:_DeltaVertical>NaN</d7p1:_DeltaVertical><d7p1:_GateColor>16777215</d7p1:_GateColor><d7p1:_GateParameters z:Id="247" z:Size="2"><d7p1:Parameter z:Id="248"><d7p1:_Fluorochrome z:Id="249">FSC</d7p1:_Fluorochrome><d7p1:_Group i:nil="true" /><d7p1:_IsScatter>true</d7p1:_IsScatter><d7p1:_Label i:nil="true" /><d7p1:_ParameterType i:nil="true" /><d7p1:_SignalType>65</d7p1:_SignalType></d7p1:Parameter><d7p1:Parameter z:Id="250"><d7p1:_Fluorochrome z:Id="251">SSC</d7p1:_Fluorochrome><d7p1:_Group i:nil="true" /><d7p1:_IsScatter>true</d7p1:_IsScatter><d7p1:_Label i:nil="true" /><d7p1:_ParameterType i:nil="true" /><d7p1:_SignalType>65</d7p1:_SignalType></d7p1:Parameter></d7p1:_GateParameters><d7p1:_Id>9be58558-e57e-491a-b60e-c19aacdafced</d7p1:_Id><d7p1:_IncludeCount>false</d7p1:_IncludeCount><d7p1:_IncludePercentParent>false</d7p1:_IncludePercentParent><d7p1:_Name z:Id="252">Q4-R3</d7p1:_Name><d7p1:_ParameterScales z:Id="253" z:Size="2"><d7p1:Scale>Linear</d7p1:Scale><d7p1:Scale>Linear</d7p1:Scale></d7p1:_ParameterScales><d7p1:_Vertices xmlns:d17p1="http://schemas.datacontract.org/2004/07/System.Windows" i:nil="true" /><d7p1:_VisualResolution xmlns:d17p1="http://schemas.datacontract.org/2004/07/System.Windows" i:nil="true" /><d7p1:_XRValue>0</d7p1:_XRValue><d7p1:_YRValue>0</d7p1:_YRValue><d7p1:_gateOutlineColor>4278190080</d7p1:_gateOutlineColor><d7p1:_lineWeight z:Ref="244" i:nil="true" /><d7p1:_SubGates z:Id="254" z:Size="0" /></d7p1:_LowerLeftGate><d7p1:_LowerRightGate z:Id="255"><d7p1:_AliasName i:nil="true" /><d7p1:_Bound xmlns:d17p1="http://schemas.datacontract.org/2004/07/System.Windows"><d17p1:_height>0</d17p1:_height><d17p1:_width>0</d17p1:_width><d17p1:_x>0</d17p1:_x><d17p1:_y>0</d17p1:_y></d7p1:_Bound><d7p1:_CreationOrder>10178877</d7p1:_CreationOrder><d7p1:_DataSource xmlns:d17p1="http://schemas.datacontract.org/2004/07/Rainbow.Analysis" z:Ref="43" i:nil="true" /><d7p1:_DeltaHorizontal>NaN</d7p1:_DeltaHorizontal><d7p1:_DeltaVertical>NaN</d7p1:_DeltaVertical><d7p1:_GateColor>16777215</d7p1:_GateColor><d7p1:_GateParameters z:Id="256" z:Size="2"><d7p1:Parameter z:Id="257"><d7p1:_Fluorochrome z:Id="258">FSC</d7p1:_Fluorochrome><d7p1:_Group i:nil="true" /><d7p1:_IsScatter>true</d7p1:_IsScatter><d7p1:_Label i:nil="true" /><d7p1:_ParameterType i:nil="true" /><d7p1:_SignalType>65</d7p1:_SignalType></d7p1:Parameter><d7p1:Parameter z:Id="259"><d7p1:_Fluorochrome z:Id="260">SSC</d7p1:_Fluorochrome><d7p1:_Group i:nil="true" /><d7p1:_IsScatter>true</d7p1:_IsScatter><d7p1:_Label i:nil="true" /><d7p1:_ParameterType i:nil="true" /><d7p1:_SignalType>65</d7p1:_SignalType></d7p1:Parameter></d7p1:_GateParameters><d7p1:_Id>d4a59133-86c7-425c-bed1-ca5e3488834c</d7p1:_Id><d7p1:_IncludeCount>false</d7p1:_IncludeCount><d7p1:_IncludePercentParent>false</d7p1:_IncludePercentParent><d7p1:_Name z:Id="261">Q4-R4</d7p1:_Name><d7p1:_ParameterScales z:Id="262" z:Size="2"><d7p1:Scale>Linear</d7p1:Scale><d7p1:Scale>Linear</d7p1:Scale></d7p1:_ParameterScales><d7p1:_Vertices xmlns:d17p1="http://schemas.datacontract.org/2004/07/System.Windows" i:nil="true" /><d7p1:_VisualResolution xmlns:d17p1="http://schemas.datacontract.org/2004/07/System.Windows" i:nil="true" /><d7p1:_XRValue>0</d7p1:_XRValue><d7p1:_YRValue>0</d7p1:_YRValue><d7p1:_gateOutlineColor>4278190080</d7p1:_gateOutlineColor><d7p1:_lineWeight z:Ref="244" i:nil="true" /><d7p1:_SubGates z:Id="263" z:Size="0" /></d7p1:_LowerRightGate><d7p1:_UpperLeftGate z:Id="264"><d7p1:_AliasName i:nil="true" /><d7p1:_Bound xmlns:d17p1="http://schemas.datacontract.org/2004/07/System.Windows"><d17p1:_height>0</d17p1:_height><d17p1:_width>0</d17p1:_width><d17p1:_x>0</d17p1:_x><d17p1:_y>0</d17p1:_y></d7p1:_Bound><d7p1:_CreationOrder>10178874</d7p1:_CreationOrder><d7p1:_DataSource xmlns:d17p1="http://schemas.datacontract.org/2004/07/Rainbow.Analysis" z:Ref="43" i:nil="true" /><d7p1:_DeltaHorizontal>NaN</d7p1:_DeltaHorizontal><d7p1:_DeltaVertical>NaN</d7p1:_DeltaVertical><d7p1:_GateColor>16777215</d7p1:_GateColor><d7p1:_GateParameters z:Id="265" z:Size="2"><d7p1:Parameter z:Id="266"><d7p1:_Fluorochrome z:Id="267">FSC</d7p1:_Fluorochrome><d7p1:_Group i:nil="true" /><d7p1:_IsScatter>true</d7p1:_IsScatter><d7p1:_Label i:nil="true" /><d7p1:_ParameterType i:nil="true" /><d7p1:_SignalType>65</d7p1:_SignalType></d7p1:Parameter><d7p1:Parameter z:Id="268"><d7p1:_Fluorochrome z:Id="269">SSC</d7p1:_Fluorochrome><d7p1:_Group i:nil="true" /><d7p1:_IsScatter>true</d7p1:_IsScatter><d7p1:_Label i:nil="true" /><d7p1:_ParameterType i:nil="true" /><d7p1:_SignalType>65</d7p1:_SignalType></d7p1:Parameter></d7p1:_GateParameters><d7p1:_Id>336be7ba-1bf3-47bc-8ed8-d53837be211a</d7p1:_Id><d7p1:_IncludeCount>false</d7p1:_IncludeCount><d7p1:_IncludePercentParent>false</d7p1:_IncludePercentParent><d7p1:_Name z:Id="270">Q4-R1</d7p1:_Name><d7p1:_ParameterScales z:Id="271" z:Size="2"><d7p1:Scale>Linear</d7p1:Scale><d7p1:Scale>Linear</d7p1:Scale></d7p1:_ParameterScales><d7p1:_Vertices xmlns:d17p1="http://schemas.datacontract.org/2004/07/System.Windows" i:nil="true" /><d7p1:_VisualResolution xmlns:d17p1="http://schemas.datacontract.org/2004/07/System.Windows" i:nil="true" /><d7p1:_XRValue>0</d7p1:_XRValue><d7p1:_YRValue>0</d7p1:_YRValue><d7p1:_gateOutlineColor>4278190080</d7p1:_gateOutlineColor><d7p1:_lineWeight z:Ref="244" i:nil="true" /><d7p1:_SubGates z:Id="272" z:Size="0" /></d7p1:_UpperLeftGate><d7p1:_UpperRightGate z:Id="273"><d7p1:_AliasName i:nil="true" /><d7p1:_Bound xmlns:d17p1="http://schemas.datacontract.org/2004/07/System.Windows"><d17p1:_height>0</d17p1:_height><d17p1:_width>0</d17p1:_width><d17p1:_x>0</d17p1:_x><d17p1:_y>0</d17p1:_y></d7p1:_Bound><d7p1:_CreationOrder>10178875</d7p1:_CreationOrder><d7p1:_DataSource xmlns:d17p1="http://schemas.datacontract.org/2004/07/Rainbow.Analysis" z:Ref="43" i:nil="true" /><d7p1:_DeltaHorizontal>NaN</d7p1:_DeltaHorizontal><d7p1:_DeltaVertical>NaN</d7p1:_DeltaVertical><d7p1:_GateColor>16777215</d7p1:_GateColor><d7p1:_GateParameters z:Id="274" z:Size="2"><d7p1:Parameter z:Id="275"><d7p1:_Fluorochrome z:Id="276">FSC</d7p1:_Fluorochrome><d7p1:_Group i:nil="true" /><d7p1:_IsScatter>true</d7p1:_IsScatter><d7p1:_Label i:nil="true" /><d7p1:_ParameterType i:nil="true" /><d7p1:_SignalType>65</d7p1:_SignalType></d7p1:Parameter><d7p1:Parameter z:Id="277"><d7p1:_Fluorochrome z:Id="278">SSC</d7p1:_Fluorochrome><d7p1:_Group i:nil="true" /><d7p1:_IsScatter>true</d7p1:_IsScatter><d7p1:_Label i:nil="true" /><d7p1:_ParameterType i:nil="true" /><d7p1:_SignalType>65</d7p1:_SignalType></d7p1:Parameter></d7p1:_GateParameters><d7p1:_Id>27293bdd-c22c-49f9-96e8-4ec55ed5cc5c</d7p1:_Id><d7p1:_IncludeCount>false</d7p1:_IncludeCount><d7p1:_IncludePercentParent>false</d7p1:_IncludePercentParent><d7p1:_Name z:Id="279">Q4-R2</d7p1:_Name><d7p1:_ParameterScales z:Id="280" z:Size="2"><d7p1:Scale>Linear</d7p1:Scale><d7p1:Scale>Linear</d7p1:Scale></d7p1:_ParameterScales><d7p1:_Vertices xmlns:d17p1="http://schemas.datacontract.org/2004/07/System.Windows" i:nil="true" /><d7p1:_VisualResolution xmlns:d17p1="http://schemas.datacontract.org/2004/07/System.Windows" i:nil="true" /><d7p1:_XRValue>0</d7p1:_XRValue><d7p1:_YRValue>0</d7p1:_YRValue><d7p1:_gateOutlineColor>4278190080</d7p1:_gateOutlineColor><d7p1:_lineWeight z:Ref="244" i:nil="true" /><d7p1:_SubGates z:Id="281" z:Size="0" /></d7p1:_UpperRightGate><d7p1:_names xmlns:d16p1="http://schemas.microsoft.com/2003/10/Serialization/Arrays" z:Id="282" z:Size="4"><d16p1:string z:Ref="270" i:nil="true" /><d16p1:string z:Ref="279" i:nil="true" /><d16p1:string z:Ref="252" i:nil="true" /><d16p1:string z:Ref="261" i:nil="true" /></d7p1:_names></d7p1:GateDesc><d7p1:GateDesc z:Id="283" i:type="d7p1:QuadGateDesc"><d7p1:_AliasName i:nil="true" /><d7p1:_Bound xmlns:d16p1="http://schemas.datacontract.org/2004/07/System.Windows"><d16p1:_height>0</d16p1:_height><d16p1:_width>0</d16p1:_width><d16p1:_x>0.23994385066808124</d16p1:_x><d16p1:_y>0.432948694953374</d16p1:_y></d7p1:_Bound><d7p1:_CreationOrder>10178878</d7p1:_CreationOrder><d7p1:_DataSource xmlns:d16p1="http://schemas.datacontract.org/2004/07/Rainbow.Analysis" z:Ref="43" i:nil="true" /><d7p1:_DeltaHorizontal>NaN</d7p1:_DeltaHorizontal><d7p1:_DeltaVertical>NaN</d7p1:_DeltaVertical><d7p1:_GateColor>4278190080</d7p1:_GateColor><d7p1:_GateParameters z:Id="284" z:Size="2"><d7p1:Parameter z:Id="285"><d7p1:_Fluorochrome z:Id="286">B1</d7p1:_Fluorochrome><d7p1:_Group i:nil="true" /><d7p1:_IsScatter>false</d7p1:_IsScatter><d7p1:_Label i:nil="true" /><d7p1:_ParameterType i:nil="true" /><d7p1:_SignalType>65</d7p1:_SignalType></d7p1:Parameter><d7p1:Parameter z:Id="287"><d7p1:_Fluorochrome z:Id="288">R2</d7p1:_Fluorochrome><d7p1:_Group i:nil="true" /><d7p1:_IsScatter>false</d7p1:_IsScatter><d7p1:_Label i:nil="true" /><d7p1:_ParameterType i:nil="true" /><d7p1:_SignalType>65</d7p1:_SignalType></d7p1:Parameter></d7p1:_GateParameters><d7p1:_Id>7dd2d539-f56f-4944-9080-b088b9ee59b9</d7p1:_Id><d7p1:_IncludeCount>false</d7p1:_IncludeCount><d7p1:_IncludePercentParent>false</d7p1:_IncludePercentParent><d7p1:_Name z:Id="289">Q5</d7p1:_Name><d7p1:_ParameterScales z:Id="290" z:Size="2"><d7p1:Scale>Biexponential</d7p1:Scale><d7p1:Scale>Biexponential</d7p1:Scale></d7p1:_ParameterScales><d7p1:_Vertices xmlns:d16p1="http://schemas.datacontract.org/2004/07/System.Windows" z:Id="291" z:Size="1"><d16p1:Point><d16p1:_x>0.23994385066808124</d16p1:_x><d16p1:_y>0.432948694953374</d16p1:_y></d16p1:Point></d7p1:_Vertices><d7p1:_VisualResolution xmlns:d16p1="http://schemas.datacontract.org/2004/07/System.Windows"><d16p1:_height>0.011879566446507894</d16p1:_height><d16p1:_width>0.011879566446507523</d16p1:_width></d7p1:_VisualResolution><d7p1:_XRValue>-1000</d7p1:_XRValue><d7p1:_YRValue>-1000</d7p1:_YRValue><d7p1:_gateOutlineColor>4278190080</d7p1:_gateOutlineColor><d7p1:_lineWeight z:Ref="244" i:nil="true" /><d7p1:_SubGates z:Id="292" z:Size="0" /><d7p1:_LowerLeftGate z:Id="293"><d7p1:_AliasName i:nil="true" /><d7p1:_Bound xmlns:d17p1="http://schemas.datacontract.org/2004/07/System.Windows"><d17p1:_height>0</d17p1:_height><d17p1:_width>0</d17p1:_width><d17p1:_x>0</d17p1:_x><d17p1:_y>0</d17p1:_y></d7p1:_Bound><d7p1:_CreationOrder>10178881</d7p1:_CreationOrder><d7p1:_DataSource xmlns:d17p1="http://schemas.datacontract.org/2004/07/Rainbow.Analysis" z:Ref="43" i:nil="true" /><d7p1:_DeltaHorizontal>NaN</d7p1:_DeltaHorizontal><d7p1:_DeltaVertical>NaN</d7p1:_DeltaVertical><d7p1:_GateColor>16777215</d7p1:_GateColor><d7p1:_GateParameters z:Id="294" z:Size="2"><d7p1:Parameter z:Id="295"><d7p1:_Fluorochrome z:Id="296">B1</d7p1:_Fluorochrome><d7p1:_Group i:nil="true" /><d7p1:_IsScatter>false</d7p1:_IsScatter><d7p1:_Label i:nil="true" /><d7p1:_ParameterType i:nil="true" /><d7p1:_SignalType>65</d7p1:_SignalType></d7p1:Parameter><d7p1:Parameter z:Id="297"><d7p1:_Fluorochrome z:Id="298">R2</d7p1:_Fluorochrome><d7p1:_Group i:nil="true" /><d7p1:_IsScatter>false</d7p1:_IsScatter><d7p1:_Label i:nil="true" /><d7p1:_ParameterType i:nil="true" /><d7p1:_SignalType>65</d7p1:_SignalType></d7p1:Parameter></d7p1:_GateParameters><d7p1:_Id>ab82ab00-10fb-4223-b368-b52ed1b02a97</d7p1:_Id><d7p1:_IncludeCount>false</d7p1:_IncludeCount><d7p1:_IncludePercentParent>false</d7p1:_IncludePercentParent><d7p1:_Name z:Id="299">Q5-R3</d7p1:_Name><d7p1:_ParameterScales z:Id="300" z:Size="2"><d7p1:Scale>Biexponential</d7p1:Scale><d7p1:Scale>Biexponential</d7p1:Scale></d7p1:_ParameterScales><d7p1:_Vertices xmlns:d17p1="http://schemas.datacontract.org/2004/07/System.Windows" i:nil="true" /><d7p1:_VisualResolution xmlns:d17p1="http://schemas.datacontract.org/2004/07/System.Windows" i:nil="true" /><d7p1:_XRValue>0</d7p1:_XRValue><d7p1:_YRValue>0</d7p1:_YRValue><d7p1:_gateOutlineColor>4278190080</d7p1:_gateOutlineColor><d7p1:_lineWeight z:Ref="244" i:nil="true" /><d7p1:_SubGates z:Id="301" z:Size="0" /></d7p1:_LowerLeftGate><d7p1:_LowerRightGate z:Id="302"><d7p1:_AliasName i:nil="true" /><d7p1:_Bound xmlns:d17p1="http://schemas.datacontract.org/2004/07/System.Windows"><d17p1:_height>0</d17p1:_height><d17p1:_width>0</d17p1:_width><d17p1:_x>0</d17p1:_x><d17p1:_y>0</d17p1:_y></d7p1:_Bound><d7p1:_CreationOrder>10178882</d7p1:_CreationOrder><d7p1:_DataSource xmlns:d17p1="http://schemas.datacontract.org/2004/07/Rainbow.Analysis" z:Ref="43" i:nil="true" /><d7p1:_DeltaHorizontal>NaN</d7p1:_DeltaHorizontal><d7p1:_DeltaVertical>NaN</d7p1:_DeltaVertical><d7p1:_GateColor>16777215</d7p1:_GateColor><d7p1:_GateParameters z:Id="303" z:Size="2"><d7p1:Parameter z:Id="304"><d7p1:_Fluorochrome z:Id="305">B1</d7p1:_Fluorochrome><d7p1:_Group i:nil="true" /><d7p1:_IsScatter>false</d7p1:_IsScatter><d7p1:_Label i:nil="true" /><d7p1:_ParameterType i:nil="true" /><d7p1:_SignalType>65</d7p1:_SignalType></d7p1:Parameter><d7p1:Parameter z:Id="306"><d7p1:_Fluorochrome z:Id="307">R2</d7p1:_Fluorochrome><d7p1:_Group i:nil="true" /><d7p1:_IsScatter>false</d7p1:_IsScatter><d7p1:_Label i:nil="true" /><d7p1:_ParameterType i:nil="true" /><d7p1:_SignalType>65</d7p1:_SignalType></d7p1:Parameter></d7p1:_GateParameters><d7p1:_Id>13f6ab1a-5fc3-45c8-bcbf-5ef9a988c0f8</d7p1:_Id><d7p1:_IncludeCount>false</d7p1:_IncludeCount><d7p1:_IncludePercentParent>false</d7p1:_IncludePercentParent><d7p1:_Name z:Id="308">Q5-R4</d7p1:_Name><d7p1:_ParameterScales z:Id="309" z:Size="2"><d7p1:Scale>Biexponential</d7p1:Scale><d7p1:Scale>Biexponential</d7p1:Scale></d7p1:_ParameterScales><d7p1:_Vertices xmlns:d17p1="http://schemas.datacontract.org/2004/07/System.Windows" i:nil="true" /><d7p1:_VisualResolution xmlns:d17p1="http://schemas.datacontract.org/2004/07/System.Windows" i:nil="true" /><d7p1:_XRValue>0</d7p1:_XRValue><d7p1:_YRValue>0</d7p1:_YRValue><d7p1:_gateOutlineColor>4278190080</d7p1:_gateOutlineColor><d7p1:_lineWeight z:Ref="244" i:nil="true" /><d7p1:_SubGates z:Id="310" z:Size="0" /></d7p1:_LowerRightGate><d7p1:_UpperLeftGate z:Id="311"><d7p1:_AliasName i:nil="true" /><d7p1:_Bound xmlns:d17p1="http://schemas.datacontract.org/2004/07/System.Windows"><d17p1:_height>0</d17p1:_height><d17p1:_width>0</d17p1:_width><d17p1:_x>0</d17p1:_x><d17p1:_y>0</d17p1:_y></d7p1:_Bound><d7p1:_CreationOrder>10178879</d7p1:_CreationOrder><d7p1:_DataSource xmlns:d17p1="http://schemas.datacontract.org/2004/07/Rainbow.Analysis" z:Ref="43" i:nil="true" /><d7p1:_DeltaHorizontal>NaN</d7p1:_DeltaHorizontal><d7p1:_DeltaVertical>NaN</d7p1:_DeltaVertical><d7p1:_GateColor>16777215</d7p1:_GateColor><d7p1:_GateParameters z:Id="312" z:Size="2"><d7p1:Parameter z:Id="313"><d7p1:_Fluorochrome z:Id="314">B1</d7p1:_Fluorochrome><d7p1:_Group i:nil="true" /><d7p1:_IsScatter>false</d7p1:_IsScatter><d7p1:_Label i:nil="true" /><d7p1:_ParameterType i:nil="true" /><d7p1:_SignalType>65</d7p1:_SignalType></d7p1:Parameter><d7p1:Parameter z:Id="315"><d7p1:_Fluorochrome z:Id="316">R2</d7p1:_Fluorochrome><d7p1:_Group i:nil="true" /><d7p1:_IsScatter>false</d7p1:_IsScatter><d7p1:_Label i:nil="true" /><d7p1:_ParameterType i:nil="true" /><d7p1:_SignalType>65</d7p1:_SignalType></d7p1:Parameter></d7p1:_GateParameters><d7p1:_Id>1ff19185-e6e6-4bb4-877e-450b92ab8c84</d7p1:_Id><d7p1:_IncludeCount>false</d7p1:_IncludeCount><d7p1:_IncludePercentParent>false</d7p1:_IncludePercentParent><d7p1:_Name z:Id="317">Q5-R1</d7p1:_Name><d7p1:_ParameterScales z:Id="318" z:Size="2"><d7p1:Scale>Biexponential</d7p1:Scale><d7p1:Scale>Biexponential</d7p1:Scale></d7p1:_ParameterScales><d7p1:_Vertices xmlns:d17p1="http://schemas.datacontract.org/2004/07/System.Windows" i:nil="true" /><d7p1:_VisualResolution xmlns:d17p1="http://schemas.datacontract.org/2004/07/System.Windows" i:nil="true" /><d7p1:_XRValue>0</d7p1:_XRValue><d7p1:_YRValue>0</d7p1:_YRValue><d7p1:_gateOutlineColor>4278190080</d7p1:_gateOutlineColor><d7p1:_lineWeight z:Ref="244" i:nil="true" /><d7p1:_SubGates z:Id="319" z:Size="0" /></d7p1:_UpperLeftGate><d7p1:_UpperRightGate z:Id="320"><d7p1:_AliasName i:nil="true" /><d7p1:_Bound xmlns:d17p1="http://schemas.datacontract.org/2004/07/System.Windows"><d17p1:_height>0</d17p1:_height><d17p1:_width>0</d17p1:_width><d17p1:_x>0</d17p1:_x><d17p1:_y>0</d17p1:_y></d7p1:_Bound><d7p1:_CreationOrder>10178880</d7p1:_CreationOrder><d7p1:_DataSource xmlns:d17p1="http://schemas.datacontract.org/2004/07/Rainbow.Analysis" z:Ref="43" i:nil="true" /><d7p1:_DeltaHorizontal>NaN</d7p1:_DeltaHorizontal><d7p1:_DeltaVertical>NaN</d7p1:_DeltaVertical><d7p1:_GateColor>16777215</d7p1:_GateColor><d7p1:_GateParameters z:Id="321" z:Size="2"><d7p1:Parameter z:Id="322"><d7p1:_Fluorochrome z:Id="323">B1</d7p1:_Fluorochrome><d7p1:_Group i:nil="true" /><d7p1:_IsScatter>false</d7p1:_IsScatter><d7p1:_Label i:nil="true" /><d7p1:_ParameterType i:nil="true" /><d7p1:_SignalType>65</d7p1:_SignalType></d7p1:Parameter><d7p1:Parameter z:Id="324"><d7p1:_Fluorochrome z:Id="325">R2</d7p1:_Fluorochrome><d7p1:_Group i:nil="true" /><d7p1:_IsScatter>false</d7p1:_IsScatter><d7p1:_Label i:nil="true" /><d7p1:_ParameterType i:nil="true" /><d7p1:_SignalType>65</d7p1:_SignalType></d7p1:Parameter></d7p1:_GateParameters><d7p1:_Id>46b97797-4b7a-4d4b-9876-4184b956a16f</d7p1:_Id><d7p1:_IncludeCount>false</d7p1:_IncludeCount><d7p1:_IncludePercentParent>false</d7p1:_IncludePercentParent><d7p1:_Name z:Id="326">Q5-R2</d7p1:_Name><d7p1:_ParameterScales z:Id="327" z:Size="2"><d7p1:Scale>Biexponential</d7p1:Scale><d7p1:Scale>Biexponential</d7p1:Scale></d7p1:_ParameterScales><d7p1:_Vertices xmlns:d17p1="http://schemas.datacontract.org/2004/07/System.Windows" i:nil="true" /><d7p1:_VisualResolution xmlns:d17p1="http://schemas.datacontract.org/2004/07/System.Windows" i:nil="true" /><d7p1:_XRValue>0</d7p1:_XRValue><d7p1:_YRValue>0</d7p1:_YRValue><d7p1:_gateOutlineColor>4278190080</d7p1:_gateOutlineColor><d7p1:_lineWeight z:Ref="244" i:nil="true" /><d7p1:_SubGates z:Id="328" z:Size="0" /></d7p1:_UpperRightGate><d7p1:_names xmlns:d16p1="http://schemas.microsoft.com/2003/10/Serialization/Arrays" z:Id="329" z:Size="4"><d16p1:string z:Ref="317" i:nil="true" /><d16p1:string z:Ref="326" i:nil="true" /><d16p1:string z:Ref="299" i:nil="true" /><d16p1:string z:Ref="308" i:nil="true" /></d7p1:_names></d7p1:GateDesc></d7p1:_SubGates><d7p1:_Center xmlns:d14p1="http://schemas.datacontract.org/2004/07/System.Windows"><d14p1:_x>0.66397529477821482</d14p1:_x><d14p1:_y>0.43597978663672</d14p1:_y></d7p1:_Center><d7p1:_RotatingAngle>0</d7p1:_RotatingAngle><d7p1:_WidthHeight xmlns:d14p1="http://schemas.datacontract.org/2004/07/System.Windows"><d14p1:_height>0.79076923076923078</d14p1:_height><d14p1:_width>0.873846153846152</d14p1:_width></d7p1:_WidthHeight></d7p1:GateDesc><d7p1:GateDesc z:Id="330" i:type="d7p1:RectGateDesc"><d7p1:_AliasName i:nil="true" /><d7p1:_Bound xmlns:d14p1="http://schemas.datacontract.org/2004/07/System.Windows"><d14p1:_height>0.016969380473975525</d14p1:_height><d14p1:_width>0.016969380473975525</d14p1:_width><d14p1:_x>0.41519615055565828</d14p1:_x><d14p1:_y>0.975916396555625</d14p1:_y></d7p1:_Bound><d7p1:_CreationOrder>10178597</d7p1:_CreationOrder><d7p1:_DataSource xmlns:d14p1="http://schemas.datacontract.org/2004/07/Rainbow.Analysis" z:Ref="43" i:nil="true" /><d7p1:_DeltaHorizontal>-0.14445562365900236</d7p1:_DeltaHorizontal><d7p1:_DeltaVertical>0.16828827517970002</d7p1:_DeltaVertical><d7p1:_GateColor>4294634455</d7p1:_GateColor><d7p1:_GateParameters z:Id="331" z:Size="2"><d7p1:Parameter z:Id="332"><d7p1:_Fluorochrome z:Id="333">YG1</d7p1:_Fluorochrome><d7p1:_Group i:nil="true" /><d7p1:_IsScatter>false</d7p1:_IsScatter><d7p1:_Label i:nil="true" /><d7p1:_ParameterType i:nil="true" /><d7p1:_SignalType>65</d7p1:_SignalType></d7p1:Parameter><d7p1:Parameter z:Id="334"><d7p1:_Fluorochrome z:Id="335">SSC</d7p1:_Fluorochrome><d7p1:_Group i:nil="true" /><d7p1:_IsScatter>true</d7p1:_IsScatter><d7p1:_Label i:nil="true" /><d7p1:_ParameterType i:nil="true" /><d7p1:_SignalType>65</d7p1:_SignalType></d7p1:Parameter></d7p1:_GateParameters><d7p1:_Id>c80eba25-7131-4f55-bc19-938b05e809c5</d7p1:_Id><d7p1:_IncludeCount>false</d7p1:_IncludeCount><d7p1:_IncludePercentParent>false</d7p1:_IncludePercentParent><d7p1:_Name z:Id="336">P14</d7p1:_Name><d7p1:_ParameterScales z:Id="337" z:Size="2"><d7p1:Scale>Biexponential</d7p1:Scale><d7p1:Scale>Linear</d7p1:Scale></d7p1:_ParameterScales><d7p1:_Vertices xmlns:d14p1="http://schemas.datacontract.org/2004/07/System.Windows" z:Id="338" z:Size="4"><d14p1:Point><d14p1:_x>0.41768125878980472</d14p1:_x><d14p1:_y>0.99040066879545408</d14p1:_y></d14p1:Point><d14p1:Point><d14p1:_x>0.4296804227954874</d14p1:_x><d14p1:_y>0.99040066879545408</d14p1:_y></d14p1:Point><d14p1:Point><d14p1:_x>0.4296804227954874</d14p1:_x><d14p1:_y>0.97840150478977139</d14p1:_y></d14p1:Point><d14p1:Point><d14p1:_x>0.41768125878980472</d14p1:_x><d14p1:_y>0.97840150478977139</d14p1:_y></d14p1:Point></d7p1:_Vertices><d7p1:_VisualResolution xmlns:d14p1="http://schemas.datacontract.org/2004/07/System.Windows"><d14p1:_height>12766.824085588101</d14p1:_height><d14p1:_width>0.013697316261564872</d14p1:_width></d7p1:_VisualResolution><d7p1:_XRValue>-1000</d7p1:_XRValue><d7p1:_YRValue>-1000</d7p1:_YRValue><d7p1:_gateOutlineColor>4278190080</d7p1:_gateOutlineColor><d7p1:_lineWeight z:Ref="223" i:nil="true" /><d7p1:_SubGates z:Id="339" z:Size="0" /><d7p1:_Center xmlns:d14p1="http://schemas.datacontract.org/2004/07/System.Windows"><d14p1:_x>0.42368084079264606</d14p1:_x><d14p1:_y>0.98440108679261273</d14p1:_y></d7p1:_Center><d7p1:_RotatingAngle>0</d7p1:_RotatingAngle><d7p1:_WidthHeight xmlns:d14p1="http://schemas.datacontract.org/2004/07/System.Windows"><d14p1:_height>0.011999164005682794</d14p1:_height><d14p1:_width>0.011999164005682683</d14p1:_width></d7p1:_WidthHeight></d7p1:GateDesc><d7p1:GateDesc z:Id="340" i:type="d7p1:IntervalGateDesc"><d7p1:_AliasName i:nil="true" /><d7p1:_Bound xmlns:d14p1="http://schemas.datacontract.org/2004/07/System.Windows"><d14p1:_height>0.50827067669172865</d14p1:_height><d14p1:_width>0.50827067669172865</d14p1:_width><d14p1:_x>0.43659147869674253</d14p1:_x><d14p1:_y>0.20108854225115053</d14p1:_y></d7p1:_Bound><d7p1:_CreationOrder>10178646</d7p1:_CreationOrder><d7p1:_DataSource xmlns:d14p1="http://schemas.datacontract.org/2004/07/Rainbow.Analysis" z:Ref="43" i:nil="true" /><d7p1:_DeltaHorizontal>-0.0040100250626575532</d7p1:_DeltaHorizontal><d7p1:_DeltaVertical>-0.029850746268657</d7p1:_DeltaVertical><d7p1:_GateColor>4278255615</d7p1:_GateColor><d7p1:_GateParameters z:Id="341" z:Size="1"><d7p1:Parameter z:Id="342"><d7p1:_Fluorochrome z:Id="343">R2</d7p1:_Fluorochrome><d7p1:_Group i:nil="true" /><d7p1:_IsScatter>false</d7p1:_IsScatter><d7p1:_Label i:nil="true" /><d7p1:_ParameterType i:nil="true" /><d7p1:_SignalType>65</d7p1:_SignalType></d7p1:Parameter></d7p1:_GateParameters><d7p1:_Id>6d7a293d-5c37-487d-bf7d-642e4c9802af</d7p1:_Id><d7p1:_IncludeCount>true</d7p1:_IncludeCount><d7p1:_IncludePercentParent>true</d7p1:_IncludePercentParent><d7p1:_Name z:Id="344">P15</d7p1:_Name><d7p1:_ParameterScales z:Id="345" z:Size="1"><d7p1:Scale>Biexponential</d7p1:Scale></d7p1:_ParameterScales><d7p1:_Vertices xmlns:d14p1="http://schemas.datacontract.org/2004/07/System.Windows" z:Id="346" z:Size="2"><d14p1:Point><d14p1:_x>0.43659147869674247</d14p1:_x><d14p1:_y>0.45522388059701485</d14p1:_y></d14p1:Point><d14p1:Point><d14p1:_x>0.94486215538847118</d14p1:_x><d14p1:_y>0.45522388059701485</d14p1:_y></d14p1:Point></d7p1:_Vertices><d7p1:_VisualResolution xmlns:d14p1="http://schemas.datacontract.org/2004/07/System.Windows"><d14p1:_height>2.1695594125500293</d14p1:_height><d14p1:_width>0.013337285121517465</d14p1:_width></d7p1:_VisualResolution><d7p1:_XRValue>-1000</d7p1:_XRValue><d7p1:_YRValue>0</d7p1:_YRValue><d7p1:_gateOutlineColor>4278190080</d7p1:_gateOutlineColor><d7p1:_lineWeight z:Id="347">Normal</d7p1:_lineWeight><d7p1:_SubGates z:Id="348" z:Size="0" /><d7p1:CreationPlotParameters z:Id="349" z:Size="1"><d7p1:Parameter z:Id="350"><d7p1:_Fluorochrome z:Id="351">R2</d7p1:_Fluorochrome><d7p1:_Group i:nil="true" /><d7p1:_IsScatter>false</d7p1:_IsScatter><d7p1:_Label i:nil="true" /><d7p1:_ParameterType i:nil="true" /><d7p1:_SignalType>65</d7p1:_SignalType></d7p1:Parameter></d7p1:CreationPlotParameters><d7p1:ShowOnCreationSystemOnly>true</d7p1:ShowOnCreationSystemOnly></d7p1:GateDesc><d7p1:GateDesc z:Id="352" i:type="d7p1:IntervalGateDesc"><d7p1:_AliasName i:nil="true" /><d7p1:_Bound xmlns:d14p1="http://schemas.datacontract.org/2004/07/System.Windows"><d14p1:_height>0.56682027649769584</d14p1:_height><d14p1:_width>0.56682027649769584</d14p1:_width><d14p1:_x>0.37096774193548393</d14p1:_x><d14p1:_y>0.20019641912820124</d14p1:_y></d7p1:_Bound><d7p1:_CreationOrder>10178647</d7p1:_CreationOrder><d7p1:_DataSource xmlns:d14p1="http://schemas.datacontract.org/2004/07/Rainbow.Analysis" z:Ref="43" i:nil="true" /><d7p1:_DeltaHorizontal>NaN</d7p1:_DeltaHorizontal><d7p1:_DeltaVertical>NaN</d7p1:_DeltaVertical><d7p1:_GateColor>4286578644</d7p1:_GateColor><d7p1:_GateParameters z:Id="353" z:Size="1"><d7p1:Parameter z:Id="354"><d7p1:_Fluorochrome z:Id="355">R1</d7p1:_Fluorochrome><d7p1:_Group i:nil="true" /><d7p1:_IsScatter>false</d7p1:_IsScatter><d7p1:_Label i:nil="true" /><d7p1:_ParameterType i:nil="true" /><d7p1:_SignalType>65</d7p1:_SignalType></d7p1:Parameter></d7p1:_GateParameters><d7p1:_Id>f4ce515c-fa50-4817-ae7d-e43e0f6a8e6e</d7p1:_Id><d7p1:_IncludeCount>true</d7p1:_IncludeCount><d7p1:_IncludePercentParent>true</d7p1:_IncludePercentParent><d7p1:_Name z:Id="356">P16</d7p1:_Name><d7p1:_ParameterScales z:Id="357" z:Size="1"><d7p1:Scale>Biexponential</d7p1:Scale></d7p1:_ParameterScales><d7p1:_Vertices xmlns:d14p1="http://schemas.datacontract.org/2004/07/System.Windows" z:Id="358" z:Size="2"><d14p1:Point><d14p1:_x>0.37096774193548387</d14p1:_x><d14p1:_y>0.48360655737704916</d14p1:_y></d14p1:Point><d14p1:Point><d14p1:_x>0.93778801843317972</d14p1:_x><d14p1:_y>0.48360655737704916</d14p1:_y></d14p1:Point></d7p1:_Vertices><d7p1:_VisualResolution xmlns:d14p1="http://schemas.datacontract.org/2004/07/System.Windows"><d14p1:_height>4.5833333333333712</d14p1:_height><d14p1:_width>0.025</d14p1:_width></d7p1:_VisualResolution><d7p1:_XRValue>-1000</d7p1:_XRValue><d7p1:_YRValue>0</d7p1:_YRValue><d7p1:_gateOutlineColor>4278190080</d7p1:_gateOutlineColor><d7p1:_lineWeight z:Ref="347" i:nil="true" /><d7p1:_SubGates z:Id="359" z:Size="0" /><d7p1:CreationPlotParameters z:Id="360" z:Size="1"><d7p1:Parameter z:Id="361"><d7p1:_Fluorochrome z:Id="362">R1</d7p1:_Fluorochrome><d7p1:_Group i:nil="true" /><d7p1:_IsScatter>false</d7p1:_IsScatter><d7p1:_Label i:nil="true" /><d7p1:_ParameterType i:nil="true" /><d7p1:_SignalType>65</d7p1:_SignalType></d7p1:Parameter></d7p1:CreationPlotParameters><d7p1:ShowOnCreationSystemOnly>true</d7p1:ShowOnCreationSystemOnly></d7p1:GateDesc><d7p1:GateDesc z:Id="363" i:type="d7p1:IntervalGateDesc"><d7p1:_AliasName i:nil="true" /><d7p1:_Bound xmlns:d14p1="http://schemas.datacontract.org/2004/07/System.Windows"><d14p1:_height>0.53665835411471385</d14p1:_height><d14p1:_width>0.53665835411471385</d14p1:_width><d14p1:_x>0.43278734490317483</d14p1:_x><d14p1:_y>0.23167082294264307</d14p1:_y></d7p1:_Bound><d7p1:_CreationOrder>10178872</d7p1:_CreationOrder><d7p1:_DataSource xmlns:d14p1="http://schemas.datacontract.org/2004/07/Rainbow.Analysis" z:Ref="43" i:nil="true" /><d7p1:_DeltaHorizontal>0</d7p1:_DeltaHorizontal><d7p1:_DeltaVertical>-0.094685990338164092</d7p1:_DeltaVertical><d7p1:_GateColor>4293984255</d7p1:_GateColor><d7p1:_GateParameters z:Id="364" z:Size="1"><d7p1:Parameter z:Id="365"><d7p1:_Fluorochrome z:Id="366">R3</d7p1:_Fluorochrome><d7p1:_Group i:nil="true" /><d7p1:_IsScatter>false</d7p1:_IsScatter><d7p1:_Label i:nil="true" /><d7p1:_ParameterType i:nil="true" /><d7p1:_SignalType>65</d7p1:_SignalType></d7p1:Parameter></d7p1:_GateParameters><d7p1:_Id>1177ca38-d0f7-4553-a54b-9e90541fdd74</d7p1:_Id><d7p1:_IncludeCount>true</d7p1:_IncludeCount><d7p1:_IncludePercentParent>true</d7p1:_IncludePercentParent><d7p1:_Name z:Id="367">P17</d7p1:_Name><d7p1:_ParameterScales z:Id="368" z:Size="1"><d7p1:Scale>Biexponential</d7p1:Scale></d7p1:_ParameterScales><d7p1:_Vertices xmlns:d14p1="http://schemas.datacontract.org/2004/07/System.Windows" z:Id="369" z:Size="2"><d14p1:Point><d14p1:_x>0.43278734490317483</d14p1:_x><d14p1:_y>0.5</d14p1:_y></d14p1:Point><d14p1:Point><d14p1:_x>0.96944569901788868</d14p1:_x><d14p1:_y>0.5</d14p1:_y></d14p1:Point></d7p1:_Vertices><d7p1:_VisualResolution xmlns:d14p1="http://schemas.datacontract.org/2004/07/System.Windows"><d14p1:_height>2.1353482260184364</d14p1:_height><d14p1:_width>0.013481126423007819</d14p1:_width></d7p1:_VisualResolution><d7p1:_XRValue>-1000</d7p1:_XRValue><d7p1:_YRValue>0</d7p1:_YRValue><d7p1:_gateOutlineColor>4278190080</d7p1:_gateOutlineColor><d7p1:_lineWeight z:Ref="244" i:nil="true" /><d7p1:_SubGates z:Id="370" z:Size="0" /><d7p1:CreationPlotParameters z:Id="371" z:Size="1"><d7p1:Parameter z:Id="372"><d7p1:_Fluorochrome z:Id="373">R3</d7p1:_Fluorochrome><d7p1:_Group i:nil="true" /><d7p1:_IsScatter>false</d7p1:_IsScatter><d7p1:_Label i:nil="true" /><d7p1:_ParameterType i:nil="true" /><d7p1:_SignalType>65</d7p1:_SignalType></d7p1:Parameter></d7p1:CreationPlotParameters><d7p1:ShowOnCreationSystemOnly>true</d7p1:ShowOnCreationSystemOnly></d7p1:GateDesc></d7p1:_SubGates></d7p1:_stoppingGate></d7p1:_GateDescAndCount><d7p1:_LogicalOperator>And</d7p1:_LogicalOperator><d7p1:_OperatedStoppingRuleDesc i:nil="true" /></d7p1:_GateStoppingRuleDesc><d7p1:_MaxAcqTime>10000</d7p1:_MaxAcqTime><d7p1:_MaxAcqVol>200</d7p1:_MaxAcqVol><d7p1:_StoppingRuleOnRawData>true</d7p1:_StoppingRuleOnRawData><d7p1:_StorageGate z:Id="374" i:type="d7p1:AllEventsGateDesc"><d7p1:_AliasName i:nil="true" /><d7p1:_Bound xmlns:d10p1="http://schemas.datacontract.org/2004/07/System.Windows"><d10p1:_height>0</d10p1:_height><d10p1:_width>0</d10p1:_width><d10p1:_x>0</d10p1:_x><d10p1:_y>0</d10p1:_y></d7p1:_Bound><d7p1:_CreationOrder>1</d7p1:_CreationOrder><d7p1:_DataSource xmlns:d10p1="http://schemas.datacontract.org/2004/07/Rainbow.Analysis" z:Ref="43" i:nil="true" /><d7p1:_DeltaHorizontal>NaN</d7p1:_DeltaHorizontal><d7p1:_DeltaVertical>NaN</d7p1:_DeltaVertical><d7p1:_GateColor>4278190080</d7p1:_GateColor><d7p1:_GateParameters z:Id="375" z:Size="0" /><d7p1:_Id>9aa6ec62-cfa0-41de-a9fa-1e352514eed9</d7p1:_Id><d7p1:_IncludeCount>false</d7p1:_IncludeCount><d7p1:_IncludePercentParent>false</d7p1:_IncludePercentParent><d7p1:_Name z:Id="376">All Events</d7p1:_Name><d7p1:_ParameterScales z:Id="377" z:Size="0" /><d7p1:_Vertices xmlns:d10p1="http://schemas.datacontract.org/2004/07/System.Windows" i:nil="true" /><d7p1:_VisualResolution xmlns:d10p1="http://schemas.datacontract.org/2004/07/System.Windows" i:nil="true" /><d7p1:_XRValue>0</d7p1:_XRValue><d7p1:_YRValue>0</d7p1:_YRValue><d7p1:_gateOutlineColor>4278190080</d7p1:_gateOutlineColor><d7p1:_lineWeight z:Ref="53" i:nil="true" /><d7p1:_SubGates z:Id="378" z:Size="2"><d7p1:GateDesc z:Ref="42" i:nil="true" /><d7p1:GateDesc z:Id="379" i:type="d7p1:RectGateDesc"><d7p1:_AliasName i:nil="true" /><d7p1:_Bound xmlns:d12p1="http://schemas.datacontract.org/2004/07/System.Windows"><d12p1:_height>0.4894296886360156</d12p1:_height><d12p1:_width>0.4894296886360156</d12p1:_width><d12p1:_x>0.065285155681993362</d12p1:_x><d12p1:_y>-0.082791767394931437</d12p1:_y></d7p1:_Bound><d7p1:_CreationOrder>4213640</d7p1:_CreationOrder><d7p1:_DataSource xmlns:d12p1="http://schemas.datacontract.org/2004/07/Rainbow.Analysis" z:Ref="43" i:nil="true" /><d7p1:_DeltaHorizontal>-0.019230769230769232</d7p1:_DeltaHorizontal><d7p1:_DeltaVertical>-0.3576923076923077</d7p1:_DeltaVertical><d7p1:_GateColor>4294944000</d7p1:_GateColor><d7p1:_GateParameters z:Id="380" z:Size="2"><d7p1:Parameter z:Id="381"><d7p1:_Fluorochrome z:Id="382">FSC</d7p1:_Fluorochrome><d7p1:_Group i:nil="true" /><d7p1:_IsScatter>true</d7p1:_IsScatter><d7p1:_Label i:nil="true" /><d7p1:_ParameterType i:nil="true" /><d7p1:_SignalType>65</d7p1:_SignalType></d7p1:Parameter><d7p1:Parameter z:Id="383"><d7p1:_Fluorochrome z:Id="384">SSC-B</d7p1:_Fluorochrome><d7p1:_Group i:nil="true" /><d7p1:_IsScatter>true</d7p1:_IsScatter><d7p1:_Label i:nil="true" /><d7p1:_ParameterType i:nil="true" /><d7p1:_SignalType>65</d7p1:_SignalType></d7p1:Parameter></d7p1:_GateParameters><d7p1:_Id>38439777-237c-491f-a623-ee63098a331e</d7p1:_Id><d7p1:_IncludeCount>false</d7p1:_IncludeCount><d7p1:_IncludePercentParent>false</d7p1:_IncludePercentParent><d7p1:_Name z:Id="385">P6</d7p1:_Name><d7p1:_ParameterScales z:Id="386" z:Size="2"><d7p1:Scale>Linear</d7p1:Scale><d7p1:Scale>Linear</d7p1:Scale></d7p1:_ParameterScales><d7p1:_Vertices xmlns:d12p1="http://schemas.datacontract.org/2004/07/System.Windows" z:Id="387" z:Size="4"><d12p1:Point><d12p1:_x>0.10538461538461505</d12p1:_x><d12p1:_y>0.29615384615384704</d12p1:_y></d12p1:Point><d12p1:Point><d12p1:_x>0.51461538461538725</d12p1:_x><d12p1:_y>0.29615384615384704</d12p1:_y></d12p1:Point><d12p1:Point><d12p1:_x>0.51461538461538725</d12p1:_x><d12p1:_y>0.027692307692305684</d12p1:_y></d12p1:Point><d12p1:Point><d12p1:_x>0.10538461538461505</d12p1:_x><d12p1:_y>0.027692307692305684</d12p1:_y></d12p1:Point></d7p1:_Vertices><d7p1:_VisualResolution xmlns:d12p1="http://schemas.datacontract.org/2004/07/System.Windows"><d12p1:_height>16131.938461538404</d12p1:_height><d12p1:_width>16131.938461538462</d12p1:_width></d7p1:_VisualResolution><d7p1:_XRValue>-1000</d7p1:_XRValue><d7p1:_YRValue>-1000</d7p1:_YRValue><d7p1:_gateOutlineColor>4278190080</d7p1:_gateOutlineColor><d7p1:_lineWeight z:Id="388">Normal</d7p1:_lineWeight><d7p1:_SubGates z:Id="389" z:Size="1"><d7p1:GateDesc z:Id="390" i:type="d7p1:RectGateDesc"><d7p1:_AliasName i:nil="true" /><d7p1:_Bound xmlns:d14p1="http://schemas.datacontract.org/2004/07/System.Windows"><d14p1:_height>0.76185835117564937</d14p1:_height><d14p1:_width>0.76185835117564937</d14p1:_width><d14p1:_x>0.14790354231140912</d14p1:_x><d14p1:_y>-0.017833974801615582</d14p1:_y></d7p1:_Bound><d7p1:_CreationOrder>4213641</d7p1:_CreationOrder><d7p1:_DataSource xmlns:d14p1="http://schemas.datacontract.org/2004/07/Rainbow.Analysis" z:Ref="43" i:nil="true" /><d7p1:_DeltaHorizontal>-0.017291533010329187</d7p1:_DeltaHorizontal><d7p1:_DeltaVertical>-0.4524617804369469</d7p1:_DeltaVertical><d7p1:_GateColor>4278239231</d7p1:_GateColor><d7p1:_GateParameters z:Id="391" z:Size="2"><d7p1:Parameter z:Id="392"><d7p1:_Fluorochrome z:Id="393">V7</d7p1:_Fluorochrome><d7p1:_Group i:nil="true" /><d7p1:_IsScatter>false</d7p1:_IsScatter><d7p1:_Label i:nil="true" /><d7p1:_ParameterType i:nil="true" /><d7p1:_SignalType>65</d7p1:_SignalType></d7p1:Parameter><d7p1:Parameter z:Id="394"><d7p1:_Fluorochrome z:Id="395">SSC</d7p1:_Fluorochrome><d7p1:_Group i:nil="true" /><d7p1:_IsScatter>true</d7p1:_IsScatter><d7p1:_Label i:nil="true" /><d7p1:_ParameterType i:nil="true" /><d7p1:_SignalType>65</d7p1:_SignalType></d7p1:Parameter></d7p1:_GateParameters><d7p1:_Id>3716c7ca-44fc-4c33-97ee-930566c9fea2</d7p1:_Id><d7p1:_IncludeCount>true</d7p1:_IncludeCount><d7p1:_IncludePercentParent>true</d7p1:_IncludePercentParent><d7p1:_Name z:Id="396">P7</d7p1:_Name><d7p1:_ParameterScales z:Id="397" z:Size="2"><d7p1:Scale>Biexponential</d7p1:Scale><d7p1:Scale>Linear</d7p1:Scale></d7p1:_ParameterScales><d7p1:_Vertices xmlns:d14p1="http://schemas.datacontract.org/2004/07/System.Windows" z:Id="398" z:Size="4"><d14p1:Point><d14p1:_x>0.19164782419781512</d14p1:_x><d14p1:_y>0.54033341414208436</d14p1:_y></d14p1:Point><d14p1:Point><d14p1:_x>0.86601761160065249</d14p1:_x><d14p1:_y>0.54033341414208436</d14p1:_y></d14p1:Point><d14p1:Point><d14p1:_x>0.86601761160065249</d14p1:_x><d14p1:_y>0.18585698743033383</d14p1:_y></d14p1:Point><d14p1:Point><d14p1:_x>0.19164782419781512</d14p1:_x><d14p1:_y>0.18585698743033383</d14p1:_y></d14p1:Point></d7p1:_Vertices><d7p1:_VisualResolution xmlns:d14p1="http://schemas.datacontract.org/2004/07/System.Windows"><d14p1:_height>12087.657678559422</d14p1:_height><d14p1:_width>0.01296864975774689</d14p1:_width></d7p1:_VisualResolution><d7p1:_XRValue>-1000</d7p1:_XRValue><d7p1:_YRValue>-1000</d7p1:_YRValue><d7p1:_gateOutlineColor>4278190080</d7p1:_gateOutlineColor><d7p1:_lineWeight z:Ref="388" i:nil="true" /><d7p1:_SubGates z:Id="399" z:Size="2"><d7p1:GateDesc z:Id="400" i:type="d7p1:QuadGateDesc"><d7p1:_AliasName i:nil="true" /><d7p1:_Bound xmlns:d16p1="http://schemas.datacontract.org/2004/07/System.Windows"><d16p1:_height>0</d16p1:_height><d16p1:_width>0</d16p1:_width><d16p1:_x>0.479991498166659</d16p1:_x><d16p1:_y>0.6840160298755682</d16p1:_y></d7p1:_Bound><d7p1:_CreationOrder>4213642</d7p1:_CreationOrder><d7p1:_DataSource xmlns:d16p1="http://schemas.datacontract.org/2004/07/Rainbow.Analysis" z:Ref="43" i:nil="true" /><d7p1:_DeltaHorizontal>NaN</d7p1:_DeltaHorizontal><d7p1:_DeltaVertical>NaN</d7p1:_DeltaVertical><d7p1:_GateColor>4278190080</d7p1:_GateColor><d7p1:_GateParameters z:Id="401" z:Size="2"><d7p1:Parameter z:Id="402"><d7p1:_Fluorochrome z:Id="403">B1</d7p1:_Fluorochrome><d7p1:_Group i:nil="true" /><d7p1:_IsScatter>false</d7p1:_IsScatter><d7p1:_Label i:nil="true" /><d7p1:_ParameterType i:nil="true" /><d7p1:_SignalType>65</d7p1:_SignalType></d7p1:Parameter><d7p1:Parameter z:Id="404"><d7p1:_Fluorochrome z:Id="405">R2</d7p1:_Fluorochrome><d7p1:_Group i:nil="true" /><d7p1:_IsScatter>false</d7p1:_IsScatter><d7p1:_Label i:nil="true" /><d7p1:_ParameterType i:nil="true" /><d7p1:_SignalType>65</d7p1:_SignalType></d7p1:Parameter></d7p1:_GateParameters><d7p1:_Id>9e8ecda1-6178-456e-be36-ae8c8484e47f</d7p1:_Id><d7p1:_IncludeCount>false</d7p1:_IncludeCount><d7p1:_IncludePercentParent>false</d7p1:_IncludePercentParent><d7p1:_Name z:Id="406">Q3</d7p1:_Name><d7p1:_ParameterScales z:Id="407" z:Size="2"><d7p1:Scale>Biexponential</d7p1:Scale><d7p1:Scale>Biexponential</d7p1:Scale></d7p1:_ParameterScales><d7p1:_Vertices xmlns:d16p1="http://schemas.datacontract.org/2004/07/System.Windows" z:Id="408" z:Size="1"><d16p1:Point><d16p1:_x>0.479991498166659</d16p1:_x><d16p1:_y>0.6840160298755682</d16p1:_y></d16p1:Point></d7p1:_Vertices><d7p1:_VisualResolution xmlns:d16p1="http://schemas.datacontract.org/2004/07/System.Windows"><d16p1:_height>0.010318955712538269</d16p1:_height><d16p1:_width>0.010318955712538535</d16p1:_width></d7p1:_VisualResolution><d7p1:_XRValue>-1000</d7p1:_XRValue><d7p1:_YRValue>-1000</d7p1:_YRValue><d7p1:_gateOutlineColor>4278190080</d7p1:_gateOutlineColor><d7p1:_lineWeight z:Ref="388" i:nil="true" /><d7p1:_SubGates z:Id="409" z:Size="0" /><d7p1:_LowerLeftGate z:Id="410"><d7p1:_AliasName i:nil="true" /><d7p1:_Bound xmlns:d17p1="http://schemas.datacontract.org/2004/07/System.Windows"><d17p1:_height>0</d17p1:_height><d17p1:_width>0</d17p1:_width><d17p1:_x>0</d17p1:_x><d17p1:_y>0</d17p1:_y></d7p1:_Bound><d7p1:_CreationOrder>4213645</d7p1:_CreationOrder><d7p1:_DataSource xmlns:d17p1="http://schemas.datacontract.org/2004/07/Rainbow.Analysis" z:Ref="43" i:nil="true" /><d7p1:_DeltaHorizontal>NaN</d7p1:_DeltaHorizontal><d7p1:_DeltaVertical>NaN</d7p1:_DeltaVertical><d7p1:_GateColor>16777215</d7p1:_GateColor><d7p1:_GateParameters z:Id="411" z:Size="2"><d7p1:Parameter z:Id="412"><d7p1:_Fluorochrome z:Id="413">B1</d7p1:_Fluorochrome><d7p1:_Group i:nil="true" /><d7p1:_IsScatter>false</d7p1:_IsScatter><d7p1:_Label i:nil="true" /><d7p1:_ParameterType i:nil="true" /><d7p1:_SignalType>65</d7p1:_SignalType></d7p1:Parameter><d7p1:Parameter z:Id="414"><d7p1:_Fluorochrome z:Id="415">R2</d7p1:_Fluorochrome><d7p1:_Group i:nil="true" /><d7p1:_IsScatter>false</d7p1:_IsScatter><d7p1:_Label i:nil="true" /><d7p1:_ParameterType i:nil="true" /><d7p1:_SignalType>65</d7p1:_SignalType></d7p1:Parameter></d7p1:_GateParameters><d7p1:_Id>66b588b5-4118-4e82-b2e0-f7fe46e53993</d7p1:_Id><d7p1:_IncludeCount>false</d7p1:_IncludeCount><d7p1:_IncludePercentParent>true</d7p1:_IncludePercentParent><d7p1:_Name z:Id="416">Q3-R3</d7p1:_Name><d7p1:_ParameterScales z:Id="417" z:Size="2"><d7p1:Scale>Biexponential</d7p1:Scale><d7p1:Scale>Biexponential</d7p1:Scale></d7p1:_ParameterScales><d7p1:_Vertices xmlns:d17p1="http://schemas.datacontract.org/2004/07/System.Windows" i:nil="true" /><d7p1:_VisualResolution xmlns:d17p1="http://schemas.datacontract.org/2004/07/System.Windows" i:nil="true" /><d7p1:_XRValue>0</d7p1:_XRValue><d7p1:_YRValue>0</d7p1:_YRValue><d7p1:_gateOutlineColor>4278190080</d7p1:_gateOutlineColor><d7p1:_lineWeight z:Ref="388" i:nil="true" /><d7p1:_SubGates z:Id="418" z:Size="0" /></d7p1:_LowerLeftGate><d7p1:_LowerRightGate z:Id="419"><d7p1:_AliasName i:nil="true" /><d7p1:_Bound xmlns:d17p1="http://schemas.datacontract.org/2004/07/System.Windows"><d17p1:_height>0</d17p1:_height><d17p1:_width>0</d17p1:_width><d17p1:_x>0</d17p1:_x><d17p1:_y>0</d17p1:_y></d7p1:_Bound><d7p1:_CreationOrder>4213646</d7p1:_CreationOrder><d7p1:_DataSource xmlns:d17p1="http://schemas.datacontract.org/2004/07/Rainbow.Analysis" z:Ref="43" i:nil="true" /><d7p1:_DeltaHorizontal>NaN</d7p1:_DeltaHorizontal><d7p1:_DeltaVertical>NaN</d7p1:_DeltaVertical><d7p1:_GateColor>16777215</d7p1:_GateColor><d7p1:_GateParameters z:Id="420" z:Size="2"><d7p1:Parameter z:Id="421"><d7p1:_Fluorochrome z:Id="422">B1</d7p1:_Fluorochrome><d7p1:_Group i:nil="true" /><d7p1:_IsScatter>false</d7p1:_IsScatter><d7p1:_Label i:nil="true" /><d7p1:_ParameterType i:nil="true" /><d7p1:_SignalType>65</d7p1:_SignalType></d7p1:Parameter><d7p1:Parameter z:Id="423"><d7p1:_Fluorochrome z:Id="424">R2</d7p1:_Fluorochrome><d7p1:_Group i:nil="true" /><d7p1:_IsScatter>false</d7p1:_IsScatter><d7p1:_Label i:nil="true" /><d7p1:_ParameterType i:nil="true" /><d7p1:_SignalType>65</d7p1:_SignalType></d7p1:Parameter></d7p1:_GateParameters><d7p1:_Id>8f90d69f-ef01-4a91-9d6d-71c2dc3f87d5</d7p1:_Id><d7p1:_IncludeCount>false</d7p1:_IncludeCount><d7p1:_IncludePercentParent>true</d7p1:_IncludePercentParent><d7p1:_Name z:Id="425">Q3-R4</d7p1:_Name><d7p1:_ParameterScales z:Id="426" z:Size="2"><d7p1:Scale>Biexponential</d7p1:Scale><d7p1:Scale>Biexponential</d7p1:Scale></d7p1:_ParameterScales><d7p1:_Vertices xmlns:d17p1="http://schemas.datacontract.org/2004/07/System.Windows" i:nil="true" /><d7p1:_VisualResolution xmlns:d17p1="http://schemas.datacontract.org/2004/07/System.Windows" i:nil="true" /><d7p1:_XRValue>0</d7p1:_XRValue><d7p1:_YRValue>0</d7p1:_YRValue><d7p1:_gateOutlineColor>4278190080</d7p1:_gateOutlineColor><d7p1:_lineWeight z:Ref="388" i:nil="true" /><d7p1:_SubGates z:Id="427" z:Size="0" /></d7p1:_LowerRightGate><d7p1:_UpperLeftGate z:Id="428"><d7p1:_AliasName i:nil="true" /><d7p1:_Bound xmlns:d17p1="http://schemas.datacontract.org/2004/07/System.Windows"><d17p1:_height>0</d17p1:_height><d17p1:_width>0</d17p1:_width><d17p1:_x>0</d17p1:_x><d17p1:_y>0</d17p1:_y></d7p1:_Bound><d7p1:_CreationOrder>4213643</d7p1:_CreationOrder><d7p1:_DataSource xmlns:d17p1="http://schemas.datacontract.org/2004/07/Rainbow.Analysis" z:Ref="43" i:nil="true" /><d7p1:_DeltaHorizontal>NaN</d7p1:_DeltaHorizontal><d7p1:_DeltaVertical>NaN</d7p1:_DeltaVertical><d7p1:_GateColor>16777215</d7p1:_GateColor><d7p1:_GateParameters z:Id="429" z:Size="2"><d7p1:Parameter z:Id="430"><d7p1:_Fluorochrome z:Id="431">B1</d7p1:_Fluorochrome><d7p1:_Group i:nil="true" /><d7p1:_IsScatter>false</d7p1:_IsScatter><d7p1:_Label i:nil="true" /><d7p1:_ParameterType i:nil="true" /><d7p1:_SignalType>65</d7p1:_SignalType></d7p1:Parameter><d7p1:Parameter z:Id="432"><d7p1:_Fluorochrome z:Id="433">R2</d7p1:_Fluorochrome><d7p1:_Group i:nil="true" /><d7p1:_IsScatter>false</d7p1:_IsScatter><d7p1:_Label i:nil="true" /><d7p1:_ParameterType i:nil="true" /><d7p1:_SignalType>65</d7p1:_SignalType></d7p1:Parameter></d7p1:_GateParameters><d7p1:_Id>a7a82df5-fc12-45d2-abbd-fc4bf61e5e78</d7p1:_Id><d7p1:_IncludeCount>false</d7p1:_IncludeCount><d7p1:_IncludePercentParent>true</d7p1:_IncludePercentParent><d7p1:_Name z:Id="434">Q3-R1</d7p1:_Name><d7p1:_ParameterScales z:Id="435" z:Size="2"><d7p1:Scale>Biexponential</d7p1:Scale><d7p1:Scale>Biexponential</d7p1:Scale></d7p1:_ParameterScales><d7p1:_Vertices xmlns:d17p1="http://schemas.datacontract.org/2004/07/System.Windows" i:nil="true" /><d7p1:_VisualResolution xmlns:d17p1="http://schemas.datacontract.org/2004/07/System.Windows" i:nil="true" /><d7p1:_XRValue>0</d7p1:_XRValue><d7p1:_YRValue>0</d7p1:_YRValue><d7p1:_gateOutlineColor>4278190080</d7p1:_gateOutlineColor><d7p1:_lineWeight z:Ref="388" i:nil="true" /><d7p1:_SubGates z:Id="436" z:Size="0" /></d7p1:_UpperLeftGate><d7p1:_UpperRightGate z:Id="437"><d7p1:_AliasName i:nil="true" /><d7p1:_Bound xmlns:d17p1="http://schemas.datacontract.org/2004/07/System.Windows"><d17p1:_height>0</d17p1:_height><d17p1:_width>0</d17p1:_width><d17p1:_x>0</d17p1:_x><d17p1:_y>0</d17p1:_y></d7p1:_Bound><d7p1:_CreationOrder>4213644</d7p1:_CreationOrder><d7p1:_DataSource xmlns:d17p1="http://schemas.datacontract.org/2004/07/Rainbow.Analysis" z:Ref="43" i:nil="true" /><d7p1:_DeltaHorizontal>NaN</d7p1:_DeltaHorizontal><d7p1:_DeltaVertical>NaN</d7p1:_DeltaVertical><d7p1:_GateColor>16777215</d7p1:_GateColor><d7p1:_GateParameters z:Id="438" z:Size="2"><d7p1:Parameter z:Id="439"><d7p1:_Fluorochrome z:Id="440">B1</d7p1:_Fluorochrome><d7p1:_Group i:nil="true" /><d7p1:_IsScatter>false</d7p1:_IsScatter><d7p1:_Label i:nil="true" /><d7p1:_ParameterType i:nil="true" /><d7p1:_SignalType>65</d7p1:_SignalType></d7p1:Parameter><d7p1:Parameter z:Id="441"><d7p1:_Fluorochrome z:Id="442">R2</d7p1:_Fluorochrome><d7p1:_Group i:nil="true" /><d7p1:_IsScatter>false</d7p1:_IsScatter><d7p1:_Label i:nil="true" /><d7p1:_ParameterType i:nil="true" /><d7p1:_SignalType>65</d7p1:_SignalType></d7p1:Parameter></d7p1:_GateParameters><d7p1:_Id>6be8e031-d6a2-4b59-b540-b1cab954bb4c</d7p1:_Id><d7p1:_IncludeCount>false</d7p1:_IncludeCount><d7p1:_IncludePercentParent>true</d7p1:_IncludePercentParent><d7p1:_Name z:Id="443">Q3-R2</d7p1:_Name><d7p1:_ParameterScales z:Id="444" z:Size="2"><d7p1:Scale>Biexponential</d7p1:Scale><d7p1:Scale>Biexponential</d7p1:Scale></d7p1:_ParameterScales><d7p1:_Vertices xmlns:d17p1="http://schemas.datacontract.org/2004/07/System.Windows" i:nil="true" /><d7p1:_VisualResolution xmlns:d17p1="http://schemas.datacontract.org/2004/07/System.Windows" i:nil="true" /><d7p1:_XRValue>0</d7p1:_XRValue><d7p1:_YRValue>0</d7p1:_YRValue><d7p1:_gateOutlineColor>4278190080</d7p1:_gateOutlineColor><d7p1:_lineWeight z:Ref="388" i:nil="true" /><d7p1:_SubGates z:Id="445" z:Size="0" /></d7p1:_UpperRightGate><d7p1:_names xmlns:d16p1="http://schemas.microsoft.com/2003/10/Serialization/Arrays" z:Id="446" z:Size="4"><d16p1:string z:Ref="434" i:nil="true" /><d16p1:string z:Ref="443" i:nil="true" /><d16p1:string z:Ref="416" i:nil="true" /><d16p1:string z:Ref="425" i:nil="true" /></d7p1:_names></d7p1:GateDesc><d7p1:GateDesc z:Id="447" i:type="d7p1:RectGateDesc"><d7p1:_AliasName i:nil="true" /><d7p1:_Bound xmlns:d16p1="http://schemas.datacontract.org/2004/07/System.Windows"><d16p1:_height>0.80323669561915823</d16p1:_height><d16p1:_width>0.80323669561915823</d16p1:_width><d16p1:_x>0.31819804897437837</d16p1:_x><d16p1:_y>-0.0071781736754476522</d16p1:_y></d7p1:_Bound><d7p1:_CreationOrder>4213647</d7p1:_CreationOrder><d7p1:_DataSource xmlns:d16p1="http://schemas.datacontract.org/2004/07/Rainbow.Analysis" z:Ref="43" i:nil="true" /><d7p1:_DeltaHorizontal>-0.0314205570024744</d7p1:_DeltaHorizontal><d7p1:_DeltaVertical>-0.44274421230759353</d7p1:_DeltaVertical><d7p1:_GateColor>4278190335</d7p1:_GateColor><d7p1:_GateParameters z:Id="448" z:Size="2"><d7p1:Parameter z:Id="449"><d7p1:_Fluorochrome z:Id="450">B1</d7p1:_Fluorochrome><d7p1:_Group i:nil="true" /><d7p1:_IsScatter>false</d7p1:_IsScatter><d7p1:_Label i:nil="true" /><d7p1:_ParameterType i:nil="true" /><d7p1:_SignalType>65</d7p1:_SignalType></d7p1:Parameter><d7p1:Parameter z:Id="451"><d7p1:_Fluorochrome z:Id="452">SSC</d7p1:_Fluorochrome><d7p1:_Group i:nil="true" /><d7p1:_IsScatter>true</d7p1:_IsScatter><d7p1:_Label i:nil="true" /><d7p1:_ParameterType i:nil="true" /><d7p1:_SignalType>65</d7p1:_SignalType></d7p1:Parameter></d7p1:_GateParameters><d7p1:_Id>df991261-693b-4ba2-8982-5bd96de66c33</d7p1:_Id><d7p1:_IncludeCount>true</d7p1:_IncludeCount><d7p1:_IncludePercentParent>true</d7p1:_IncludePercentParent><d7p1:_Name z:Id="453">P8</d7p1:_Name><d7p1:_ParameterScales z:Id="454" z:Size="2"><d7p1:Scale>Biexponential</d7p1:Scale><d7p1:Scale>Linear</d7p1:Scale></d7p1:_ParameterScales><d7p1:_Vertices xmlns:d16p1="http://schemas.datacontract.org/2004/07/System.Windows" z:Id="455" z:Size="4"><d16p1:Point><d16p1:_x>0.39989799821331062</d16p1:_x><d16p1:_y>0.63723538733506913</d16p1:_y></d16p1:Point><d16p1:Point><d16p1:_x>1.0397347953546043</d16p1:_x><d16p1:_y>0.63723538733506913</d16p1:_y></d16p1:Point><d16p1:Point><d16p1:_x>1.0397347953546043</d16p1:_x><d16p1:_y>0.15164496093319374</d16p1:_y></d16p1:Point><d16p1:Point><d16p1:_x>0.39989799821331062</d16p1:_x><d16p1:_y>0.15164496093319374</d16p1:_y></d16p1:Point></d7p1:_Vertices><d7p1:_VisualResolution xmlns:d16p1="http://schemas.datacontract.org/2004/07/System.Windows"><d16p1:_height>11983.725714285858</d16p1:_height><d16p1:_width>0.012857142857142857</d16p1:_width></d7p1:_VisualResolution><d7p1:_XRValue>-1000</d7p1:_XRValue><d7p1:_YRValue>-1000</d7p1:_YRValue><d7p1:_gateOutlineColor>4278190080</d7p1:_gateOutlineColor><d7p1:_lineWeight z:Ref="388" i:nil="true" /><d7p1:_SubGates z:Id="456" z:Size="0" /><d7p1:_Center xmlns:d16p1="http://schemas.datacontract.org/2004/07/System.Windows"><d16p1:_x>0.71981639678395748</d16p1:_x><d16p1:_y>0.39444017413413146</d16p1:_y></d7p1:_Center><d7p1:_RotatingAngle>270</d7p1:_RotatingAngle><d7p1:_WidthHeight xmlns:d16p1="http://schemas.datacontract.org/2004/07/System.Windows"><d16p1:_height>0.48559042640187544</d16p1:_height><d16p1:_width>0.63983679714129371</d16p1:_width></d7p1:_WidthHeight></d7p1:GateDesc></d7p1:_SubGates><d7p1:_Center xmlns:d14p1="http://schemas.datacontract.org/2004/07/System.Windows"><d14p1:_x>0.52883271789923381</d14p1:_x><d14p1:_y>0.3630952007862091</d14p1:_y></d7p1:_Center><d7p1:_RotatingAngle>270</d7p1:_RotatingAngle><d7p1:_WidthHeight xmlns:d14p1="http://schemas.datacontract.org/2004/07/System.Windows"><d14p1:_height>0.35447642671175056</d14p1:_height><d14p1:_width>0.67436978740283737</d14p1:_width></d7p1:_WidthHeight></d7p1:GateDesc></d7p1:_SubGates><d7p1:_Center xmlns:d12p1="http://schemas.datacontract.org/2004/07/System.Windows"><d12p1:_x>0.31000000000000116</d12p1:_x><d12p1:_y>0.16192307692307636</d12p1:_y></d7p1:_Center><d7p1:_RotatingAngle>180</d7p1:_RotatingAngle><d7p1:_WidthHeight xmlns:d12p1="http://schemas.datacontract.org/2004/07/System.Windows"><d12p1:_height>0.26846153846154136</d12p1:_height><d12p1:_width>0.40923076923077223</d12p1:_width></d7p1:_WidthHeight></d7p1:GateDesc></d7p1:_SubGates></d7p1:_StorageGate></d7p1:_StoppingRulesDesc><d7p1:_UnmixSpilloverDesc i:nil="true" /><d7p1:_UserSettingReference z:Id="457"><d7p1:UserSettingID>c005bc36-7623-ef11-a261-c8cb9e5e6298</d7p1:UserSettingID><d7p1:UserSettingName z:Id="458">Cells_F20_S20_SB25</d7p1:UserSettingName></d7p1:_UserSettingReference><d7p1:_storageUnmixedBufferName i:nil="true" /><d7p1:_type>Sample</d7p1:_type></TubeDesc><TubeType>0</TubeType><WorklistTask xmlns:d7p1="http://schemas.datacontract.org/2004/07/Rainbow.DataPersistence.Worklist" i:nil="true" /><WorklistTaskId i:nil="true" /></TubeInfo><TubeInfo z:Id="459"><Version xmlns="http://schemas.datacontract.org/2004/07/Rainbow">3010</Version><Id xmlns="http://schemas.datacontract.org/2004/07/Rainbow.DataPersistence">eb9da0c4-b928-4e2d-8356-f85292ae51ac</Id><Name z:Id="460" xmlns="http://schemas.datacontract.org/2004/07/Rainbow.DataPersistence">WT</Name><CreatedBy i:nil="true" xmlns="http://schemas.datacontract.org/2004/07/Rainbow.DataPersistence" /><CreationTime xmlns="http://schemas.datacontract.org/2004/07/Rainbow.DataPersistence">2025-03-16T20:30:54.1857482Z</CreationTime><CurrentUserId xmlns="http://schemas.datacontract.org/2004/07/Rainbow.DataPersistence">00000000-0000-0000-0000-000000000000</CurrentUserId><Description i:nil="true" xmlns="http://schemas.datacontract.org/2004/07/Rainbow.DataPersistence" /><IsCopyOfDefault xmlns="http://schemas.datacontract.org/2004/07/Rainbow.DataPersistence">false</IsCopyOfDefault><IsShared xmlns="http://schemas.datacontract.org/2004/07/Rainbow.DataPersistence">false</IsShared><IsUserDefined xmlns="http://schemas.datacontract.org/2004/07/Rainbow.DataPersistence">false</IsUserDefined><ModifiedTime xmlns="http://schemas.datacontract.org/2004/07/Rainbow.DataPersistence">2025-03-16T20:35:17.7994853Z</ModifiedTime><DisplayOrder>1</DisplayOrder><Error>Clogged</Error><Experiment i:nil="true" /><ExperimentId i:nil="true" /><FcsFiles xmlns:d7p1="http://schemas.datacontract.org/2004/07/Rainbow.DataPersistence" z:Id="461" z:Size="1"><d7p1:FcsInfo z:Id="462"><Version xmlns="http://schemas.datacontract.org/2004/07/Rainbow">3010</Version><d7p1:Id>d068b149-519b-4480-abcf-95373f7b8e1b</d7p1:Id><d7p1:Name i:nil="true" /><d7p1:CreatedBy i:nil="true" /><d7p1:CreationTime>2025-03-16T21:58:29.8646817Z</d7p1:CreationTime><d7p1:CurrentUserId>00000000-0000-0000-0000-000000000000</d7p1:CurrentUserId><d7p1:Description z:Ref="460" i:nil="true" /><d7p1:IsCopyOfDefault>false</d7p1:IsCopyOfDefault><d7p1:IsShared>false</d7p1:IsShared><d7p1:IsUserDefined>false</d7p1:IsUserDefined><d7p1:ModifiedTime>2025-03-16T21:58:29.8646817Z</d7p1:ModifiedTime><d7p1:FcsDataType>OriginalSpectral</d7p1:FcsDataType><d7p1:Path z:Id="463">C:\CytekbioExport\FcsFiles\Experiments\sjalloh\2025-03-16_THP1-PMA_repeat_FLICA-staining\Raw\BatchA_IH_LIFTED_stained\WT.fcs</d7p1:Path><d7p1:Status>0</d7p1:Status><d7p1:Tube z:Ref="459" i:nil="true" /><d7p1:TubeId i:nil="true" /></d7p1:FcsInfo></FcsFiles><NumberOfStorageEvents>33328</NumberOfStorageEvents><SampleId i:nil="true" /><Specimen z:Ref="21" i:nil="true" /><SpecimenId i:nil="true" /><TubeDesc xmlns:d7p1="http://schemas.datacontract.org/2004/07/Rainbow" z:Id="464"><d7p1:Version>3010</d7p1:Version><d7p1:AcquisitionTime>-1.7976931348623157E+308</d7p1:AcquisitionTime><d7p1:DisplayOrder>0</d7p1:DisplayOrder><d7p1:MixSpeed>-1.7976931348623157E+308</d7p1:MixSpeed><d7p1:MixTime>-1.7976931348623157E+308</d7p1:MixTime><d7p1:NameOfSeparateUnstained i:nil="true" /><d7p1:PlateId>00000000-0000-0000-0000-000000000000</d7p1:PlateId><d7p1:PlatePositionIndex>0</d7p1:PlatePositionIndex><d7p1:SkipDataTime>-1.7976931348623157E+308</d7p1:SkipDataTime><d7p1:StageTempreture>-1.7976931348623157E+308</d7p1:StageTempreture><d7p1:TubeScaleSettings i:nil="true" /><d7p1:UnmixingScheme>Standard</d7p1:UnmixingScheme><d7p1:WashTime>-1.7976931348623157E+308</d7p1:WashTime><d7p1:_AssociatedWorksheetID>2e21fb34-5392-4a83-b00b-a78fb65b9658</d7p1:_AssociatedWorksheetID><d7p1:_AssociatedWorksheetName z:Id="465">Default Raw Worksheet</d7p1:_AssociatedWorksheetName><d7p1:_ComputedRawParameterMeasurements xmlns:d8p1="http://schemas.microsoft.com/2003/10/Serialization/Arrays" i:nil="true" /><d7p1:_ComputedUnmixParameterMeasurements xmlns:d8p1="http://schemas.microsoft.com/2003/10/Serialization/Arrays" i:nil="true" /><d7p1:_ControlGateSettings xmlns:d8p1="http://schemas.datacontract.org/2004/07/Rainbow.Setup" i:nil="true" /><d7p1:_DateTimeAcquired>0001-01-01T00:00:00</d7p1:_DateTimeAcquired><d7p1:_EnableCompensation>false</d7p1:_EnableCompensation><d7p1:_ID>eb9da0c4-b928-4e2d-8356-f85292ae51ac</d7p1:_ID><d7p1:_Keywords xmlns:d8p1="http://schemas.microsoft.com/2003/10/Serialization/Arrays" z:Id="466" z:Size="0" /><d7p1:_LabeledFluorochromes z:Id="467" z:Size="2"><d7p1:LabeledFluorochrome z:Id="468"><d7p1:_Fluorochrome z:Id="469">GFP</d7p1:_Fluorochrome><d7p1:_Label z:Ref="35" i:nil="true" /><d7p1:_LotID z:Ref="35" i:nil="true" /></d7p1:LabeledFluorochrome><d7p1:LabeledFluorochrome z:Id="470"><d7p1:_Fluorochrome z:Id="471">AF660</d7p1:_Fluorochrome><d7p1:_Label z:Ref="35" i:nil="true" /><d7p1:_LotID z:Ref="35" i:nil="true" /></d7p1:LabeledFluorochrome></d7p1:_LabeledFluorochromes><d7p1:_Name z:Id="472">WT</d7p1:_Name><d7p1:_SampleID i:nil="true" /><d7p1:_StoppingRulesDesc z:Id="473"><d7p1:_CountAndVolume>true</d7p1:_CountAndVolume><d7p1:_GateStoppingRuleDesc z:Id="474"><d7p1:_GateDescAndCount z:Id="475"><d7p1:_minEventCount>10000</d7p1:_minEventCount><d7p1:_stoppingGate z:Id="476" i:type="d7p1:PolygonGateDesc"><d7p1:_AliasName i:nil="true" /><d7p1:_Bound xmlns:d12p1="http://schemas.datacontract.org/2004/07/System.Windows"><d12p1:_height>1.0872300279062348</d12p1:_height><d12p1:_width>1.4549958525032702</d12p1:_width><d12p1:_x>-0.033782872436727153</d12p1:_x><d12p1:_y>-0.049686819236999691</d12p1:_y></d7p1:_Bound><d7p1:_CreationOrder>2</d7p1:_CreationOrder><d7p1:_DataSource xmlns:d12p1="http://schemas.datacontract.org/2004/07/Rainbow.Analysis" z:Id="477"><d12p1:_DataSourceId>0b39b2df-2a15-46b1-a283-8349be4a27a8</d12p1:_DataSourceId><d12p1:_FullName i:nil="true" /><d12p1:_Id>532c908d-84a6-431f-84cf-60c0ecfacfef</d12p1:_Id><d12p1:_IsDerived>false</d12p1:_IsDerived><d12p1:_IsStatic>false</d12p1:_IsStatic><d12p1:_Name z:Id="478">Default</d12p1:_Name><d12p1:_OriginId>00000000-0000-0000-0000-000000000000</d12p1:_OriginId><d12p1:_TubeId>c2fd88b6-f8aa-499f-851e-78f95efcb043</d12p1:_TubeId></d7p1:_DataSource><d7p1:_DeltaHorizontal>-0.21006309303059445</d7p1:_DeltaHorizontal><d7p1:_DeltaVertical>-0.31232180528388231</d7p1:_DeltaVertical><d7p1:_GateColor>4279834992</d7p1:_GateColor><d7p1:_GateParameters z:Id="479" z:Size="2"><d7p1:Parameter z:Id="480"><d7p1:_Fluorochrome z:Id="481">FSC</d7p1:_Fluorochrome><d7p1:_Group i:nil="true" /><d7p1:_IsScatter>true</d7p1:_IsScatter><d7p1:_Label i:nil="true" /><d7p1:_ParameterType i:nil="true" /><d7p1:_SignalType>65</d7p1:_SignalType></d7p1:Parameter><d7p1:Parameter z:Id="482"><d7p1:_Fluorochrome z:Id="483">SSC</d7p1:_Fluorochrome><d7p1:_Group i:nil="true" /><d7p1:_IsScatter>true</d7p1:_IsScatter><d7p1:_Label i:nil="true" /><d7p1:_ParameterType i:nil="true" /><d7p1:_SignalType>65</d7p1:_SignalType></d7p1:Parameter></d7p1:_GateParameters><d7p1:_Id>96427dcd-a0f4-4363-b97d-062f1f054785</d7p1:_Id><d7p1:_IncludeCount>true</d7p1:_IncludeCount><d7p1:_IncludePercentParent>true</d7p1:_IncludePercentParent><d7p1:_Name z:Id="484">P1</d7p1:_Name><d7p1:_ParameterScales z:Id="485" z:Size="2"><d7p1:Scale>Linear</d7p1:Scale><d7p1:Scale>Linear</d7p1:Scale></d7p1:_ParameterScales><d7p1:_Vertices xmlns:d12p1="http://schemas.datacontract.org/2004/07/System.Windows" z:Id="486" z:Size="8"><d12p1:Point><d12p1:_x>0.1304197865770681</d12p1:_x><d12p1:_y>-0.049686819236999691</d12p1:_y></d12p1:Point><d12p1:Point><d12p1:_x>0.64084833095403748</d12p1:_x><d12p1:_y>-0.042347086139655987</d12p1:_y></d12p1:Point><d12p1:Point><d12p1:_x>1.3626694163289537</d12p1:_x><d12p1:_y>0.30306800481002616</d12p1:_y></d12p1:Point><d12p1:Point><d12p1:_x>1.4212129800665432</d12p1:_x><d12p1:_y>0.721757944094071</d12p1:_y></d12p1:Point><d12p1:Point><d12p1:_x>1.2694200888186109</d12p1:_x><d12p1:_y>1.008451707795414</d12p1:_y></d12p1:Point><d12p1:Point><d12p1:_x>0.7269242483966678</d12p1:_x><d12p1:_y>1.0375432086692351</d12p1:_y></d12p1:Point><d12p1:Point><d12p1:_x>0.27680857481933563</d12p1:_x><d12p1:_y>0.89885877515397472</d12p1:_y></d12p1:Point><d12p1:Point><d12p1:_x>-0.033782872436727153</d12p1:_x><d12p1:_y>0.52074742031696242</d12p1:_y></d12p1:Point></d7p1:_Vertices><d7p1:_VisualResolution xmlns:d12p1="http://schemas.datacontract.org/2004/07/System.Windows"><d12p1:_height>15420.235294117592</d12p1:_height><d12p1:_width>15420.235294117647</d12p1:_width></d7p1:_VisualResolution><d7p1:_XRValue>-1000</d7p1:_XRValue><d7p1:_YRValue>-1000</d7p1:_YRValue><d7p1:_gateOutlineColor>4278190080</d7p1:_gateOutlineColor><d7p1:_lineWeight z:Id="487">Normal</d7p1:_lineWeight><d7p1:_SubGates z:Id="488" z:Size="11"><d7p1:GateDesc z:Id="489" i:type="d7p1:RectGateDesc"><d7p1:_AliasName i:nil="true" /><d7p1:_Bound xmlns:d14p1="http://schemas.datacontract.org/2004/07/System.Windows"><d14p1:_height>1.3971158643907744</d14p1:_height><d14p1:_width>1.3971158643907744</d14p1:_width><d14p1:_x>0.21800454160815508</d14p1:_x><d14p1:_y>-0.32095718015209906</d14p1:_y></d7p1:_Bound><d7p1:_CreationOrder>4213417</d7p1:_CreationOrder><d7p1:_DataSource xmlns:d14p1="http://schemas.datacontract.org/2004/07/Rainbow.Analysis" z:Ref="477" i:nil="true" /><d7p1:_DeltaHorizontal>-0.17853560682046093</d7p1:_DeltaHorizontal><d7p1:_DeltaVertical>-0.45737211634904712</d7p1:_DeltaVertical><d7p1:_GateColor>4294901760</d7p1:_GateColor><d7p1:_GateParameters z:Id="490" z:Size="2"><d7p1:Parameter z:Id="491"><d7p1:_Fluorochrome z:Id="492">B1</d7p1:_Fluorochrome><d7p1:_Group i:nil="true" /><d7p1:_IsScatter>false</d7p1:_IsScatter><d7p1:_Label i:nil="true" /><d7p1:_ParameterType i:nil="true" /><d7p1:_SignalType>65</d7p1:_SignalType></d7p1:Parameter><d7p1:Parameter z:Id="493"><d7p1:_Fluorochrome z:Id="494">SSC</d7p1:_Fluorochrome><d7p1:_Group i:nil="true" /><d7p1:_IsScatter>true</d7p1:_IsScatter><d7p1:_Label i:nil="true" /><d7p1:_ParameterType i:nil="true" /><d7p1:_SignalType>65</d7p1:_SignalType></d7p1:Parameter></d7p1:_GateParameters><d7p1:_Id>a4fd5bbc-74fb-4215-b267-ebcbf39685f5</d7p1:_Id><d7p1:_IncludeCount>true</d7p1:_IncludeCount><d7p1:_IncludePercentParent>true</d7p1:_IncludePercentParent><d7p1:_Name z:Id="495">P2</d7p1:_Name><d7p1:_ParameterScales z:Id="496" z:Size="2"><d7p1:Scale>Biexponential</d7p1:Scale><d7p1:Scale>Linear</d7p1:Scale></d7p1:_ParameterScales><d7p1:_Vertices xmlns:d14p1="http://schemas.datacontract.org/2004/07/System.Windows" z:Id="497" z:Size="4"><d14p1:Point><d14p1:_x>0.31373075848390131</d14p1:_x><d14p1:_y>0.73055557583505126</d14p1:_y></d14p1:Point><d14p1:Point><d14p1:_x>1.5193941891231832</d14p1:_x><d14p1:_y>0.73055557583505126</d14p1:_y></d14p1:Point><d14p1:Point><d14p1:_x>1.5193941891231832</d14p1:_x><d14p1:_y>0.024645928251524951</d14p1:_y></d14p1:Point><d14p1:Point><d14p1:_x>0.31373075848390131</d14p1:_x><d14p1:_y>0.024645928251524951</d14p1:_y></d14p1:Point></d7p1:_Vertices><d7p1:_VisualResolution xmlns:d14p1="http://schemas.datacontract.org/2004/07/System.Windows"><d14p1:_height>11037.378375723492</d14p1:_height><d14p1:_width>0.011841822312058535</d14p1:_width></d7p1:_VisualResolution><d7p1:_XRValue>-1000</d7p1:_XRValue><d7p1:_YRValue>-1000</d7p1:_YRValue><d7p1:_gateOutlineColor>4278190080</d7p1:_gateOutlineColor><d7p1:_lineWeight z:Id="498">Normal</d7p1:_lineWeight><d7p1:_SubGates z:Id="499" z:Size="0" /><d7p1:_Center xmlns:d14p1="http://schemas.datacontract.org/2004/07/System.Windows"><d14p1:_x>0.91656247380354228</d14p1:_x><d14p1:_y>0.37760075204328813</d14p1:_y></d7p1:_Center><d7p1:_RotatingAngle>180</d7p1:_RotatingAngle><d7p1:_WidthHeight xmlns:d14p1="http://schemas.datacontract.org/2004/07/System.Windows"><d14p1:_height>0.70590964758352637</d14p1:_height><d14p1:_width>1.2056634306392819</d14p1:_width></d7p1:_WidthHeight></d7p1:GateDesc><d7p1:GateDesc z:Id="500" i:type="d7p1:QuadGateDesc"><d7p1:_AliasName i:nil="true" /><d7p1:_Bound xmlns:d14p1="http://schemas.datacontract.org/2004/07/System.Windows"><d14p1:_height>0.0025316455696201834</d14p1:_height><d14p1:_width>0.0025316455696201834</d14p1:_width><d14p1:_x>0.22768120322353774</d14p1:_x><d14p1:_y>0.44000947684975938</d14p1:_y></d7p1:_Bound><d7p1:_CreationOrder>4213514</d7p1:_CreationOrder><d7p1:_DataSource xmlns:d14p1="http://schemas.datacontract.org/2004/07/Rainbow.Analysis" z:Ref="477" i:nil="true" /><d7p1:_DeltaHorizontal>NaN</d7p1:_DeltaHorizontal><d7p1:_DeltaVertical>NaN</d7p1:_DeltaVertical><d7p1:_GateColor>4278190080</d7p1:_GateColor><d7p1:_GateParameters z:Id="501" z:Size="2"><d7p1:Parameter z:Id="502"><d7p1:_Fluorochrome z:Id="503">B1</d7p1:_Fluorochrome><d7p1:_Group i:nil="true" /><d7p1:_IsScatter>false</d7p1:_IsScatter><d7p1:_Label i:nil="true" /><d7p1:_ParameterType i:nil="true" /><d7p1:_SignalType>65</d7p1:_SignalType></d7p1:Parameter><d7p1:Parameter z:Id="504"><d7p1:_Fluorochrome z:Id="505">R2</d7p1:_Fluorochrome><d7p1:_Group i:nil="true" /><d7p1:_IsScatter>false</d7p1:_IsScatter><d7p1:_Label i:nil="true" /><d7p1:_ParameterType i:nil="true" /><d7p1:_SignalType>65</d7p1:_SignalType></d7p1:Parameter></d7p1:_GateParameters><d7p1:_Id>08ca16db-7936-43a1-8c0f-db64f3a275c9</d7p1:_Id><d7p1:_IncludeCount>false</d7p1:_IncludeCount><d7p1:_IncludePercentParent>false</d7p1:_IncludePercentParent><d7p1:_Name z:Id="506">Q1</d7p1:_Name><d7p1:_ParameterScales z:Id="507" z:Size="2"><d7p1:Scale>Biexponential</d7p1:Scale><d7p1:Scale>Biexponential</d7p1:Scale></d7p1:_ParameterScales><d7p1:_Vertices xmlns:d14p1="http://schemas.datacontract.org/2004/07/System.Windows" z:Id="508" z:Size="2"><d14p1:Point><d14p1:_x>0.2302128487931579</d14p1:_x><d14p1:_y>0.44127529963456946</d14p1:_y></d14p1:Point><d14p1:Point><d14p1:_x>0.22768120322353771</d14p1:_x><d14p1:_y>0.44127529963456946</d14p1:_y></d14p1:Point></d7p1:_Vertices><d7p1:_VisualResolution xmlns:d14p1="http://schemas.datacontract.org/2004/07/System.Windows"><d14p1:_height>0.013677811550151908</d14p1:_height><d14p1:_width>0.013677811550151976</d14p1:_width></d7p1:_VisualResolution><d7p1:_XRValue>-1000</d7p1:_XRValue><d7p1:_YRValue>-1000</d7p1:_YRValue><d7p1:_gateOutlineColor>4278190080</d7p1:_gateOutlineColor><d7p1:_lineWeight z:Id="509">Normal</d7p1:_lineWeight><d7p1:_SubGates z:Id="510" z:Size="0" /><d7p1:_LowerLeftGate z:Id="511"><d7p1:_AliasName i:nil="true" /><d7p1:_Bound xmlns:d15p1="http://schemas.datacontract.org/2004/07/System.Windows"><d15p1:_height>0</d15p1:_height><d15p1:_width>0</d15p1:_width><d15p1:_x>0</d15p1:_x><d15p1:_y>0</d15p1:_y></d7p1:_Bound><d7p1:_CreationOrder>4213517</d7p1:_CreationOrder><d7p1:_DataSource xmlns:d15p1="http://schemas.datacontract.org/2004/07/Rainbow.Analysis" z:Ref="477" i:nil="true" /><d7p1:_DeltaHorizontal>NaN</d7p1:_DeltaHorizontal><d7p1:_DeltaVertical>NaN</d7p1:_DeltaVertical><d7p1:_GateColor>16777215</d7p1:_GateColor><d7p1:_GateParameters z:Id="512" z:Size="2"><d7p1:Parameter z:Id="513"><d7p1:_Fluorochrome z:Id="514">B1</d7p1:_Fluorochrome><d7p1:_Group i:nil="true" /><d7p1:_IsScatter>false</d7p1:_IsScatter><d7p1:_Label i:nil="true" /><d7p1:_ParameterType i:nil="true" /><d7p1:_SignalType>65</d7p1:_SignalType></d7p1:Parameter><d7p1:Parameter z:Id="515"><d7p1:_Fluorochrome z:Id="516">R2</d7p1:_Fluorochrome><d7p1:_Group i:nil="true" /><d7p1:_IsScatter>false</d7p1:_IsScatter><d7p1:_Label i:nil="true" /><d7p1:_ParameterType i:nil="true" /><d7p1:_SignalType>65</d7p1:_SignalType></d7p1:Parameter></d7p1:_GateParameters><d7p1:_Id>92b51b83-0fbc-4612-b2f8-c5eaf23df5ec</d7p1:_Id><d7p1:_IncludeCount>false</d7p1:_IncludeCount><d7p1:_IncludePercentParent>true</d7p1:_IncludePercentParent><d7p1:_Name z:Id="517">Q1-R3</d7p1:_Name><d7p1:_ParameterScales z:Id="518" z:Size="2"><d7p1:Scale>Biexponential</d7p1:Scale><d7p1:Scale>Biexponential</d7p1:Scale></d7p1:_ParameterScales><d7p1:_Vertices xmlns:d15p1="http://schemas.datacontract.org/2004/07/System.Windows" i:nil="true" /><d7p1:_VisualResolution xmlns:d15p1="http://schemas.datacontract.org/2004/07/System.Windows" i:nil="true" /><d7p1:_XRValue>0</d7p1:_XRValue><d7p1:_YRValue>0</d7p1:_YRValue><d7p1:_gateOutlineColor>4278190080</d7p1:_gateOutlineColor><d7p1:_lineWeight z:Ref="509" i:nil="true" /><d7p1:_SubGates z:Id="519" z:Size="0" /></d7p1:_LowerLeftGate><d7p1:_LowerRightGate z:Id="520"><d7p1:_AliasName i:nil="true" /><d7p1:_Bound xmlns:d15p1="http://schemas.datacontract.org/2004/07/System.Windows"><d15p1:_height>0</d15p1:_height><d15p1:_width>0</d15p1:_width><d15p1:_x>0</d15p1:_x><d15p1:_y>0</d15p1:_y></d7p1:_Bound><d7p1:_CreationOrder>4213518</d7p1:_CreationOrder><d7p1:_DataSource xmlns:d15p1="http://schemas.datacontract.org/2004/07/Rainbow.Analysis" z:Ref="477" i:nil="true" /><d7p1:_DeltaHorizontal>NaN</d7p1:_DeltaHorizontal><d7p1:_DeltaVertical>NaN</d7p1:_DeltaVertical><d7p1:_GateColor>16777215</d7p1:_GateColor><d7p1:_GateParameters z:Id="521" z:Size="2"><d7p1:Parameter z:Id="522"><d7p1:_Fluorochrome z:Id="523">B1</d7p1:_Fluorochrome><d7p1:_Group i:nil="true" /><d7p1:_IsScatter>false</d7p1:_IsScatter><d7p1:_Label i:nil="true" /><d7p1:_ParameterType i:nil="true" /><d7p1:_SignalType>65</d7p1:_SignalType></d7p1:Parameter><d7p1:Parameter z:Id="524"><d7p1:_Fluorochrome z:Id="525">R2</d7p1:_Fluorochrome><d7p1:_Group i:nil="true" /><d7p1:_IsScatter>false</d7p1:_IsScatter><d7p1:_Label i:nil="true" /><d7p1:_ParameterType i:nil="true" /><d7p1:_SignalType>65</d7p1:_SignalType></d7p1:Parameter></d7p1:_GateParameters><d7p1:_Id>255de097-15c4-4802-b8be-532557871d01</d7p1:_Id><d7p1:_IncludeCount>false</d7p1:_IncludeCount><d7p1:_IncludePercentParent>true</d7p1:_IncludePercentParent><d7p1:_Name z:Id="526">Q1-R4</d7p1:_Name><d7p1:_ParameterScales z:Id="527" z:Size="2"><d7p1:Scale>Biexponential</d7p1:Scale><d7p1:Scale>Biexponential</d7p1:Scale></d7p1:_ParameterScales><d7p1:_Vertices xmlns:d15p1="http://schemas.datacontract.org/2004/07/System.Windows" i:nil="true" /><d7p1:_VisualResolution xmlns:d15p1="http://schemas.datacontract.org/2004/07/System.Windows" i:nil="true" /><d7p1:_XRValue>0</d7p1:_XRValue><d7p1:_YRValue>0</d7p1:_YRValue><d7p1:_gateOutlineColor>4278190080</d7p1:_gateOutlineColor><d7p1:_lineWeight z:Ref="509" i:nil="true" /><d7p1:_SubGates z:Id="528" z:Size="0" /></d7p1:_LowerRightGate><d7p1:_UpperLeftGate z:Id="529"><d7p1:_AliasName i:nil="true" /><d7p1:_Bound xmlns:d15p1="http://schemas.datacontract.org/2004/07/System.Windows"><d15p1:_height>0</d15p1:_height><d15p1:_width>0</d15p1:_width><d15p1:_x>0</d15p1:_x><d15p1:_y>0</d15p1:_y></d7p1:_Bound><d7p1:_CreationOrder>4213515</d7p1:_CreationOrder><d7p1:_DataSource xmlns:d15p1="http://schemas.datacontract.org/2004/07/Rainbow.Analysis" z:Ref="477" i:nil="true" /><d7p1:_DeltaHorizontal>0</d7p1:_DeltaHorizontal><d7p1:_DeltaVertical>0</d7p1:_DeltaVertical><d7p1:_GateColor>16777215</d7p1:_GateColor><d7p1:_GateParameters z:Id="530" z:Size="2"><d7p1:Parameter z:Id="531"><d7p1:_Fluorochrome z:Id="532">B1</d7p1:_Fluorochrome><d7p1:_Group i:nil="true" /><d7p1:_IsScatter>false</d7p1:_IsScatter><d7p1:_Label i:nil="true" /><d7p1:_ParameterType i:nil="true" /><d7p1:_SignalType>65</d7p1:_SignalType></d7p1:Parameter><d7p1:Parameter z:Id="533"><d7p1:_Fluorochrome z:Id="534">R2</d7p1:_Fluorochrome><d7p1:_Group i:nil="true" /><d7p1:_IsScatter>false</d7p1:_IsScatter><d7p1:_Label i:nil="true" /><d7p1:_ParameterType i:nil="true" /><d7p1:_SignalType>65</d7p1:_SignalType></d7p1:Parameter></d7p1:_GateParameters><d7p1:_Id>77286895-19c4-4b03-8faf-976899f7f882</d7p1:_Id><d7p1:_IncludeCount>false</d7p1:_IncludeCount><d7p1:_IncludePercentParent>true</d7p1:_IncludePercentParent><d7p1:_Name z:Id="535">Q1-R1</d7p1:_Name><d7p1:_ParameterScales z:Id="536" z:Size="2"><d7p1:Scale>Biexponential</d7p1:Scale><d7p1:Scale>Biexponential</d7p1:Scale></d7p1:_ParameterScales><d7p1:_Vertices xmlns:d15p1="http://schemas.datacontract.org/2004/07/System.Windows" i:nil="true" /><d7p1:_VisualResolution xmlns:d15p1="http://schemas.datacontract.org/2004/07/System.Windows" i:nil="true" /><d7p1:_XRValue>0</d7p1:_XRValue><d7p1:_YRValue>0</d7p1:_YRValue><d7p1:_gateOutlineColor>4278190080</d7p1:_gateOutlineColor><d7p1:_lineWeight z:Ref="509" i:nil="true" /><d7p1:_SubGates z:Id="537" z:Size="0" /></d7p1:_UpperLeftGate><d7p1:_UpperRightGate z:Id="538"><d7p1:_AliasName i:nil="true" /><d7p1:_Bound xmlns:d15p1="http://schemas.datacontract.org/2004/07/System.Windows"><d15p1:_height>0</d15p1:_height><d15p1:_width>0</d15p1:_width><d15p1:_x>0</d15p1:_x><d15p1:_y>0</d15p1:_y></d7p1:_Bound><d7p1:_CreationOrder>4213516</d7p1:_CreationOrder><d7p1:_DataSource xmlns:d15p1="http://schemas.datacontract.org/2004/07/Rainbow.Analysis" z:Ref="477" i:nil="true" /><d7p1:_DeltaHorizontal>NaN</d7p1:_DeltaHorizontal><d7p1:_DeltaVertical>NaN</d7p1:_DeltaVertical><d7p1:_GateColor>16777215</d7p1:_GateColor><d7p1:_GateParameters z:Id="539" z:Size="2"><d7p1:Parameter z:Id="540"><d7p1:_Fluorochrome z:Id="541">B1</d7p1:_Fluorochrome><d7p1:_Group i:nil="true" /><d7p1:_IsScatter>false</d7p1:_IsScatter><d7p1:_Label i:nil="true" /><d7p1:_ParameterType i:nil="true" /><d7p1:_SignalType>65</d7p1:_SignalType></d7p1:Parameter><d7p1:Parameter z:Id="542"><d7p1:_Fluorochrome z:Id="543">R2</d7p1:_Fluorochrome><d7p1:_Group i:nil="true" /><d7p1:_IsScatter>false</d7p1:_IsScatter><d7p1:_Label i:nil="true" /><d7p1:_ParameterType i:nil="true" /><d7p1:_SignalType>65</d7p1:_SignalType></d7p1:Parameter></d7p1:_GateParameters><d7p1:_Id>9f2088ad-2911-41bf-9ce2-a036de241185</d7p1:_Id><d7p1:_IncludeCount>false</d7p1:_IncludeCount><d7p1:_IncludePercentParent>true</d7p1:_IncludePercentParent><d7p1:_Name z:Id="544">Q1-R2</d7p1:_Name><d7p1:_ParameterScales z:Id="545" z:Size="2"><d7p1:Scale>Biexponential</d7p1:Scale><d7p1:Scale>Biexponential</d7p1:Scale></d7p1:_ParameterScales><d7p1:_Vertices xmlns:d15p1="http://schemas.datacontract.org/2004/07/System.Windows" i:nil="true" /><d7p1:_VisualResolution xmlns:d15p1="http://schemas.datacontract.org/2004/07/System.Windows" i:nil="true" /><d7p1:_XRValue>0</d7p1:_XRValue><d7p1:_YRValue>0</d7p1:_YRValue><d7p1:_gateOutlineColor>4278190080</d7p1:_gateOutlineColor><d7p1:_lineWeight z:Ref="509" i:nil="true" /><d7p1:_SubGates z:Id="546" z:Size="0" /></d7p1:_UpperRightGate><d7p1:_names xmlns:d14p1="http://schemas.microsoft.com/2003/10/Serialization/Arrays" z:Id="547" z:Size="4"><d14p1:string z:Ref="535" i:nil="true" /><d14p1:string z:Ref="544" i:nil="true" /><d14p1:string z:Ref="517" i:nil="true" /><d14p1:string z:Ref="526" i:nil="true" /></d7p1:_names></d7p1:GateDesc><d7p1:GateDesc z:Id="548" i:type="d7p1:RectGateDesc"><d7p1:_AliasName i:nil="true" /><d7p1:_Bound xmlns:d14p1="http://schemas.datacontract.org/2004/07/System.Windows"><d14p1:_height>0.71847045992905545</d14p1:_height><d14p1:_width>0.71847045992905545</d14p1:_width><d14p1:_x>0.23157793824859407</d14p1:_x><d14p1:_y>-0.018443026024981268</d14p1:_y></d7p1:_Bound><d7p1:_CreationOrder>4213519</d7p1:_CreationOrder><d7p1:_DataSource xmlns:d14p1="http://schemas.datacontract.org/2004/07/Rainbow.Analysis" z:Ref="477" i:nil="true" /><d7p1:_DeltaHorizontal>-0.0058208193912622878</d7p1:_DeltaHorizontal><d7p1:_DeltaVertical>-0.40745735738835992</d7p1:_DeltaVertical><d7p1:_GateColor>4278222848</d7p1:_GateColor><d7p1:_GateParameters z:Id="549" z:Size="2"><d7p1:Parameter z:Id="550"><d7p1:_Fluorochrome z:Id="551">V7</d7p1:_Fluorochrome><d7p1:_Group i:nil="true" /><d7p1:_IsScatter>false</d7p1:_IsScatter><d7p1:_Label i:nil="true" /><d7p1:_ParameterType i:nil="true" /><d7p1:_SignalType>65</d7p1:_SignalType></d7p1:Parameter><d7p1:Parameter z:Id="552"><d7p1:_Fluorochrome z:Id="553">SSC</d7p1:_Fluorochrome><d7p1:_Group i:nil="true" /><d7p1:_IsScatter>true</d7p1:_IsScatter><d7p1:_Label i:nil="true" /><d7p1:_ParameterType i:nil="true" /><d7p1:_SignalType>65</d7p1:_SignalType></d7p1:Parameter></d7p1:_GateParameters><d7p1:_Id>5090d757-e506-4b7e-a399-b0698a9a86f7</d7p1:_Id><d7p1:_IncludeCount>false</d7p1:_IncludeCount><d7p1:_IncludePercentParent>true</d7p1:_IncludePercentParent><d7p1:_Name z:Id="554">P4</d7p1:_Name><d7p1:_ParameterScales z:Id="555" z:Size="2"><d7p1:Scale>Biexponential</d7p1:Scale><d7p1:Scale>Linear</d7p1:Scale></d7p1:_ParameterScales><d7p1:_Vertices xmlns:d14p1="http://schemas.datacontract.org/2004/07/System.Windows" z:Id="556" z:Size="4"><d14p1:Point><d14p1:_x>0.26921289684587824</d14p1:_x><d14p1:_y>0.50086473719926106</d14p1:_y></d14p1:Point><d14p1:Point><d14p1:_x>0.91241343958036536</d14p1:_x><d14p1:_y>0.50086473719926106</d14p1:_y></d14p1:Point><d14p1:Point><d14p1:_x>0.91241343958036536</d14p1:_x><d14p1:_y>0.18071967067983186</d14p1:_y></d14p1:Point><d14p1:Point><d14p1:_x>0.26921289684587824</d14p1:_x><d14p1:_y>0.18071967067983186</d14p1:_y></d14p1:Point></d7p1:_Vertices><d7p1:_VisualResolution xmlns:d14p1="http://schemas.datacontract.org/2004/07/System.Windows"><d14p1:_height>12192.744186046533</d14p1:_height><d14p1:_width>0.01308139534883721</d14p1:_width></d7p1:_VisualResolution><d7p1:_XRValue>-1000</d7p1:_XRValue><d7p1:_YRValue>-1000</d7p1:_YRValue><d7p1:_gateOutlineColor>4278190080</d7p1:_gateOutlineColor><d7p1:_lineWeight z:Ref="509" i:nil="true" /><d7p1:_SubGates z:Id="557" z:Size="2"><d7p1:GateDesc z:Id="558" i:type="d7p1:QuadGateDesc"><d7p1:_AliasName i:nil="true" /><d7p1:_Bound xmlns:d16p1="http://schemas.datacontract.org/2004/07/System.Windows"><d16p1:_height>0</d16p1:_height><d16p1:_width>0</d16p1:_width><d16p1:_x>0.41377656861665524</d16p1:_x><d16p1:_y>0.77523248124527355</d16p1:_y></d7p1:_Bound><d7p1:_CreationOrder>4213520</d7p1:_CreationOrder><d7p1:_DataSource xmlns:d16p1="http://schemas.datacontract.org/2004/07/Rainbow.Analysis" z:Ref="477" i:nil="true" /><d7p1:_DeltaHorizontal>NaN</d7p1:_DeltaHorizontal><d7p1:_DeltaVertical>NaN</d7p1:_DeltaVertical><d7p1:_GateColor>4278190080</d7p1:_GateColor><d7p1:_GateParameters z:Id="559" z:Size="2"><d7p1:Parameter z:Id="560"><d7p1:_Fluorochrome z:Id="561">B1</d7p1:_Fluorochrome><d7p1:_Group i:nil="true" /><d7p1:_IsScatter>false</d7p1:_IsScatter><d7p1:_Label i:nil="true" /><d7p1:_ParameterType i:nil="true" /><d7p1:_SignalType>65</d7p1:_SignalType></d7p1:Parameter><d7p1:Parameter z:Id="562"><d7p1:_Fluorochrome z:Id="563">R2</d7p1:_Fluorochrome><d7p1:_Group i:nil="true" /><d7p1:_IsScatter>false</d7p1:_IsScatter><d7p1:_Label i:nil="true" /><d7p1:_ParameterType i:nil="true" /><d7p1:_SignalType>65</d7p1:_SignalType></d7p1:Parameter></d7p1:_GateParameters><d7p1:_Id>47987e84-1bcf-4f88-aa55-35408b8081b4</d7p1:_Id><d7p1:_IncludeCount>false</d7p1:_IncludeCount><d7p1:_IncludePercentParent>false</d7p1:_IncludePercentParent><d7p1:_Name z:Id="564">Q2</d7p1:_Name><d7p1:_ParameterScales z:Id="565" z:Size="2"><d7p1:Scale>Biexponential</d7p1:Scale><d7p1:Scale>Biexponential</d7p1:Scale></d7p1:_ParameterScales><d7p1:_Vertices xmlns:d16p1="http://schemas.datacontract.org/2004/07/System.Windows" z:Id="566" z:Size="1"><d16p1:Point><d16p1:_x>0.41377656861665524</d16p1:_x><d16p1:_y>0.77523248124527355</d16p1:_y></d16p1:Point></d7p1:_Vertices><d7p1:_VisualResolution xmlns:d16p1="http://schemas.datacontract.org/2004/07/System.Windows"><d16p1:_height>0.011493793572684652</d16p1:_height><d16p1:_width>0.011493793572684869</d16p1:_width></d7p1:_VisualResolution><d7p1:_XRValue>-1000</d7p1:_XRValue><d7p1:_YRValue>-1000</d7p1:_YRValue><d7p1:_gateOutlineColor>4278190080</d7p1:_gateOutlineColor><d7p1:_lineWeight z:Ref="509" i:nil="true" /><d7p1:_SubGates z:Id="567" z:Size="0" /><d7p1:_LowerLeftGate z:Id="568"><d7p1:_AliasName i:nil="true" /><d7p1:_Bound xmlns:d17p1="http://schemas.datacontract.org/2004/07/System.Windows"><d17p1:_height>0</d17p1:_height><d17p1:_width>0</d17p1:_width><d17p1:_x>0</d17p1:_x><d17p1:_y>0</d17p1:_y></d7p1:_Bound><d7p1:_CreationOrder>4213523</d7p1:_CreationOrder><d7p1:_DataSource xmlns:d17p1="http://schemas.datacontract.org/2004/07/Rainbow.Analysis" z:Ref="477" i:nil="true" /><d7p1:_DeltaHorizontal>NaN</d7p1:_DeltaHorizontal><d7p1:_DeltaVertical>NaN</d7p1:_DeltaVertical><d7p1:_GateColor>16777215</d7p1:_GateColor><d7p1:_GateParameters z:Id="569" z:Size="2"><d7p1:Parameter z:Id="570"><d7p1:_Fluorochrome z:Id="571">B1</d7p1:_Fluorochrome><d7p1:_Group i:nil="true" /><d7p1:_IsScatter>false</d7p1:_IsScatter><d7p1:_Label i:nil="true" /><d7p1:_ParameterType i:nil="true" /><d7p1:_SignalType>65</d7p1:_SignalType></d7p1:Parameter><d7p1:Parameter z:Id="572"><d7p1:_Fluorochrome z:Id="573">R2</d7p1:_Fluorochrome><d7p1:_Group i:nil="true" /><d7p1:_IsScatter>false</d7p1:_IsScatter><d7p1:_Label i:nil="true" /><d7p1:_ParameterType i:nil="true" /><d7p1:_SignalType>65</d7p1:_SignalType></d7p1:Parameter></d7p1:_GateParameters><d7p1:_Id>988ef7fe-2279-4bdf-b72b-6436172360e5</d7p1:_Id><d7p1:_IncludeCount>false</d7p1:_IncludeCount><d7p1:_IncludePercentParent>true</d7p1:_IncludePercentParent><d7p1:_Name z:Id="574">Q2-R3</d7p1:_Name><d7p1:_ParameterScales z:Id="575" z:Size="2"><d7p1:Scale>Biexponential</d7p1:Scale><d7p1:Scale>Biexponential</d7p1:Scale></d7p1:_ParameterScales><d7p1:_Vertices xmlns:d17p1="http://schemas.datacontract.org/2004/07/System.Windows" i:nil="true" /><d7p1:_VisualResolution xmlns:d17p1="http://schemas.datacontract.org/2004/07/System.Windows" i:nil="true" /><d7p1:_XRValue>0</d7p1:_XRValue><d7p1:_YRValue>0</d7p1:_YRValue><d7p1:_gateOutlineColor>4278190080</d7p1:_gateOutlineColor><d7p1:_lineWeight z:Ref="509" i:nil="true" /><d7p1:_SubGates z:Id="576" z:Size="0" /></d7p1:_LowerLeftGate><d7p1:_LowerRightGate z:Id="577"><d7p1:_AliasName i:nil="true" /><d7p1:_Bound xmlns:d17p1="http://schemas.datacontract.org/2004/07/System.Windows"><d17p1:_height>0</d17p1:_height><d17p1:_width>0</d17p1:_width><d17p1:_x>0</d17p1:_x><d17p1:_y>0</d17p1:_y></d7p1:_Bound><d7p1:_CreationOrder>4213524</d7p1:_CreationOrder><d7p1:_DataSource xmlns:d17p1="http://schemas.datacontract.org/2004/07/Rainbow.Analysis" z:Ref="477" i:nil="true" /><d7p1:_DeltaHorizontal>NaN</d7p1:_DeltaHorizontal><d7p1:_DeltaVertical>NaN</d7p1:_DeltaVertical><d7p1:_GateColor>16777215</d7p1:_GateColor><d7p1:_GateParameters z:Id="578" z:Size="2"><d7p1:Parameter z:Id="579"><d7p1:_Fluorochrome z:Id="580">B1</d7p1:_Fluorochrome><d7p1:_Group i:nil="true" /><d7p1:_IsScatter>false</d7p1:_IsScatter><d7p1:_Label i:nil="true" /><d7p1:_ParameterType i:nil="true" /><d7p1:_SignalType>65</d7p1:_SignalType></d7p1:Parameter><d7p1:Parameter z:Id="581"><d7p1:_Fluorochrome z:Id="582">R2</d7p1:_Fluorochrome><d7p1:_Group i:nil="true" /><d7p1:_IsScatter>false</d7p1:_IsScatter><d7p1:_Label i:nil="true" /><d7p1:_ParameterType i:nil="true" /><d7p1:_SignalType>65</d7p1:_SignalType></d7p1:Parameter></d7p1:_GateParameters><d7p1:_Id>ee357036-2fac-40e0-85b7-616b01d39e57</d7p1:_Id><d7p1:_IncludeCount>false</d7p1:_IncludeCount><d7p1:_IncludePercentParent>true</d7p1:_IncludePercentParent><d7p1:_Name z:Id="583">Q2-R4</d7p1:_Name><d7p1:_ParameterScales z:Id="584" z:Size="2"><d7p1:Scale>Biexponential</d7p1:Scale><d7p1:Scale>Biexponential</d7p1:Scale></d7p1:_ParameterScales><d7p1:_Vertices xmlns:d17p1="http://schemas.datacontract.org/2004/07/System.Windows" i:nil="true" /><d7p1:_VisualResolution xmlns:d17p1="http://schemas.datacontract.org/2004/07/System.Windows" i:nil="true" /><d7p1:_XRValue>0</d7p1:_XRValue><d7p1:_YRValue>0</d7p1:_YRValue><d7p1:_gateOutlineColor>4278190080</d7p1:_gateOutlineColor><d7p1:_lineWeight z:Ref="509" i:nil="true" /><d7p1:_SubGates z:Id="585" z:Size="0" /></d7p1:_LowerRightGate><d7p1:_UpperLeftGate z:Id="586"><d7p1:_AliasName i:nil="true" /><d7p1:_Bound xmlns:d17p1="http://schemas.datacontract.org/2004/07/System.Windows"><d17p1:_height>0</d17p1:_height><d17p1:_width>0</d17p1:_width><d17p1:_x>0</d17p1:_x><d17p1:_y>0</d17p1:_y></d7p1:_Bound><d7p1:_CreationOrder>4213521</d7p1:_CreationOrder><d7p1:_DataSource xmlns:d17p1="http://schemas.datacontract.org/2004/07/Rainbow.Analysis" z:Ref="477" i:nil="true" /><d7p1:_DeltaHorizontal>NaN</d7p1:_DeltaHorizontal><d7p1:_DeltaVertical>NaN</d7p1:_DeltaVertical><d7p1:_GateColor>16777215</d7p1:_GateColor><d7p1:_GateParameters z:Id="587" z:Size="2"><d7p1:Parameter z:Id="588"><d7p1:_Fluorochrome z:Id="589">B1</d7p1:_Fluorochrome><d7p1:_Group i:nil="true" /><d7p1:_IsScatter>false</d7p1:_IsScatter><d7p1:_Label i:nil="true" /><d7p1:_ParameterType i:nil="true" /><d7p1:_SignalType>65</d7p1:_SignalType></d7p1:Parameter><d7p1:Parameter z:Id="590"><d7p1:_Fluorochrome z:Id="591">R2</d7p1:_Fluorochrome><d7p1:_Group i:nil="true" /><d7p1:_IsScatter>false</d7p1:_IsScatter><d7p1:_Label i:nil="true" /><d7p1:_ParameterType i:nil="true" /><d7p1:_SignalType>65</d7p1:_SignalType></d7p1:Parameter></d7p1:_GateParameters><d7p1:_Id>8d619765-901f-4269-8792-7b7ed2dcf6d9</d7p1:_Id><d7p1:_IncludeCount>false</d7p1:_IncludeCount><d7p1:_IncludePercentParent>true</d7p1:_IncludePercentParent><d7p1:_Name z:Id="592">Q2-R1</d7p1:_Name><d7p1:_ParameterScales z:Id="593" z:Size="2"><d7p1:Scale>Biexponential</d7p1:Scale><d7p1:Scale>Biexponential</d7p1:Scale></d7p1:_ParameterScales><d7p1:_Vertices xmlns:d17p1="http://schemas.datacontract.org/2004/07/System.Windows" i:nil="true" /><d7p1:_VisualResolution xmlns:d17p1="http://schemas.datacontract.org/2004/07/System.Windows" i:nil="true" /><d7p1:_XRValue>0</d7p1:_XRValue><d7p1:_YRValue>0</d7p1:_YRValue><d7p1:_gateOutlineColor>4278190080</d7p1:_gateOutlineColor><d7p1:_lineWeight z:Ref="509" i:nil="true" /><d7p1:_SubGates z:Id="594" z:Size="0" /></d7p1:_UpperLeftGate><d7p1:_UpperRightGate z:Id="595"><d7p1:_AliasName i:nil="true" /><d7p1:_Bound xmlns:d17p1="http://schemas.datacontract.org/2004/07/System.Windows"><d17p1:_height>0</d17p1:_height><d17p1:_width>0</d17p1:_width><d17p1:_x>0</d17p1:_x><d17p1:_y>0</d17p1:_y></d7p1:_Bound><d7p1:_CreationOrder>4213522</d7p1:_CreationOrder><d7p1:_DataSource xmlns:d17p1="http://schemas.datacontract.org/2004/07/Rainbow.Analysis" z:Ref="477" i:nil="true" /><d7p1:_DeltaHorizontal>-0.20952759986946276</d7p1:_DeltaHorizontal><d7p1:_DeltaVertical>0</d7p1:_DeltaVertical><d7p1:_GateColor>16777215</d7p1:_GateColor><d7p1:_GateParameters z:Id="596" z:Size="2"><d7p1:Parameter z:Id="597"><d7p1:_Fluorochrome z:Id="598">B1</d7p1:_Fluorochrome><d7p1:_Group i:nil="true" /><d7p1:_IsScatter>false</d7p1:_IsScatter><d7p1:_Label i:nil="true" /><d7p1:_ParameterType i:nil="true" /><d7p1:_SignalType>65</d7p1:_SignalType></d7p1:Parameter><d7p1:Parameter z:Id="599"><d7p1:_Fluorochrome z:Id="600">R2</d7p1:_Fluorochrome><d7p1:_Group i:nil="true" /><d7p1:_IsScatter>false</d7p1:_IsScatter><d7p1:_Label i:nil="true" /><d7p1:_ParameterType i:nil="true" /><d7p1:_SignalType>65</d7p1:_SignalType></d7p1:Parameter></d7p1:_GateParameters><d7p1:_Id>6a10f2ea-07cc-4b94-a2e1-aa847c82609f</d7p1:_Id><d7p1:_IncludeCount>false</d7p1:_IncludeCount><d7p1:_IncludePercentParent>true</d7p1:_IncludePercentParent><d7p1:_Name z:Id="601">Q2-R2</d7p1:_Name><d7p1:_ParameterScales z:Id="602" z:Size="2"><d7p1:Scale>Biexponential</d7p1:Scale><d7p1:Scale>Biexponential</d7p1:Scale></d7p1:_ParameterScales><d7p1:_Vertices xmlns:d17p1="http://schemas.datacontract.org/2004/07/System.Windows" i:nil="true" /><d7p1:_VisualResolution xmlns:d17p1="http://schemas.datacontract.org/2004/07/System.Windows" i:nil="true" /><d7p1:_XRValue>0</d7p1:_XRValue><d7p1:_YRValue>0</d7p1:_YRValue><d7p1:_gateOutlineColor>4278190080</d7p1:_gateOutlineColor><d7p1:_lineWeight z:Ref="509" i:nil="true" /><d7p1:_SubGates z:Id="603" z:Size="0" /></d7p1:_UpperRightGate><d7p1:_names xmlns:d16p1="http://schemas.microsoft.com/2003/10/Serialization/Arrays" z:Id="604" z:Size="4"><d16p1:string z:Ref="592" i:nil="true" /><d16p1:string z:Ref="601" i:nil="true" /><d16p1:string z:Ref="574" i:nil="true" /><d16p1:string z:Ref="583" i:nil="true" /></d7p1:_names></d7p1:GateDesc><d7p1:GateDesc z:Id="605" i:type="d7p1:RectGateDesc"><d7p1:_AliasName i:nil="true" /><d7p1:_Bound xmlns:d16p1="http://schemas.datacontract.org/2004/07/System.Windows"><d16p1:_height>1.1163852469913669</d16p1:_height><d16p1:_width>1.1163852469913669</d16p1:_width><d16p1:_x>0.30402204855764536</d16p1:_x><d16p1:_y>-0.20240812400878749</d16p1:_y></d7p1:_Bound><d7p1:_CreationOrder>4213525</d7p1:_CreationOrder><d7p1:_DataSource xmlns:d16p1="http://schemas.datacontract.org/2004/07/Rainbow.Analysis" z:Ref="477" i:nil="true" /><d7p1:_DeltaHorizontal>-0.13974305867963166</d7p1:_DeltaHorizontal><d7p1:_DeltaVertical>-0.40246000899733947</d7p1:_DeltaVertical><d7p1:_GateColor>4286578816</d7p1:_GateColor><d7p1:_GateParameters z:Id="606" z:Size="2"><d7p1:Parameter z:Id="607"><d7p1:_Fluorochrome z:Id="608">B1</d7p1:_Fluorochrome><d7p1:_Group i:nil="true" /><d7p1:_IsScatter>false</d7p1:_IsScatter><d7p1:_Label i:nil="true" /><d7p1:_ParameterType i:nil="true" /><d7p1:_SignalType>65</d7p1:_SignalType></d7p1:Parameter><d7p1:Parameter z:Id="609"><d7p1:_Fluorochrome z:Id="610">SSC</d7p1:_Fluorochrome><d7p1:_Group i:nil="true" /><d7p1:_IsScatter>true</d7p1:_IsScatter><d7p1:_Label i:nil="true" /><d7p1:_ParameterType i:nil="true" /><d7p1:_SignalType>65</d7p1:_SignalType></d7p1:Parameter></d7p1:_GateParameters><d7p1:_Id>d2c92013-d8ea-4391-8388-4464128e9115</d7p1:_Id><d7p1:_IncludeCount>false</d7p1:_IncludeCount><d7p1:_IncludePercentParent>true</d7p1:_IncludePercentParent><d7p1:_Name z:Id="611">P5</d7p1:_Name><d7p1:_ParameterScales z:Id="612" z:Size="2"><d7p1:Scale>Biexponential</d7p1:Scale><d7p1:Scale>Linear</d7p1:Scale></d7p1:_ParameterScales><d7p1:_Vertices xmlns:d16p1="http://schemas.datacontract.org/2004/07/System.Windows" z:Id="613" z:Size="4"><d16p1:Point><d16p1:_x>0.41084459251811772</d16p1:_x><d16p1:_y>0.68418068738403193</d16p1:_y></d16p1:Point><d16p1:Point><d16p1:_x>1.31358475158854</d16p1:_x><d16p1:_y>0.68418068738403193</d16p1:_y></d16p1:Point><d16p1:Point><d16p1:_x>1.31358475158854</d16p1:_x><d16p1:_y>0.027388311589759962</d16p1:_y></d16p1:Point><d16p1:Point><d16p1:_x>0.41084459251811772</d16p1:_x><d16p1:_y>0.027388311589759962</d16p1:_y></d16p1:Point></d7p1:_Vertices><d7p1:_VisualResolution xmlns:d16p1="http://schemas.datacontract.org/2004/07/System.Windows"><d16p1:_height>11715.932960893959</d16p1:_height><d16p1:_width>0.012569832402234637</d16p1:_width></d7p1:_VisualResolution><d7p1:_XRValue>-1000</d7p1:_XRValue><d7p1:_YRValue>-1000</d7p1:_YRValue><d7p1:_gateOutlineColor>4278190080</d7p1:_gateOutlineColor><d7p1:_lineWeight z:Ref="509" i:nil="true" /><d7p1:_SubGates z:Id="614" z:Size="0" /><d7p1:_Center xmlns:d16p1="http://schemas.datacontract.org/2004/07/System.Windows"><d16p1:_x>0.8622146720533288</d16p1:_x><d16p1:_y>0.35578449948689594</d16p1:_y></d7p1:_Center><d7p1:_RotatingAngle>0</d7p1:_RotatingAngle><d7p1:_WidthHeight xmlns:d16p1="http://schemas.datacontract.org/2004/07/System.Windows"><d16p1:_height>0.656792375794272</d16p1:_height><d16p1:_width>0.90274015907042215</d16p1:_width></d7p1:_WidthHeight></d7p1:GateDesc></d7p1:_SubGates><d7p1:_Center xmlns:d14p1="http://schemas.datacontract.org/2004/07/System.Windows"><d14p1:_x>0.5908131682131218</d14p1:_x><d14p1:_y>0.34079220393954646</d14p1:_y></d7p1:_Center><d7p1:_RotatingAngle>270</d7p1:_RotatingAngle><d7p1:_WidthHeight xmlns:d14p1="http://schemas.datacontract.org/2004/07/System.Windows"><d14p1:_height>0.3201450665194292</d14p1:_height><d14p1:_width>0.64320054273448712</d14p1:_width></d7p1:_WidthHeight></d7p1:GateDesc><d7p1:GateDesc z:Id="615" i:type="d7p1:RectGateDesc"><d7p1:_AliasName i:nil="true" /><d7p1:_Bound xmlns:d14p1="http://schemas.datacontract.org/2004/07/System.Windows"><d14p1:_height>0.73457929166328784</d14p1:_height><d14p1:_width>0.73457929166328784</d14p1:_width><d14p1:_x>-0.028663791046030784</d14p1:_x><d14p1:_y>-0.031572705645123322</d14p1:_y></d7p1:_Bound><d7p1:_CreationOrder>10178313</d7p1:_CreationOrder><d7p1:_DataSource xmlns:d14p1="http://schemas.datacontract.org/2004/07/Rainbow.Analysis" z:Ref="477" i:nil="true" /><d7p1:_DeltaHorizontal>-0.0028819221683881978</d7p1:_DeltaHorizontal><d7p1:_DeltaVertical>-0.39194141490079493</d7p1:_DeltaVertical><d7p1:_GateColor>4286611456</d7p1:_GateColor><d7p1:_GateParameters z:Id="616" z:Size="2"><d7p1:Parameter z:Id="617"><d7p1:_Fluorochrome z:Id="618">R6</d7p1:_Fluorochrome><d7p1:_Group i:nil="true" /><d7p1:_IsScatter>false</d7p1:_IsScatter><d7p1:_Label i:nil="true" /><d7p1:_ParameterType i:nil="true" /><d7p1:_SignalType>65</d7p1:_SignalType></d7p1:Parameter><d7p1:Parameter z:Id="619"><d7p1:_Fluorochrome z:Id="620">SSC</d7p1:_Fluorochrome><d7p1:_Group i:nil="true" /><d7p1:_IsScatter>true</d7p1:_IsScatter><d7p1:_Label i:nil="true" /><d7p1:_ParameterType i:nil="true" /><d7p1:_SignalType>65</d7p1:_SignalType></d7p1:Parameter></d7p1:_GateParameters><d7p1:_Id>99e1942a-0302-49b9-92ee-63ffcdffeab8</d7p1:_Id><d7p1:_IncludeCount>true</d7p1:_IncludeCount><d7p1:_IncludePercentParent>true</d7p1:_IncludePercentParent><d7p1:_Name z:Id="621">P9</d7p1:_Name><d7p1:_ParameterScales z:Id="622" z:Size="2"><d7p1:Scale>Biexponential</d7p1:Scale><d7p1:Scale>Linear</d7p1:Scale></d7p1:_ParameterScales><d7p1:_Vertices xmlns:d14p1="http://schemas.datacontract.org/2004/07/System.Windows" z:Id="623" z:Size="4"><d14p1:Point><d14p1:_x>0.03458306602065836</d14p1:_x><d14p1:_y>0.54177437522627714</d14p1:_y></d14p1:Point><d14p1:Point><d14p1:_x>0.642668643550568</d14p1:_x><d14p1:_y>0.54177437522627714</d14p1:_y></d14p1:Point><d14p1:Point><d14p1:_x>0.642668643550568</d14p1:_x><d14p1:_y>0.12965950514676403</d14p1:_y></d14p1:Point><d14p1:Point><d14p1:_x>0.03458306602065836</d14p1:_x><d14p1:_y>0.12965950514676403</d14p1:_y></d14p1:Point></d7p1:_Vertices><d7p1:_VisualResolution xmlns:d14p1="http://schemas.datacontract.org/2004/07/System.Windows"><d14p1:_height>12087.657678559422</d14p1:_height><d14p1:_width>0.01296864975774689</d14p1:_width></d7p1:_VisualResolution><d7p1:_XRValue>-1000</d7p1:_XRValue><d7p1:_YRValue>-1000</d7p1:_YRValue><d7p1:_gateOutlineColor>4278190080</d7p1:_gateOutlineColor><d7p1:_lineWeight z:Id="624">Normal</d7p1:_lineWeight><d7p1:_SubGates z:Id="625" z:Size="1"><d7p1:GateDesc z:Id="626" i:type="d7p1:RectGateDesc"><d7p1:_AliasName i:nil="true" /><d7p1:_Bound xmlns:d16p1="http://schemas.datacontract.org/2004/07/System.Windows"><d16p1:_height>1.0654959561880375</d16p1:_height><d16p1:_width>1.0654959561880375</d16p1:_width><d16p1:_x>0.39010916476312485</d16p1:_x><d16p1:_y>-0.18989083523687644</d16p1:_y></d7p1:_Bound><d7p1:_CreationOrder>10178314</d7p1:_CreationOrder><d7p1:_DataSource xmlns:d16p1="http://schemas.datacontract.org/2004/07/Rainbow.Analysis" z:Ref="477" i:nil="true" /><d7p1:_DeltaHorizontal>-0.065714285714285711</d7p1:_DeltaHorizontal><d7p1:_DeltaVertical>-0.44285714285714284</d7p1:_DeltaVertical><d7p1:_GateColor>4294902015</d7p1:_GateColor><d7p1:_GateParameters z:Id="627" z:Size="2"><d7p1:Parameter z:Id="628"><d7p1:_Fluorochrome z:Id="629">B1</d7p1:_Fluorochrome><d7p1:_Group i:nil="true" /><d7p1:_IsScatter>false</d7p1:_IsScatter><d7p1:_Label i:nil="true" /><d7p1:_ParameterType i:nil="true" /><d7p1:_SignalType>65</d7p1:_SignalType></d7p1:Parameter><d7p1:Parameter z:Id="630"><d7p1:_Fluorochrome z:Id="631">SSC</d7p1:_Fluorochrome><d7p1:_Group i:nil="true" /><d7p1:_IsScatter>true</d7p1:_IsScatter><d7p1:_Label i:nil="true" /><d7p1:_ParameterType i:nil="true" /><d7p1:_SignalType>65</d7p1:_SignalType></d7p1:Parameter></d7p1:_GateParameters><d7p1:_Id>9df8b077-c7cc-41d8-af08-dc041475d034</d7p1:_Id><d7p1:_IncludeCount>true</d7p1:_IncludeCount><d7p1:_IncludePercentParent>true</d7p1:_IncludePercentParent><d7p1:_Name z:Id="632">P10</d7p1:_Name><d7p1:_ParameterScales z:Id="633" z:Size="2"><d7p1:Scale>Biexponential</d7p1:Scale><d7p1:Scale>Linear</d7p1:Scale></d7p1:_ParameterScales><d7p1:_Vertices xmlns:d16p1="http://schemas.datacontract.org/2004/07/System.Windows" z:Id="634" z:Size="4"><d16p1:Point><d16p1:_x>0.48857142857142949</d16p1:_x><d16p1:_y>0.6514285714285708</d16p1:_y></d16p1:Point><d16p1:Point><d16p1:_x>1.3571428571428577</d16p1:_x><d16p1:_y>0.6514285714285708</d16p1:_y></d16p1:Point><d16p1:Point><d16p1:_x>1.3571428571428577</d16p1:_x><d16p1:_y>0.034285714285713753</d16p1:_y></d16p1:Point><d16p1:Point><d16p1:_x>0.48857142857142949</d16p1:_x><d16p1:_y>0.034285714285713753</d16p1:_y></d16p1:Point></d7p1:_Vertices><d7p1:_VisualResolution xmlns:d16p1="http://schemas.datacontract.org/2004/07/System.Windows"><d16p1:_height>11983.725714285858</d16p1:_height><d16p1:_width>0.012857142857142857</d16p1:_width></d7p1:_VisualResolution><d7p1:_XRValue>-1000</d7p1:_XRValue><d7p1:_YRValue>-1000</d7p1:_YRValue><d7p1:_gateOutlineColor>4278190080</d7p1:_gateOutlineColor><d7p1:_lineWeight z:Ref="624" i:nil="true" /><d7p1:_SubGates z:Id="635" z:Size="0" /><d7p1:_Center xmlns:d16p1="http://schemas.datacontract.org/2004/07/System.Windows"><d16p1:_x>0.9228571428571436</d16p1:_x><d16p1:_y>0.34285714285714225</d16p1:_y></d7p1:_Center><d7p1:_RotatingAngle>0</d7p1:_RotatingAngle><d7p1:_WidthHeight xmlns:d16p1="http://schemas.datacontract.org/2004/07/System.Windows"><d16p1:_height>0.617142857142857</d16p1:_height><d16p1:_width>0.86857142857142822</d16p1:_width></d7p1:_WidthHeight></d7p1:GateDesc></d7p1:_SubGates><d7p1:_Center xmlns:d14p1="http://schemas.datacontract.org/2004/07/System.Windows"><d14p1:_x>0.33862585478561313</d14p1:_x><d14p1:_y>0.3357169401865206</d14p1:_y></d7p1:_Center><d7p1:_RotatingAngle>270</d7p1:_RotatingAngle><d7p1:_WidthHeight xmlns:d14p1="http://schemas.datacontract.org/2004/07/System.Windows"><d14p1:_height>0.41211487007951314</d14p1:_height><d14p1:_width>0.60808557752990955</d14p1:_width></d7p1:_WidthHeight></d7p1:GateDesc><d7p1:GateDesc z:Id="636" i:type="d7p1:IntervalGateDesc"><d7p1:_AliasName i:nil="true" /><d7p1:_Bound xmlns:d14p1="http://schemas.datacontract.org/2004/07/System.Windows"><d14p1:_height>0.89811318748763325</d14p1:_height><d14p1:_width>0.89811318748763325</d14p1:_width><d14p1:_x>0.22306472840271724</d14p1:_x><d14p1:_y>0.019623495741642516</d14p1:_y></d7p1:_Bound><d7p1:_CreationOrder>10178460</d7p1:_CreationOrder><d7p1:_DataSource xmlns:d14p1="http://schemas.datacontract.org/2004/07/Rainbow.Analysis" z:Ref="477" i:nil="true" /><d7p1:_DeltaHorizontal>-0.052815819178306751</d7p1:_DeltaHorizontal><d7p1:_DeltaVertical>-0.094999999999997684</d7p1:_DeltaVertical><d7p1:_GateColor>4287317267</d7p1:_GateColor><d7p1:_GateParameters z:Id="637" z:Size="1"><d7p1:Parameter z:Id="638"><d7p1:_Fluorochrome z:Id="639">B1</d7p1:_Fluorochrome><d7p1:_Group i:nil="true" /><d7p1:_IsScatter>false</d7p1:_IsScatter><d7p1:_Label i:nil="true" /><d7p1:_ParameterType i:nil="true" /><d7p1:_SignalType>65</d7p1:_SignalType></d7p1:Parameter></d7p1:_GateParameters><d7p1:_Id>41aa5ab2-09f6-411d-9da5-5695f7742898</d7p1:_Id><d7p1:_IncludeCount>true</d7p1:_IncludeCount><d7p1:_IncludePercentParent>true</d7p1:_IncludePercentParent><d7p1:_Name z:Id="640">P11</d7p1:_Name><d7p1:_ParameterScales z:Id="641" z:Size="1"><d7p1:Scale>Biexponential</d7p1:Scale></d7p1:_ParameterScales><d7p1:_Vertices xmlns:d14p1="http://schemas.datacontract.org/2004/07/System.Windows" z:Id="642" z:Size="2"><d14p1:Point><d14p1:_x>0.22306472840271729</d14p1:_x><d14p1:_y>0.46868008948545914</d14p1:_y></d14p1:Point><d14p1:Point><d14p1:_x>1.1211779158903505</d14p1:_x><d14p1:_y>0.46868008948545914</d14p1:_y></d14p1:Point></d7p1:_Vertices><d7p1:_VisualResolution xmlns:d14p1="http://schemas.datacontract.org/2004/07/System.Windows"><d14p1:_height>7.5895567698844388</d14p1:_height><d14p1:_width>0.013513513513513532</d14p1:_width></d7p1:_VisualResolution><d7p1:_XRValue>-1000</d7p1:_XRValue><d7p1:_YRValue>0</d7p1:_YRValue><d7p1:_gateOutlineColor>4278190080</d7p1:_gateOutlineColor><d7p1:_lineWeight z:Id="643">Normal</d7p1:_lineWeight><d7p1:_SubGates z:Id="644" z:Size="0" /><d7p1:CreationPlotParameters z:Id="645" z:Size="1"><d7p1:Parameter z:Id="646"><d7p1:_Fluorochrome z:Id="647">B1</d7p1:_Fluorochrome><d7p1:_Group i:nil="true" /><d7p1:_IsScatter>false</d7p1:_IsScatter><d7p1:_Label i:nil="true" /><d7p1:_ParameterType i:nil="true" /><d7p1:_SignalType>65</d7p1:_SignalType></d7p1:Parameter></d7p1:CreationPlotParameters><d7p1:ShowOnCreationSystemOnly>true</d7p1:ShowOnCreationSystemOnly></d7p1:GateDesc><d7p1:GateDesc z:Id="648" i:type="d7p1:RectGateDesc"><d7p1:_AliasName i:nil="true" /><d7p1:_Bound xmlns:d14p1="http://schemas.datacontract.org/2004/07/System.Windows"><d14p1:_height>1.1727916850776843</d14p1:_height><d14p1:_width>1.1727916850776843</d14p1:_width><d14p1:_x>0.3105985474489783</d14p1:_x><d14p1:_y>-0.23555061524627718</d14p1:_y></d7p1:_Bound><d7p1:_CreationOrder>10178595</d7p1:_CreationOrder><d7p1:_DataSource xmlns:d14p1="http://schemas.datacontract.org/2004/07/Rainbow.Analysis" z:Ref="477" i:nil="true" /><d7p1:_DeltaHorizontal>-0.25678210972161125</d7p1:_DeltaHorizontal><d7p1:_DeltaVertical>-0.41997074019889513</d7p1:_DeltaVertical><d7p1:_GateColor>4286611584</d7p1:_GateColor><d7p1:_GateParameters z:Id="649" z:Size="2"><d7p1:Parameter z:Id="650"><d7p1:_Fluorochrome z:Id="651">YG1</d7p1:_Fluorochrome><d7p1:_Group i:nil="true" /><d7p1:_IsScatter>false</d7p1:_IsScatter><d7p1:_Label i:nil="true" /><d7p1:_ParameterType i:nil="true" /><d7p1:_SignalType>65</d7p1:_SignalType></d7p1:Parameter><d7p1:Parameter z:Id="652"><d7p1:_Fluorochrome z:Id="653">SSC</d7p1:_Fluorochrome><d7p1:_Group i:nil="true" /><d7p1:_IsScatter>true</d7p1:_IsScatter><d7p1:_Label i:nil="true" /><d7p1:_ParameterType i:nil="true" /><d7p1:_SignalType>65</d7p1:_SignalType></d7p1:Parameter></d7p1:_GateParameters><d7p1:_Id>090a170d-c4d4-4e6b-98a4-b4a9c87a62c8</d7p1:_Id><d7p1:_IncludeCount>true</d7p1:_IncludeCount><d7p1:_IncludePercentParent>true</d7p1:_IncludePercentParent><d7p1:_Name z:Id="654">P12</d7p1:_Name><d7p1:_ParameterScales z:Id="655" z:Size="2"><d7p1:Scale>Biexponential</d7p1:Scale><d7p1:Scale>Linear</d7p1:Scale></d7p1:_ParameterScales><d7p1:_Vertices xmlns:d14p1="http://schemas.datacontract.org/2004/07/System.Windows" z:Id="656" z:Size="4"><d14p1:Point><d14p1:_x>0.40742849855596458</d14p1:_x><d14p1:_y>0.67362273904542991</d14p1:_y></d14p1:Point><d14p1:Point><d14p1:_x>1.3865602814196762</d14p1:_x><d14p1:_y>0.67362273904542991</d14p1:_y></d14p1:Point><d14p1:Point><d14p1:_x>1.3865602814196762</d14p1:_x><d14p1:_y>0.0280677155397</d14p1:_y></d14p1:Point><d14p1:Point><d14p1:_x>0.40742849855596458</d14p1:_x><d14p1:_y>0.0280677155397</d14p1:_y></d14p1:Point></d7p1:_Vertices><d7p1:_VisualResolution xmlns:d14p1="http://schemas.datacontract.org/2004/07/System.Windows"><d14p1:_height>12766.824085588101</d14p1:_height><d14p1:_width>0.013697316261564872</d14p1:_width></d7p1:_VisualResolution><d7p1:_XRValue>-1000</d7p1:_XRValue><d7p1:_YRValue>-1000</d7p1:_YRValue><d7p1:_gateOutlineColor>4278190080</d7p1:_gateOutlineColor><d7p1:_lineWeight z:Id="657">Normal</d7p1:_lineWeight><d7p1:_SubGates z:Id="658" z:Size="0" /><d7p1:_Center xmlns:d14p1="http://schemas.datacontract.org/2004/07/System.Windows"><d14p1:_x>0.89699438998782044</d14p1:_x><d14p1:_y>0.35084522729256495</d14p1:_y></d7p1:_Center><d7p1:_RotatingAngle>0</d7p1:_RotatingAngle><d7p1:_WidthHeight xmlns:d14p1="http://schemas.datacontract.org/2004/07/System.Windows"><d14p1:_height>0.64555502350572991</d14p1:_height><d14p1:_width>0.97913178286371172</d14p1:_width></d7p1:_WidthHeight></d7p1:GateDesc><d7p1:GateDesc z:Id="659" i:type="d7p1:RectGateDesc"><d7p1:_AliasName i:nil="true" /><d7p1:_Bound xmlns:d14p1="http://schemas.datacontract.org/2004/07/System.Windows"><d14p1:_height>1.1785258066428046</d14p1:_height><d14p1:_width>1.1785258066428046</d14p1:_width><d14p1:_x>0.074712391456812521</d14p1:_x><d14p1:_y>-0.15328311668468231</d14p1:_y></d7p1:_Bound><d7p1:_CreationOrder>10178596</d7p1:_CreationOrder><d7p1:_DataSource xmlns:d14p1="http://schemas.datacontract.org/2004/07/Rainbow.Analysis" z:Ref="477" i:nil="true" /><d7p1:_DeltaHorizontal>-0.26769230769230823</d7p1:_DeltaHorizontal><d7p1:_DeltaVertical>-0.4369230769230768</d7p1:_DeltaVertical><d7p1:_GateColor>4293982463</d7p1:_GateColor><d7p1:_GateParameters z:Id="660" z:Size="2"><d7p1:Parameter z:Id="661"><d7p1:_Fluorochrome z:Id="662">FSC</d7p1:_Fluorochrome><d7p1:_Group i:nil="true" /><d7p1:_IsScatter>true</d7p1:_IsScatter><d7p1:_Label i:nil="true" /><d7p1:_ParameterType i:nil="true" /><d7p1:_SignalType>65</d7p1:_SignalType></d7p1:Parameter><d7p1:Parameter z:Id="663"><d7p1:_Fluorochrome z:Id="664">SSC-B</d7p1:_Fluorochrome><d7p1:_Group i:nil="true" /><d7p1:_IsScatter>true</d7p1:_IsScatter><d7p1:_Label i:nil="true" /><d7p1:_ParameterType i:nil="true" /><d7p1:_SignalType>65</d7p1:_SignalType></d7p1:Parameter></d7p1:_GateParameters><d7p1:_Id>9eabafb4-b0e4-4888-8287-5f05d21b80b5</d7p1:_Id><d7p1:_IncludeCount>false</d7p1:_IncludeCount><d7p1:_IncludePercentParent>false</d7p1:_IncludePercentParent><d7p1:_Name z:Id="665">P13</d7p1:_Name><d7p1:_ParameterScales z:Id="666" z:Size="2"><d7p1:Scale>Linear</d7p1:Scale><d7p1:Scale>Linear</d7p1:Scale></d7p1:_ParameterScales><d7p1:_Vertices xmlns:d14p1="http://schemas.datacontract.org/2004/07/System.Windows" z:Id="667" z:Size="4"><d14p1:Point><d14p1:_x>0.22705221785513879</d14p1:_x><d14p1:_y>0.83136440202133532</d14p1:_y></d14p1:Point><d14p1:Point><d14p1:_x>1.1008983717012908</d14p1:_x><d14p1:_y>0.83136440202133532</d14p1:_y></d14p1:Point><d14p1:Point><d14p1:_x>1.1008983717012908</d14p1:_x><d14p1:_y>0.0405951712521046</d14p1:_y></d14p1:Point><d14p1:Point><d14p1:_x>0.22705221785513879</d14p1:_x><d14p1:_y>0.0405951712521046</d14p1:_y></d14p1:Point></d7p1:_Vertices><d7p1:_VisualResolution xmlns:d14p1="http://schemas.datacontract.org/2004/07/System.Windows"><d14p1:_height>15307.678832117002</d14p1:_height><d14p1:_width>15307.678832116788</d14p1:_width></d7p1:_VisualResolution><d7p1:_XRValue>-1000</d7p1:_XRValue><d7p1:_YRValue>-1000</d7p1:_YRValue><d7p1:_gateOutlineColor>4278190080</d7p1:_gateOutlineColor><d7p1:_lineWeight z:Ref="657" i:nil="true" /><d7p1:_SubGates z:Id="668" z:Size="2"><d7p1:GateDesc z:Id="669" i:type="d7p1:QuadGateDesc"><d7p1:_AliasName i:nil="true" /><d7p1:_Bound xmlns:d16p1="http://schemas.datacontract.org/2004/07/System.Windows"><d16p1:_height>0</d16p1:_height><d16p1:_width>0</d16p1:_width><d16p1:_x>0</d16p1:_x><d16p1:_y>0</d16p1:_y></d7p1:_Bound><d7p1:_CreationOrder>10178873</d7p1:_CreationOrder><d7p1:_DataSource xmlns:d16p1="http://schemas.datacontract.org/2004/07/Rainbow.Analysis" z:Ref="477" i:nil="true" /><d7p1:_DeltaHorizontal>NaN</d7p1:_DeltaHorizontal><d7p1:_DeltaVertical>NaN</d7p1:_DeltaVertical><d7p1:_GateColor>4278190080</d7p1:_GateColor><d7p1:_GateParameters z:Id="670" z:Size="2"><d7p1:Parameter z:Id="671"><d7p1:_Fluorochrome z:Id="672">FSC</d7p1:_Fluorochrome><d7p1:_Group i:nil="true" /><d7p1:_IsScatter>true</d7p1:_IsScatter><d7p1:_Label i:nil="true" /><d7p1:_ParameterType i:nil="true" /><d7p1:_SignalType>65</d7p1:_SignalType></d7p1:Parameter><d7p1:Parameter z:Id="673"><d7p1:_Fluorochrome z:Id="674">SSC</d7p1:_Fluorochrome><d7p1:_Group i:nil="true" /><d7p1:_IsScatter>true</d7p1:_IsScatter><d7p1:_Label i:nil="true" /><d7p1:_ParameterType i:nil="true" /><d7p1:_SignalType>65</d7p1:_SignalType></d7p1:Parameter></d7p1:_GateParameters><d7p1:_Id>ece53163-bb27-4fb1-a69a-c821ce8c59a1</d7p1:_Id><d7p1:_IncludeCount>false</d7p1:_IncludeCount><d7p1:_IncludePercentParent>false</d7p1:_IncludePercentParent><d7p1:_Name z:Id="675">Q4</d7p1:_Name><d7p1:_ParameterScales z:Id="676" z:Size="2"><d7p1:Scale>Linear</d7p1:Scale><d7p1:Scale>Linear</d7p1:Scale></d7p1:_ParameterScales><d7p1:_Vertices xmlns:d16p1="http://schemas.datacontract.org/2004/07/System.Windows" z:Id="677" z:Size="1"><d16p1:Point><d16p1:_x>0.43635268258367255</d16p1:_x><d16p1:_y>0.46462753881072738</d16p1:_y></d16p1:Point></d7p1:_Vertices><d7p1:_VisualResolution xmlns:d16p1="http://schemas.datacontract.org/2004/07/System.Windows"><d16p1:_height>11072.558458855841</d16p1:_height><d16p1:_width>11072.558458856065</d16p1:_width></d7p1:_VisualResolution><d7p1:_XRValue>-1000</d7p1:_XRValue><d7p1:_YRValue>-1000</d7p1:_YRValue><d7p1:_gateOutlineColor>4278190080</d7p1:_gateOutlineColor><d7p1:_lineWeight z:Id="678">Normal</d7p1:_lineWeight><d7p1:_SubGates z:Id="679" z:Size="0" /><d7p1:_LowerLeftGate z:Id="680"><d7p1:_AliasName i:nil="true" /><d7p1:_Bound xmlns:d17p1="http://schemas.datacontract.org/2004/07/System.Windows"><d17p1:_height>0</d17p1:_height><d17p1:_width>0</d17p1:_width><d17p1:_x>0</d17p1:_x><d17p1:_y>0</d17p1:_y></d7p1:_Bound><d7p1:_CreationOrder>10178876</d7p1:_CreationOrder><d7p1:_DataSource xmlns:d17p1="http://schemas.datacontract.org/2004/07/Rainbow.Analysis" z:Ref="477" i:nil="true" /><d7p1:_DeltaHorizontal>NaN</d7p1:_DeltaHorizontal><d7p1:_DeltaVertical>NaN</d7p1:_DeltaVertical><d7p1:_GateColor>16777215</d7p1:_GateColor><d7p1:_GateParameters z:Id="681" z:Size="2"><d7p1:Parameter z:Id="682"><d7p1:_Fluorochrome z:Id="683">FSC</d7p1:_Fluorochrome><d7p1:_Group i:nil="true" /><d7p1:_IsScatter>true</d7p1:_IsScatter><d7p1:_Label i:nil="true" /><d7p1:_ParameterType i:nil="true" /><d7p1:_SignalType>65</d7p1:_SignalType></d7p1:Parameter><d7p1:Parameter z:Id="684"><d7p1:_Fluorochrome z:Id="685">SSC</d7p1:_Fluorochrome><d7p1:_Group i:nil="true" /><d7p1:_IsScatter>true</d7p1:_IsScatter><d7p1:_Label i:nil="true" /><d7p1:_ParameterType i:nil="true" /><d7p1:_SignalType>65</d7p1:_SignalType></d7p1:Parameter></d7p1:_GateParameters><d7p1:_Id>9be58558-e57e-491a-b60e-c19aacdafced</d7p1:_Id><d7p1:_IncludeCount>false</d7p1:_IncludeCount><d7p1:_IncludePercentParent>false</d7p1:_IncludePercentParent><d7p1:_Name z:Id="686">Q4-R3</d7p1:_Name><d7p1:_ParameterScales z:Id="687" z:Size="2"><d7p1:Scale>Linear</d7p1:Scale><d7p1:Scale>Linear</d7p1:Scale></d7p1:_ParameterScales><d7p1:_Vertices xmlns:d17p1="http://schemas.datacontract.org/2004/07/System.Windows" i:nil="true" /><d7p1:_VisualResolution xmlns:d17p1="http://schemas.datacontract.org/2004/07/System.Windows" i:nil="true" /><d7p1:_XRValue>0</d7p1:_XRValue><d7p1:_YRValue>0</d7p1:_YRValue><d7p1:_gateOutlineColor>4278190080</d7p1:_gateOutlineColor><d7p1:_lineWeight z:Ref="678" i:nil="true" /><d7p1:_SubGates z:Id="688" z:Size="0" /></d7p1:_LowerLeftGate><d7p1:_LowerRightGate z:Id="689"><d7p1:_AliasName i:nil="true" /><d7p1:_Bound xmlns:d17p1="http://schemas.datacontract.org/2004/07/System.Windows"><d17p1:_height>0</d17p1:_height><d17p1:_width>0</d17p1:_width><d17p1:_x>0</d17p1:_x><d17p1:_y>0</d17p1:_y></d7p1:_Bound><d7p1:_CreationOrder>10178877</d7p1:_CreationOrder><d7p1:_DataSource xmlns:d17p1="http://schemas.datacontract.org/2004/07/Rainbow.Analysis" z:Ref="477" i:nil="true" /><d7p1:_DeltaHorizontal>NaN</d7p1:_DeltaHorizontal><d7p1:_DeltaVertical>NaN</d7p1:_DeltaVertical><d7p1:_GateColor>16777215</d7p1:_GateColor><d7p1:_GateParameters z:Id="690" z:Size="2"><d7p1:Parameter z:Id="691"><d7p1:_Fluorochrome z:Id="692">FSC</d7p1:_Fluorochrome><d7p1:_Group i:nil="true" /><d7p1:_IsScatter>true</d7p1:_IsScatter><d7p1:_Label i:nil="true" /><d7p1:_ParameterType i:nil="true" /><d7p1:_SignalType>65</d7p1:_SignalType></d7p1:Parameter><d7p1:Parameter z:Id="693"><d7p1:_Fluorochrome z:Id="694">SSC</d7p1:_Fluorochrome><d7p1:_Group i:nil="true" /><d7p1:_IsScatter>true</d7p1:_IsScatter><d7p1:_Label i:nil="true" /><d7p1:_ParameterType i:nil="true" /><d7p1:_SignalType>65</d7p1:_SignalType></d7p1:Parameter></d7p1:_GateParameters><d7p1:_Id>d4a59133-86c7-425c-bed1-ca5e3488834c</d7p1:_Id><d7p1:_IncludeCount>false</d7p1:_IncludeCount><d7p1:_IncludePercentParent>false</d7p1:_IncludePercentParent><d7p1:_Name z:Id="695">Q4-R4</d7p1:_Name><d7p1:_ParameterScales z:Id="696" z:Size="2"><d7p1:Scale>Linear</d7p1:Scale><d7p1:Scale>Linear</d7p1:Scale></d7p1:_ParameterScales><d7p1:_Vertices xmlns:d17p1="http://schemas.datacontract.org/2004/07/System.Windows" i:nil="true" /><d7p1:_VisualResolution xmlns:d17p1="http://schemas.datacontract.org/2004/07/System.Windows" i:nil="true" /><d7p1:_XRValue>0</d7p1:_XRValue><d7p1:_YRValue>0</d7p1:_YRValue><d7p1:_gateOutlineColor>4278190080</d7p1:_gateOutlineColor><d7p1:_lineWeight z:Ref="678" i:nil="true" /><d7p1:_SubGates z:Id="697" z:Size="0" /></d7p1:_LowerRightGate><d7p1:_UpperLeftGate z:Id="698"><d7p1:_AliasName i:nil="true" /><d7p1:_Bound xmlns:d17p1="http://schemas.datacontract.org/2004/07/System.Windows"><d17p1:_height>0</d17p1:_height><d17p1:_width>0</d17p1:_width><d17p1:_x>0</d17p1:_x><d17p1:_y>0</d17p1:_y></d7p1:_Bound><d7p1:_CreationOrder>10178874</d7p1:_CreationOrder><d7p1:_DataSource xmlns:d17p1="http://schemas.datacontract.org/2004/07/Rainbow.Analysis" z:Ref="477" i:nil="true" /><d7p1:_DeltaHorizontal>NaN</d7p1:_DeltaHorizontal><d7p1:_DeltaVertical>NaN</d7p1:_DeltaVertical><d7p1:_GateColor>16777215</d7p1:_GateColor><d7p1:_GateParameters z:Id="699" z:Size="2"><d7p1:Parameter z:Id="700"><d7p1:_Fluorochrome z:Id="701">FSC</d7p1:_Fluorochrome><d7p1:_Group i:nil="true" /><d7p1:_IsScatter>true</d7p1:_IsScatter><d7p1:_Label i:nil="true" /><d7p1:_ParameterType i:nil="true" /><d7p1:_SignalType>65</d7p1:_SignalType></d7p1:Parameter><d7p1:Parameter z:Id="702"><d7p1:_Fluorochrome z:Id="703">SSC</d7p1:_Fluorochrome><d7p1:_Group i:nil="true" /><d7p1:_IsScatter>true</d7p1:_IsScatter><d7p1:_Label i:nil="true" /><d7p1:_ParameterType i:nil="true" /><d7p1:_SignalType>65</d7p1:_SignalType></d7p1:Parameter></d7p1:_GateParameters><d7p1:_Id>336be7ba-1bf3-47bc-8ed8-d53837be211a</d7p1:_Id><d7p1:_IncludeCount>false</d7p1:_IncludeCount><d7p1:_IncludePercentParent>false</d7p1:_IncludePercentParent><d7p1:_Name z:Id="704">Q4-R1</d7p1:_Name><d7p1:_ParameterScales z:Id="705" z:Size="2"><d7p1:Scale>Linear</d7p1:Scale><d7p1:Scale>Linear</d7p1:Scale></d7p1:_ParameterScales><d7p1:_Vertices xmlns:d17p1="http://schemas.datacontract.org/2004/07/System.Windows" i:nil="true" /><d7p1:_VisualResolution xmlns:d17p1="http://schemas.datacontract.org/2004/07/System.Windows" i:nil="true" /><d7p1:_XRValue>0</d7p1:_XRValue><d7p1:_YRValue>0</d7p1:_YRValue><d7p1:_gateOutlineColor>4278190080</d7p1:_gateOutlineColor><d7p1:_lineWeight z:Ref="678" i:nil="true" /><d7p1:_SubGates z:Id="706" z:Size="0" /></d7p1:_UpperLeftGate><d7p1:_UpperRightGate z:Id="707"><d7p1:_AliasName i:nil="true" /><d7p1:_Bound xmlns:d17p1="http://schemas.datacontract.org/2004/07/System.Windows"><d17p1:_height>0</d17p1:_height><d17p1:_width>0</d17p1:_width><d17p1:_x>0</d17p1:_x><d17p1:_y>0</d17p1:_y></d7p1:_Bound><d7p1:_CreationOrder>10178875</d7p1:_CreationOrder><d7p1:_DataSource xmlns:d17p1="http://schemas.datacontract.org/2004/07/Rainbow.Analysis" z:Ref="477" i:nil="true" /><d7p1:_DeltaHorizontal>NaN</d7p1:_DeltaHorizontal><d7p1:_DeltaVertical>NaN</d7p1:_DeltaVertical><d7p1:_GateColor>16777215</d7p1:_GateColor><d7p1:_GateParameters z:Id="708" z:Size="2"><d7p1:Parameter z:Id="709"><d7p1:_Fluorochrome z:Id="710">FSC</d7p1:_Fluorochrome><d7p1:_Group i:nil="true" /><d7p1:_IsScatter>true</d7p1:_IsScatter><d7p1:_Label i:nil="true" /><d7p1:_ParameterType i:nil="true" /><d7p1:_SignalType>65</d7p1:_SignalType></d7p1:Parameter><d7p1:Parameter z:Id="711"><d7p1:_Fluorochrome z:Id="712">SSC</d7p1:_Fluorochrome><d7p1:_Group i:nil="true" /><d7p1:_IsScatter>true</d7p1:_IsScatter><d7p1:_Label i:nil="true" /><d7p1:_ParameterType i:nil="true" /><d7p1:_SignalType>65</d7p1:_SignalType></d7p1:Parameter></d7p1:_GateParameters><d7p1:_Id>27293bdd-c22c-49f9-96e8-4ec55ed5cc5c</d7p1:_Id><d7p1:_IncludeCount>false</d7p1:_IncludeCount><d7p1:_IncludePercentParent>false</d7p1:_IncludePercentParent><d7p1:_Name z:Id="713">Q4-R2</d7p1:_Name><d7p1:_ParameterScales z:Id="714" z:Size="2"><d7p1:Scale>Linear</d7p1:Scale><d7p1:Scale>Linear</d7p1:Scale></d7p1:_ParameterScales><d7p1:_Vertices xmlns:d17p1="http://schemas.datacontract.org/2004/07/System.Windows" i:nil="true" /><d7p1:_VisualResolution xmlns:d17p1="http://schemas.datacontract.org/2004/07/System.Windows" i:nil="true" /><d7p1:_XRValue>0</d7p1:_XRValue><d7p1:_YRValue>0</d7p1:_YRValue><d7p1:_gateOutlineColor>4278190080</d7p1:_gateOutlineColor><d7p1:_lineWeight z:Ref="678" i:nil="true" /><d7p1:_SubGates z:Id="715" z:Size="0" /></d7p1:_UpperRightGate><d7p1:_names xmlns:d16p1="http://schemas.microsoft.com/2003/10/Serialization/Arrays" z:Id="716" z:Size="4"><d16p1:string z:Ref="704" i:nil="true" /><d16p1:string z:Ref="713" i:nil="true" /><d16p1:string z:Ref="686" i:nil="true" /><d16p1:string z:Ref="695" i:nil="true" /></d7p1:_names></d7p1:GateDesc><d7p1:GateDesc z:Id="717" i:type="d7p1:QuadGateDesc"><d7p1:_AliasName i:nil="true" /><d7p1:_Bound xmlns:d16p1="http://schemas.datacontract.org/2004/07/System.Windows"><d16p1:_height>0</d16p1:_height><d16p1:_width>0</d16p1:_width><d16p1:_x>0.23994385066808124</d16p1:_x><d16p1:_y>0.432948694953374</d16p1:_y></d7p1:_Bound><d7p1:_CreationOrder>10178878</d7p1:_CreationOrder><d7p1:_DataSource xmlns:d16p1="http://schemas.datacontract.org/2004/07/Rainbow.Analysis" z:Ref="477" i:nil="true" /><d7p1:_DeltaHorizontal>NaN</d7p1:_DeltaHorizontal><d7p1:_DeltaVertical>NaN</d7p1:_DeltaVertical><d7p1:_GateColor>4278190080</d7p1:_GateColor><d7p1:_GateParameters z:Id="718" z:Size="2"><d7p1:Parameter z:Id="719"><d7p1:_Fluorochrome z:Id="720">B1</d7p1:_Fluorochrome><d7p1:_Group i:nil="true" /><d7p1:_IsScatter>false</d7p1:_IsScatter><d7p1:_Label i:nil="true" /><d7p1:_ParameterType i:nil="true" /><d7p1:_SignalType>65</d7p1:_SignalType></d7p1:Parameter><d7p1:Parameter z:Id="721"><d7p1:_Fluorochrome z:Id="722">R2</d7p1:_Fluorochrome><d7p1:_Group i:nil="true" /><d7p1:_IsScatter>false</d7p1:_IsScatter><d7p1:_Label i:nil="true" /><d7p1:_ParameterType i:nil="true" /><d7p1:_SignalType>65</d7p1:_SignalType></d7p1:Parameter></d7p1:_GateParameters><d7p1:_Id>7dd2d539-f56f-4944-9080-b088b9ee59b9</d7p1:_Id><d7p1:_IncludeCount>false</d7p1:_IncludeCount><d7p1:_IncludePercentParent>false</d7p1:_IncludePercentParent><d7p1:_Name z:Id="723">Q5</d7p1:_Name><d7p1:_ParameterScales z:Id="724" z:Size="2"><d7p1:Scale>Biexponential</d7p1:Scale><d7p1:Scale>Biexponential</d7p1:Scale></d7p1:_ParameterScales><d7p1:_Vertices xmlns:d16p1="http://schemas.datacontract.org/2004/07/System.Windows" z:Id="725" z:Size="1"><d16p1:Point><d16p1:_x>0.23994385066808124</d16p1:_x><d16p1:_y>0.432948694953374</d16p1:_y></d16p1:Point></d7p1:_Vertices><d7p1:_VisualResolution xmlns:d16p1="http://schemas.datacontract.org/2004/07/System.Windows"><d16p1:_height>0.011879566446507894</d16p1:_height><d16p1:_width>0.011879566446507523</d16p1:_width></d7p1:_VisualResolution><d7p1:_XRValue>-1000</d7p1:_XRValue><d7p1:_YRValue>-1000</d7p1:_YRValue><d7p1:_gateOutlineColor>4278190080</d7p1:_gateOutlineColor><d7p1:_lineWeight z:Ref="678" i:nil="true" /><d7p1:_SubGates z:Id="726" z:Size="0" /><d7p1:_LowerLeftGate z:Id="727"><d7p1:_AliasName i:nil="true" /><d7p1:_Bound xmlns:d17p1="http://schemas.datacontract.org/2004/07/System.Windows"><d17p1:_height>0</d17p1:_height><d17p1:_width>0</d17p1:_width><d17p1:_x>0</d17p1:_x><d17p1:_y>0</d17p1:_y></d7p1:_Bound><d7p1:_CreationOrder>10178881</d7p1:_CreationOrder><d7p1:_DataSource xmlns:d17p1="http://schemas.datacontract.org/2004/07/Rainbow.Analysis" z:Ref="477" i:nil="true" /><d7p1:_DeltaHorizontal>NaN</d7p1:_DeltaHorizontal><d7p1:_DeltaVertical>NaN</d7p1:_DeltaVertical><d7p1:_GateColor>16777215</d7p1:_GateColor><d7p1:_GateParameters z:Id="728" z:Size="2"><d7p1:Parameter z:Id="729"><d7p1:_Fluorochrome z:Id="730">B1</d7p1:_Fluorochrome><d7p1:_Group i:nil="true" /><d7p1:_IsScatter>false</d7p1:_IsScatter><d7p1:_Label i:nil="true" /><d7p1:_ParameterType i:nil="true" /><d7p1:_SignalType>65</d7p1:_SignalType></d7p1:Parameter><d7p1:Parameter z:Id="731"><d7p1:_Fluorochrome z:Id="732">R2</d7p1:_Fluorochrome><d7p1:_Group i:nil="true" /><d7p1:_IsScatter>false</d7p1:_IsScatter><d7p1:_Label i:nil="true" /><d7p1:_ParameterType i:nil="true" /><d7p1:_SignalType>65</d7p1:_SignalType></d7p1:Parameter></d7p1:_GateParameters><d7p1:_Id>ab82ab00-10fb-4223-b368-b52ed1b02a97</d7p1:_Id><d7p1:_IncludeCount>false</d7p1:_IncludeCount><d7p1:_IncludePercentParent>false</d7p1:_IncludePercentParent><d7p1:_Name z:Id="733">Q5-R3</d7p1:_Name><d7p1:_ParameterScales z:Id="734" z:Size="2"><d7p1:Scale>Biexponential</d7p1:Scale><d7p1:Scale>Biexponential</d7p1:Scale></d7p1:_ParameterScales><d7p1:_Vertices xmlns:d17p1="http://schemas.datacontract.org/2004/07/System.Windows" i:nil="true" /><d7p1:_VisualResolution xmlns:d17p1="http://schemas.datacontract.org/2004/07/System.Windows" i:nil="true" /><d7p1:_XRValue>0</d7p1:_XRValue><d7p1:_YRValue>0</d7p1:_YRValue><d7p1:_gateOutlineColor>4278190080</d7p1:_gateOutlineColor><d7p1:_lineWeight z:Ref="678" i:nil="true" /><d7p1:_SubGates z:Id="735" z:Size="0" /></d7p1:_LowerLeftGate><d7p1:_LowerRightGate z:Id="736"><d7p1:_AliasName i:nil="true" /><d7p1:_Bound xmlns:d17p1="http://schemas.datacontract.org/2004/07/System.Windows"><d17p1:_height>0</d17p1:_height><d17p1:_width>0</d17p1:_width><d17p1:_x>0</d17p1:_x><d17p1:_y>0</d17p1:_y></d7p1:_Bound><d7p1:_CreationOrder>10178882</d7p1:_CreationOrder><d7p1:_DataSource xmlns:d17p1="http://schemas.datacontract.org/2004/07/Rainbow.Analysis" z:Ref="477" i:nil="true" /><d7p1:_DeltaHorizontal>NaN</d7p1:_DeltaHorizontal><d7p1:_DeltaVertical>NaN</d7p1:_DeltaVertical><d7p1:_GateColor>16777215</d7p1:_GateColor><d7p1:_GateParameters z:Id="737" z:Size="2"><d7p1:Parameter z:Id="738"><d7p1:_Fluorochrome z:Id="739">B1</d7p1:_Fluorochrome><d7p1:_Group i:nil="true" /><d7p1:_IsScatter>false</d7p1:_IsScatter><d7p1:_Label i:nil="true" /><d7p1:_ParameterType i:nil="true" /><d7p1:_SignalType>65</d7p1:_SignalType></d7p1:Parameter><d7p1:Parameter z:Id="740"><d7p1:_Fluorochrome z:Id="741">R2</d7p1:_Fluorochrome><d7p1:_Group i:nil="true" /><d7p1:_IsScatter>false</d7p1:_IsScatter><d7p1:_Label i:nil="true" /><d7p1:_ParameterType i:nil="true" /><d7p1:_SignalType>65</d7p1:_SignalType></d7p1:Parameter></d7p1:_GateParameters><d7p1:_Id>13f6ab1a-5fc3-45c8-bcbf-5ef9a988c0f8</d7p1:_Id><d7p1:_IncludeCount>false</d7p1:_IncludeCount><d7p1:_IncludePercentParent>false</d7p1:_IncludePercentParent><d7p1:_Name z:Id="742">Q5-R4</d7p1:_Name><d7p1:_ParameterScales z:Id="743" z:Size="2"><d7p1:Scale>Biexponential</d7p1:Scale><d7p1:Scale>Biexponential</d7p1:Scale></d7p1:_ParameterScales><d7p1:_Vertices xmlns:d17p1="http://schemas.datacontract.org/2004/07/System.Windows" i:nil="true" /><d7p1:_VisualResolution xmlns:d17p1="http://schemas.datacontract.org/2004/07/System.Windows" i:nil="true" /><d7p1:_XRValue>0</d7p1:_XRValue><d7p1:_YRValue>0</d7p1:_YRValue><d7p1:_gateOutlineColor>4278190080</d7p1:_gateOutlineColor><d7p1:_lineWeight z:Ref="678" i:nil="true" /><d7p1:_SubGates z:Id="744" z:Size="0" /></d7p1:_LowerRightGate><d7p1:_UpperLeftGate z:Id="745"><d7p1:_AliasName i:nil="true" /><d7p1:_Bound xmlns:d17p1="http://schemas.datacontract.org/2004/07/System.Windows"><d17p1:_height>0</d17p1:_height><d17p1:_width>0</d17p1:_width><d17p1:_x>0</d17p1:_x><d17p1:_y>0</d17p1:_y></d7p1:_Bound><d7p1:_CreationOrder>10178879</d7p1:_CreationOrder><d7p1:_DataSource xmlns:d17p1="http://schemas.datacontract.org/2004/07/Rainbow.Analysis" z:Ref="477" i:nil="true" /><d7p1:_DeltaHorizontal>NaN</d7p1:_DeltaHorizontal><d7p1:_DeltaVertical>NaN</d7p1:_DeltaVertical><d7p1:_GateColor>16777215</d7p1:_GateColor><d7p1:_GateParameters z:Id="746" z:Size="2"><d7p1:Parameter z:Id="747"><d7p1:_Fluorochrome z:Id="748">B1</d7p1:_Fluorochrome><d7p1:_Group i:nil="true" /><d7p1:_IsScatter>false</d7p1:_IsScatter><d7p1:_Label i:nil="true" /><d7p1:_ParameterType i:nil="true" /><d7p1:_SignalType>65</d7p1:_SignalType></d7p1:Parameter><d7p1:Parameter z:Id="749"><d7p1:_Fluorochrome z:Id="750">R2</d7p1:_Fluorochrome><d7p1:_Group i:nil="true" /><d7p1:_IsScatter>false</d7p1:_IsScatter><d7p1:_Label i:nil="true" /><d7p1:_ParameterType i:nil="true" /><d7p1:_SignalType>65</d7p1:_SignalType></d7p1:Parameter></d7p1:_GateParameters><d7p1:_Id>1ff19185-e6e6-4bb4-877e-450b92ab8c84</d7p1:_Id><d7p1:_IncludeCount>false</d7p1:_IncludeCount><d7p1:_IncludePercentParent>false</d7p1:_IncludePercentParent><d7p1:_Name z:Id="751">Q5-R1</d7p1:_Name><d7p1:_ParameterScales z:Id="752" z:Size="2"><d7p1:Scale>Biexponential</d7p1:Scale><d7p1:Scale>Biexponential</d7p1:Scale></d7p1:_ParameterScales><d7p1:_Vertices xmlns:d17p1="http://schemas.datacontract.org/2004/07/System.Windows" i:nil="true" /><d7p1:_VisualResolution xmlns:d17p1="http://schemas.datacontract.org/2004/07/System.Windows" i:nil="true" /><d7p1:_XRValue>0</d7p1:_XRValue><d7p1:_YRValue>0</d7p1:_YRValue><d7p1:_gateOutlineColor>4278190080</d7p1:_gateOutlineColor><d7p1:_lineWeight z:Ref="678" i:nil="true" /><d7p1:_SubGates z:Id="753" z:Size="0" /></d7p1:_UpperLeftGate><d7p1:_UpperRightGate z:Id="754"><d7p1:_AliasName i:nil="true" /><d7p1:_Bound xmlns:d17p1="http://schemas.datacontract.org/2004/07/System.Windows"><d17p1:_height>0</d17p1:_height><d17p1:_width>0</d17p1:_width><d17p1:_x>0</d17p1:_x><d17p1:_y>0</d17p1:_y></d7p1:_Bound><d7p1:_CreationOrder>10178880</d7p1:_CreationOrder><d7p1:_DataSource xmlns:d17p1="http://schemas.datacontract.org/2004/07/Rainbow.Analysis" z:Ref="477" i:nil="true" /><d7p1:_DeltaHorizontal>NaN</d7p1:_DeltaHorizontal><d7p1:_DeltaVertical>NaN</d7p1:_DeltaVertical><d7p1:_GateColor>16777215</d7p1:_GateColor><d7p1:_GateParameters z:Id="755" z:Size="2"><d7p1:Parameter z:Id="756"><d7p1:_Fluorochrome z:Id="757">B1</d7p1:_Fluorochrome><d7p1:_Group i:nil="true" /><d7p1:_IsScatter>false</d7p1:_IsScatter><d7p1:_Label i:nil="true" /><d7p1:_ParameterType i:nil="true" /><d7p1:_SignalType>65</d7p1:_SignalType></d7p1:Parameter><d7p1:Parameter z:Id="758"><d7p1:_Fluorochrome z:Id="759">R2</d7p1:_Fluorochrome><d7p1:_Group i:nil="true" /><d7p1:_IsScatter>false</d7p1:_IsScatter><d7p1:_Label i:nil="true" /><d7p1:_ParameterType i:nil="true" /><d7p1:_SignalType>65</d7p1:_SignalType></d7p1:Parameter></d7p1:_GateParameters><d7p1:_Id>46b97797-4b7a-4d4b-9876-4184b956a16f</d7p1:_Id><d7p1:_IncludeCount>false</d7p1:_IncludeCount><d7p1:_IncludePercentParent>false</d7p1:_IncludePercentParent><d7p1:_Name z:Id="760">Q5-R2</d7p1:_Name><d7p1:_ParameterScales z:Id="761" z:Size="2"><d7p1:Scale>Biexponential</d7p1:Scale><d7p1:Scale>Biexponential</d7p1:Scale></d7p1:_ParameterScales><d7p1:_Vertices xmlns:d17p1="http://schemas.datacontract.org/2004/07/System.Windows" i:nil="true" /><d7p1:_VisualResolution xmlns:d17p1="http://schemas.datacontract.org/2004/07/System.Windows" i:nil="true" /><d7p1:_XRValue>0</d7p1:_XRValue><d7p1:_YRValue>0</d7p1:_YRValue><d7p1:_gateOutlineColor>4278190080</d7p1:_gateOutlineColor><d7p1:_lineWeight z:Ref="678" i:nil="true" /><d7p1:_SubGates z:Id="762" z:Size="0" /></d7p1:_UpperRightGate><d7p1:_names xmlns:d16p1="http://schemas.microsoft.com/2003/10/Serialization/Arrays" z:Id="763" z:Size="4"><d16p1:string z:Ref="751" i:nil="true" /><d16p1:string z:Ref="760" i:nil="true" /><d16p1:string z:Ref="733" i:nil="true" /><d16p1:string z:Ref="742" i:nil="true" /></d7p1:_names></d7p1:GateDesc></d7p1:_SubGates><d7p1:_Center xmlns:d14p1="http://schemas.datacontract.org/2004/07/System.Windows"><d14p1:_x>0.66397529477821482</d14p1:_x><d14p1:_y>0.43597978663672</d14p1:_y></d7p1:_Center><d7p1:_RotatingAngle>0</d7p1:_RotatingAngle><d7p1:_WidthHeight xmlns:d14p1="http://schemas.datacontract.org/2004/07/System.Windows"><d14p1:_height>0.79076923076923078</d14p1:_height><d14p1:_width>0.873846153846152</d14p1:_width></d7p1:_WidthHeight></d7p1:GateDesc><d7p1:GateDesc z:Id="764" i:type="d7p1:RectGateDesc"><d7p1:_AliasName i:nil="true" /><d7p1:_Bound xmlns:d14p1="http://schemas.datacontract.org/2004/07/System.Windows"><d14p1:_height>0.016969380473975525</d14p1:_height><d14p1:_width>0.016969380473975525</d14p1:_width><d14p1:_x>0.41519615055565828</d14p1:_x><d14p1:_y>0.975916396555625</d14p1:_y></d7p1:_Bound><d7p1:_CreationOrder>10178597</d7p1:_CreationOrder><d7p1:_DataSource xmlns:d14p1="http://schemas.datacontract.org/2004/07/Rainbow.Analysis" z:Ref="477" i:nil="true" /><d7p1:_DeltaHorizontal>-0.14445562365900236</d7p1:_DeltaHorizontal><d7p1:_DeltaVertical>0.16828827517970002</d7p1:_DeltaVertical><d7p1:_GateColor>4294634455</d7p1:_GateColor><d7p1:_GateParameters z:Id="765" z:Size="2"><d7p1:Parameter z:Id="766"><d7p1:_Fluorochrome z:Id="767">YG1</d7p1:_Fluorochrome><d7p1:_Group i:nil="true" /><d7p1:_IsScatter>false</d7p1:_IsScatter><d7p1:_Label i:nil="true" /><d7p1:_ParameterType i:nil="true" /><d7p1:_SignalType>65</d7p1:_SignalType></d7p1:Parameter><d7p1:Parameter z:Id="768"><d7p1:_Fluorochrome z:Id="769">SSC</d7p1:_Fluorochrome><d7p1:_Group i:nil="true" /><d7p1:_IsScatter>true</d7p1:_IsScatter><d7p1:_Label i:nil="true" /><d7p1:_ParameterType i:nil="true" /><d7p1:_SignalType>65</d7p1:_SignalType></d7p1:Parameter></d7p1:_GateParameters><d7p1:_Id>c80eba25-7131-4f55-bc19-938b05e809c5</d7p1:_Id><d7p1:_IncludeCount>false</d7p1:_IncludeCount><d7p1:_IncludePercentParent>false</d7p1:_IncludePercentParent><d7p1:_Name z:Id="770">P14</d7p1:_Name><d7p1:_ParameterScales z:Id="771" z:Size="2"><d7p1:Scale>Biexponential</d7p1:Scale><d7p1:Scale>Linear</d7p1:Scale></d7p1:_ParameterScales><d7p1:_Vertices xmlns:d14p1="http://schemas.datacontract.org/2004/07/System.Windows" z:Id="772" z:Size="4"><d14p1:Point><d14p1:_x>0.41768125878980472</d14p1:_x><d14p1:_y>0.99040066879545408</d14p1:_y></d14p1:Point><d14p1:Point><d14p1:_x>0.4296804227954874</d14p1:_x><d14p1:_y>0.99040066879545408</d14p1:_y></d14p1:Point><d14p1:Point><d14p1:_x>0.4296804227954874</d14p1:_x><d14p1:_y>0.97840150478977139</d14p1:_y></d14p1:Point><d14p1:Point><d14p1:_x>0.41768125878980472</d14p1:_x><d14p1:_y>0.97840150478977139</d14p1:_y></d14p1:Point></d7p1:_Vertices><d7p1:_VisualResolution xmlns:d14p1="http://schemas.datacontract.org/2004/07/System.Windows"><d14p1:_height>12766.824085588101</d14p1:_height><d14p1:_width>0.013697316261564872</d14p1:_width></d7p1:_VisualResolution><d7p1:_XRValue>-1000</d7p1:_XRValue><d7p1:_YRValue>-1000</d7p1:_YRValue><d7p1:_gateOutlineColor>4278190080</d7p1:_gateOutlineColor><d7p1:_lineWeight z:Ref="657" i:nil="true" /><d7p1:_SubGates z:Id="773" z:Size="0" /><d7p1:_Center xmlns:d14p1="http://schemas.datacontract.org/2004/07/System.Windows"><d14p1:_x>0.42368084079264606</d14p1:_x><d14p1:_y>0.98440108679261273</d14p1:_y></d7p1:_Center><d7p1:_RotatingAngle>0</d7p1:_RotatingAngle><d7p1:_WidthHeight xmlns:d14p1="http://schemas.datacontract.org/2004/07/System.Windows"><d14p1:_height>0.011999164005682794</d14p1:_height><d14p1:_width>0.011999164005682683</d14p1:_width></d7p1:_WidthHeight></d7p1:GateDesc><d7p1:GateDesc z:Id="774" i:type="d7p1:IntervalGateDesc"><d7p1:_AliasName i:nil="true" /><d7p1:_Bound xmlns:d14p1="http://schemas.datacontract.org/2004/07/System.Windows"><d14p1:_height>0.50827067669172865</d14p1:_height><d14p1:_width>0.50827067669172865</d14p1:_width><d14p1:_x>0.43659147869674253</d14p1:_x><d14p1:_y>0.20108854225115053</d14p1:_y></d7p1:_Bound><d7p1:_CreationOrder>10178646</d7p1:_CreationOrder><d7p1:_DataSource xmlns:d14p1="http://schemas.datacontract.org/2004/07/Rainbow.Analysis" z:Ref="477" i:nil="true" /><d7p1:_DeltaHorizontal>-0.0040100250626575532</d7p1:_DeltaHorizontal><d7p1:_DeltaVertical>-0.029850746268657</d7p1:_DeltaVertical><d7p1:_GateColor>4278255615</d7p1:_GateColor><d7p1:_GateParameters z:Id="775" z:Size="1"><d7p1:Parameter z:Id="776"><d7p1:_Fluorochrome z:Id="777">R2</d7p1:_Fluorochrome><d7p1:_Group i:nil="true" /><d7p1:_IsScatter>false</d7p1:_IsScatter><d7p1:_Label i:nil="true" /><d7p1:_ParameterType i:nil="true" /><d7p1:_SignalType>65</d7p1:_SignalType></d7p1:Parameter></d7p1:_GateParameters><d7p1:_Id>6d7a293d-5c37-487d-bf7d-642e4c9802af</d7p1:_Id><d7p1:_IncludeCount>true</d7p1:_IncludeCount><d7p1:_IncludePercentParent>true</d7p1:_IncludePercentParent><d7p1:_Name z:Id="778">P15</d7p1:_Name><d7p1:_ParameterScales z:Id="779" z:Size="1"><d7p1:Scale>Biexponential</d7p1:Scale></d7p1:_ParameterScales><d7p1:_Vertices xmlns:d14p1="http://schemas.datacontract.org/2004/07/System.Windows" z:Id="780" z:Size="2"><d14p1:Point><d14p1:_x>0.43659147869674247</d14p1:_x><d14p1:_y>0.45522388059701485</d14p1:_y></d14p1:Point><d14p1:Point><d14p1:_x>0.94486215538847118</d14p1:_x><d14p1:_y>0.45522388059701485</d14p1:_y></d14p1:Point></d7p1:_Vertices><d7p1:_VisualResolution xmlns:d14p1="http://schemas.datacontract.org/2004/07/System.Windows"><d14p1:_height>2.1695594125500293</d14p1:_height><d14p1:_width>0.013337285121517465</d14p1:_width></d7p1:_VisualResolution><d7p1:_XRValue>-1000</d7p1:_XRValue><d7p1:_YRValue>0</d7p1:_YRValue><d7p1:_gateOutlineColor>4278190080</d7p1:_gateOutlineColor><d7p1:_lineWeight z:Id="781">Normal</d7p1:_lineWeight><d7p1:_SubGates z:Id="782" z:Size="0" /><d7p1:CreationPlotParameters z:Id="783" z:Size="1"><d7p1:Parameter z:Id="784"><d7p1:_Fluorochrome z:Id="785">R2</d7p1:_Fluorochrome><d7p1:_Group i:nil="true" /><d7p1:_IsScatter>false</d7p1:_IsScatter><d7p1:_Label i:nil="true" /><d7p1:_ParameterType i:nil="true" /><d7p1:_SignalType>65</d7p1:_SignalType></d7p1:Parameter></d7p1:CreationPlotParameters><d7p1:ShowOnCreationSystemOnly>true</d7p1:ShowOnCreationSystemOnly></d7p1:GateDesc><d7p1:GateDesc z:Id="786" i:type="d7p1:IntervalGateDesc"><d7p1:_AliasName i:nil="true" /><d7p1:_Bound xmlns:d14p1="http://schemas.datacontract.org/2004/07/System.Windows"><d14p1:_height>0.56682027649769584</d14p1:_height><d14p1:_width>0.56682027649769584</d14p1:_width><d14p1:_x>0.37096774193548393</d14p1:_x><d14p1:_y>0.20019641912820124</d14p1:_y></d7p1:_Bound><d7p1:_CreationOrder>10178647</d7p1:_CreationOrder><d7p1:_DataSource xmlns:d14p1="http://schemas.datacontract.org/2004/07/Rainbow.Analysis" z:Ref="477" i:nil="true" /><d7p1:_DeltaHorizontal>NaN</d7p1:_DeltaHorizontal><d7p1:_DeltaVertical>NaN</d7p1:_DeltaVertical><d7p1:_GateColor>4286578644</d7p1:_GateColor><d7p1:_GateParameters z:Id="787" z:Size="1"><d7p1:Parameter z:Id="788"><d7p1:_Fluorochrome z:Id="789">R1</d7p1:_Fluorochrome><d7p1:_Group i:nil="true" /><d7p1:_IsScatter>false</d7p1:_IsScatter><d7p1:_Label i:nil="true" /><d7p1:_ParameterType i:nil="true" /><d7p1:_SignalType>65</d7p1:_SignalType></d7p1:Parameter></d7p1:_GateParameters><d7p1:_Id>f4ce515c-fa50-4817-ae7d-e43e0f6a8e6e</d7p1:_Id><d7p1:_IncludeCount>true</d7p1:_IncludeCount><d7p1:_IncludePercentParent>true</d7p1:_IncludePercentParent><d7p1:_Name z:Id="790">P16</d7p1:_Name><d7p1:_ParameterScales z:Id="791" z:Size="1"><d7p1:Scale>Biexponential</d7p1:Scale></d7p1:_ParameterScales><d7p1:_Vertices xmlns:d14p1="http://schemas.datacontract.org/2004/07/System.Windows" z:Id="792" z:Size="2"><d14p1:Point><d14p1:_x>0.37096774193548387</d14p1:_x><d14p1:_y>0.48360655737704916</d14p1:_y></d14p1:Point><d14p1:Point><d14p1:_x>0.93778801843317972</d14p1:_x><d14p1:_y>0.48360655737704916</d14p1:_y></d14p1:Point></d7p1:_Vertices><d7p1:_VisualResolution xmlns:d14p1="http://schemas.datacontract.org/2004/07/System.Windows"><d14p1:_height>4.5833333333333712</d14p1:_height><d14p1:_width>0.025</d14p1:_width></d7p1:_VisualResolution><d7p1:_XRValue>-1000</d7p1:_XRValue><d7p1:_YRValue>0</d7p1:_YRValue><d7p1:_gateOutlineColor>4278190080</d7p1:_gateOutlineColor><d7p1:_lineWeight z:Ref="781" i:nil="true" /><d7p1:_SubGates z:Id="793" z:Size="0" /><d7p1:CreationPlotParameters z:Id="794" z:Size="1"><d7p1:Parameter z:Id="795"><d7p1:_Fluorochrome z:Id="796">R1</d7p1:_Fluorochrome><d7p1:_Group i:nil="true" /><d7p1:_IsScatter>false</d7p1:_IsScatter><d7p1:_Label i:nil="true" /><d7p1:_ParameterType i:nil="true" /><d7p1:_SignalType>65</d7p1:_SignalType></d7p1:Parameter></d7p1:CreationPlotParameters><d7p1:ShowOnCreationSystemOnly>true</d7p1:ShowOnCreationSystemOnly></d7p1:GateDesc><d7p1:GateDesc z:Id="797" i:type="d7p1:IntervalGateDesc"><d7p1:_AliasName i:nil="true" /><d7p1:_Bound xmlns:d14p1="http://schemas.datacontract.org/2004/07/System.Windows"><d14p1:_height>0.53665835411471385</d14p1:_height><d14p1:_width>0.53665835411471385</d14p1:_width><d14p1:_x>0.43278734490317483</d14p1:_x><d14p1:_y>0.23167082294264307</d14p1:_y></d7p1:_Bound><d7p1:_CreationOrder>10178872</d7p1:_CreationOrder><d7p1:_DataSource xmlns:d14p1="http://schemas.datacontract.org/2004/07/Rainbow.Analysis" z:Ref="477" i:nil="true" /><d7p1:_DeltaHorizontal>0</d7p1:_DeltaHorizontal><d7p1:_DeltaVertical>-0.094685990338164092</d7p1:_DeltaVertical><d7p1:_GateColor>4293984255</d7p1:_GateColor><d7p1:_GateParameters z:Id="798" z:Size="1"><d7p1:Parameter z:Id="799"><d7p1:_Fluorochrome z:Id="800">R3</d7p1:_Fluorochrome><d7p1:_Group i:nil="true" /><d7p1:_IsScatter>false</d7p1:_IsScatter><d7p1:_Label i:nil="true" /><d7p1:_ParameterType i:nil="true" /><d7p1:_SignalType>65</d7p1:_SignalType></d7p1:Parameter></d7p1:_GateParameters><d7p1:_Id>1177ca38-d0f7-4553-a54b-9e90541fdd74</d7p1:_Id><d7p1:_IncludeCount>true</d7p1:_IncludeCount><d7p1:_IncludePercentParent>true</d7p1:_IncludePercentParent><d7p1:_Name z:Id="801">P17</d7p1:_Name><d7p1:_ParameterScales z:Id="802" z:Size="1"><d7p1:Scale>Biexponential</d7p1:Scale></d7p1:_ParameterScales><d7p1:_Vertices xmlns:d14p1="http://schemas.datacontract.org/2004/07/System.Windows" z:Id="803" z:Size="2"><d14p1:Point><d14p1:_x>0.43278734490317483</d14p1:_x><d14p1:_y>0.5</d14p1:_y></d14p1:Point><d14p1:Point><d14p1:_x>0.96944569901788868</d14p1:_x><d14p1:_y>0.5</d14p1:_y></d14p1:Point></d7p1:_Vertices><d7p1:_VisualResolution xmlns:d14p1="http://schemas.datacontract.org/2004/07/System.Windows"><d14p1:_height>2.1353482260184364</d14p1:_height><d14p1:_width>0.013481126423007819</d14p1:_width></d7p1:_VisualResolution><d7p1:_XRValue>-1000</d7p1:_XRValue><d7p1:_YRValue>0</d7p1:_YRValue><d7p1:_gateOutlineColor>4278190080</d7p1:_gateOutlineColor><d7p1:_lineWeight z:Ref="678" i:nil="true" /><d7p1:_SubGates z:Id="804" z:Size="0" /><d7p1:CreationPlotParameters z:Id="805" z:Size="1"><d7p1:Parameter z:Id="806"><d7p1:_Fluorochrome z:Id="807">R3</d7p1:_Fluorochrome><d7p1:_Group i:nil="true" /><d7p1:_IsScatter>false</d7p1:_IsScatter><d7p1:_Label i:nil="true" /><d7p1:_ParameterType i:nil="true" /><d7p1:_SignalType>65</d7p1:_SignalType></d7p1:Parameter></d7p1:CreationPlotParameters><d7p1:ShowOnCreationSystemOnly>true</d7p1:ShowOnCreationSystemOnly></d7p1:GateDesc></d7p1:_SubGates></d7p1:_stoppingGate></d7p1:_GateDescAndCount><d7p1:_LogicalOperator>And</d7p1:_LogicalOperator><d7p1:_OperatedStoppingRuleDesc i:nil="true" /></d7p1:_GateStoppingRuleDesc><d7p1:_MaxAcqTime>10000</d7p1:_MaxAcqTime><d7p1:_MaxAcqVol>200</d7p1:_MaxAcqVol><d7p1:_StoppingRuleOnRawData>true</d7p1:_StoppingRuleOnRawData><d7p1:_StorageGate z:Id="808" i:type="d7p1:AllEventsGateDesc"><d7p1:_AliasName i:nil="true" /><d7p1:_Bound xmlns:d10p1="http://schemas.datacontract.org/2004/07/System.Windows"><d10p1:_height>0</d10p1:_height><d10p1:_width>0</d10p1:_width><d10p1:_x>0</d10p1:_x><d10p1:_y>0</d10p1:_y></d7p1:_Bound><d7p1:_CreationOrder>1</d7p1:_CreationOrder><d7p1:_DataSource xmlns:d10p1="http://schemas.datacontract.org/2004/07/Rainbow.Analysis" z:Ref="477" i:nil="true" /><d7p1:_DeltaHorizontal>NaN</d7p1:_DeltaHorizontal><d7p1:_DeltaVertical>NaN</d7p1:_DeltaVertical><d7p1:_GateColor>4278190080</d7p1:_GateColor><d7p1:_GateParameters z:Id="809" z:Size="0" /><d7p1:_Id>9aa6ec62-cfa0-41de-a9fa-1e352514eed9</d7p1:_Id><d7p1:_IncludeCount>false</d7p1:_IncludeCount><d7p1:_IncludePercentParent>false</d7p1:_IncludePercentParent><d7p1:_Name z:Id="810">All Events</d7p1:_Name><d7p1:_ParameterScales z:Id="811" z:Size="0" /><d7p1:_Vertices xmlns:d10p1="http://schemas.datacontract.org/2004/07/System.Windows" i:nil="true" /><d7p1:_VisualResolution xmlns:d10p1="http://schemas.datacontract.org/2004/07/System.Windows" i:nil="true" /><d7p1:_XRValue>0</d7p1:_XRValue><d7p1:_YRValue>0</d7p1:_YRValue><d7p1:_gateOutlineColor>4278190080</d7p1:_gateOutlineColor><d7p1:_lineWeight z:Ref="487" i:nil="true" /><d7p1:_SubGates z:Id="812" z:Size="2"><d7p1:GateDesc z:Ref="476" i:nil="true" /><d7p1:GateDesc z:Id="813" i:type="d7p1:RectGateDesc"><d7p1:_AliasName i:nil="true" /><d7p1:_Bound xmlns:d12p1="http://schemas.datacontract.org/2004/07/System.Windows"><d12p1:_height>0.4894296886360156</d12p1:_height><d12p1:_width>0.4894296886360156</d12p1:_width><d12p1:_x>0.065285155681993362</d12p1:_x><d12p1:_y>-0.082791767394931437</d12p1:_y></d7p1:_Bound><d7p1:_CreationOrder>4213640</d7p1:_CreationOrder><d7p1:_DataSource xmlns:d12p1="http://schemas.datacontract.org/2004/07/Rainbow.Analysis" z:Ref="477" i:nil="true" /><d7p1:_DeltaHorizontal>-0.019230769230769232</d7p1:_DeltaHorizontal><d7p1:_DeltaVertical>-0.3576923076923077</d7p1:_DeltaVertical><d7p1:_GateColor>4294944000</d7p1:_GateColor><d7p1:_GateParameters z:Id="814" z:Size="2"><d7p1:Parameter z:Id="815"><d7p1:_Fluorochrome z:Id="816">FSC</d7p1:_Fluorochrome><d7p1:_Group i:nil="true" /><d7p1:_IsScatter>true</d7p1:_IsScatter><d7p1:_Label i:nil="true" /><d7p1:_ParameterType i:nil="true" /><d7p1:_SignalType>65</d7p1:_SignalType></d7p1:Parameter><d7p1:Parameter z:Id="817"><d7p1:_Fluorochrome z:Id="818">SSC-B</d7p1:_Fluorochrome><d7p1:_Group i:nil="true" /><d7p1:_IsScatter>true</d7p1:_IsScatter><d7p1:_Label i:nil="true" /><d7p1:_ParameterType i:nil="true" /><d7p1:_SignalType>65</d7p1:_SignalType></d7p1:Parameter></d7p1:_GateParameters><d7p1:_Id>38439777-237c-491f-a623-ee63098a331e</d7p1:_Id><d7p1:_IncludeCount>false</d7p1:_IncludeCount><d7p1:_IncludePercentParent>false</d7p1:_IncludePercentParent><d7p1:_Name z:Id="819">P6</d7p1:_Name><d7p1:_ParameterScales z:Id="820" z:Size="2"><d7p1:Scale>Linear</d7p1:Scale><d7p1:Scale>Linear</d7p1:Scale></d7p1:_ParameterScales><d7p1:_Vertices xmlns:d12p1="http://schemas.datacontract.org/2004/07/System.Windows" z:Id="821" z:Size="4"><d12p1:Point><d12p1:_x>0.10538461538461505</d12p1:_x><d12p1:_y>0.29615384615384704</d12p1:_y></d12p1:Point><d12p1:Point><d12p1:_x>0.51461538461538725</d12p1:_x><d12p1:_y>0.29615384615384704</d12p1:_y></d12p1:Point><d12p1:Point><d12p1:_x>0.51461538461538725</d12p1:_x><d12p1:_y>0.027692307692305684</d12p1:_y></d12p1:Point><d12p1:Point><d12p1:_x>0.10538461538461505</d12p1:_x><d12p1:_y>0.027692307692305684</d12p1:_y></d12p1:Point></d7p1:_Vertices><d7p1:_VisualResolution xmlns:d12p1="http://schemas.datacontract.org/2004/07/System.Windows"><d12p1:_height>16131.938461538404</d12p1:_height><d12p1:_width>16131.938461538462</d12p1:_width></d7p1:_VisualResolution><d7p1:_XRValue>-1000</d7p1:_XRValue><d7p1:_YRValue>-1000</d7p1:_YRValue><d7p1:_gateOutlineColor>4278190080</d7p1:_gateOutlineColor><d7p1:_lineWeight z:Id="822">Normal</d7p1:_lineWeight><d7p1:_SubGates z:Id="823" z:Size="1"><d7p1:GateDesc z:Id="824" i:type="d7p1:RectGateDesc"><d7p1:_AliasName i:nil="true" /><d7p1:_Bound xmlns:d14p1="http://schemas.datacontract.org/2004/07/System.Windows"><d14p1:_height>0.76185835117564937</d14p1:_height><d14p1:_width>0.76185835117564937</d14p1:_width><d14p1:_x>0.14790354231140912</d14p1:_x><d14p1:_y>-0.017833974801615582</d14p1:_y></d7p1:_Bound><d7p1:_CreationOrder>4213641</d7p1:_CreationOrder><d7p1:_DataSource xmlns:d14p1="http://schemas.datacontract.org/2004/07/Rainbow.Analysis" z:Ref="477" i:nil="true" /><d7p1:_DeltaHorizontal>-0.017291533010329187</d7p1:_DeltaHorizontal><d7p1:_DeltaVertical>-0.4524617804369469</d7p1:_DeltaVertical><d7p1:_GateColor>4278239231</d7p1:_GateColor><d7p1:_GateParameters z:Id="825" z:Size="2"><d7p1:Parameter z:Id="826"><d7p1:_Fluorochrome z:Id="827">V7</d7p1:_Fluorochrome><d7p1:_Group i:nil="true" /><d7p1:_IsScatter>false</d7p1:_IsScatter><d7p1:_Label i:nil="true" /><d7p1:_ParameterType i:nil="true" /><d7p1:_SignalType>65</d7p1:_SignalType></d7p1:Parameter><d7p1:Parameter z:Id="828"><d7p1:_Fluorochrome z:Id="829">SSC</d7p1:_Fluorochrome><d7p1:_Group i:nil="true" /><d7p1:_IsScatter>true</d7p1:_IsScatter><d7p1:_Label i:nil="true" /><d7p1:_ParameterType i:nil="true" /><d7p1:_SignalType>65</d7p1:_SignalType></d7p1:Parameter></d7p1:_GateParameters><d7p1:_Id>3716c7ca-44fc-4c33-97ee-930566c9fea2</d7p1:_Id><d7p1:_IncludeCount>true</d7p1:_IncludeCount><d7p1:_IncludePercentParent>true</d7p1:_IncludePercentParent><d7p1:_Name z:Id="830">P7</d7p1:_Name><d7p1:_ParameterScales z:Id="831" z:Size="2"><d7p1:Scale>Biexponential</d7p1:Scale><d7p1:Scale>Linear</d7p1:Scale></d7p1:_ParameterScales><d7p1:_Vertices xmlns:d14p1="http://schemas.datacontract.org/2004/07/System.Windows" z:Id="832" z:Size="4"><d14p1:Point><d14p1:_x>0.19164782419781512</d14p1:_x><d14p1:_y>0.54033341414208436</d14p1:_y></d14p1:Point><d14p1:Point><d14p1:_x>0.86601761160065249</d14p1:_x><d14p1:_y>0.54033341414208436</d14p1:_y></d14p1:Point><d14p1:Point><d14p1:_x>0.86601761160065249</d14p1:_x><d14p1:_y>0.18585698743033383</d14p1:_y></d14p1:Point><d14p1:Point><d14p1:_x>0.19164782419781512</d14p1:_x><d14p1:_y>0.18585698743033383</d14p1:_y></d14p1:Point></d7p1:_Vertices><d7p1:_VisualResolution xmlns:d14p1="http://schemas.datacontract.org/2004/07/System.Windows"><d14p1:_height>12087.657678559422</d14p1:_height><d14p1:_width>0.01296864975774689</d14p1:_width></d7p1:_VisualResolution><d7p1:_XRValue>-1000</d7p1:_XRValue><d7p1:_YRValue>-1000</d7p1:_YRValue><d7p1:_gateOutlineColor>4278190080</d7p1:_gateOutlineColor><d7p1:_lineWeight z:Ref="822" i:nil="true" /><d7p1:_SubGates z:Id="833" z:Size="2"><d7p1:GateDesc z:Id="834" i:type="d7p1:QuadGateDesc"><d7p1:_AliasName i:nil="true" /><d7p1:_Bound xmlns:d16p1="http://schemas.datacontract.org/2004/07/System.Windows"><d16p1:_height>0</d16p1:_height><d16p1:_width>0</d16p1:_width><d16p1:_x>0.479991498166659</d16p1:_x><d16p1:_y>0.6840160298755682</d16p1:_y></d7p1:_Bound><d7p1:_CreationOrder>4213642</d7p1:_CreationOrder><d7p1:_DataSource xmlns:d16p1="http://schemas.datacontract.org/2004/07/Rainbow.Analysis" z:Ref="477" i:nil="true" /><d7p1:_DeltaHorizontal>NaN</d7p1:_DeltaHorizontal><d7p1:_DeltaVertical>NaN</d7p1:_DeltaVertical><d7p1:_GateColor>4278190080</d7p1:_GateColor><d7p1:_GateParameters z:Id="835" z:Size="2"><d7p1:Parameter z:Id="836"><d7p1:_Fluorochrome z:Id="837">B1</d7p1:_Fluorochrome><d7p1:_Group i:nil="true" /><d7p1:_IsScatter>false</d7p1:_IsScatter><d7p1:_Label i:nil="true" /><d7p1:_ParameterType i:nil="true" /><d7p1:_SignalType>65</d7p1:_SignalType></d7p1:Parameter><d7p1:Parameter z:Id="838"><d7p1:_Fluorochrome z:Id="839">R2</d7p1:_Fluorochrome><d7p1:_Group i:nil="true" /><d7p1:_IsScatter>false</d7p1:_IsScatter><d7p1:_Label i:nil="true" /><d7p1:_ParameterType i:nil="true" /><d7p1:_SignalType>65</d7p1:_SignalType></d7p1:Parameter></d7p1:_GateParameters><d7p1:_Id>9e8ecda1-6178-456e-be36-ae8c8484e47f</d7p1:_Id><d7p1:_IncludeCount>false</d7p1:_IncludeCount><d7p1:_IncludePercentParent>false</d7p1:_IncludePercentParent><d7p1:_Name z:Id="840">Q3</d7p1:_Name><d7p1:_ParameterScales z:Id="841" z:Size="2"><d7p1:Scale>Biexponential</d7p1:Scale><d7p1:Scale>Biexponential</d7p1:Scale></d7p1:_ParameterScales><d7p1:_Vertices xmlns:d16p1="http://schemas.datacontract.org/2004/07/System.Windows" z:Id="842" z:Size="1"><d16p1:Point><d16p1:_x>0.479991498166659</d16p1:_x><d16p1:_y>0.6840160298755682</d16p1:_y></d16p1:Point></d7p1:_Vertices><d7p1:_VisualResolution xmlns:d16p1="http://schemas.datacontract.org/2004/07/System.Windows"><d16p1:_height>0.010318955712538269</d16p1:_height><d16p1:_width>0.010318955712538535</d16p1:_width></d7p1:_VisualResolution><d7p1:_XRValue>-1000</d7p1:_XRValue><d7p1:_YRValue>-1000</d7p1:_YRValue><d7p1:_gateOutlineColor>4278190080</d7p1:_gateOutlineColor><d7p1:_lineWeight z:Ref="822" i:nil="true" /><d7p1:_SubGates z:Id="843" z:Size="0" /><d7p1:_LowerLeftGate z:Id="844"><d7p1:_AliasName i:nil="true" /><d7p1:_Bound xmlns:d17p1="http://schemas.datacontract.org/2004/07/System.Windows"><d17p1:_height>0</d17p1:_height><d17p1:_width>0</d17p1:_width><d17p1:_x>0</d17p1:_x><d17p1:_y>0</d17p1:_y></d7p1:_Bound><d7p1:_CreationOrder>4213645</d7p1:_CreationOrder><d7p1:_DataSource xmlns:d17p1="http://schemas.datacontract.org/2004/07/Rainbow.Analysis" z:Ref="477" i:nil="true" /><d7p1:_DeltaHorizontal>NaN</d7p1:_DeltaHorizontal><d7p1:_DeltaVertical>NaN</d7p1:_DeltaVertical><d7p1:_GateColor>16777215</d7p1:_GateColor><d7p1:_GateParameters z:Id="845" z:Size="2"><d7p1:Parameter z:Id="846"><d7p1:_Fluorochrome z:Id="847">B1</d7p1:_Fluorochrome><d7p1:_Group i:nil="true" /><d7p1:_IsScatter>false</d7p1:_IsScatter><d7p1:_Label i:nil="true" /><d7p1:_ParameterType i:nil="true" /><d7p1:_SignalType>65</d7p1:_SignalType></d7p1:Parameter><d7p1:Parameter z:Id="848"><d7p1:_Fluorochrome z:Id="849">R2</d7p1:_Fluorochrome><d7p1:_Group i:nil="true" /><d7p1:_IsScatter>false</d7p1:_IsScatter><d7p1:_Label i:nil="true" /><d7p1:_ParameterType i:nil="true" /><d7p1:_SignalType>65</d7p1:_SignalType></d7p1:Parameter></d7p1:_GateParameters><d7p1:_Id>66b588b5-4118-4e82-b2e0-f7fe46e53993</d7p1:_Id><d7p1:_IncludeCount>false</d7p1:_IncludeCount><d7p1:_IncludePercentParent>true</d7p1:_IncludePercentParent><d7p1:_Name z:Id="850">Q3-R3</d7p1:_Name><d7p1:_ParameterScales z:Id="851" z:Size="2"><d7p1:Scale>Biexponential</d7p1:Scale><d7p1:Scale>Biexponential</d7p1:Scale></d7p1:_ParameterScales><d7p1:_Vertices xmlns:d17p1="http://schemas.datacontract.org/2004/07/System.Windows" i:nil="true" /><d7p1:_VisualResolution xmlns:d17p1="http://schemas.datacontract.org/2004/07/System.Windows" i:nil="true" /><d7p1:_XRValue>0</d7p1:_XRValue><d7p1:_YRValue>0</d7p1:_YRValue><d7p1:_gateOutlineColor>4278190080</d7p1:_gateOutlineColor><d7p1:_lineWeight z:Ref="822" i:nil="true" /><d7p1:_SubGates z:Id="852" z:Size="0" /></d7p1:_LowerLeftGate><d7p1:_LowerRightGate z:Id="853"><d7p1:_AliasName i:nil="true" /><d7p1:_Bound xmlns:d17p1="http://schemas.datacontract.org/2004/07/System.Windows"><d17p1:_height>0</d17p1:_height><d17p1:_width>0</d17p1:_width><d17p1:_x>0</d17p1:_x><d17p1:_y>0</d17p1:_y></d7p1:_Bound><d7p1:_CreationOrder>4213646</d7p1:_CreationOrder><d7p1:_DataSource xmlns:d17p1="http://schemas.datacontract.org/2004/07/Rainbow.Analysis" z:Ref="477" i:nil="true" /><d7p1:_DeltaHorizontal>NaN</d7p1:_DeltaHorizontal><d7p1:_DeltaVertical>NaN</d7p1:_DeltaVertical><d7p1:_GateColor>16777215</d7p1:_GateColor><d7p1:_GateParameters z:Id="854" z:Size="2"><d7p1:Parameter z:Id="855"><d7p1:_Fluorochrome z:Id="856">B1</d7p1:_Fluorochrome><d7p1:_Group i:nil="true" /><d7p1:_IsScatter>false</d7p1:_IsScatter><d7p1:_Label i:nil="true" /><d7p1:_ParameterType i:nil="true" /><d7p1:_SignalType>65</d7p1:_SignalType></d7p1:Parameter><d7p1:Parameter z:Id="857"><d7p1:_Fluorochrome z:Id="858">R2</d7p1:_Fluorochrome><d7p1:_Group i:nil="true" /><d7p1:_IsScatter>false</d7p1:_IsScatter><d7p1:_Label i:nil="true" /><d7p1:_ParameterType i:nil="true" /><d7p1:_SignalType>65</d7p1:_SignalType></d7p1:Parameter></d7p1:_GateParameters><d7p1:_Id>8f90d69f-ef01-4a91-9d6d-71c2dc3f87d5</d7p1:_Id><d7p1:_IncludeCount>false</d7p1:_IncludeCount><d7p1:_IncludePercentParent>true</d7p1:_IncludePercentParent><d7p1:_Name z:Id="859">Q3-R4</d7p1:_Name><d7p1:_ParameterScales z:Id="860" z:Size="2"><d7p1:Scale>Biexponential</d7p1:Scale><d7p1:Scale>Biexponential</d7p1:Scale></d7p1:_ParameterScales><d7p1:_Vertices xmlns:d17p1="http://schemas.datacontract.org/2004/07/System.Windows" i:nil="true" /><d7p1:_VisualResolution xmlns:d17p1="http://schemas.datacontract.org/2004/07/System.Windows" i:nil="true" /><d7p1:_XRValue>0</d7p1:_XRValue><d7p1:_YRValue>0</d7p1:_YRValue><d7p1:_gateOutlineColor>4278190080</d7p1:_gateOutlineColor><d7p1:_lineWeight z:Ref="822" i:nil="true" /><d7p1:_SubGates z:Id="861" z:Size="0" /></d7p1:_LowerRightGate><d7p1:_UpperLeftGate z:Id="862"><d7p1:_AliasName i:nil="true" /><d7p1:_Bound xmlns:d17p1="http://schemas.datacontract.org/2004/07/System.Windows"><d17p1:_height>0</d17p1:_height><d17p1:_width>0</d17p1:_width><d17p1:_x>0</d17p1:_x><d17p1:_y>0</d17p1:_y></d7p1:_Bound><d7p1:_CreationOrder>4213643</d7p1:_CreationOrder><d7p1:_DataSource xmlns:d17p1="http://schemas.datacontract.org/2004/07/Rainbow.Analysis" z:Ref="477" i:nil="true" /><d7p1:_DeltaHorizontal>NaN</d7p1:_DeltaHorizontal><d7p1:_DeltaVertical>NaN</d7p1:_DeltaVertical><d7p1:_GateColor>16777215</d7p1:_GateColor><d7p1:_GateParameters z:Id="863" z:Size="2"><d7p1:Parameter z:Id="864"><d7p1:_Fluorochrome z:Id="865">B1</d7p1:_Fluorochrome><d7p1:_Group i:nil="true" /><d7p1:_IsScatter>false</d7p1:_IsScatter><d7p1:_Label i:nil="true" /><d7p1:_ParameterType i:nil="true" /><d7p1:_SignalType>65</d7p1:_SignalType></d7p1:Parameter><d7p1:Parameter z:Id="866"><d7p1:_Fluorochrome z:Id="867">R2</d7p1:_Fluorochrome><d7p1:_Group i:nil="true" /><d7p1:_IsScatter>false</d7p1:_IsScatter><d7p1:_Label i:nil="true" /><d7p1:_ParameterType i:nil="true" /><d7p1:_SignalType>65</d7p1:_SignalType></d7p1:Parameter></d7p1:_GateParameters><d7p1:_Id>a7a82df5-fc12-45d2-abbd-fc4bf61e5e78</d7p1:_Id><d7p1:_IncludeCount>false</d7p1:_IncludeCount><d7p1:_IncludePercentParent>true</d7p1:_IncludePercentParent><d7p1:_Name z:Id="868">Q3-R1</d7p1:_Name><d7p1:_ParameterScales z:Id="869" z:Size="2"><d7p1:Scale>Biexponential</d7p1:Scale><d7p1:Scale>Biexponential</d7p1:Scale></d7p1:_ParameterScales><d7p1:_Vertices xmlns:d17p1="http://schemas.datacontract.org/2004/07/System.Windows" i:nil="true" /><d7p1:_VisualResolution xmlns:d17p1="http://schemas.datacontract.org/2004/07/System.Windows" i:nil="true" /><d7p1:_XRValue>0</d7p1:_XRValue><d7p1:_YRValue>0</d7p1:_YRValue><d7p1:_gateOutlineColor>4278190080</d7p1:_gateOutlineColor><d7p1:_lineWeight z:Ref="822" i:nil="true" /><d7p1:_SubGates z:Id="870" z:Size="0" /></d7p1:_UpperLeftGate><d7p1:_UpperRightGate z:Id="871"><d7p1:_AliasName i:nil="true" /><d7p1:_Bound xmlns:d17p1="http://schemas.datacontract.org/2004/07/System.Windows"><d17p1:_height>0</d17p1:_height><d17p1:_width>0</d17p1:_width><d17p1:_x>0</d17p1:_x><d17p1:_y>0</d17p1:_y></d7p1:_Bound><d7p1:_CreationOrder>4213644</d7p1:_CreationOrder><d7p1:_DataSource xmlns:d17p1="http://schemas.datacontract.org/2004/07/Rainbow.Analysis" z:Ref="477" i:nil="true" /><d7p1:_DeltaHorizontal>NaN</d7p1:_DeltaHorizontal><d7p1:_DeltaVertical>NaN</d7p1:_DeltaVertical><d7p1:_GateColor>16777215</d7p1:_GateColor><d7p1:_GateParameters z:Id="872" z:Size="2"><d7p1:Parameter z:Id="873"><d7p1:_Fluorochrome z:Id="874">B1</d7p1:_Fluorochrome><d7p1:_Group i:nil="true" /><d7p1:_IsScatter>false</d7p1:_IsScatter><d7p1:_Label i:nil="true" /><d7p1:_ParameterType i:nil="true" /><d7p1:_SignalType>65</d7p1:_SignalType></d7p1:Parameter><d7p1:Parameter z:Id="875"><d7p1:_Fluorochrome z:Id="876">R2</d7p1:_Fluorochrome><d7p1:_Group i:nil="true" /><d7p1:_IsScatter>false</d7p1:_IsScatter><d7p1:_Label i:nil="true" /><d7p1:_ParameterType i:nil="true" /><d7p1:_SignalType>65</d7p1:_SignalType></d7p1:Parameter></d7p1:_GateParameters><d7p1:_Id>6be8e031-d6a2-4b59-b540-b1cab954bb4c</d7p1:_Id><d7p1:_IncludeCount>false</d7p1:_IncludeCount><d7p1:_IncludePercentParent>true</d7p1:_IncludePercentParent><d7p1:_Name z:Id="877">Q3-R2</d7p1:_Name><d7p1:_ParameterScales z:Id="878" z:Size="2"><d7p1:Scale>Biexponential</d7p1:Scale><d7p1:Scale>Biexponential</d7p1:Scale></d7p1:_ParameterScales><d7p1:_Vertices xmlns:d17p1="http://schemas.datacontract.org/2004/07/System.Windows" i:nil="true" /><d7p1:_VisualResolution xmlns:d17p1="http://schemas.datacontract.org/2004/07/System.Windows" i:nil="true" /><d7p1:_XRValue>0</d7p1:_XRValue><d7p1:_YRValue>0</d7p1:_YRValue><d7p1:_gateOutlineColor>4278190080</d7p1:_gateOutlineColor><d7p1:_lineWeight z:Ref="822" i:nil="true" /><d7p1:_SubGates z:Id="879" z:Size="0" /></d7p1:_UpperRightGate><d7p1:_names xmlns:d16p1="http://schemas.microsoft.com/2003/10/Serialization/Arrays" z:Id="880" z:Size="4"><d16p1:string z:Ref="868" i:nil="true" /><d16p1:string z:Ref="877" i:nil="true" /><d16p1:string z:Ref="850" i:nil="true" /><d16p1:string z:Ref="859" i:nil="true" /></d7p1:_names></d7p1:GateDesc><d7p1:GateDesc z:Id="881" i:type="d7p1:RectGateDesc"><d7p1:_AliasName i:nil="true" /><d7p1:_Bound xmlns:d16p1="http://schemas.datacontract.org/2004/07/System.Windows"><d16p1:_height>0.80323669561915823</d16p1:_height><d16p1:_width>0.80323669561915823</d16p1:_width><d16p1:_x>0.31819804897437837</d16p1:_x><d16p1:_y>-0.0071781736754476522</d16p1:_y></d7p1:_Bound><d7p1:_CreationOrder>4213647</d7p1:_CreationOrder><d7p1:_DataSource xmlns:d16p1="http://schemas.datacontract.org/2004/07/Rainbow.Analysis" z:Ref="477" i:nil="true" /><d7p1:_DeltaHorizontal>-0.0314205570024744</d7p1:_DeltaHorizontal><d7p1:_DeltaVertical>-0.44274421230759353</d7p1:_DeltaVertical><d7p1:_GateColor>4278190335</d7p1:_GateColor><d7p1:_GateParameters z:Id="882" z:Size="2"><d7p1:Parameter z:Id="883"><d7p1:_Fluorochrome z:Id="884">B1</d7p1:_Fluorochrome><d7p1:_Group i:nil="true" /><d7p1:_IsScatter>false</d7p1:_IsScatter><d7p1:_Label i:nil="true" /><d7p1:_ParameterType i:nil="true" /><d7p1:_SignalType>65</d7p1:_SignalType></d7p1:Parameter><d7p1:Parameter z:Id="885"><d7p1:_Fluorochrome z:Id="886">SSC</d7p1:_Fluorochrome><d7p1:_Group i:nil="true" /><d7p1:_IsScatter>true</d7p1:_IsScatter><d7p1:_Label i:nil="true" /><d7p1:_ParameterType i:nil="true" /><d7p1:_SignalType>65</d7p1:_SignalType></d7p1:Parameter></d7p1:_GateParameters><d7p1:_Id>df991261-693b-4ba2-8982-5bd96de66c33</d7p1:_Id><d7p1:_IncludeCount>true</d7p1:_IncludeCount><d7p1:_IncludePercentParent>true</d7p1:_IncludePercentParent><d7p1:_Name z:Id="887">P8</d7p1:_Name><d7p1:_ParameterScales z:Id="888" z:Size="2"><d7p1:Scale>Biexponential</d7p1:Scale><d7p1:Scale>Linear</d7p1:Scale></d7p1:_ParameterScales><d7p1:_Vertices xmlns:d16p1="http://schemas.datacontract.org/2004/07/System.Windows" z:Id="889" z:Size="4"><d16p1:Point><d16p1:_x>0.39989799821331062</d16p1:_x><d16p1:_y>0.63723538733506913</d16p1:_y></d16p1:Point><d16p1:Point><d16p1:_x>1.0397347953546043</d16p1:_x><d16p1:_y>0.63723538733506913</d16p1:_y></d16p1:Point><d16p1:Point><d16p1:_x>1.0397347953546043</d16p1:_x><d16p1:_y>0.15164496093319374</d16p1:_y></d16p1:Point><d16p1:Point><d16p1:_x>0.39989799821331062</d16p1:_x><d16p1:_y>0.15164496093319374</d16p1:_y></d16p1:Point></d7p1:_Vertices><d7p1:_VisualResolution xmlns:d16p1="http://schemas.datacontract.org/2004/07/System.Windows"><d16p1:_height>11983.725714285858</d16p1:_height><d16p1:_width>0.012857142857142857</d16p1:_width></d7p1:_VisualResolution><d7p1:_XRValue>-1000</d7p1:_XRValue><d7p1:_YRValue>-1000</d7p1:_YRValue><d7p1:_gateOutlineColor>4278190080</d7p1:_gateOutlineColor><d7p1:_lineWeight z:Ref="822" i:nil="true" /><d7p1:_SubGates z:Id="890" z:Size="0" /><d7p1:_Center xmlns:d16p1="http://schemas.datacontract.org/2004/07/System.Windows"><d16p1:_x>0.71981639678395748</d16p1:_x><d16p1:_y>0.39444017413413146</d16p1:_y></d7p1:_Center><d7p1:_RotatingAngle>270</d7p1:_RotatingAngle><d7p1:_WidthHeight xmlns:d16p1="http://schemas.datacontract.org/2004/07/System.Windows"><d16p1:_height>0.48559042640187544</d16p1:_height><d16p1:_width>0.63983679714129371</d16p1:_width></d7p1:_WidthHeight></d7p1:GateDesc></d7p1:_SubGates><d7p1:_Center xmlns:d14p1="http://schemas.datacontract.org/2004/07/System.Windows"><d14p1:_x>0.52883271789923381</d14p1:_x><d14p1:_y>0.3630952007862091</d14p1:_y></d7p1:_Center><d7p1:_RotatingAngle>270</d7p1:_RotatingAngle><d7p1:_WidthHeight xmlns:d14p1="http://schemas.datacontract.org/2004/07/System.Windows"><d14p1:_height>0.35447642671175056</d14p1:_height><d14p1:_width>0.67436978740283737</d14p1:_width></d7p1:_WidthHeight></d7p1:GateDesc></d7p1:_SubGates><d7p1:_Center xmlns:d12p1="http://schemas.datacontract.org/2004/07/System.Windows"><d12p1:_x>0.31000000000000116</d12p1:_x><d12p1:_y>0.16192307692307636</d12p1:_y></d7p1:_Center><d7p1:_RotatingAngle>180</d7p1:_RotatingAngle><d7p1:_WidthHeight xmlns:d12p1="http://schemas.datacontract.org/2004/07/System.Windows"><d12p1:_height>0.26846153846154136</d12p1:_height><d12p1:_width>0.40923076923077223</d12p1:_width></d7p1:_WidthHeight></d7p1:GateDesc></d7p1:_SubGates></d7p1:_StorageGate></d7p1:_StoppingRulesDesc><d7p1:_UnmixSpilloverDesc i:nil="true" /><d7p1:_UserSettingReference z:Id="891"><d7p1:UserSettingID>c005bc36-7623-ef11-a261-c8cb9e5e6298</d7p1:UserSettingID><d7p1:UserSettingName z:Id="892">Cells_F20_S20_SB25</d7p1:UserSettingName></d7p1:_UserSettingReference><d7p1:_storageUnmixedBufferName i:nil="true" /><d7p1:_type>Sample</d7p1:_type></TubeDesc><TubeType>0</TubeType><WorklistTask xmlns:d7p1="http://schemas.datacontract.org/2004/07/Rainbow.DataPersistence.Worklist" i:nil="true" /><WorklistTaskId i:nil="true" /></TubeInfo><TubeInfo z:Id="893"><Version xmlns="http://schemas.datacontract.org/2004/07/Rainbow">3010</Version><Id xmlns="http://schemas.datacontract.org/2004/07/Rainbow.DataPersistence">f3f3f342-fe1b-4f17-ab82-405173aad424</Id><Name z:Id="894" xmlns="http://schemas.datacontract.org/2004/07/Rainbow.DataPersistence">WT+EFV</Name><CreatedBy i:nil="true" xmlns="http://schemas.datacontract.org/2004/07/Rainbow.DataPersistence" /><CreationTime xmlns="http://schemas.datacontract.org/2004/07/Rainbow.DataPersistence">2025-03-16T20:30:54.2326228Z</CreationTime><CurrentUserId xmlns="http://schemas.datacontract.org/2004/07/Rainbow.DataPersistence">00000000-0000-0000-0000-000000000000</CurrentUserId><Description i:nil="true" xmlns="http://schemas.datacontract.org/2004/07/Rainbow.DataPersistence" /><IsCopyOfDefault xmlns="http://schemas.datacontract.org/2004/07/Rainbow.DataPersistence">false</IsCopyOfDefault><IsShared xmlns="http://schemas.datacontract.org/2004/07/Rainbow.DataPersistence">false</IsShared><IsUserDefined xmlns="http://schemas.datacontract.org/2004/07/Rainbow.DataPersistence">false</IsUserDefined><ModifiedTime xmlns="http://schemas.datacontract.org/2004/07/Rainbow.DataPersistence">2025-03-16T20:35:17.7994853Z</ModifiedTime><DisplayOrder>2</DisplayOrder><Error>Clogged</Error><Experiment i:nil="true" /><ExperimentId i:nil="true" /><FcsFiles xmlns:d7p1="http://schemas.datacontract.org/2004/07/Rainbow.DataPersistence" z:Id="895" z:Size="1"><d7p1:FcsInfo z:Id="896"><Version xmlns="http://schemas.datacontract.org/2004/07/Rainbow">3010</Version><d7p1:Id>e56ea891-e005-4732-9375-64b39445ee63</d7p1:Id><d7p1:Name i:nil="true" /><d7p1:CreatedBy i:nil="true" /><d7p1:CreationTime>2025-03-16T22:02:12.3024652Z</d7p1:CreationTime><d7p1:CurrentUserId>00000000-0000-0000-0000-000000000000</d7p1:CurrentUserId><d7p1:Description z:Ref="894" i:nil="true" /><d7p1:IsCopyOfDefault>false</d7p1:IsCopyOfDefault><d7p1:IsShared>false</d7p1:IsShared><d7p1:IsUserDefined>false</d7p1:IsUserDefined><d7p1:ModifiedTime>2025-03-16T22:02:12.3024652Z</d7p1:ModifiedTime><d7p1:FcsDataType>OriginalSpectral</d7p1:FcsDataType><d7p1:Path z:Id="897">C:\CytekbioExport\FcsFiles\Experiments\sjalloh\2025-03-16_THP1-PMA_repeat_FLICA-staining\Raw\BatchA_IH_LIFTED_stained\WT+EFV.fcs</d7p1:Path><d7p1:Status>0</d7p1:Status><d7p1:Tube z:Ref="893" i:nil="true" /><d7p1:TubeId i:nil="true" /></d7p1:FcsInfo></FcsFiles><NumberOfStorageEvents>62632</NumberOfStorageEvents><SampleId i:nil="true" /><Specimen z:Ref="21" i:nil="true" /><SpecimenId i:nil="true" /><TubeDesc xmlns:d7p1="http://schemas.datacontract.org/2004/07/Rainbow" z:Id="898"><d7p1:Version>3010</d7p1:Version><d7p1:AcquisitionTime>-1.7976931348623157E+308</d7p1:AcquisitionTime><d7p1:DisplayOrder>0</d7p1:DisplayOrder><d7p1:MixSpeed>-1.7976931348623157E+308</d7p1:MixSpeed><d7p1:MixTime>-1.7976931348623157E+308</d7p1:MixTime><d7p1:NameOfSeparateUnstained i:nil="true" /><d7p1:PlateId>00000000-0000-0000-0000-000000000000</d7p1:PlateId><d7p1:PlatePositionIndex>0</d7p1:PlatePositionIndex><d7p1:SkipDataTime>-1.7976931348623157E+308</d7p1:SkipDataTime><d7p1:StageTempreture>-1.7976931348623157E+308</d7p1:StageTempreture><d7p1:TubeScaleSettings i:nil="true" /><d7p1:UnmixingScheme>Standard</d7p1:UnmixingScheme><d7p1:WashTime>-1.7976931348623157E+308</d7p1:WashTime><d7p1:_AssociatedWorksheetID>2e21fb34-5392-4a83-b00b-a78fb65b9658</d7p1:_AssociatedWorksheetID><d7p1:_AssociatedWorksheetName z:Id="899">Default Raw Worksheet</d7p1:_AssociatedWorksheetName><d7p1:_ComputedRawParameterMeasurements xmlns:d8p1="http://schemas.microsoft.com/2003/10/Serialization/Arrays" i:nil="true" /><d7p1:_ComputedUnmixParameterMeasurements xmlns:d8p1="http://schemas.microsoft.com/2003/10/Serialization/Arrays" i:nil="true" /><d7p1:_ControlGateSettings xmlns:d8p1="http://schemas.datacontract.org/2004/07/Rainbow.Setup" i:nil="true" /><d7p1:_DateTimeAcquired>0001-01-01T00:00:00</d7p1:_DateTimeAcquired><d7p1:_EnableCompensation>false</d7p1:_EnableCompensation><d7p1:_ID>f3f3f342-fe1b-4f17-ab82-405173aad424</d7p1:_ID><d7p1:_Keywords xmlns:d8p1="http://schemas.microsoft.com/2003/10/Serialization/Arrays" z:Id="900" z:Size="0" /><d7p1:_LabeledFluorochromes z:Id="901" z:Size="2"><d7p1:LabeledFluorochrome z:Id="902"><d7p1:_Fluorochrome z:Id="903">GFP</d7p1:_Fluorochrome><d7p1:_Label z:Ref="35" i:nil="true" /><d7p1:_LotID z:Ref="35" i:nil="true" /></d7p1:LabeledFluorochrome><d7p1:LabeledFluorochrome z:Id="904"><d7p1:_Fluorochrome z:Id="905">AF660</d7p1:_Fluorochrome><d7p1:_Label z:Ref="35" i:nil="true" /><d7p1:_LotID z:Ref="35" i:nil="true" /></d7p1:LabeledFluorochrome></d7p1:_LabeledFluorochromes><d7p1:_Name z:Id="906">WT+EFV</d7p1:_Name><d7p1:_SampleID i:nil="true" /><d7p1:_StoppingRulesDesc z:Id="907"><d7p1:_CountAndVolume>true</d7p1:_CountAndVolume><d7p1:_GateStoppingRuleDesc z:Id="908"><d7p1:_GateDescAndCount z:Id="909"><d7p1:_minEventCount>10000</d7p1:_minEventCount><d7p1:_stoppingGate z:Id="910" i:type="d7p1:PolygonGateDesc"><d7p1:_AliasName i:nil="true" /><d7p1:_Bound xmlns:d12p1="http://schemas.datacontract.org/2004/07/System.Windows"><d12p1:_height>1.0872300279062348</d12p1:_height><d12p1:_width>1.4549958525032702</d12p1:_width><d12p1:_x>-0.033782872436727153</d12p1:_x><d12p1:_y>-0.049686819236999691</d12p1:_y></d7p1:_Bound><d7p1:_CreationOrder>2</d7p1:_CreationOrder><d7p1:_DataSource xmlns:d12p1="http://schemas.datacontract.org/2004/07/Rainbow.Analysis" z:Id="911"><d12p1:_DataSourceId>0b39b2df-2a15-46b1-a283-8349be4a27a8</d12p1:_DataSourceId><d12p1:_FullName i:nil="true" /><d12p1:_Id>532c908d-84a6-431f-84cf-60c0ecfacfef</d12p1:_Id><d12p1:_IsDerived>false</d12p1:_IsDerived><d12p1:_IsStatic>false</d12p1:_IsStatic><d12p1:_Name z:Id="912">Default</d12p1:_Name><d12p1:_OriginId>00000000-0000-0000-0000-000000000000</d12p1:_OriginId><d12p1:_TubeId>c2fd88b6-f8aa-499f-851e-78f95efcb043</d12p1:_TubeId></d7p1:_DataSource><d7p1:_DeltaHorizontal>-0.21006309303059445</d7p1:_DeltaHorizontal><d7p1:_DeltaVertical>-0.31232180528388231</d7p1:_DeltaVertical><d7p1:_GateColor>4279834992</d7p1:_GateColor><d7p1:_GateParameters z:Id="913" z:Size="2"><d7p1:Parameter z:Id="914"><d7p1:_Fluorochrome z:Id="915">FSC</d7p1:_Fluorochrome><d7p1:_Group i:nil="true" /><d7p1:_IsScatter>true</d7p1:_IsScatter><d7p1:_Label i:nil="true" /><d7p1:_ParameterType i:nil="true" /><d7p1:_SignalType>65</d7p1:_SignalType></d7p1:Parameter><d7p1:Parameter z:Id="916"><d7p1:_Fluorochrome z:Id="917">SSC</d7p1:_Fluorochrome><d7p1:_Group i:nil="true" /><d7p1:_IsScatter>true</d7p1:_IsScatter><d7p1:_Label i:nil="true" /><d7p1:_ParameterType i:nil="true" /><d7p1:_SignalType>65</d7p1:_SignalType></d7p1:Parameter></d7p1:_GateParameters><d7p1:_Id>96427dcd-a0f4-4363-b97d-062f1f054785</d7p1:_Id><d7p1:_IncludeCount>true</d7p1:_IncludeCount><d7p1:_IncludePercentParent>true</d7p1:_IncludePercentParent><d7p1:_Name z:Id="918">P1</d7p1:_Name><d7p1:_ParameterScales z:Id="919" z:Size="2"><d7p1:Scale>Linear</d7p1:Scale><d7p1:Scale>Linear</d7p1:Scale></d7p1:_ParameterScales><d7p1:_Vertices xmlns:d12p1="http://schemas.datacontract.org/2004/07/System.Windows" z:Id="920" z:Size="8"><d12p1:Point><d12p1:_x>0.1304197865770681</d12p1:_x><d12p1:_y>-0.049686819236999691</d12p1:_y></d12p1:Point><d12p1:Point><d12p1:_x>0.64084833095403748</d12p1:_x><d12p1:_y>-0.042347086139655987</d12p1:_y></d12p1:Point><d12p1:Point><d12p1:_x>1.3626694163289537</d12p1:_x><d12p1:_y>0.30306800481002616</d12p1:_y></d12p1:Point><d12p1:Point><d12p1:_x>1.4212129800665432</d12p1:_x><d12p1:_y>0.721757944094071</d12p1:_y></d12p1:Point><d12p1:Point><d12p1:_x>1.2694200888186109</d12p1:_x><d12p1:_y>1.008451707795414</d12p1:_y></d12p1:Point><d12p1:Point><d12p1:_x>0.7269242483966678</d12p1:_x><d12p1:_y>1.0375432086692351</d12p1:_y></d12p1:Point><d12p1:Point><d12p1:_x>0.27680857481933563</d12p1:_x><d12p1:_y>0.89885877515397472</d12p1:_y></d12p1:Point><d12p1:Point><d12p1:_x>-0.033782872436727153</d12p1:_x><d12p1:_y>0.52074742031696242</d12p1:_y></d12p1:Point></d7p1:_Vertices><d7p1:_VisualResolution xmlns:d12p1="http://schemas.datacontract.org/2004/07/System.Windows"><d12p1:_height>15420.235294117592</d12p1:_height><d12p1:_width>15420.235294117647</d12p1:_width></d7p1:_VisualResolution><d7p1:_XRValue>-1000</d7p1:_XRValue><d7p1:_YRValue>-1000</d7p1:_YRValue><d7p1:_gateOutlineColor>4278190080</d7p1:_gateOutlineColor><d7p1:_lineWeight z:Id="921">Normal</d7p1:_lineWeight><d7p1:_SubGates z:Id="922" z:Size="11"><d7p1:GateDesc z:Id="923" i:type="d7p1:RectGateDesc"><d7p1:_AliasName i:nil="true" /><d7p1:_Bound xmlns:d14p1="http://schemas.datacontract.org/2004/07/System.Windows"><d14p1:_height>1.3971158643907744</d14p1:_height><d14p1:_width>1.3971158643907744</d14p1:_width><d14p1:_x>0.21800454160815508</d14p1:_x><d14p1:_y>-0.32095718015209906</d14p1:_y></d7p1:_Bound><d7p1:_CreationOrder>4213417</d7p1:_CreationOrder><d7p1:_DataSource xmlns:d14p1="http://schemas.datacontract.org/2004/07/Rainbow.Analysis" z:Ref="911" i:nil="true" /><d7p1:_DeltaHorizontal>-0.17853560682046093</d7p1:_DeltaHorizontal><d7p1:_DeltaVertical>-0.45737211634904712</d7p1:_DeltaVertical><d7p1:_GateColor>4294901760</d7p1:_GateColor><d7p1:_GateParameters z:Id="924" z:Size="2"><d7p1:Parameter z:Id="925"><d7p1:_Fluorochrome z:Id="926">B1</d7p1:_Fluorochrome><d7p1:_Group i:nil="true" /><d7p1:_IsScatter>false</d7p1:_IsScatter><d7p1:_Label i:nil="true" /><d7p1:_ParameterType i:nil="true" /><d7p1:_SignalType>65</d7p1:_SignalType></d7p1:Parameter><d7p1:Parameter z:Id="927"><d7p1:_Fluorochrome z:Id="928">SSC</d7p1:_Fluorochrome><d7p1:_Group i:nil="true" /><d7p1:_IsScatter>true</d7p1:_IsScatter><d7p1:_Label i:nil="true" /><d7p1:_ParameterType i:nil="true" /><d7p1:_SignalType>65</d7p1:_SignalType></d7p1:Parameter></d7p1:_GateParameters><d7p1:_Id>a4fd5bbc-74fb-4215-b267-ebcbf39685f5</d7p1:_Id><d7p1:_IncludeCount>true</d7p1:_IncludeCount><d7p1:_IncludePercentParent>true</d7p1:_IncludePercentParent><d7p1:_Name z:Id="929">P2</d7p1:_Name><d7p1:_ParameterScales z:Id="930" z:Size="2"><d7p1:Scale>Biexponential</d7p1:Scale><d7p1:Scale>Linear</d7p1:Scale></d7p1:_ParameterScales><d7p1:_Vertices xmlns:d14p1="http://schemas.datacontract.org/2004/07/System.Windows" z:Id="931" z:Size="4"><d14p1:Point><d14p1:_x>0.31373075848390131</d14p1:_x><d14p1:_y>0.73055557583505126</d14p1:_y></d14p1:Point><d14p1:Point><d14p1:_x>1.5193941891231832</d14p1:_x><d14p1:_y>0.73055557583505126</d14p1:_y></d14p1:Point><d14p1:Point><d14p1:_x>1.5193941891231832</d14p1:_x><d14p1:_y>0.024645928251524951</d14p1:_y></d14p1:Point><d14p1:Point><d14p1:_x>0.31373075848390131</d14p1:_x><d14p1:_y>0.024645928251524951</d14p1:_y></d14p1:Point></d7p1:_Vertices><d7p1:_VisualResolution xmlns:d14p1="http://schemas.datacontract.org/2004/07/System.Windows"><d14p1:_height>11037.378375723492</d14p1:_height><d14p1:_width>0.011841822312058535</d14p1:_width></d7p1:_VisualResolution><d7p1:_XRValue>-1000</d7p1:_XRValue><d7p1:_YRValue>-1000</d7p1:_YRValue><d7p1:_gateOutlineColor>4278190080</d7p1:_gateOutlineColor><d7p1:_lineWeight z:Id="932">Normal</d7p1:_lineWeight><d7p1:_SubGates z:Id="933" z:Size="0" /><d7p1:_Center xmlns:d14p1="http://schemas.datacontract.org/2004/07/System.Windows"><d14p1:_x>0.91656247380354228</d14p1:_x><d14p1:_y>0.37760075204328813</d14p1:_y></d7p1:_Center><d7p1:_RotatingAngle>180</d7p1:_RotatingAngle><d7p1:_WidthHeight xmlns:d14p1="http://schemas.datacontract.org/2004/07/System.Windows"><d14p1:_height>0.70590964758352637</d14p1:_height><d14p1:_width>1.2056634306392819</d14p1:_width></d7p1:_WidthHeight></d7p1:GateDesc><d7p1:GateDesc z:Id="934" i:type="d7p1:QuadGateDesc"><d7p1:_AliasName i:nil="true" /><d7p1:_Bound xmlns:d14p1="http://schemas.datacontract.org/2004/07/System.Windows"><d14p1:_height>0.0025316455696201834</d14p1:_height><d14p1:_width>0.0025316455696201834</d14p1:_width><d14p1:_x>0.22768120322353774</d14p1:_x><d14p1:_y>0.44000947684975938</d14p1:_y></d7p1:_Bound><d7p1:_CreationOrder>4213514</d7p1:_CreationOrder><d7p1:_DataSource xmlns:d14p1="http://schemas.datacontract.org/2004/07/Rainbow.Analysis" z:Ref="911" i:nil="true" /><d7p1:_DeltaHorizontal>NaN</d7p1:_DeltaHorizontal><d7p1:_DeltaVertical>NaN</d7p1:_DeltaVertical><d7p1:_GateColor>4278190080</d7p1:_GateColor><d7p1:_GateParameters z:Id="935" z:Size="2"><d7p1:Parameter z:Id="936"><d7p1:_Fluorochrome z:Id="937">B1</d7p1:_Fluorochrome><d7p1:_Group i:nil="true" /><d7p1:_IsScatter>false</d7p1:_IsScatter><d7p1:_Label i:nil="true" /><d7p1:_ParameterType i:nil="true" /><d7p1:_SignalType>65</d7p1:_SignalType></d7p1:Parameter><d7p1:Parameter z:Id="938"><d7p1:_Fluorochrome z:Id="939">R2</d7p1:_Fluorochrome><d7p1:_Group i:nil="true" /><d7p1:_IsScatter>false</d7p1:_IsScatter><d7p1:_Label i:nil="true" /><d7p1:_ParameterType i:nil="true" /><d7p1:_SignalType>65</d7p1:_SignalType></d7p1:Parameter></d7p1:_GateParameters><d7p1:_Id>08ca16db-7936-43a1-8c0f-db64f3a275c9</d7p1:_Id><d7p1:_IncludeCount>false</d7p1:_IncludeCount><d7p1:_IncludePercentParent>false</d7p1:_IncludePercentParent><d7p1:_Name z:Id="940">Q1</d7p1:_Name><d7p1:_ParameterScales z:Id="941" z:Size="2"><d7p1:Scale>Biexponential</d7p1:Scale><d7p1:Scale>Biexponential</d7p1:Scale></d7p1:_ParameterScales><d7p1:_Vertices xmlns:d14p1="http://schemas.datacontract.org/2004/07/System.Windows" z:Id="942" z:Size="2"><d14p1:Point><d14p1:_x>0.2302128487931579</d14p1:_x><d14p1:_y>0.44127529963456946</d14p1:_y></d14p1:Point><d14p1:Point><d14p1:_x>0.22768120322353771</d14p1:_x><d14p1:_y>0.44127529963456946</d14p1:_y></d14p1:Point></d7p1:_Vertices><d7p1:_VisualResolution xmlns:d14p1="http://schemas.datacontract.org/2004/07/System.Windows"><d14p1:_height>0.013677811550151908</d14p1:_height><d14p1:_width>0.013677811550151976</d14p1:_width></d7p1:_VisualResolution><d7p1:_XRValue>-1000</d7p1:_XRValue><d7p1:_YRValue>-1000</d7p1:_YRValue><d7p1:_gateOutlineColor>4278190080</d7p1:_gateOutlineColor><d7p1:_lineWeight z:Id="943">Normal</d7p1:_lineWeight><d7p1:_SubGates z:Id="944" z:Size="0" /><d7p1:_LowerLeftGate z:Id="945"><d7p1:_AliasName i:nil="true" /><d7p1:_Bound xmlns:d15p1="http://schemas.datacontract.org/2004/07/System.Windows"><d15p1:_height>0</d15p1:_height><d15p1:_width>0</d15p1:_width><d15p1:_x>0</d15p1:_x><d15p1:_y>0</d15p1:_y></d7p1:_Bound><d7p1:_CreationOrder>4213517</d7p1:_CreationOrder><d7p1:_DataSource xmlns:d15p1="http://schemas.datacontract.org/2004/07/Rainbow.Analysis" z:Ref="911" i:nil="true" /><d7p1:_DeltaHorizontal>NaN</d7p1:_DeltaHorizontal><d7p1:_DeltaVertical>NaN</d7p1:_DeltaVertical><d7p1:_GateColor>16777215</d7p1:_GateColor><d7p1:_GateParameters z:Id="946" z:Size="2"><d7p1:Parameter z:Id="947"><d7p1:_Fluorochrome z:Id="948">B1</d7p1:_Fluorochrome><d7p1:_Group i:nil="true" /><d7p1:_IsScatter>false</d7p1:_IsScatter><d7p1:_Label i:nil="true" /><d7p1:_ParameterType i:nil="true" /><d7p1:_SignalType>65</d7p1:_SignalType></d7p1:Parameter><d7p1:Parameter z:Id="949"><d7p1:_Fluorochrome z:Id="950">R2</d7p1:_Fluorochrome><d7p1:_Group i:nil="true" /><d7p1:_IsScatter>false</d7p1:_IsScatter><d7p1:_Label i:nil="true" /><d7p1:_ParameterType i:nil="true" /><d7p1:_SignalType>65</d7p1:_SignalType></d7p1:Parameter></d7p1:_GateParameters><d7p1:_Id>92b51b83-0fbc-4612-b2f8-c5eaf23df5ec</d7p1:_Id><d7p1:_IncludeCount>false</d7p1:_IncludeCount><d7p1:_IncludePercentParent>true</d7p1:_IncludePercentParent><d7p1:_Name z:Id="951">Q1-R3</d7p1:_Name><d7p1:_ParameterScales z:Id="952" z:Size="2"><d7p1:Scale>Biexponential</d7p1:Scale><d7p1:Scale>Biexponential</d7p1:Scale></d7p1:_ParameterScales><d7p1:_Vertices xmlns:d15p1="http://schemas.datacontract.org/2004/07/System.Windows" i:nil="true" /><d7p1:_VisualResolution xmlns:d15p1="http://schemas.datacontract.org/2004/07/System.Windows" i:nil="true" /><d7p1:_XRValue>0</d7p1:_XRValue><d7p1:_YRValue>0</d7p1:_YRValue><d7p1:_gateOutlineColor>4278190080</d7p1:_gateOutlineColor><d7p1:_lineWeight z:Ref="943" i:nil="true" /><d7p1:_SubGates z:Id="953" z:Size="0" /></d7p1:_LowerLeftGate><d7p1:_LowerRightGate z:Id="954"><d7p1:_AliasName i:nil="true" /><d7p1:_Bound xmlns:d15p1="http://schemas.datacontract.org/2004/07/System.Windows"><d15p1:_height>0</d15p1:_height><d15p1:_width>0</d15p1:_width><d15p1:_x>0</d15p1:_x><d15p1:_y>0</d15p1:_y></d7p1:_Bound><d7p1:_CreationOrder>4213518</d7p1:_CreationOrder><d7p1:_DataSource xmlns:d15p1="http://schemas.datacontract.org/2004/07/Rainbow.Analysis" z:Ref="911" i:nil="true" /><d7p1:_DeltaHorizontal>NaN</d7p1:_DeltaHorizontal><d7p1:_DeltaVertical>NaN</d7p1:_DeltaVertical><d7p1:_GateColor>16777215</d7p1:_GateColor><d7p1:_GateParameters z:Id="955" z:Size="2"><d7p1:Parameter z:Id="956"><d7p1:_Fluorochrome z:Id="957">B1</d7p1:_Fluorochrome><d7p1:_Group i:nil="true" /><d7p1:_IsScatter>false</d7p1:_IsScatter><d7p1:_Label i:nil="true" /><d7p1:_ParameterType i:nil="true" /><d7p1:_SignalType>65</d7p1:_SignalType></d7p1:Parameter><d7p1:Parameter z:Id="958"><d7p1:_Fluorochrome z:Id="959">R2</d7p1:_Fluorochrome><d7p1:_Group i:nil="true" /><d7p1:_IsScatter>false</d7p1:_IsScatter><d7p1:_Label i:nil="true" /><d7p1:_ParameterType i:nil="true" /><d7p1:_SignalType>65</d7p1:_SignalType></d7p1:Parameter></d7p1:_GateParameters><d7p1:_Id>255de097-15c4-4802-b8be-532557871d01</d7p1:_Id><d7p1:_IncludeCount>false</d7p1:_IncludeCount><d7p1:_IncludePercentParent>true</d7p1:_IncludePercentParent><d7p1:_Name z:Id="960">Q1-R4</d7p1:_Name><d7p1:_ParameterScales z:Id="961" z:Size="2"><d7p1:Scale>Biexponential</d7p1:Scale><d7p1:Scale>Biexponential</d7p1:Scale></d7p1:_ParameterScales><d7p1:_Vertices xmlns:d15p1="http://schemas.datacontract.org/2004/07/System.Windows" i:nil="true" /><d7p1:_VisualResolution xmlns:d15p1="http://schemas.datacontract.org/2004/07/System.Windows" i:nil="true" /><d7p1:_XRValue>0</d7p1:_XRValue><d7p1:_YRValue>0</d7p1:_YRValue><d7p1:_gateOutlineColor>4278190080</d7p1:_gateOutlineColor><d7p1:_lineWeight z:Ref="943" i:nil="true" /><d7p1:_SubGates z:Id="962" z:Size="0" /></d7p1:_LowerRightGate><d7p1:_UpperLeftGate z:Id="963"><d7p1:_AliasName i:nil="true" /><d7p1:_Bound xmlns:d15p1="http://schemas.datacontract.org/2004/07/System.Windows"><d15p1:_height>0</d15p1:_height><d15p1:_width>0</d15p1:_width><d15p1:_x>0</d15p1:_x><d15p1:_y>0</d15p1:_y></d7p1:_Bound><d7p1:_CreationOrder>4213515</d7p1:_CreationOrder><d7p1:_DataSource xmlns:d15p1="http://schemas.datacontract.org/2004/07/Rainbow.Analysis" z:Ref="911" i:nil="true" /><d7p1:_DeltaHorizontal>0</d7p1:_DeltaHorizontal><d7p1:_DeltaVertical>0</d7p1:_DeltaVertical><d7p1:_GateColor>16777215</d7p1:_GateColor><d7p1:_GateParameters z:Id="964" z:Size="2"><d7p1:Parameter z:Id="965"><d7p1:_Fluorochrome z:Id="966">B1</d7p1:_Fluorochrome><d7p1:_Group i:nil="true" /><d7p1:_IsScatter>false</d7p1:_IsScatter><d7p1:_Label i:nil="true" /><d7p1:_ParameterType i:nil="true" /><d7p1:_SignalType>65</d7p1:_SignalType></d7p1:Parameter><d7p1:Parameter z:Id="967"><d7p1:_Fluorochrome z:Id="968">R2</d7p1:_Fluorochrome><d7p1:_Group i:nil="true" /><d7p1:_IsScatter>false</d7p1:_IsScatter><d7p1:_Label i:nil="true" /><d7p1:_ParameterType i:nil="true" /><d7p1:_SignalType>65</d7p1:_SignalType></d7p1:Parameter></d7p1:_GateParameters><d7p1:_Id>77286895-19c4-4b03-8faf-976899f7f882</d7p1:_Id><d7p1:_IncludeCount>false</d7p1:_IncludeCount><d7p1:_IncludePercentParent>true</d7p1:_IncludePercentParent><d7p1:_Name z:Id="969">Q1-R1</d7p1:_Name><d7p1:_ParameterScales z:Id="970" z:Size="2"><d7p1:Scale>Biexponential</d7p1:Scale><d7p1:Scale>Biexponential</d7p1:Scale></d7p1:_ParameterScales><d7p1:_Vertices xmlns:d15p1="http://schemas.datacontract.org/2004/07/System.Windows" i:nil="true" /><d7p1:_VisualResolution xmlns:d15p1="http://schemas.datacontract.org/2004/07/System.Windows" i:nil="true" /><d7p1:_XRValue>0</d7p1:_XRValue><d7p1:_YRValue>0</d7p1:_YRValue><d7p1:_gateOutlineColor>4278190080</d7p1:_gateOutlineColor><d7p1:_lineWeight z:Ref="943" i:nil="true" /><d7p1:_SubGates z:Id="971" z:Size="0" /></d7p1:_UpperLeftGate><d7p1:_UpperRightGate z:Id="972"><d7p1:_AliasName i:nil="true" /><d7p1:_Bound xmlns:d15p1="http://schemas.datacontract.org/2004/07/System.Windows"><d15p1:_height>0</d15p1:_height><d15p1:_width>0</d15p1:_width><d15p1:_x>0</d15p1:_x><d15p1:_y>0</d15p1:_y></d7p1:_Bound><d7p1:_CreationOrder>4213516</d7p1:_CreationOrder><d7p1:_DataSource xmlns:d15p1="http://schemas.datacontract.org/2004/07/Rainbow.Analysis" z:Ref="911" i:nil="true" /><d7p1:_DeltaHorizontal>NaN</d7p1:_DeltaHorizontal><d7p1:_DeltaVertical>NaN</d7p1:_DeltaVertical><d7p1:_GateColor>16777215</d7p1:_GateColor><d7p1:_GateParameters z:Id="973" z:Size="2"><d7p1:Parameter z:Id="974"><d7p1:_Fluorochrome z:Id="975">B1</d7p1:_Fluorochrome><d7p1:_Group i:nil="true" /><d7p1:_IsScatter>false</d7p1:_IsScatter><d7p1:_Label i:nil="true" /><d7p1:_ParameterType i:nil="true" /><d7p1:_SignalType>65</d7p1:_SignalType></d7p1:Parameter><d7p1:Parameter z:Id="976"><d7p1:_Fluorochrome z:Id="977">R2</d7p1:_Fluorochrome><d7p1:_Group i:nil="true" /><d7p1:_IsScatter>false</d7p1:_IsScatter><d7p1:_Label i:nil="true" /><d7p1:_ParameterType i:nil="true" /><d7p1:_SignalType>65</d7p1:_SignalType></d7p1:Parameter></d7p1:_GateParameters><d7p1:_Id>9f2088ad-2911-41bf-9ce2-a036de241185</d7p1:_Id><d7p1:_IncludeCount>false</d7p1:_IncludeCount><d7p1:_IncludePercentParent>true</d7p1:_IncludePercentParent><d7p1:_Name z:Id="978">Q1-R2</d7p1:_Name><d7p1:_ParameterScales z:Id="979" z:Size="2"><d7p1:Scale>Biexponential</d7p1:Scale><d7p1:Scale>Biexponential</d7p1:Scale></d7p1:_ParameterScales><d7p1:_Vertices xmlns:d15p1="http://schemas.datacontract.org/2004/07/System.Windows" i:nil="true" /><d7p1:_VisualResolution xmlns:d15p1="http://schemas.datacontract.org/2004/07/System.Windows" i:nil="true" /><d7p1:_XRValue>0</d7p1:_XRValue><d7p1:_YRValue>0</d7p1:_YRValue><d7p1:_gateOutlineColor>4278190080</d7p1:_gateOutlineColor><d7p1:_lineWeight z:Ref="943" i:nil="true" /><d7p1:_SubGates z:Id="980" z:Size="0" /></d7p1:_UpperRightGate><d7p1:_names xmlns:d14p1="http://schemas.microsoft.com/2003/10/Serialization/Arrays" z:Id="981" z:Size="4"><d14p1:string z:Ref="969" i:nil="true" /><d14p1:string z:Ref="978" i:nil="true" /><d14p1:string z:Ref="951" i:nil="true" /><d14p1:string z:Ref="960" i:nil="true" /></d7p1:_names></d7p1:GateDesc><d7p1:GateDesc z:Id="982" i:type="d7p1:RectGateDesc"><d7p1:_AliasName i:nil="true" /><d7p1:_Bound xmlns:d14p1="http://schemas.datacontract.org/2004/07/System.Windows"><d14p1:_height>0.71847045992905545</d14p1:_height><d14p1:_width>0.71847045992905545</d14p1:_width><d14p1:_x>0.23157793824859407</d14p1:_x><d14p1:_y>-0.018443026024981268</d14p1:_y></d7p1:_Bound><d7p1:_CreationOrder>4213519</d7p1:_CreationOrder><d7p1:_DataSource xmlns:d14p1="http://schemas.datacontract.org/2004/07/Rainbow.Analysis" z:Ref="911" i:nil="true" /><d7p1:_DeltaHorizontal>-0.0058208193912622878</d7p1:_DeltaHorizontal><d7p1:_DeltaVertical>-0.40745735738835992</d7p1:_DeltaVertical><d7p1:_GateColor>4278222848</d7p1:_GateColor><d7p1:_GateParameters z:Id="983" z:Size="2"><d7p1:Parameter z:Id="984"><d7p1:_Fluorochrome z:Id="985">V7</d7p1:_Fluorochrome><d7p1:_Group i:nil="true" /><d7p1:_IsScatter>false</d7p1:_IsScatter><d7p1:_Label i:nil="true" /><d7p1:_ParameterType i:nil="true" /><d7p1:_SignalType>65</d7p1:_SignalType></d7p1:Parameter><d7p1:Parameter z:Id="986"><d7p1:_Fluorochrome z:Id="987">SSC</d7p1:_Fluorochrome><d7p1:_Group i:nil="true" /><d7p1:_IsScatter>true</d7p1:_IsScatter><d7p1:_Label i:nil="true" /><d7p1:_ParameterType i:nil="true" /><d7p1:_SignalType>65</d7p1:_SignalType></d7p1:Parameter></d7p1:_GateParameters><d7p1:_Id>5090d757-e506-4b7e-a399-b0698a9a86f7</d7p1:_Id><d7p1:_IncludeCount>false</d7p1:_IncludeCount><d7p1:_IncludePercentParent>true</d7p1:_IncludePercentParent><d7p1:_Name z:Id="988">P4</d7p1:_Name><d7p1:_ParameterScales z:Id="989" z:Size="2"><d7p1:Scale>Biexponential</d7p1:Scale><d7p1:Scale>Linear</d7p1:Scale></d7p1:_ParameterScales><d7p1:_Vertices xmlns:d14p1="http://schemas.datacontract.org/2004/07/System.Windows" z:Id="990" z:Size="4"><d14p1:Point><d14p1:_x>0.26921289684587824</d14p1:_x><d14p1:_y>0.50086473719926106</d14p1:_y></d14p1:Point><d14p1:Point><d14p1:_x>0.91241343958036536</d14p1:_x><d14p1:_y>0.50086473719926106</d14p1:_y></d14p1:Point><d14p1:Point><d14p1:_x>0.91241343958036536</d14p1:_x><d14p1:_y>0.18071967067983186</d14p1:_y></d14p1:Point><d14p1:Point><d14p1:_x>0.26921289684587824</d14p1:_x><d14p1:_y>0.18071967067983186</d14p1:_y></d14p1:Point></d7p1:_Vertices><d7p1:_VisualResolution xmlns:d14p1="http://schemas.datacontract.org/2004/07/System.Windows"><d14p1:_height>12192.744186046533</d14p1:_height><d14p1:_width>0.01308139534883721</d14p1:_width></d7p1:_VisualResolution><d7p1:_XRValue>-1000</d7p1:_XRValue><d7p1:_YRValue>-1000</d7p1:_YRValue><d7p1:_gateOutlineColor>4278190080</d7p1:_gateOutlineColor><d7p1:_lineWeight z:Ref="943" i:nil="true" /><d7p1:_SubGates z:Id="991" z:Size="2"><d7p1:GateDesc z:Id="992" i:type="d7p1:QuadGateDesc"><d7p1:_AliasName i:nil="true" /><d7p1:_Bound xmlns:d16p1="http://schemas.datacontract.org/2004/07/System.Windows"><d16p1:_height>0</d16p1:_height><d16p1:_width>0</d16p1:_width><d16p1:_x>0.41377656861665524</d16p1:_x><d16p1:_y>0.77523248124527355</d16p1:_y></d7p1:_Bound><d7p1:_CreationOrder>4213520</d7p1:_CreationOrder><d7p1:_DataSource xmlns:d16p1="http://schemas.datacontract.org/2004/07/Rainbow.Analysis" z:Ref="911" i:nil="true" /><d7p1:_DeltaHorizontal>NaN</d7p1:_DeltaHorizontal><d7p1:_DeltaVertical>NaN</d7p1:_DeltaVertical><d7p1:_GateColor>4278190080</d7p1:_GateColor><d7p1:_GateParameters z:Id="993" z:Size="2"><d7p1:Parameter z:Id="994"><d7p1:_Fluorochrome z:Id="995">B1</d7p1:_Fluorochrome><d7p1:_Group i:nil="true" /><d7p1:_IsScatter>false</d7p1:_IsScatter><d7p1:_Label i:nil="true" /><d7p1:_ParameterType i:nil="true" /><d7p1:_SignalType>65</d7p1:_SignalType></d7p1:Parameter><d7p1:Parameter z:Id="996"><d7p1:_Fluorochrome z:Id="997">R2</d7p1:_Fluorochrome><d7p1:_Group i:nil="true" /><d7p1:_IsScatter>false</d7p1:_IsScatter><d7p1:_Label i:nil="true" /><d7p1:_ParameterType i:nil="true" /><d7p1:_SignalType>65</d7p1:_SignalType></d7p1:Parameter></d7p1:_GateParameters><d7p1:_Id>47987e84-1bcf-4f88-aa55-35408b8081b4</d7p1:_Id><d7p1:_IncludeCount>false</d7p1:_IncludeCount><d7p1:_IncludePercentParent>false</d7p1:_IncludePercentParent><d7p1:_Name z:Id="998">Q2</d7p1:_Name><d7p1:_ParameterScales z:Id="999" z:Size="2"><d7p1:Scale>Biexponential</d7p1:Scale><d7p1:Scale>Biexponential</d7p1:Scale></d7p1:_ParameterScales><d7p1:_Vertices xmlns:d16p1="http://schemas.datacontract.org/2004/07/System.Windows" z:Id="1000" z:Size="1"><d16p1:Point><d16p1:_x>0.41377656861665524</d16p1:_x><d16p1:_y>0.77523248124527355</d16p1:_y></d16p1:Point></d7p1:_Vertices><d7p1:_VisualResolution xmlns:d16p1="http://schemas.datacontract.org/2004/07/System.Windows"><d16p1:_height>0.011493793572684652</d16p1:_height><d16p1:_width>0.011493793572684869</d16p1:_width></d7p1:_VisualResolution><d7p1:_XRValue>-1000</d7p1:_XRValue><d7p1:_YRValue>-1000</d7p1:_YRValue><d7p1:_gateOutlineColor>4278190080</d7p1:_gateOutlineColor><d7p1:_lineWeight z:Ref="943" i:nil="true" /><d7p1:_SubGates z:Id="1001" z:Size="0" /><d7p1:_LowerLeftGate z:Id="1002"><d7p1:_AliasName i:nil="true" /><d7p1:_Bound xmlns:d17p1="http://schemas.datacontract.org/2004/07/System.Windows"><d17p1:_height>0</d17p1:_height><d17p1:_width>0</d17p1:_width><d17p1:_x>0</d17p1:_x><d17p1:_y>0</d17p1:_y></d7p1:_Bound><d7p1:_CreationOrder>4213523</d7p1:_CreationOrder><d7p1:_DataSource xmlns:d17p1="http://schemas.datacontract.org/2004/07/Rainbow.Analysis" z:Ref="911" i:nil="true" /><d7p1:_DeltaHorizontal>NaN</d7p1:_DeltaHorizontal><d7p1:_DeltaVertical>NaN</d7p1:_DeltaVertical><d7p1:_GateColor>16777215</d7p1:_GateColor><d7p1:_GateParameters z:Id="1003" z:Size="2"><d7p1:Parameter z:Id="1004"><d7p1:_Fluorochrome z:Id="1005">B1</d7p1:_Fluorochrome><d7p1:_Group i:nil="true" /><d7p1:_IsScatter>false</d7p1:_IsScatter><d7p1:_Label i:nil="true" /><d7p1:_ParameterType i:nil="true" /><d7p1:_SignalType>65</d7p1:_SignalType></d7p1:Parameter><d7p1:Parameter z:Id="1006"><d7p1:_Fluorochrome z:Id="1007">R2</d7p1:_Fluorochrome><d7p1:_Group i:nil="true" /><d7p1:_IsScatter>false</d7p1:_IsScatter><d7p1:_Label i:nil="true" /><d7p1:_ParameterType i:nil="true" /><d7p1:_SignalType>65</d7p1:_SignalType></d7p1:Parameter></d7p1:_GateParameters><d7p1:_Id>988ef7fe-2279-4bdf-b72b-6436172360e5</d7p1:_Id><d7p1:_IncludeCount>false</d7p1:_IncludeCount><d7p1:_IncludePercentParent>true</d7p1:_IncludePercentParent><d7p1:_Name z:Id="1008">Q2-R3</d7p1:_Name><d7p1:_ParameterScales z:Id="1009" z:Size="2"><d7p1:Scale>Biexponential</d7p1:Scale><d7p1:Scale>Biexponential</d7p1:Scale></d7p1:_ParameterScales><d7p1:_Vertices xmlns:d17p1="http://schemas.datacontract.org/2004/07/System.Windows" i:nil="true" /><d7p1:_VisualResolution xmlns:d17p1="http://schemas.datacontract.org/2004/07/System.Windows" i:nil="true" /><d7p1:_XRValue>0</d7p1:_XRValue><d7p1:_YRValue>0</d7p1:_YRValue><d7p1:_gateOutlineColor>4278190080</d7p1:_gateOutlineColor><d7p1:_lineWeight z:Ref="943" i:nil="true" /><d7p1:_SubGates z:Id="1010" z:Size="0" /></d7p1:_LowerLeftGate><d7p1:_LowerRightGate z:Id="1011"><d7p1:_AliasName i:nil="true" /><d7p1:_Bound xmlns:d17p1="http://schemas.datacontract.org/2004/07/System.Windows"><d17p1:_height>0</d17p1:_height><d17p1:_width>0</d17p1:_width><d17p1:_x>0</d17p1:_x><d17p1:_y>0</d17p1:_y></d7p1:_Bound><d7p1:_CreationOrder>4213524</d7p1:_CreationOrder><d7p1:_DataSource xmlns:d17p1="http://schemas.datacontract.org/2004/07/Rainbow.Analysis" z:Ref="911" i:nil="true" /><d7p1:_DeltaHorizontal>NaN</d7p1:_DeltaHorizontal><d7p1:_DeltaVertical>NaN</d7p1:_DeltaVertical><d7p1:_GateColor>16777215</d7p1:_GateColor><d7p1:_GateParameters z:Id="1012" z:Size="2"><d7p1:Parameter z:Id="1013"><d7p1:_Fluorochrome z:Id="1014">B1</d7p1:_Fluorochrome><d7p1:_Group i:nil="true" /><d7p1:_IsScatter>false</d7p1:_IsScatter><d7p1:_Label i:nil="true" /><d7p1:_ParameterType i:nil="true" /><d7p1:_SignalType>65</d7p1:_SignalType></d7p1:Parameter><d7p1:Parameter z:Id="1015"><d7p1:_Fluorochrome z:Id="1016">R2</d7p1:_Fluorochrome><d7p1:_Group i:nil="true" /><d7p1:_IsScatter>false</d7p1:_IsScatter><d7p1:_Label i:nil="true" /><d7p1:_ParameterType i:nil="true" /><d7p1:_SignalType>65</d7p1:_SignalType></d7p1:Parameter></d7p1:_GateParameters><d7p1:_Id>ee357036-2fac-40e0-85b7-616b01d39e57</d7p1:_Id><d7p1:_IncludeCount>false</d7p1:_IncludeCount><d7p1:_IncludePercentParent>true</d7p1:_IncludePercentParent><d7p1:_Name z:Id="1017">Q2-R4</d7p1:_Name><d7p1:_ParameterScales z:Id="1018" z:Size="2"><d7p1:Scale>Biexponential</d7p1:Scale><d7p1:Scale>Biexponential</d7p1:Scale></d7p1:_ParameterScales><d7p1:_Vertices xmlns:d17p1="http://schemas.datacontract.org/2004/07/System.Windows" i:nil="true" /><d7p1:_VisualResolution xmlns:d17p1="http://schemas.datacontract.org/2004/07/System.Windows" i:nil="true" /><d7p1:_XRValue>0</d7p1:_XRValue><d7p1:_YRValue>0</d7p1:_YRValue><d7p1:_gateOutlineColor>4278190080</d7p1:_gateOutlineColor><d7p1:_lineWeight z:Ref="943" i:nil="true" /><d7p1:_SubGates z:Id="1019" z:Size="0" /></d7p1:_LowerRightGate><d7p1:_UpperLeftGate z:Id="1020"><d7p1:_AliasName i:nil="true" /><d7p1:_Bound xmlns:d17p1="http://schemas.datacontract.org/2004/07/System.Windows"><d17p1:_height>0</d17p1:_height><d17p1:_width>0</d17p1:_width><d17p1:_x>0</d17p1:_x><d17p1:_y>0</d17p1:_y></d7p1:_Bound><d7p1:_CreationOrder>4213521</d7p1:_CreationOrder><d7p1:_DataSource xmlns:d17p1="http://schemas.datacontract.org/2004/07/Rainbow.Analysis" z:Ref="911" i:nil="true" /><d7p1:_DeltaHorizontal>NaN</d7p1:_DeltaHorizontal><d7p1:_DeltaVertical>NaN</d7p1:_DeltaVertical><d7p1:_GateColor>16777215</d7p1:_GateColor><d7p1:_GateParameters z:Id="1021" z:Size="2"><d7p1:Parameter z:Id="1022"><d7p1:_Fluorochrome z:Id="1023">B1</d7p1:_Fluorochrome><d7p1:_Group i:nil="true" /><d7p1:_IsScatter>false</d7p1:_IsScatter><d7p1:_Label i:nil="true" /><d7p1:_ParameterType i:nil="true" /><d7p1:_SignalType>65</d7p1:_SignalType></d7p1:Parameter><d7p1:Parameter z:Id="1024"><d7p1:_Fluorochrome z:Id="1025">R2</d7p1:_Fluorochrome><d7p1:_Group i:nil="true" /><d7p1:_IsScatter>false</d7p1:_IsScatter><d7p1:_Label i:nil="true" /><d7p1:_ParameterType i:nil="true" /><d7p1:_SignalType>65</d7p1:_SignalType></d7p1:Parameter></d7p1:_GateParameters><d7p1:_Id>8d619765-901f-4269-8792-7b7ed2dcf6d9</d7p1:_Id><d7p1:_IncludeCount>false</d7p1:_IncludeCount><d7p1:_IncludePercentParent>true</d7p1:_IncludePercentParent><d7p1:_Name z:Id="1026">Q2-R1</d7p1:_Name><d7p1:_ParameterScales z:Id="1027" z:Size="2"><d7p1:Scale>Biexponential</d7p1:Scale><d7p1:Scale>Biexponential</d7p1:Scale></d7p1:_ParameterScales><d7p1:_Vertices xmlns:d17p1="http://schemas.datacontract.org/2004/07/System.Windows" i:nil="true" /><d7p1:_VisualResolution xmlns:d17p1="http://schemas.datacontract.org/2004/07/System.Windows" i:nil="true" /><d7p1:_XRValue>0</d7p1:_XRValue><d7p1:_YRValue>0</d7p1:_YRValue><d7p1:_gateOutlineColor>4278190080</d7p1:_gateOutlineColor><d7p1:_lineWeight z:Ref="943" i:nil="true" /><d7p1:_SubGates z:Id="1028" z:Size="0" /></d7p1:_UpperLeftGate><d7p1:_UpperRightGate z:Id="1029"><d7p1:_AliasName i:nil="true" /><d7p1:_Bound xmlns:d17p1="http://schemas.datacontract.org/2004/07/System.Windows"><d17p1:_height>0</d17p1:_height><d17p1:_width>0</d17p1:_width><d17p1:_x>0</d17p1:_x><d17p1:_y>0</d17p1:_y></d7p1:_Bound><d7p1:_CreationOrder>4213522</d7p1:_CreationOrder><d7p1:_DataSource xmlns:d17p1="http://schemas.datacontract.org/2004/07/Rainbow.Analysis" z:Ref="911" i:nil="true" /><d7p1:_DeltaHorizontal>-0.20952759986946276</d7p1:_DeltaHorizontal><d7p1:_DeltaVertical>0</d7p1:_DeltaVertical><d7p1:_GateColor>16777215</d7p1:_GateColor><d7p1:_GateParameters z:Id="1030" z:Size="2"><d7p1:Parameter z:Id="1031"><d7p1:_Fluorochrome z:Id="1032">B1</d7p1:_Fluorochrome><d7p1:_Group i:nil="true" /><d7p1:_IsScatter>false</d7p1:_IsScatter><d7p1:_Label i:nil="true" /><d7p1:_ParameterType i:nil="true" /><d7p1:_SignalType>65</d7p1:_SignalType></d7p1:Parameter><d7p1:Parameter z:Id="1033"><d7p1:_Fluorochrome z:Id="1034">R2</d7p1:_Fluorochrome><d7p1:_Group i:nil="true" /><d7p1:_IsScatter>false</d7p1:_IsScatter><d7p1:_Label i:nil="true" /><d7p1:_ParameterType i:nil="true" /><d7p1:_SignalType>65</d7p1:_SignalType></d7p1:Parameter></d7p1:_GateParameters><d7p1:_Id>6a10f2ea-07cc-4b94-a2e1-aa847c82609f</d7p1:_Id><d7p1:_IncludeCount>false</d7p1:_IncludeCount><d7p1:_IncludePercentParent>true</d7p1:_IncludePercentParent><d7p1:_Name z:Id="1035">Q2-R2</d7p1:_Name><d7p1:_ParameterScales z:Id="1036" z:Size="2"><d7p1:Scale>Biexponential</d7p1:Scale><d7p1:Scale>Biexponential</d7p1:Scale></d7p1:_ParameterScales><d7p1:_Vertices xmlns:d17p1="http://schemas.datacontract.org/2004/07/System.Windows" i:nil="true" /><d7p1:_VisualResolution xmlns:d17p1="http://schemas.datacontract.org/2004/07/System.Windows" i:nil="true" /><d7p1:_XRValue>0</d7p1:_XRValue><d7p1:_YRValue>0</d7p1:_YRValue><d7p1:_gateOutlineColor>4278190080</d7p1:_gateOutlineColor><d7p1:_lineWeight z:Ref="943" i:nil="true" /><d7p1:_SubGates z:Id="1037" z:Size="0" /></d7p1:_UpperRightGate><d7p1:_names xmlns:d16p1="http://schemas.microsoft.com/2003/10/Serialization/Arrays" z:Id="1038" z:Size="4"><d16p1:string z:Ref="1026" i:nil="true" /><d16p1:string z:Ref="1035" i:nil="true" /><d16p1:string z:Ref="1008" i:nil="true" /><d16p1:string z:Ref="1017" i:nil="true" /></d7p1:_names></d7p1:GateDesc><d7p1:GateDesc z:Id="1039" i:type="d7p1:RectGateDesc"><d7p1:_AliasName i:nil="true" /><d7p1:_Bound xmlns:d16p1="http://schemas.datacontract.org/2004/07/System.Windows"><d16p1:_height>1.1163852469913669</d16p1:_height><d16p1:_width>1.1163852469913669</d16p1:_width><d16p1:_x>0.30402204855764536</d16p1:_x><d16p1:_y>-0.20240812400878749</d16p1:_y></d7p1:_Bound><d7p1:_CreationOrder>4213525</d7p1:_CreationOrder><d7p1:_DataSource xmlns:d16p1="http://schemas.datacontract.org/2004/07/Rainbow.Analysis" z:Ref="911" i:nil="true" /><d7p1:_DeltaHorizontal>-0.13974305867963166</d7p1:_DeltaHorizontal><d7p1:_DeltaVertical>-0.40246000899733947</d7p1:_DeltaVertical><d7p1:_GateColor>4286578816</d7p1:_GateColor><d7p1:_GateParameters z:Id="1040" z:Size="2"><d7p1:Parameter z:Id="1041"><d7p1:_Fluorochrome z:Id="1042">B1</d7p1:_Fluorochrome><d7p1:_Group i:nil="true" /><d7p1:_IsScatter>false</d7p1:_IsScatter><d7p1:_Label i:nil="true" /><d7p1:_ParameterType i:nil="true" /><d7p1:_SignalType>65</d7p1:_SignalType></d7p1:Parameter><d7p1:Parameter z:Id="1043"><d7p1:_Fluorochrome z:Id="1044">SSC</d7p1:_Fluorochrome><d7p1:_Group i:nil="true" /><d7p1:_IsScatter>true</d7p1:_IsScatter><d7p1:_Label i:nil="true" /><d7p1:_ParameterType i:nil="true" /><d7p1:_SignalType>65</d7p1:_SignalType></d7p1:Parameter></d7p1:_GateParameters><d7p1:_Id>d2c92013-d8ea-4391-8388-4464128e9115</d7p1:_Id><d7p1:_IncludeCount>false</d7p1:_IncludeCount><d7p1:_IncludePercentParent>true</d7p1:_IncludePercentParent><d7p1:_Name z:Id="1045">P5</d7p1:_Name><d7p1:_ParameterScales z:Id="1046" z:Size="2"><d7p1:Scale>Biexponential</d7p1:Scale><d7p1:Scale>Linear</d7p1:Scale></d7p1:_ParameterScales><d7p1:_Vertices xmlns:d16p1="http://schemas.datacontract.org/2004/07/System.Windows" z:Id="1047" z:Size="4"><d16p1:Point><d16p1:_x>0.41084459251811772</d16p1:_x><d16p1:_y>0.68418068738403193</d16p1:_y></d16p1:Point><d16p1:Point><d16p1:_x>1.31358475158854</d16p1:_x><d16p1:_y>0.68418068738403193</d16p1:_y></d16p1:Point><d16p1:Point><d16p1:_x>1.31358475158854</d16p1:_x><d16p1:_y>0.027388311589759962</d16p1:_y></d16p1:Point><d16p1:Point><d16p1:_x>0.41084459251811772</d16p1:_x><d16p1:_y>0.027388311589759962</d16p1:_y></d16p1:Point></d7p1:_Vertices><d7p1:_VisualResolution xmlns:d16p1="http://schemas.datacontract.org/2004/07/System.Windows"><d16p1:_height>11715.932960893959</d16p1:_height><d16p1:_width>0.012569832402234637</d16p1:_width></d7p1:_VisualResolution><d7p1:_XRValue>-1000</d7p1:_XRValue><d7p1:_YRValue>-1000</d7p1:_YRValue><d7p1:_gateOutlineColor>4278190080</d7p1:_gateOutlineColor><d7p1:_lineWeight z:Ref="943" i:nil="true" /><d7p1:_SubGates z:Id="1048" z:Size="0" /><d7p1:_Center xmlns:d16p1="http://schemas.datacontract.org/2004/07/System.Windows"><d16p1:_x>0.8622146720533288</d16p1:_x><d16p1:_y>0.35578449948689594</d16p1:_y></d7p1:_Center><d7p1:_RotatingAngle>0</d7p1:_RotatingAngle><d7p1:_WidthHeight xmlns:d16p1="http://schemas.datacontract.org/2004/07/System.Windows"><d16p1:_height>0.656792375794272</d16p1:_height><d16p1:_width>0.90274015907042215</d16p1:_width></d7p1:_WidthHeight></d7p1:GateDesc></d7p1:_SubGates><d7p1:_Center xmlns:d14p1="http://schemas.datacontract.org/2004/07/System.Windows"><d14p1:_x>0.5908131682131218</d14p1:_x><d14p1:_y>0.34079220393954646</d14p1:_y></d7p1:_Center><d7p1:_RotatingAngle>270</d7p1:_RotatingAngle><d7p1:_WidthHeight xmlns:d14p1="http://schemas.datacontract.org/2004/07/System.Windows"><d14p1:_height>0.3201450665194292</d14p1:_height><d14p1:_width>0.64320054273448712</d14p1:_width></d7p1:_WidthHeight></d7p1:GateDesc><d7p1:GateDesc z:Id="1049" i:type="d7p1:RectGateDesc"><d7p1:_AliasName i:nil="true" /><d7p1:_Bound xmlns:d14p1="http://schemas.datacontract.org/2004/07/System.Windows"><d14p1:_height>0.73457929166328784</d14p1:_height><d14p1:_width>0.73457929166328784</d14p1:_width><d14p1:_x>-0.028663791046030784</d14p1:_x><d14p1:_y>-0.031572705645123322</d14p1:_y></d7p1:_Bound><d7p1:_CreationOrder>10178313</d7p1:_CreationOrder><d7p1:_DataSource xmlns:d14p1="http://schemas.datacontract.org/2004/07/Rainbow.Analysis" z:Ref="911" i:nil="true" /><d7p1:_DeltaHorizontal>-0.0028819221683881978</d7p1:_DeltaHorizontal><d7p1:_DeltaVertical>-0.39194141490079493</d7p1:_DeltaVertical><d7p1:_GateColor>4286611456</d7p1:_GateColor><d7p1:_GateParameters z:Id="1050" z:Size="2"><d7p1:Parameter z:Id="1051"><d7p1:_Fluorochrome z:Id="1052">R6</d7p1:_Fluorochrome><d7p1:_Group i:nil="true" /><d7p1:_IsScatter>false</d7p1:_IsScatter><d7p1:_Label i:nil="true" /><d7p1:_ParameterType i:nil="true" /><d7p1:_SignalType>65</d7p1:_SignalType></d7p1:Parameter><d7p1:Parameter z:Id="1053"><d7p1:_Fluorochrome z:Id="1054">SSC</d7p1:_Fluorochrome><d7p1:_Group i:nil="true" /><d7p1:_IsScatter>true</d7p1:_IsScatter><d7p1:_Label i:nil="true" /><d7p1:_ParameterType i:nil="true" /><d7p1:_SignalType>65</d7p1:_SignalType></d7p1:Parameter></d7p1:_GateParameters><d7p1:_Id>99e1942a-0302-49b9-92ee-63ffcdffeab8</d7p1:_Id><d7p1:_IncludeCount>true</d7p1:_IncludeCount><d7p1:_IncludePercentParent>true</d7p1:_IncludePercentParent><d7p1:_Name z:Id="1055">P9</d7p1:_Name><d7p1:_ParameterScales z:Id="1056" z:Size="2"><d7p1:Scale>Biexponential</d7p1:Scale><d7p1:Scale>Linear</d7p1:Scale></d7p1:_ParameterScales><d7p1:_Vertices xmlns:d14p1="http://schemas.datacontract.org/2004/07/System.Windows" z:Id="1057" z:Size="4"><d14p1:Point><d14p1:_x>0.03458306602065836</d14p1:_x><d14p1:_y>0.54177437522627714</d14p1:_y></d14p1:Point><d14p1:Point><d14p1:_x>0.642668643550568</d14p1:_x><d14p1:_y>0.54177437522627714</d14p1:_y></d14p1:Point><d14p1:Point><d14p1:_x>0.642668643550568</d14p1:_x><d14p1:_y>0.12965950514676403</d14p1:_y></d14p1:Point><d14p1:Point><d14p1:_x>0.03458306602065836</d14p1:_x><d14p1:_y>0.12965950514676403</d14p1:_y></d14p1:Point></d7p1:_Vertices><d7p1:_VisualResolution xmlns:d14p1="http://schemas.datacontract.org/2004/07/System.Windows"><d14p1:_height>12087.657678559422</d14p1:_height><d14p1:_width>0.01296864975774689</d14p1:_width></d7p1:_VisualResolution><d7p1:_XRValue>-1000</d7p1:_XRValue><d7p1:_YRValue>-1000</d7p1:_YRValue><d7p1:_gateOutlineColor>4278190080</d7p1:_gateOutlineColor><d7p1:_lineWeight z:Id="1058">Normal</d7p1:_lineWeight><d7p1:_SubGates z:Id="1059" z:Size="1"><d7p1:GateDesc z:Id="1060" i:type="d7p1:RectGateDesc"><d7p1:_AliasName i:nil="true" /><d7p1:_Bound xmlns:d16p1="http://schemas.datacontract.org/2004/07/System.Windows"><d16p1:_height>1.0654959561880375</d16p1:_height><d16p1:_width>1.0654959561880375</d16p1:_width><d16p1:_x>0.39010916476312485</d16p1:_x><d16p1:_y>-0.18989083523687644</d16p1:_y></d7p1:_Bound><d7p1:_CreationOrder>10178314</d7p1:_CreationOrder><d7p1:_DataSource xmlns:d16p1="http://schemas.datacontract.org/2004/07/Rainbow.Analysis" z:Ref="911" i:nil="true" /><d7p1:_DeltaHorizontal>-0.065714285714285711</d7p1:_DeltaHorizontal><d7p1:_DeltaVertical>-0.44285714285714284</d7p1:_DeltaVertical><d7p1:_GateColor>4294902015</d7p1:_GateColor><d7p1:_GateParameters z:Id="1061" z:Size="2"><d7p1:Parameter z:Id="1062"><d7p1:_Fluorochrome z:Id="1063">B1</d7p1:_Fluorochrome><d7p1:_Group i:nil="true" /><d7p1:_IsScatter>false</d7p1:_IsScatter><d7p1:_Label i:nil="true" /><d7p1:_ParameterType i:nil="true" /><d7p1:_SignalType>65</d7p1:_SignalType></d7p1:Parameter><d7p1:Parameter z:Id="1064"><d7p1:_Fluorochrome z:Id="1065">SSC</d7p1:_Fluorochrome><d7p1:_Group i:nil="true" /><d7p1:_IsScatter>true</d7p1:_IsScatter><d7p1:_Label i:nil="true" /><d7p1:_ParameterType i:nil="true" /><d7p1:_SignalType>65</d7p1:_SignalType></d7p1:Parameter></d7p1:_GateParameters><d7p1:_Id>9df8b077-c7cc-41d8-af08-dc041475d034</d7p1:_Id><d7p1:_IncludeCount>true</d7p1:_IncludeCount><d7p1:_IncludePercentParent>true</d7p1:_IncludePercentParent><d7p1:_Name z:Id="1066">P10</d7p1:_Name><d7p1:_ParameterScales z:Id="1067" z:Size="2"><d7p1:Scale>Biexponential</d7p1:Scale><d7p1:Scale>Linear</d7p1:Scale></d7p1:_ParameterScales><d7p1:_Vertices xmlns:d16p1="http://schemas.datacontract.org/2004/07/System.Windows" z:Id="1068" z:Size="4"><d16p1:Point><d16p1:_x>0.48857142857142949</d16p1:_x><d16p1:_y>0.6514285714285708</d16p1:_y></d16p1:Point><d16p1:Point><d16p1:_x>1.3571428571428577</d16p1:_x><d16p1:_y>0.6514285714285708</d16p1:_y></d16p1:Point><d16p1:Point><d16p1:_x>1.3571428571428577</d16p1:_x><d16p1:_y>0.034285714285713753</d16p1:_y></d16p1:Point><d16p1:Point><d16p1:_x>0.48857142857142949</d16p1:_x><d16p1:_y>0.034285714285713753</d16p1:_y></d16p1:Point></d7p1:_Vertices><d7p1:_VisualResolution xmlns:d16p1="http://schemas.datacontract.org/2004/07/System.Windows"><d16p1:_height>11983.725714285858</d16p1:_height><d16p1:_width>0.012857142857142857</d16p1:_width></d7p1:_VisualResolution><d7p1:_XRValue>-1000</d7p1:_XRValue><d7p1:_YRValue>-1000</d7p1:_YRValue><d7p1:_gateOutlineColor>4278190080</d7p1:_gateOutlineColor><d7p1:_lineWeight z:Ref="1058" i:nil="true" /><d7p1:_SubGates z:Id="1069" z:Size="0" /><d7p1:_Center xmlns:d16p1="http://schemas.datacontract.org/2004/07/System.Windows"><d16p1:_x>0.9228571428571436</d16p1:_x><d16p1:_y>0.34285714285714225</d16p1:_y></d7p1:_Center><d7p1:_RotatingAngle>0</d7p1:_RotatingAngle><d7p1:_WidthHeight xmlns:d16p1="http://schemas.datacontract.org/2004/07/System.Windows"><d16p1:_height>0.617142857142857</d16p1:_height><d16p1:_width>0.86857142857142822</d16p1:_width></d7p1:_WidthHeight></d7p1:GateDesc></d7p1:_SubGates><d7p1:_Center xmlns:d14p1="http://schemas.datacontract.org/2004/07/System.Windows"><d14p1:_x>0.33862585478561313</d14p1:_x><d14p1:_y>0.3357169401865206</d14p1:_y></d7p1:_Center><d7p1:_RotatingAngle>270</d7p1:_RotatingAngle><d7p1:_WidthHeight xmlns:d14p1="http://schemas.datacontract.org/2004/07/System.Windows"><d14p1:_height>0.41211487007951314</d14p1:_height><d14p1:_width>0.60808557752990955</d14p1:_width></d7p1:_WidthHeight></d7p1:GateDesc><d7p1:GateDesc z:Id="1070" i:type="d7p1:IntervalGateDesc"><d7p1:_AliasName i:nil="true" /><d7p1:_Bound xmlns:d14p1="http://schemas.datacontract.org/2004/07/System.Windows"><d14p1:_height>0.89811318748763325</d14p1:_height><d14p1:_width>0.89811318748763325</d14p1:_width><d14p1:_x>0.22306472840271724</d14p1:_x><d14p1:_y>0.019623495741642516</d14p1:_y></d7p1:_Bound><d7p1:_CreationOrder>10178460</d7p1:_CreationOrder><d7p1:_DataSource xmlns:d14p1="http://schemas.datacontract.org/2004/07/Rainbow.Analysis" z:Ref="911" i:nil="true" /><d7p1:_DeltaHorizontal>-0.052815819178306751</d7p1:_DeltaHorizontal><d7p1:_DeltaVertical>-0.094999999999997684</d7p1:_DeltaVertical><d7p1:_GateColor>4287317267</d7p1:_GateColor><d7p1:_GateParameters z:Id="1071" z:Size="1"><d7p1:Parameter z:Id="1072"><d7p1:_Fluorochrome z:Id="1073">B1</d7p1:_Fluorochrome><d7p1:_Group i:nil="true" /><d7p1:_IsScatter>false</d7p1:_IsScatter><d7p1:_Label i:nil="true" /><d7p1:_ParameterType i:nil="true" /><d7p1:_SignalType>65</d7p1:_SignalType></d7p1:Parameter></d7p1:_GateParameters><d7p1:_Id>41aa5ab2-09f6-411d-9da5-5695f7742898</d7p1:_Id><d7p1:_IncludeCount>true</d7p1:_IncludeCount><d7p1:_IncludePercentParent>true</d7p1:_IncludePercentParent><d7p1:_Name z:Id="1074">P11</d7p1:_Name><d7p1:_ParameterScales z:Id="1075" z:Size="1"><d7p1:Scale>Biexponential</d7p1:Scale></d7p1:_ParameterScales><d7p1:_Vertices xmlns:d14p1="http://schemas.datacontract.org/2004/07/System.Windows" z:Id="1076" z:Size="2"><d14p1:Point><d14p1:_x>0.22306472840271729</d14p1:_x><d14p1:_y>0.46868008948545914</d14p1:_y></d14p1:Point><d14p1:Point><d14p1:_x>1.1211779158903505</d14p1:_x><d14p1:_y>0.46868008948545914</d14p1:_y></d14p1:Point></d7p1:_Vertices><d7p1:_VisualResolution xmlns:d14p1="http://schemas.datacontract.org/2004/07/System.Windows"><d14p1:_height>7.5895567698844388</d14p1:_height><d14p1:_width>0.013513513513513532</d14p1:_width></d7p1:_VisualResolution><d7p1:_XRValue>-1000</d7p1:_XRValue><d7p1:_YRValue>0</d7p1:_YRValue><d7p1:_gateOutlineColor>4278190080</d7p1:_gateOutlineColor><d7p1:_lineWeight z:Id="1077">Normal</d7p1:_lineWeight><d7p1:_SubGates z:Id="1078" z:Size="0" /><d7p1:CreationPlotParameters z:Id="1079" z:Size="1"><d7p1:Parameter z:Id="1080"><d7p1:_Fluorochrome z:Id="1081">B1</d7p1:_Fluorochrome><d7p1:_Group i:nil="true" /><d7p1:_IsScatter>false</d7p1:_IsScatter><d7p1:_Label i:nil="true" /><d7p1:_ParameterType i:nil="true" /><d7p1:_SignalType>65</d7p1:_SignalType></d7p1:Parameter></d7p1:CreationPlotParameters><d7p1:ShowOnCreationSystemOnly>true</d7p1:ShowOnCreationSystemOnly></d7p1:GateDesc><d7p1:GateDesc z:Id="1082" i:type="d7p1:RectGateDesc"><d7p1:_AliasName i:nil="true" /><d7p1:_Bound xmlns:d14p1="http://schemas.datacontract.org/2004/07/System.Windows"><d14p1:_height>1.1727916850776843</d14p1:_height><d14p1:_width>1.1727916850776843</d14p1:_width><d14p1:_x>0.3105985474489783</d14p1:_x><d14p1:_y>-0.23555061524627718</d14p1:_y></d7p1:_Bound><d7p1:_CreationOrder>10178595</d7p1:_CreationOrder><d7p1:_DataSource xmlns:d14p1="http://schemas.datacontract.org/2004/07/Rainbow.Analysis" z:Ref="911" i:nil="true" /><d7p1:_DeltaHorizontal>-0.25678210972161125</d7p1:_DeltaHorizontal><d7p1:_DeltaVertical>-0.41997074019889513</d7p1:_DeltaVertical><d7p1:_GateColor>4286611584</d7p1:_GateColor><d7p1:_GateParameters z:Id="1083" z:Size="2"><d7p1:Parameter z:Id="1084"><d7p1:_Fluorochrome z:Id="1085">YG1</d7p1:_Fluorochrome><d7p1:_Group i:nil="true" /><d7p1:_IsScatter>false</d7p1:_IsScatter><d7p1:_Label i:nil="true" /><d7p1:_ParameterType i:nil="true" /><d7p1:_SignalType>65</d7p1:_SignalType></d7p1:Parameter><d7p1:Parameter z:Id="1086"><d7p1:_Fluorochrome z:Id="1087">SSC</d7p1:_Fluorochrome><d7p1:_Group i:nil="true" /><d7p1:_IsScatter>true</d7p1:_IsScatter><d7p1:_Label i:nil="true" /><d7p1:_ParameterType i:nil="true" /><d7p1:_SignalType>65</d7p1:_SignalType></d7p1:Parameter></d7p1:_GateParameters><d7p1:_Id>090a170d-c4d4-4e6b-98a4-b4a9c87a62c8</d7p1:_Id><d7p1:_IncludeCount>true</d7p1:_IncludeCount><d7p1:_IncludePercentParent>true</d7p1:_IncludePercentParent><d7p1:_Name z:Id="1088">P12</d7p1:_Name><d7p1:_ParameterScales z:Id="1089" z:Size="2"><d7p1:Scale>Biexponential</d7p1:Scale><d7p1:Scale>Linear</d7p1:Scale></d7p1:_ParameterScales><d7p1:_Vertices xmlns:d14p1="http://schemas.datacontract.org/2004/07/System.Windows" z:Id="1090" z:Size="4"><d14p1:Point><d14p1:_x>0.40742849855596458</d14p1:_x><d14p1:_y>0.67362273904542991</d14p1:_y></d14p1:Point><d14p1:Point><d14p1:_x>1.3865602814196762</d14p1:_x><d14p1:_y>0.67362273904542991</d14p1:_y></d14p1:Point><d14p1:Point><d14p1:_x>1.3865602814196762</d14p1:_x><d14p1:_y>0.0280677155397</d14p1:_y></d14p1:Point><d14p1:Point><d14p1:_x>0.40742849855596458</d14p1:_x><d14p1:_y>0.0280677155397</d14p1:_y></d14p1:Point></d7p1:_Vertices><d7p1:_VisualResolution xmlns:d14p1="http://schemas.datacontract.org/2004/07/System.Windows"><d14p1:_height>12766.824085588101</d14p1:_height><d14p1:_width>0.013697316261564872</d14p1:_width></d7p1:_VisualResolution><d7p1:_XRValue>-1000</d7p1:_XRValue><d7p1:_YRValue>-1000</d7p1:_YRValue><d7p1:_gateOutlineColor>4278190080</d7p1:_gateOutlineColor><d7p1:_lineWeight z:Id="1091">Normal</d7p1:_lineWeight><d7p1:_SubGates z:Id="1092" z:Size="0" /><d7p1:_Center xmlns:d14p1="http://schemas.datacontract.org/2004/07/System.Windows"><d14p1:_x>0.89699438998782044</d14p1:_x><d14p1:_y>0.35084522729256495</d14p1:_y></d7p1:_Center><d7p1:_RotatingAngle>0</d7p1:_RotatingAngle><d7p1:_WidthHeight xmlns:d14p1="http://schemas.datacontract.org/2004/07/System.Windows"><d14p1:_height>0.64555502350572991</d14p1:_height><d14p1:_width>0.97913178286371172</d14p1:_width></d7p1:_WidthHeight></d7p1:GateDesc><d7p1:GateDesc z:Id="1093" i:type="d7p1:RectGateDesc"><d7p1:_AliasName i:nil="true" /><d7p1:_Bound xmlns:d14p1="http://schemas.datacontract.org/2004/07/System.Windows"><d14p1:_height>1.1785258066428046</d14p1:_height><d14p1:_width>1.1785258066428046</d14p1:_width><d14p1:_x>0.074712391456812521</d14p1:_x><d14p1:_y>-0.15328311668468231</d14p1:_y></d7p1:_Bound><d7p1:_CreationOrder>10178596</d7p1:_CreationOrder><d7p1:_DataSource xmlns:d14p1="http://schemas.datacontract.org/2004/07/Rainbow.Analysis" z:Ref="911" i:nil="true" /><d7p1:_DeltaHorizontal>-0.26769230769230823</d7p1:_DeltaHorizontal><d7p1:_DeltaVertical>-0.4369230769230768</d7p1:_DeltaVertical><d7p1:_GateColor>4293982463</d7p1:_GateColor><d7p1:_GateParameters z:Id="1094" z:Size="2"><d7p1:Parameter z:Id="1095"><d7p1:_Fluorochrome z:Id="1096">FSC</d7p1:_Fluorochrome><d7p1:_Group i:nil="true" /><d7p1:_IsScatter>true</d7p1:_IsScatter><d7p1:_Label i:nil="true" /><d7p1:_ParameterType i:nil="true" /><d7p1:_SignalType>65</d7p1:_SignalType></d7p1:Parameter><d7p1:Parameter z:Id="1097"><d7p1:_Fluorochrome z:Id="1098">SSC-B</d7p1:_Fluorochrome><d7p1:_Group i:nil="true" /><d7p1:_IsScatter>true</d7p1:_IsScatter><d7p1:_Label i:nil="true" /><d7p1:_ParameterType i:nil="true" /><d7p1:_SignalType>65</d7p1:_SignalType></d7p1:Parameter></d7p1:_GateParameters><d7p1:_Id>9eabafb4-b0e4-4888-8287-5f05d21b80b5</d7p1:_Id><d7p1:_IncludeCount>false</d7p1:_IncludeCount><d7p1:_IncludePercentParent>false</d7p1:_IncludePercentParent><d7p1:_Name z:Id="1099">P13</d7p1:_Name><d7p1:_ParameterScales z:Id="1100" z:Size="2"><d7p1:Scale>Linear</d7p1:Scale><d7p1:Scale>Linear</d7p1:Scale></d7p1:_ParameterScales><d7p1:_Vertices xmlns:d14p1="http://schemas.datacontract.org/2004/07/System.Windows" z:Id="1101" z:Size="4"><d14p1:Point><d14p1:_x>0.22705221785513879</d14p1:_x><d14p1:_y>0.83136440202133532</d14p1:_y></d14p1:Point><d14p1:Point><d14p1:_x>1.1008983717012908</d14p1:_x><d14p1:_y>0.83136440202133532</d14p1:_y></d14p1:Point><d14p1:Point><d14p1:_x>1.1008983717012908</d14p1:_x><d14p1:_y>0.0405951712521046</d14p1:_y></d14p1:Point><d14p1:Point><d14p1:_x>0.22705221785513879</d14p1:_x><d14p1:_y>0.0405951712521046</d14p1:_y></d14p1:Point></d7p1:_Vertices><d7p1:_VisualResolution xmlns:d14p1="http://schemas.datacontract.org/2004/07/System.Windows"><d14p1:_height>15307.678832117002</d14p1:_height><d14p1:_width>15307.678832116788</d14p1:_width></d7p1:_VisualResolution><d7p1:_XRValue>-1000</d7p1:_XRValue><d7p1:_YRValue>-1000</d7p1:_YRValue><d7p1:_gateOutlineColor>4278190080</d7p1:_gateOutlineColor><d7p1:_lineWeight z:Ref="1091" i:nil="true" /><d7p1:_SubGates z:Id="1102" z:Size="2"><d7p1:GateDesc z:Id="1103" i:type="d7p1:QuadGateDesc"><d7p1:_AliasName i:nil="true" /><d7p1:_Bound xmlns:d16p1="http://schemas.datacontract.org/2004/07/System.Windows"><d16p1:_height>0</d16p1:_height><d16p1:_width>0</d16p1:_width><d16p1:_x>0</d16p1:_x><d16p1:_y>0</d16p1:_y></d7p1:_Bound><d7p1:_CreationOrder>10178873</d7p1:_CreationOrder><d7p1:_DataSource xmlns:d16p1="http://schemas.datacontract.org/2004/07/Rainbow.Analysis" z:Ref="911" i:nil="true" /><d7p1:_DeltaHorizontal>NaN</d7p1:_DeltaHorizontal><d7p1:_DeltaVertical>NaN</d7p1:_DeltaVertical><d7p1:_GateColor>4278190080</d7p1:_GateColor><d7p1:_GateParameters z:Id="1104" z:Size="2"><d7p1:Parameter z:Id="1105"><d7p1:_Fluorochrome z:Id="1106">FSC</d7p1:_Fluorochrome><d7p1:_Group i:nil="true" /><d7p1:_IsScatter>true</d7p1:_IsScatter><d7p1:_Label i:nil="true" /><d7p1:_ParameterType i:nil="true" /><d7p1:_SignalType>65</d7p1:_SignalType></d7p1:Parameter><d7p1:Parameter z:Id="1107"><d7p1:_Fluorochrome z:Id="1108">SSC</d7p1:_Fluorochrome><d7p1:_Group i:nil="true" /><d7p1:_IsScatter>true</d7p1:_IsScatter><d7p1:_Label i:nil="true" /><d7p1:_ParameterType i:nil="true" /><d7p1:_SignalType>65</d7p1:_SignalType></d7p1:Parameter></d7p1:_GateParameters><d7p1:_Id>ece53163-bb27-4fb1-a69a-c821ce8c59a1</d7p1:_Id><d7p1:_IncludeCount>false</d7p1:_IncludeCount><d7p1:_IncludePercentParent>false</d7p1:_IncludePercentParent><d7p1:_Name z:Id="1109">Q4</d7p1:_Name><d7p1:_ParameterScales z:Id="1110" z:Size="2"><d7p1:Scale>Linear</d7p1:Scale><d7p1:Scale>Linear</d7p1:Scale></d7p1:_ParameterScales><d7p1:_Vertices xmlns:d16p1="http://schemas.datacontract.org/2004/07/System.Windows" z:Id="1111" z:Size="1"><d16p1:Point><d16p1:_x>0.43635268258367255</d16p1:_x><d16p1:_y>0.46462753881072738</d16p1:_y></d16p1:Point></d7p1:_Vertices><d7p1:_VisualResolution xmlns:d16p1="http://schemas.datacontract.org/2004/07/System.Windows"><d16p1:_height>11072.558458855841</d16p1:_height><d16p1:_width>11072.558458856065</d16p1:_width></d7p1:_VisualResolution><d7p1:_XRValue>-1000</d7p1:_XRValue><d7p1:_YRValue>-1000</d7p1:_YRValue><d7p1:_gateOutlineColor>4278190080</d7p1:_gateOutlineColor><d7p1:_lineWeight z:Id="1112">Normal</d7p1:_lineWeight><d7p1:_SubGates z:Id="1113" z:Size="0" /><d7p1:_LowerLeftGate z:Id="1114"><d7p1:_AliasName i:nil="true" /><d7p1:_Bound xmlns:d17p1="http://schemas.datacontract.org/2004/07/System.Windows"><d17p1:_height>0</d17p1:_height><d17p1:_width>0</d17p1:_width><d17p1:_x>0</d17p1:_x><d17p1:_y>0</d17p1:_y></d7p1:_Bound><d7p1:_CreationOrder>10178876</d7p1:_CreationOrder><d7p1:_DataSource xmlns:d17p1="http://schemas.datacontract.org/2004/07/Rainbow.Analysis" z:Ref="911" i:nil="true" /><d7p1:_DeltaHorizontal>NaN</d7p1:_DeltaHorizontal><d7p1:_DeltaVertical>NaN</d7p1:_DeltaVertical><d7p1:_GateColor>16777215</d7p1:_GateColor><d7p1:_GateParameters z:Id="1115" z:Size="2"><d7p1:Parameter z:Id="1116"><d7p1:_Fluorochrome z:Id="1117">FSC</d7p1:_Fluorochrome><d7p1:_Group i:nil="true" /><d7p1:_IsScatter>true</d7p1:_IsScatter><d7p1:_Label i:nil="true" /><d7p1:_ParameterType i:nil="true" /><d7p1:_SignalType>65</d7p1:_SignalType></d7p1:Parameter><d7p1:Parameter z:Id="1118"><d7p1:_Fluorochrome z:Id="1119">SSC</d7p1:_Fluorochrome><d7p1:_Group i:nil="true" /><d7p1:_IsScatter>true</d7p1:_IsScatter><d7p1:_Label i:nil="true" /><d7p1:_ParameterType i:nil="true" /><d7p1:_SignalType>65</d7p1:_SignalType></d7p1:Parameter></d7p1:_GateParameters><d7p1:_Id>9be58558-e57e-491a-b60e-c19aacdafced</d7p1:_Id><d7p1:_IncludeCount>false</d7p1:_IncludeCount><d7p1:_IncludePercentParent>false</d7p1:_IncludePercentParent><d7p1:_Name z:Id="1120">Q4-R3</d7p1:_Name><d7p1:_ParameterScales z:Id="1121" z:Size="2"><d7p1:Scale>Linear</d7p1:Scale><d7p1:Scale>Linear</d7p1:Scale></d7p1:_ParameterScales><d7p1:_Vertices xmlns:d17p1="http://schemas.datacontract.org/2004/07/System.Windows" i:nil="true" /><d7p1:_VisualResolution xmlns:d17p1="http://schemas.datacontract.org/2004/07/System.Windows" i:nil="true" /><d7p1:_XRValue>0</d7p1:_XRValue><d7p1:_YRValue>0</d7p1:_YRValue><d7p1:_gateOutlineColor>4278190080</d7p1:_gateOutlineColor><d7p1:_lineWeight z:Ref="1112" i:nil="true" /><d7p1:_SubGates z:Id="1122" z:Size="0" /></d7p1:_LowerLeftGate><d7p1:_LowerRightGate z:Id="1123"><d7p1:_AliasName i:nil="true" /><d7p1:_Bound xmlns:d17p1="http://schemas.datacontract.org/2004/07/System.Windows"><d17p1:_height>0</d17p1:_height><d17p1:_width>0</d17p1:_width><d17p1:_x>0</d17p1:_x><d17p1:_y>0</d17p1:_y></d7p1:_Bound><d7p1:_CreationOrder>10178877</d7p1:_CreationOrder><d7p1:_DataSource xmlns:d17p1="http://schemas.datacontract.org/2004/07/Rainbow.Analysis" z:Ref="911" i:nil="true" /><d7p1:_DeltaHorizontal>NaN</d7p1:_DeltaHorizontal><d7p1:_DeltaVertical>NaN</d7p1:_DeltaVertical><d7p1:_GateColor>16777215</d7p1:_GateColor><d7p1:_GateParameters z:Id="1124" z:Size="2"><d7p1:Parameter z:Id="1125"><d7p1:_Fluorochrome z:Id="1126">FSC</d7p1:_Fluorochrome><d7p1:_Group i:nil="true" /><d7p1:_IsScatter>true</d7p1:_IsScatter><d7p1:_Label i:nil="true" /><d7p1:_ParameterType i:nil="true" /><d7p1:_SignalType>65</d7p1:_SignalType></d7p1:Parameter><d7p1:Parameter z:Id="1127"><d7p1:_Fluorochrome z:Id="1128">SSC</d7p1:_Fluorochrome><d7p1:_Group i:nil="true" /><d7p1:_IsScatter>true</d7p1:_IsScatter><d7p1:_Label i:nil="true" /><d7p1:_ParameterType i:nil="true" /><d7p1:_SignalType>65</d7p1:_SignalType></d7p1:Parameter></d7p1:_GateParameters><d7p1:_Id>d4a59133-86c7-425c-bed1-ca5e3488834c</d7p1:_Id><d7p1:_IncludeCount>false</d7p1:_IncludeCount><d7p1:_IncludePercentParent>false</d7p1:_IncludePercentParent><d7p1:_Name z:Id="1129">Q4-R4</d7p1:_Name><d7p1:_ParameterScales z:Id="1130" z:Size="2"><d7p1:Scale>Linear</d7p1:Scale><d7p1:Scale>Linear</d7p1:Scale></d7p1:_ParameterScales><d7p1:_Vertices xmlns:d17p1="http://schemas.datacontract.org/2004/07/System.Windows" i:nil="true" /><d7p1:_VisualResolution xmlns:d17p1="http://schemas.datacontract.org/2004/07/System.Windows" i:nil="true" /><d7p1:_XRValue>0</d7p1:_XRValue><d7p1:_YRValue>0</d7p1:_YRValue><d7p1:_gateOutlineColor>4278190080</d7p1:_gateOutlineColor><d7p1:_lineWeight z:Ref="1112" i:nil="true" /><d7p1:_SubGates z:Id="1131" z:Size="0" /></d7p1:_LowerRightGate><d7p1:_UpperLeftGate z:Id="1132"><d7p1:_AliasName i:nil="true" /><d7p1:_Bound xmlns:d17p1="http://schemas.datacontract.org/2004/07/System.Windows"><d17p1:_height>0</d17p1:_height><d17p1:_width>0</d17p1:_width><d17p1:_x>0</d17p1:_x><d17p1:_y>0</d17p1:_y></d7p1:_Bound><d7p1:_CreationOrder>10178874</d7p1:_CreationOrder><d7p1:_DataSource xmlns:d17p1="http://schemas.datacontract.org/2004/07/Rainbow.Analysis" z:Ref="911" i:nil="true" /><d7p1:_DeltaHorizontal>NaN</d7p1:_DeltaHorizontal><d7p1:_DeltaVertical>NaN</d7p1:_DeltaVertical><d7p1:_GateColor>16777215</d7p1:_GateColor><d7p1:_GateParameters z:Id="1133" z:Size="2"><d7p1:Parameter z:Id="1134"><d7p1:_Fluorochrome z:Id="1135">FSC</d7p1:_Fluorochrome><d7p1:_Group i:nil="true" /><d7p1:_IsScatter>true</d7p1:_IsScatter><d7p1:_Label i:nil="true" /><d7p1:_ParameterType i:nil="true" /><d7p1:_SignalType>65</d7p1:_SignalType></d7p1:Parameter><d7p1:Parameter z:Id="1136"><d7p1:_Fluorochrome z:Id="1137">SSC</d7p1:_Fluorochrome><d7p1:_Group i:nil="true" /><d7p1:_IsScatter>true</d7p1:_IsScatter><d7p1:_Label i:nil="true" /><d7p1:_ParameterType i:nil="true" /><d7p1:_SignalType>65</d7p1:_SignalType></d7p1:Parameter></d7p1:_GateParameters><d7p1:_Id>336be7ba-1bf3-47bc-8ed8-d53837be211a</d7p1:_Id><d7p1:_IncludeCount>false</d7p1:_IncludeCount><d7p1:_IncludePercentParent>false</d7p1:_IncludePercentParent><d7p1:_Name z:Id="1138">Q4-R1</d7p1:_Name><d7p1:_ParameterScales z:Id="1139" z:Size="2"><d7p1:Scale>Linear</d7p1:Scale><d7p1:Scale>Linear</d7p1:Scale></d7p1:_ParameterScales><d7p1:_Vertices xmlns:d17p1="http://schemas.datacontract.org/2004/07/System.Windows" i:nil="true" /><d7p1:_VisualResolution xmlns:d17p1="http://schemas.datacontract.org/2004/07/System.Windows" i:nil="true" /><d7p1:_XRValue>0</d7p1:_XRValue><d7p1:_YRValue>0</d7p1:_YRValue><d7p1:_gateOutlineColor>4278190080</d7p1:_gateOutlineColor><d7p1:_lineWeight z:Ref="1112" i:nil="true" /><d7p1:_SubGates z:Id="1140" z:Size="0" /></d7p1:_UpperLeftGate><d7p1:_UpperRightGate z:Id="1141"><d7p1:_AliasName i:nil="true" /><d7p1:_Bound xmlns:d17p1="http://schemas.datacontract.org/2004/07/System.Windows"><d17p1:_height>0</d17p1:_height><d17p1:_width>0</d17p1:_width><d17p1:_x>0</d17p1:_x><d17p1:_y>0</d17p1:_y></d7p1:_Bound><d7p1:_CreationOrder>10178875</d7p1:_CreationOrder><d7p1:_DataSource xmlns:d17p1="http://schemas.datacontract.org/2004/07/Rainbow.Analysis" z:Ref="911" i:nil="true" /><d7p1:_DeltaHorizontal>NaN</d7p1:_DeltaHorizontal><d7p1:_DeltaVertical>NaN</d7p1:_DeltaVertical><d7p1:_GateColor>16777215</d7p1:_GateColor><d7p1:_GateParameters z:Id="1142" z:Size="2"><d7p1:Parameter z:Id="1143"><d7p1:_Fluorochrome z:Id="1144">FSC</d7p1:_Fluorochrome><d7p1:_Group i:nil="true" /><d7p1:_IsScatter>true</d7p1:_IsScatter><d7p1:_Label i:nil="true" /><d7p1:_ParameterType i:nil="true" /><d7p1:_SignalType>65</d7p1:_SignalType></d7p1:Parameter><d7p1:Parameter z:Id="1145"><d7p1:_Fluorochrome z:Id="1146">SSC</d7p1:_Fluorochrome><d7p1:_Group i:nil="true" /><d7p1:_IsScatter>true</d7p1:_IsScatter><d7p1:_Label i:nil="true" /><d7p1:_ParameterType i:nil="true" /><d7p1:_SignalType>65</d7p1:_SignalType></d7p1:Parameter></d7p1:_GateParameters><d7p1:_Id>27293bdd-c22c-49f9-96e8-4ec55ed5cc5c</d7p1:_Id><d7p1:_IncludeCount>false</d7p1:_IncludeCount><d7p1:_IncludePercentParent>false</d7p1:_IncludePercentParent><d7p1:_Name z:Id="1147">Q4-R2</d7p1:_Name><d7p1:_ParameterScales z:Id="1148" z:Size="2"><d7p1:Scale>Linear</d7p1:Scale><d7p1:Scale>Linear</d7p1:Scale></d7p1:_ParameterScales><d7p1:_Vertices xmlns:d17p1="http://schemas.datacontract.org/2004/07/System.Windows" i:nil="true" /><d7p1:_VisualResolution xmlns:d17p1="http://schemas.datacontract.org/2004/07/System.Windows" i:nil="true" /><d7p1:_XRValue>0</d7p1:_XRValue><d7p1:_YRValue>0</d7p1:_YRValue><d7p1:_gateOutlineColor>4278190080</d7p1:_gateOutlineColor><d7p1:_lineWeight z:Ref="1112" i:nil="true" /><d7p1:_SubGates z:Id="1149" z:Size="0" /></d7p1:_UpperRightGate><d7p1:_names xmlns:d16p1="http://schemas.microsoft.com/2003/10/Serialization/Arrays" z:Id="1150" z:Size="4"><d16p1:string z:Ref="1138" i:nil="true" /><d16p1:string z:Ref="1147" i:nil="true" /><d16p1:string z:Ref="1120" i:nil="true" /><d16p1:string z:Ref="1129" i:nil="true" /></d7p1:_names></d7p1:GateDesc><d7p1:GateDesc z:Id="1151" i:type="d7p1:QuadGateDesc"><d7p1:_AliasName i:nil="true" /><d7p1:_Bound xmlns:d16p1="http://schemas.datacontract.org/2004/07/System.Windows"><d16p1:_height>0</d16p1:_height><d16p1:_width>0</d16p1:_width><d16p1:_x>0.23994385066808124</d16p1:_x><d16p1:_y>0.432948694953374</d16p1:_y></d7p1:_Bound><d7p1:_CreationOrder>10178878</d7p1:_CreationOrder><d7p1:_DataSource xmlns:d16p1="http://schemas.datacontract.org/2004/07/Rainbow.Analysis" z:Ref="911" i:nil="true" /><d7p1:_DeltaHorizontal>NaN</d7p1:_DeltaHorizontal><d7p1:_DeltaVertical>NaN</d7p1:_DeltaVertical><d7p1:_GateColor>4278190080</d7p1:_GateColor><d7p1:_GateParameters z:Id="1152" z:Size="2"><d7p1:Parameter z:Id="1153"><d7p1:_Fluorochrome z:Id="1154">B1</d7p1:_Fluorochrome><d7p1:_Group i:nil="true" /><d7p1:_IsScatter>false</d7p1:_IsScatter><d7p1:_Label i:nil="true" /><d7p1:_ParameterType i:nil="true" /><d7p1:_SignalType>65</d7p1:_SignalType></d7p1:Parameter><d7p1:Parameter z:Id="1155"><d7p1:_Fluorochrome z:Id="1156">R2</d7p1:_Fluorochrome><d7p1:_Group i:nil="true" /><d7p1:_IsScatter>false</d7p1:_IsScatter><d7p1:_Label i:nil="true" /><d7p1:_ParameterType i:nil="true" /><d7p1:_SignalType>65</d7p1:_SignalType></d7p1:Parameter></d7p1:_GateParameters><d7p1:_Id>7dd2d539-f56f-4944-9080-b088b9ee59b9</d7p1:_Id><d7p1:_IncludeCount>false</d7p1:_IncludeCount><d7p1:_IncludePercentParent>false</d7p1:_IncludePercentParent><d7p1:_Name z:Id="1157">Q5</d7p1:_Name><d7p1:_ParameterScales z:Id="1158" z:Size="2"><d7p1:Scale>Biexponential</d7p1:Scale><d7p1:Scale>Biexponential</d7p1:Scale></d7p1:_ParameterScales><d7p1:_Vertices xmlns:d16p1="http://schemas.datacontract.org/2004/07/System.Windows" z:Id="1159" z:Size="1"><d16p1:Point><d16p1:_x>0.23994385066808124</d16p1:_x><d16p1:_y>0.432948694953374</d16p1:_y></d16p1:Point></d7p1:_Vertices><d7p1:_VisualResolution xmlns:d16p1="http://schemas.datacontract.org/2004/07/System.Windows"><d16p1:_height>0.011879566446507894</d16p1:_height><d16p1:_width>0.011879566446507523</d16p1:_width></d7p1:_VisualResolution><d7p1:_XRValue>-1000</d7p1:_XRValue><d7p1:_YRValue>-1000</d7p1:_YRValue><d7p1:_gateOutlineColor>4278190080</d7p1:_gateOutlineColor><d7p1:_lineWeight z:Ref="1112" i:nil="true" /><d7p1:_SubGates z:Id="1160" z:Size="0" /><d7p1:_LowerLeftGate z:Id="1161"><d7p1:_AliasName i:nil="true" /><d7p1:_Bound xmlns:d17p1="http://schemas.datacontract.org/2004/07/System.Windows"><d17p1:_height>0</d17p1:_height><d17p1:_width>0</d17p1:_width><d17p1:_x>0</d17p1:_x><d17p1:_y>0</d17p1:_y></d7p1:_Bound><d7p1:_CreationOrder>10178881</d7p1:_CreationOrder><d7p1:_DataSource xmlns:d17p1="http://schemas.datacontract.org/2004/07/Rainbow.Analysis" z:Ref="911" i:nil="true" /><d7p1:_DeltaHorizontal>NaN</d7p1:_DeltaHorizontal><d7p1:_DeltaVertical>NaN</d7p1:_DeltaVertical><d7p1:_GateColor>16777215</d7p1:_GateColor><d7p1:_GateParameters z:Id="1162" z:Size="2"><d7p1:Parameter z:Id="1163"><d7p1:_Fluorochrome z:Id="1164">B1</d7p1:_Fluorochrome><d7p1:_Group i:nil="true" /><d7p1:_IsScatter>false</d7p1:_IsScatter><d7p1:_Label i:nil="true" /><d7p1:_ParameterType i:nil="true" /><d7p1:_SignalType>65</d7p1:_SignalType></d7p1:Parameter><d7p1:Parameter z:Id="1165"><d7p1:_Fluorochrome z:Id="1166">R2</d7p1:_Fluorochrome><d7p1:_Group i:nil="true" /><d7p1:_IsScatter>false</d7p1:_IsScatter><d7p1:_Label i:nil="true" /><d7p1:_ParameterType i:nil="true" /><d7p1:_SignalType>65</d7p1:_SignalType></d7p1:Parameter></d7p1:_GateParameters><d7p1:_Id>ab82ab00-10fb-4223-b368-b52ed1b02a97</d7p1:_Id><d7p1:_IncludeCount>false</d7p1:_IncludeCount><d7p1:_IncludePercentParent>false</d7p1:_IncludePercentParent><d7p1:_Name z:Id="1167">Q5-R3</d7p1:_Name><d7p1:_ParameterScales z:Id="1168" z:Size="2"><d7p1:Scale>Biexponential</d7p1:Scale><d7p1:Scale>Biexponential</d7p1:Scale></d7p1:_ParameterScales><d7p1:_Vertices xmlns:d17p1="http://schemas.datacontract.org/2004/07/System.Windows" i:nil="true" /><d7p1:_VisualResolution xmlns:d17p1="http://schemas.datacontract.org/2004/07/System.Windows" i:nil="true" /><d7p1:_XRValue>0</d7p1:_XRValue><d7p1:_YRValue>0</d7p1:_YRValue><d7p1:_gateOutlineColor>4278190080</d7p1:_gateOutlineColor><d7p1:_lineWeight z:Ref="1112" i:nil="true" /><d7p1:_SubGates z:Id="1169" z:Size="0" /></d7p1:_LowerLeftGate><d7p1:_LowerRightGate z:Id="1170"><d7p1:_AliasName i:nil="true" /><d7p1:_Bound xmlns:d17p1="http://schemas.datacontract.org/2004/07/System.Windows"><d17p1:_height>0</d17p1:_height><d17p1:_width>0</d17p1:_width><d17p1:_x>0</d17p1:_x><d17p1:_y>0</d17p1:_y></d7p1:_Bound><d7p1:_CreationOrder>10178882</d7p1:_CreationOrder><d7p1:_DataSource xmlns:d17p1="http://schemas.datacontract.org/2004/07/Rainbow.Analysis" z:Ref="911" i:nil="true" /><d7p1:_DeltaHorizontal>NaN</d7p1:_DeltaHorizontal><d7p1:_DeltaVertical>NaN</d7p1:_DeltaVertical><d7p1:_GateColor>16777215</d7p1:_GateColor><d7p1:_GateParameters z:Id="1171" z:Size="2"><d7p1:Parameter z:Id="1172"><d7p1:_Fluorochrome z:Id="1173">B1</d7p1:_Fluorochrome><d7p1:_Group i:nil="true" /><d7p1:_IsScatter>false</d7p1:_IsScatter><d7p1:_Label i:nil="true" /><d7p1:_ParameterType i:nil="true" /><d7p1:_SignalType>65</d7p1:_SignalType></d7p1:Parameter><d7p1:Parameter z:Id="1174"><d7p1:_Fluorochrome z:Id="1175">R2</d7p1:_Fluorochrome><d7p1:_Group i:nil="true" /><d7p1:_IsScatter>false</d7p1:_IsScatter><d7p1:_Label i:nil="true" /><d7p1:_ParameterType i:nil="true" /><d7p1:_SignalType>65</d7p1:_SignalType></d7p1:Parameter></d7p1:_GateParameters><d7p1:_Id>13f6ab1a-5fc3-45c8-bcbf-5ef9a988c0f8</d7p1:_Id><d7p1:_IncludeCount>false</d7p1:_IncludeCount><d7p1:_IncludePercentParent>false</d7p1:_IncludePercentParent><d7p1:_Name z:Id="1176">Q5-R4</d7p1:_Name><d7p1:_ParameterScales z:Id="1177" z:Size="2"><d7p1:Scale>Biexponential</d7p1:Scale><d7p1:Scale>Biexponential</d7p1:Scale></d7p1:_ParameterScales><d7p1:_Vertices xmlns:d17p1="http://schemas.datacontract.org/2004/07/System.Windows" i:nil="true" /><d7p1:_VisualResolution xmlns:d17p1="http://schemas.datacontract.org/2004/07/System.Windows" i:nil="true" /><d7p1:_XRValue>0</d7p1:_XRValue><d7p1:_YRValue>0</d7p1:_YRValue><d7p1:_gateOutlineColor>4278190080</d7p1:_gateOutlineColor><d7p1:_lineWeight z:Ref="1112" i:nil="true" /><d7p1:_SubGates z:Id="1178" z:Size="0" /></d7p1:_LowerRightGate><d7p1:_UpperLeftGate z:Id="1179"><d7p1:_AliasName i:nil="true" /><d7p1:_Bound xmlns:d17p1="http://schemas.datacontract.org/2004/07/System.Windows"><d17p1:_height>0</d17p1:_height><d17p1:_width>0</d17p1:_width><d17p1:_x>0</d17p1:_x><d17p1:_y>0</d17p1:_y></d7p1:_Bound><d7p1:_CreationOrder>10178879</d7p1:_CreationOrder><d7p1:_DataSource xmlns:d17p1="http://schemas.datacontract.org/2004/07/Rainbow.Analysis" z:Ref="911" i:nil="true" /><d7p1:_DeltaHorizontal>NaN</d7p1:_DeltaHorizontal><d7p1:_DeltaVertical>NaN</d7p1:_DeltaVertical><d7p1:_GateColor>16777215</d7p1:_GateColor><d7p1:_GateParameters z:Id="1180" z:Size="2"><d7p1:Parameter z:Id="1181"><d7p1:_Fluorochrome z:Id="1182">B1</d7p1:_Fluorochrome><d7p1:_Group i:nil="true" /><d7p1:_IsScatter>false</d7p1:_IsScatter><d7p1:_Label i:nil="true" /><d7p1:_ParameterType i:nil="true" /><d7p1:_SignalType>65</d7p1:_SignalType></d7p1:Parameter><d7p1:Parameter z:Id="1183"><d7p1:_Fluorochrome z:Id="1184">R2</d7p1:_Fluorochrome><d7p1:_Group i:nil="true" /><d7p1:_IsScatter>false</d7p1:_IsScatter><d7p1:_Label i:nil="true" /><d7p1:_ParameterType i:nil="true" /><d7p1:_SignalType>65</d7p1:_SignalType></d7p1:Parameter></d7p1:_GateParameters><d7p1:_Id>1ff19185-e6e6-4bb4-877e-450b92ab8c84</d7p1:_Id><d7p1:_IncludeCount>false</d7p1:_IncludeCount><d7p1:_IncludePercentParent>false</d7p1:_IncludePercentParent><d7p1:_Name z:Id="1185">Q5-R1</d7p1:_Name><d7p1:_ParameterScales z:Id="1186" z:Size="2"><d7p1:Scale>Biexponential</d7p1:Scale><d7p1:Scale>Biexponential</d7p1:Scale></d7p1:_ParameterScales><d7p1:_Vertices xmlns:d17p1="http://schemas.datacontract.org/2004/07/System.Windows" i:nil="true" /><d7p1:_VisualResolution xmlns:d17p1="http://schemas.datacontract.org/2004/07/System.Windows" i:nil="true" /><d7p1:_XRValue>0</d7p1:_XRValue><d7p1:_YRValue>0</d7p1:_YRValue><d7p1:_gateOutlineColor>4278190080</d7p1:_gateOutlineColor><d7p1:_lineWeight z:Ref="1112" i:nil="true" /><d7p1:_SubGates z:Id="1187" z:Size="0" /></d7p1:_UpperLeftGate><d7p1:_UpperRightGate z:Id="1188"><d7p1:_AliasName i:nil="true" /><d7p1:_Bound xmlns:d17p1="http://schemas.datacontract.org/2004/07/System.Windows"><d17p1:_height>0</d17p1:_height><d17p1:_width>0</d17p1:_width><d17p1:_x>0</d17p1:_x><d17p1:_y>0</d17p1:_y></d7p1:_Bound><d7p1:_CreationOrder>10178880</d7p1:_CreationOrder><d7p1:_DataSource xmlns:d17p1="http://schemas.datacontract.org/2004/07/Rainbow.Analysis" z:Ref="911" i:nil="true" /><d7p1:_DeltaHorizontal>NaN</d7p1:_DeltaHorizontal><d7p1:_DeltaVertical>NaN</d7p1:_DeltaVertical><d7p1:_GateColor>16777215</d7p1:_GateColor><d7p1:_GateParameters z:Id="1189" z:Size="2"><d7p1:Parameter z:Id="1190"><d7p1:_Fluorochrome z:Id="1191">B1</d7p1:_Fluorochrome><d7p1:_Group i:nil="true" /><d7p1:_IsScatter>false</d7p1:_IsScatter><d7p1:_Label i:nil="true" /><d7p1:_ParameterType i:nil="true" /><d7p1:_SignalType>65</d7p1:_SignalType></d7p1:Parameter><d7p1:Parameter z:Id="1192"><d7p1:_Fluorochrome z:Id="1193">R2</d7p1:_Fluorochrome><d7p1:_Group i:nil="true" /><d7p1:_IsScatter>false</d7p1:_IsScatter><d7p1:_Label i:nil="true" /><d7p1:_ParameterType i:nil="true" /><d7p1:_SignalType>65</d7p1:_SignalType></d7p1:Parameter></d7p1:_GateParameters><d7p1:_Id>46b97797-4b7a-4d4b-9876-4184b956a16f</d7p1:_Id><d7p1:_IncludeCount>false</d7p1:_IncludeCount><d7p1:_IncludePercentParent>false</d7p1:_IncludePercentParent><d7p1:_Name z:Id="1194">Q5-R2</d7p1:_Name><d7p1:_ParameterScales z:Id="1195" z:Size="2"><d7p1:Scale>Biexponential</d7p1:Scale><d7p1:Scale>Biexponential</d7p1:Scale></d7p1:_ParameterScales><d7p1:_Vertices xmlns:d17p1="http://schemas.datacontract.org/2004/07/System.Windows" i:nil="true" /><d7p1:_VisualResolution xmlns:d17p1="http://schemas.datacontract.org/2004/07/System.Windows" i:nil="true" /><d7p1:_XRValue>0</d7p1:_XRValue><d7p1:_YRValue>0</d7p1:_YRValue><d7p1:_gateOutlineColor>4278190080</d7p1:_gateOutlineColor><d7p1:_lineWeight z:Ref="1112" i:nil="true" /><d7p1:_SubGates z:Id="1196" z:Size="0" /></d7p1:_UpperRightGate><d7p1:_names xmlns:d16p1="http://schemas.microsoft.com/2003/10/Serialization/Arrays" z:Id="1197" z:Size="4"><d16p1:string z:Ref="1185" i:nil="true" /><d16p1:string z:Ref="1194" i:nil="true" /><d16p1:string z:Ref="1167" i:nil="true" /><d16p1:string z:Ref="1176" i:nil="true" /></d7p1:_names></d7p1:GateDesc></d7p1:_SubGates><d7p1:_Center xmlns:d14p1="http://schemas.datacontract.org/2004/07/System.Windows"><d14p1:_x>0.66397529477821482</d14p1:_x><d14p1:_y>0.43597978663672</d14p1:_y></d7p1:_Center><d7p1:_RotatingAngle>0</d7p1:_RotatingAngle><d7p1:_WidthHeight xmlns:d14p1="http://schemas.datacontract.org/2004/07/System.Windows"><d14p1:_height>0.79076923076923078</d14p1:_height><d14p1:_width>0.873846153846152</d14p1:_width></d7p1:_WidthHeight></d7p1:GateDesc><d7p1:GateDesc z:Id="1198" i:type="d7p1:RectGateDesc"><d7p1:_AliasName i:nil="true" /><d7p1:_Bound xmlns:d14p1="http://schemas.datacontract.org/2004/07/System.Windows"><d14p1:_height>0.016969380473975525</d14p1:_height><d14p1:_width>0.016969380473975525</d14p1:_width><d14p1:_x>0.41519615055565828</d14p1:_x><d14p1:_y>0.975916396555625</d14p1:_y></d7p1:_Bound><d7p1:_CreationOrder>10178597</d7p1:_CreationOrder><d7p1:_DataSource xmlns:d14p1="http://schemas.datacontract.org/2004/07/Rainbow.Analysis" z:Ref="911" i:nil="true" /><d7p1:_DeltaHorizontal>-0.14445562365900236</d7p1:_DeltaHorizontal><d7p1:_DeltaVertical>0.16828827517970002</d7p1:_DeltaVertical><d7p1:_GateColor>4294634455</d7p1:_GateColor><d7p1:_GateParameters z:Id="1199" z:Size="2"><d7p1:Parameter z:Id="1200"><d7p1:_Fluorochrome z:Id="1201">YG1</d7p1:_Fluorochrome><d7p1:_Group i:nil="true" /><d7p1:_IsScatter>false</d7p1:_IsScatter><d7p1:_Label i:nil="true" /><d7p1:_ParameterType i:nil="true" /><d7p1:_SignalType>65</d7p1:_SignalType></d7p1:Parameter><d7p1:Parameter z:Id="1202"><d7p1:_Fluorochrome z:Id="1203">SSC</d7p1:_Fluorochrome><d7p1:_Group i:nil="true" /><d7p1:_IsScatter>true</d7p1:_IsScatter><d7p1:_Label i:nil="true" /><d7p1:_ParameterType i:nil="true" /><d7p1:_SignalType>65</d7p1:_SignalType></d7p1:Parameter></d7p1:_GateParameters><d7p1:_Id>c80eba25-7131-4f55-bc19-938b05e809c5</d7p1:_Id><d7p1:_IncludeCount>false</d7p1:_IncludeCount><d7p1:_IncludePercentParent>false</d7p1:_IncludePercentParent><d7p1:_Name z:Id="1204">P14</d7p1:_Name><d7p1:_ParameterScales z:Id="1205" z:Size="2"><d7p1:Scale>Biexponential</d7p1:Scale><d7p1:Scale>Linear</d7p1:Scale></d7p1:_ParameterScales><d7p1:_Vertices xmlns:d14p1="http://schemas.datacontract.org/2004/07/System.Windows" z:Id="1206" z:Size="4"><d14p1:Point><d14p1:_x>0.41768125878980472</d14p1:_x><d14p1:_y>0.99040066879545408</d14p1:_y></d14p1:Point><d14p1:Point><d14p1:_x>0.4296804227954874</d14p1:_x><d14p1:_y>0.99040066879545408</d14p1:_y></d14p1:Point><d14p1:Point><d14p1:_x>0.4296804227954874</d14p1:_x><d14p1:_y>0.97840150478977139</d14p1:_y></d14p1:Point><d14p1:Point><d14p1:_x>0.41768125878980472</d14p1:_x><d14p1:_y>0.97840150478977139</d14p1:_y></d14p1:Point></d7p1:_Vertices><d7p1:_VisualResolution xmlns:d14p1="http://schemas.datacontract.org/2004/07/System.Windows"><d14p1:_height>12766.824085588101</d14p1:_height><d14p1:_width>0.013697316261564872</d14p1:_width></d7p1:_VisualResolution><d7p1:_XRValue>-1000</d7p1:_XRValue><d7p1:_YRValue>-1000</d7p1:_YRValue><d7p1:_gateOutlineColor>4278190080</d7p1:_gateOutlineColor><d7p1:_lineWeight z:Ref="1091" i:nil="true" /><d7p1:_SubGates z:Id="1207" z:Size="0" /><d7p1:_Center xmlns:d14p1="http://schemas.datacontract.org/2004/07/System.Windows"><d14p1:_x>0.42368084079264606</d14p1:_x><d14p1:_y>0.98440108679261273</d14p1:_y></d7p1:_Center><d7p1:_RotatingAngle>0</d7p1:_RotatingAngle><d7p1:_WidthHeight xmlns:d14p1="http://schemas.datacontract.org/2004/07/System.Windows"><d14p1:_height>0.011999164005682794</d14p1:_height><d14p1:_width>0.011999164005682683</d14p1:_width></d7p1:_WidthHeight></d7p1:GateDesc><d7p1:GateDesc z:Id="1208" i:type="d7p1:IntervalGateDesc"><d7p1:_AliasName i:nil="true" /><d7p1:_Bound xmlns:d14p1="http://schemas.datacontract.org/2004/07/System.Windows"><d14p1:_height>0.50827067669172865</d14p1:_height><d14p1:_width>0.50827067669172865</d14p1:_width><d14p1:_x>0.43659147869674253</d14p1:_x><d14p1:_y>0.20108854225115053</d14p1:_y></d7p1:_Bound><d7p1:_CreationOrder>10178646</d7p1:_CreationOrder><d7p1:_DataSource xmlns:d14p1="http://schemas.datacontract.org/2004/07/Rainbow.Analysis" z:Ref="911" i:nil="true" /><d7p1:_DeltaHorizontal>-0.0040100250626575532</d7p1:_DeltaHorizontal><d7p1:_DeltaVertical>-0.029850746268657</d7p1:_DeltaVertical><d7p1:_GateColor>4278255615</d7p1:_GateColor><d7p1:_GateParameters z:Id="1209" z:Size="1"><d7p1:Parameter z:Id="1210"><d7p1:_Fluorochrome z:Id="1211">R2</d7p1:_Fluorochrome><d7p1:_Group i:nil="true" /><d7p1:_IsScatter>false</d7p1:_IsScatter><d7p1:_Label i:nil="true" /><d7p1:_ParameterType i:nil="true" /><d7p1:_SignalType>65</d7p1:_SignalType></d7p1:Parameter></d7p1:_GateParameters><d7p1:_Id>6d7a293d-5c37-487d-bf7d-642e4c9802af</d7p1:_Id><d7p1:_IncludeCount>true</d7p1:_IncludeCount><d7p1:_IncludePercentParent>true</d7p1:_IncludePercentParent><d7p1:_Name z:Id="1212">P15</d7p1:_Name><d7p1:_ParameterScales z:Id="1213" z:Size="1"><d7p1:Scale>Biexponential</d7p1:Scale></d7p1:_ParameterScales><d7p1:_Vertices xmlns:d14p1="http://schemas.datacontract.org/2004/07/System.Windows" z:Id="1214" z:Size="2"><d14p1:Point><d14p1:_x>0.43659147869674247</d14p1:_x><d14p1:_y>0.45522388059701485</d14p1:_y></d14p1:Point><d14p1:Point><d14p1:_x>0.94486215538847118</d14p1:_x><d14p1:_y>0.45522388059701485</d14p1:_y></d14p1:Point></d7p1:_Vertices><d7p1:_VisualResolution xmlns:d14p1="http://schemas.datacontract.org/2004/07/System.Windows"><d14p1:_height>2.1695594125500293</d14p1:_height><d14p1:_width>0.013337285121517465</d14p1:_width></d7p1:_VisualResolution><d7p1:_XRValue>-1000</d7p1:_XRValue><d7p1:_YRValue>0</d7p1:_YRValue><d7p1:_gateOutlineColor>4278190080</d7p1:_gateOutlineColor><d7p1:_lineWeight z:Id="1215">Normal</d7p1:_lineWeight><d7p1:_SubGates z:Id="1216" z:Size="0" /><d7p1:CreationPlotParameters z:Id="1217" z:Size="1"><d7p1:Parameter z:Id="1218"><d7p1:_Fluorochrome z:Id="1219">R2</d7p1:_Fluorochrome><d7p1:_Group i:nil="true" /><d7p1:_IsScatter>false</d7p1:_IsScatter><d7p1:_Label i:nil="true" /><d7p1:_ParameterType i:nil="true" /><d7p1:_SignalType>65</d7p1:_SignalType></d7p1:Parameter></d7p1:CreationPlotParameters><d7p1:ShowOnCreationSystemOnly>true</d7p1:ShowOnCreationSystemOnly></d7p1:GateDesc><d7p1:GateDesc z:Id="1220" i:type="d7p1:IntervalGateDesc"><d7p1:_AliasName i:nil="true" /><d7p1:_Bound xmlns:d14p1="http://schemas.datacontract.org/2004/07/System.Windows"><d14p1:_height>0.56682027649769584</d14p1:_height><d14p1:_width>0.56682027649769584</d14p1:_width><d14p1:_x>0.37096774193548393</d14p1:_x><d14p1:_y>0.20019641912820124</d14p1:_y></d7p1:_Bound><d7p1:_CreationOrder>10178647</d7p1:_CreationOrder><d7p1:_DataSource xmlns:d14p1="http://schemas.datacontract.org/2004/07/Rainbow.Analysis" z:Ref="911" i:nil="true" /><d7p1:_DeltaHorizontal>NaN</d7p1:_DeltaHorizontal><d7p1:_DeltaVertical>NaN</d7p1:_DeltaVertical><d7p1:_GateColor>4286578644</d7p1:_GateColor><d7p1:_GateParameters z:Id="1221" z:Size="1"><d7p1:Parameter z:Id="1222"><d7p1:_Fluorochrome z:Id="1223">R1</d7p1:_Fluorochrome><d7p1:_Group i:nil="true" /><d7p1:_IsScatter>false</d7p1:_IsScatter><d7p1:_Label i:nil="true" /><d7p1:_ParameterType i:nil="true" /><d7p1:_SignalType>65</d7p1:_SignalType></d7p1:Parameter></d7p1:_GateParameters><d7p1:_Id>f4ce515c-fa50-4817-ae7d-e43e0f6a8e6e</d7p1:_Id><d7p1:_IncludeCount>true</d7p1:_IncludeCount><d7p1:_IncludePercentParent>true</d7p1:_IncludePercentParent><d7p1:_Name z:Id="1224">P16</d7p1:_Name><d7p1:_ParameterScales z:Id="1225" z:Size="1"><d7p1:Scale>Biexponential</d7p1:Scale></d7p1:_ParameterScales><d7p1:_Vertices xmlns:d14p1="http://schemas.datacontract.org/2004/07/System.Windows" z:Id="1226" z:Size="2"><d14p1:Point><d14p1:_x>0.37096774193548387</d14p1:_x><d14p1:_y>0.48360655737704916</d14p1:_y></d14p1:Point><d14p1:Point><d14p1:_x>0.93778801843317972</d14p1:_x><d14p1:_y>0.48360655737704916</d14p1:_y></d14p1:Point></d7p1:_Vertices><d7p1:_VisualResolution xmlns:d14p1="http://schemas.datacontract.org/2004/07/System.Windows"><d14p1:_height>4.5833333333333712</d14p1:_height><d14p1:_width>0.025</d14p1:_width></d7p1:_VisualResolution><d7p1:_XRValue>-1000</d7p1:_XRValue><d7p1:_YRValue>0</d7p1:_YRValue><d7p1:_gateOutlineColor>4278190080</d7p1:_gateOutlineColor><d7p1:_lineWeight z:Ref="1215" i:nil="true" /><d7p1:_SubGates z:Id="1227" z:Size="0" /><d7p1:CreationPlotParameters z:Id="1228" z:Size="1"><d7p1:Parameter z:Id="1229"><d7p1:_Fluorochrome z:Id="1230">R1</d7p1:_Fluorochrome><d7p1:_Group i:nil="true" /><d7p1:_IsScatter>false</d7p1:_IsScatter><d7p1:_Label i:nil="true" /><d7p1:_ParameterType i:nil="true" /><d7p1:_SignalType>65</d7p1:_SignalType></d7p1:Parameter></d7p1:CreationPlotParameters><d7p1:ShowOnCreationSystemOnly>true</d7p1:ShowOnCreationSystemOnly></d7p1:GateDesc><d7p1:GateDesc z:Id="1231" i:type="d7p1:IntervalGateDesc"><d7p1:_AliasName i:nil="true" /><d7p1:_Bound xmlns:d14p1="http://schemas.datacontract.org/2004/07/System.Windows"><d14p1:_height>0.53665835411471385</d14p1:_height><d14p1:_width>0.53665835411471385</d14p1:_width><d14p1:_x>0.43278734490317483</d14p1:_x><d14p1:_y>0.23167082294264307</d14p1:_y></d7p1:_Bound><d7p1:_CreationOrder>10178872</d7p1:_CreationOrder><d7p1:_DataSource xmlns:d14p1="http://schemas.datacontract.org/2004/07/Rainbow.Analysis" z:Ref="911" i:nil="true" /><d7p1:_DeltaHorizontal>0</d7p1:_DeltaHorizontal><d7p1:_DeltaVertical>-0.094685990338164092</d7p1:_DeltaVertical><d7p1:_GateColor>4293984255</d7p1:_GateColor><d7p1:_GateParameters z:Id="1232" z:Size="1"><d7p1:Parameter z:Id="1233"><d7p1:_Fluorochrome z:Id="1234">R3</d7p1:_Fluorochrome><d7p1:_Group i:nil="true" /><d7p1:_IsScatter>false</d7p1:_IsScatter><d7p1:_Label i:nil="true" /><d7p1:_ParameterType i:nil="true" /><d7p1:_SignalType>65</d7p1:_SignalType></d7p1:Parameter></d7p1:_GateParameters><d7p1:_Id>1177ca38-d0f7-4553-a54b-9e90541fdd74</d7p1:_Id><d7p1:_IncludeCount>true</d7p1:_IncludeCount><d7p1:_IncludePercentParent>true</d7p1:_IncludePercentParent><d7p1:_Name z:Id="1235">P17</d7p1:_Name><d7p1:_ParameterScales z:Id="1236" z:Size="1"><d7p1:Scale>Biexponential</d7p1:Scale></d7p1:_ParameterScales><d7p1:_Vertices xmlns:d14p1="http://schemas.datacontract.org/2004/07/System.Windows" z:Id="1237" z:Size="2"><d14p1:Point><d14p1:_x>0.43278734490317483</d14p1:_x><d14p1:_y>0.5</d14p1:_y></d14p1:Point><d14p1:Point><d14p1:_x>0.96944569901788868</d14p1:_x><d14p1:_y>0.5</d14p1:_y></d14p1:Point></d7p1:_Vertices><d7p1:_VisualResolution xmlns:d14p1="http://schemas.datacontract.org/2004/07/System.Windows"><d14p1:_height>2.1353482260184364</d14p1:_height><d14p1:_width>0.013481126423007819</d14p1:_width></d7p1:_VisualResolution><d7p1:_XRValue>-1000</d7p1:_XRValue><d7p1:_YRValue>0</d7p1:_YRValue><d7p1:_gateOutlineColor>4278190080</d7p1:_gateOutlineColor><d7p1:_lineWeight z:Ref="1112" i:nil="true" /><d7p1:_SubGates z:Id="1238" z:Size="0" /><d7p1:CreationPlotParameters z:Id="1239" z:Size="1"><d7p1:Parameter z:Id="1240"><d7p1:_Fluorochrome z:Id="1241">R3</d7p1:_Fluorochrome><d7p1:_Group i:nil="true" /><d7p1:_IsScatter>false</d7p1:_IsScatter><d7p1:_Label i:nil="true" /><d7p1:_ParameterType i:nil="true" /><d7p1:_SignalType>65</d7p1:_SignalType></d7p1:Parameter></d7p1:CreationPlotParameters><d7p1:ShowOnCreationSystemOnly>true</d7p1:ShowOnCreationSystemOnly></d7p1:GateDesc></d7p1:_SubGates></d7p1:_stoppingGate></d7p1:_GateDescAndCount><d7p1:_LogicalOperator>And</d7p1:_LogicalOperator><d7p1:_OperatedStoppingRuleDesc i:nil="true" /></d7p1:_GateStoppingRuleDesc><d7p1:_MaxAcqTime>10000</d7p1:_MaxAcqTime><d7p1:_MaxAcqVol>200</d7p1:_MaxAcqVol><d7p1:_StoppingRuleOnRawData>true</d7p1:_StoppingRuleOnRawData><d7p1:_StorageGate z:Id="1242" i:type="d7p1:AllEventsGateDesc"><d7p1:_AliasName i:nil="true" /><d7p1:_Bound xmlns:d10p1="http://schemas.datacontract.org/2004/07/System.Windows"><d10p1:_height>0</d10p1:_height><d10p1:_width>0</d10p1:_width><d10p1:_x>0</d10p1:_x><d10p1:_y>0</d10p1:_y></d7p1:_Bound><d7p1:_CreationOrder>1</d7p1:_CreationOrder><d7p1:_DataSource xmlns:d10p1="http://schemas.datacontract.org/2004/07/Rainbow.Analysis" z:Ref="911" i:nil="true" /><d7p1:_DeltaHorizontal>NaN</d7p1:_DeltaHorizontal><d7p1:_DeltaVertical>NaN</d7p1:_DeltaVertical><d7p1:_GateColor>4278190080</d7p1:_GateColor><d7p1:_GateParameters z:Id="1243" z:Size="0" /><d7p1:_Id>9aa6ec62-cfa0-41de-a9fa-1e352514eed9</d7p1:_Id><d7p1:_IncludeCount>false</d7p1:_IncludeCount><d7p1:_IncludePercentParent>false</d7p1:_IncludePercentParent><d7p1:_Name z:Id="1244">All Events</d7p1:_Name><d7p1:_ParameterScales z:Id="1245" z:Size="0" /><d7p1:_Vertices xmlns:d10p1="http://schemas.datacontract.org/2004/07/System.Windows" i:nil="true" /><d7p1:_VisualResolution xmlns:d10p1="http://schemas.datacontract.org/2004/07/System.Windows" i:nil="true" /><d7p1:_XRValue>0</d7p1:_XRValue><d7p1:_YRValue>0</d7p1:_YRValue><d7p1:_gateOutlineColor>4278190080</d7p1:_gateOutlineColor><d7p1:_lineWeight z:Ref="921" i:nil="true" /><d7p1:_SubGates z:Id="1246" z:Size="2"><d7p1:GateDesc z:Ref="910" i:nil="true" /><d7p1:GateDesc z:Id="1247" i:type="d7p1:RectGateDesc"><d7p1:_AliasName i:nil="true" /><d7p1:_Bound xmlns:d12p1="http://schemas.datacontract.org/2004/07/System.Windows"><d12p1:_height>0.4894296886360156</d12p1:_height><d12p1:_width>0.4894296886360156</d12p1:_width><d12p1:_x>0.065285155681993362</d12p1:_x><d12p1:_y>-0.082791767394931437</d12p1:_y></d7p1:_Bound><d7p1:_CreationOrder>4213640</d7p1:_CreationOrder><d7p1:_DataSource xmlns:d12p1="http://schemas.datacontract.org/2004/07/Rainbow.Analysis" z:Ref="911" i:nil="true" /><d7p1:_DeltaHorizontal>-0.019230769230769232</d7p1:_DeltaHorizontal><d7p1:_DeltaVertical>-0.3576923076923077</d7p1:_DeltaVertical><d7p1:_GateColor>4294944000</d7p1:_GateColor><d7p1:_GateParameters z:Id="1248" z:Size="2"><d7p1:Parameter z:Id="1249"><d7p1:_Fluorochrome z:Id="1250">FSC</d7p1:_Fluorochrome><d7p1:_Group i:nil="true" /><d7p1:_IsScatter>true</d7p1:_IsScatter><d7p1:_Label i:nil="true" /><d7p1:_ParameterType i:nil="true" /><d7p1:_SignalType>65</d7p1:_SignalType></d7p1:Parameter><d7p1:Parameter z:Id="1251"><d7p1:_Fluorochrome z:Id="1252">SSC-B</d7p1:_Fluorochrome><d7p1:_Group i:nil="true" /><d7p1:_IsScatter>true</d7p1:_IsScatter><d7p1:_Label i:nil="true" /><d7p1:_ParameterType i:nil="true" /><d7p1:_SignalType>65</d7p1:_SignalType></d7p1:Parameter></d7p1:_GateParameters><d7p1:_Id>38439777-237c-491f-a623-ee63098a331e</d7p1:_Id><d7p1:_IncludeCount>false</d7p1:_IncludeCount><d7p1:_IncludePercentParent>false</d7p1:_IncludePercentParent><d7p1:_Name z:Id="1253">P6</d7p1:_Name><d7p1:_ParameterScales z:Id="1254" z:Size="2"><d7p1:Scale>Linear</d7p1:Scale><d7p1:Scale>Linear</d7p1:Scale></d7p1:_ParameterScales><d7p1:_Vertices xmlns:d12p1="http://schemas.datacontract.org/2004/07/System.Windows" z:Id="1255" z:Size="4"><d12p1:Point><d12p1:_x>0.10538461538461505</d12p1:_x><d12p1:_y>0.29615384615384704</d12p1:_y></d12p1:Point><d12p1:Point><d12p1:_x>0.51461538461538725</d12p1:_x><d12p1:_y>0.29615384615384704</d12p1:_y></d12p1:Point><d12p1:Point><d12p1:_x>0.51461538461538725</d12p1:_x><d12p1:_y>0.027692307692305684</d12p1:_y></d12p1:Point><d12p1:Point><d12p1:_x>0.10538461538461505</d12p1:_x><d12p1:_y>0.027692307692305684</d12p1:_y></d12p1:Point></d7p1:_Vertices><d7p1:_VisualResolution xmlns:d12p1="http://schemas.datacontract.org/2004/07/System.Windows"><d12p1:_height>16131.938461538404</d12p1:_height><d12p1:_width>16131.938461538462</d12p1:_width></d7p1:_VisualResolution><d7p1:_XRValue>-1000</d7p1:_XRValue><d7p1:_YRValue>-1000</d7p1:_YRValue><d7p1:_gateOutlineColor>4278190080</d7p1:_gateOutlineColor><d7p1:_lineWeight z:Id="1256">Normal</d7p1:_lineWeight><d7p1:_SubGates z:Id="1257" z:Size="1"><d7p1:GateDesc z:Id="1258" i:type="d7p1:RectGateDesc"><d7p1:_AliasName i:nil="true" /><d7p1:_Bound xmlns:d14p1="http://schemas.datacontract.org/2004/07/System.Windows"><d14p1:_height>0.76185835117564937</d14p1:_height><d14p1:_width>0.76185835117564937</d14p1:_width><d14p1:_x>0.14790354231140912</d14p1:_x><d14p1:_y>-0.017833974801615582</d14p1:_y></d7p1:_Bound><d7p1:_CreationOrder>4213641</d7p1:_CreationOrder><d7p1:_DataSource xmlns:d14p1="http://schemas.datacontract.org/2004/07/Rainbow.Analysis" z:Ref="911" i:nil="true" /><d7p1:_DeltaHorizontal>-0.017291533010329187</d7p1:_DeltaHorizontal><d7p1:_DeltaVertical>-0.4524617804369469</d7p1:_DeltaVertical><d7p1:_GateColor>4278239231</d7p1:_GateColor><d7p1:_GateParameters z:Id="1259" z:Size="2"><d7p1:Parameter z:Id="1260"><d7p1:_Fluorochrome z:Id="1261">V7</d7p1:_Fluorochrome><d7p1:_Group i:nil="true" /><d7p1:_IsScatter>false</d7p1:_IsScatter><d7p1:_Label i:nil="true" /><d7p1:_ParameterType i:nil="true" /><d7p1:_SignalType>65</d7p1:_SignalType></d7p1:Parameter><d7p1:Parameter z:Id="1262"><d7p1:_Fluorochrome z:Id="1263">SSC</d7p1:_Fluorochrome><d7p1:_Group i:nil="true" /><d7p1:_IsScatter>true</d7p1:_IsScatter><d7p1:_Label i:nil="true" /><d7p1:_ParameterType i:nil="true" /><d7p1:_SignalType>65</d7p1:_SignalType></d7p1:Parameter></d7p1:_GateParameters><d7p1:_Id>3716c7ca-44fc-4c33-97ee-930566c9fea2</d7p1:_Id><d7p1:_IncludeCount>true</d7p1:_IncludeCount><d7p1:_IncludePercentParent>true</d7p1:_IncludePercentParent><d7p1:_Name z:Id="1264">P7</d7p1:_Name><d7p1:_ParameterScales z:Id="1265" z:Size="2"><d7p1:Scale>Biexponential</d7p1:Scale><d7p1:Scale>Linear</d7p1:Scale></d7p1:_ParameterScales><d7p1:_Vertices xmlns:d14p1="http://schemas.datacontract.org/2004/07/System.Windows" z:Id="1266" z:Size="4"><d14p1:Point><d14p1:_x>0.19164782419781512</d14p1:_x><d14p1:_y>0.54033341414208436</d14p1:_y></d14p1:Point><d14p1:Point><d14p1:_x>0.86601761160065249</d14p1:_x><d14p1:_y>0.54033341414208436</d14p1:_y></d14p1:Point><d14p1:Point><d14p1:_x>0.86601761160065249</d14p1:_x><d14p1:_y>0.18585698743033383</d14p1:_y></d14p1:Point><d14p1:Point><d14p1:_x>0.19164782419781512</d14p1:_x><d14p1:_y>0.18585698743033383</d14p1:_y></d14p1:Point></d7p1:_Vertices><d7p1:_VisualResolution xmlns:d14p1="http://schemas.datacontract.org/2004/07/System.Windows"><d14p1:_height>12087.657678559422</d14p1:_height><d14p1:_width>0.01296864975774689</d14p1:_width></d7p1:_VisualResolution><d7p1:_XRValue>-1000</d7p1:_XRValue><d7p1:_YRValue>-1000</d7p1:_YRValue><d7p1:_gateOutlineColor>4278190080</d7p1:_gateOutlineColor><d7p1:_lineWeight z:Ref="1256" i:nil="true" /><d7p1:_SubGates z:Id="1267" z:Size="2"><d7p1:GateDesc z:Id="1268" i:type="d7p1:QuadGateDesc"><d7p1:_AliasName i:nil="true" /><d7p1:_Bound xmlns:d16p1="http://schemas.datacontract.org/2004/07/System.Windows"><d16p1:_height>0</d16p1:_height><d16p1:_width>0</d16p1:_width><d16p1:_x>0.479991498166659</d16p1:_x><d16p1:_y>0.6840160298755682</d16p1:_y></d7p1:_Bound><d7p1:_CreationOrder>4213642</d7p1:_CreationOrder><d7p1:_DataSource xmlns:d16p1="http://schemas.datacontract.org/2004/07/Rainbow.Analysis" z:Ref="911" i:nil="true" /><d7p1:_DeltaHorizontal>NaN</d7p1:_DeltaHorizontal><d7p1:_DeltaVertical>NaN</d7p1:_DeltaVertical><d7p1:_GateColor>4278190080</d7p1:_GateColor><d7p1:_GateParameters z:Id="1269" z:Size="2"><d7p1:Parameter z:Id="1270"><d7p1:_Fluorochrome z:Id="1271">B1</d7p1:_Fluorochrome><d7p1:_Group i:nil="true" /><d7p1:_IsScatter>false</d7p1:_IsScatter><d7p1:_Label i:nil="true" /><d7p1:_ParameterType i:nil="true" /><d7p1:_SignalType>65</d7p1:_SignalType></d7p1:Parameter><d7p1:Parameter z:Id="1272"><d7p1:_Fluorochrome z:Id="1273">R2</d7p1:_Fluorochrome><d7p1:_Group i:nil="true" /><d7p1:_IsScatter>false</d7p1:_IsScatter><d7p1:_Label i:nil="true" /><d7p1:_ParameterType i:nil="true" /><d7p1:_SignalType>65</d7p1:_SignalType></d7p1:Parameter></d7p1:_GateParameters><d7p1:_Id>9e8ecda1-6178-456e-be36-ae8c8484e47f</d7p1:_Id><d7p1:_IncludeCount>false</d7p1:_IncludeCount><d7p1:_IncludePercentParent>false</d7p1:_IncludePercentParent><d7p1:_Name z:Id="1274">Q3</d7p1:_Name><d7p1:_ParameterScales z:Id="1275" z:Size="2"><d7p1:Scale>Biexponential</d7p1:Scale><d7p1:Scale>Biexponential</d7p1:Scale></d7p1:_ParameterScales><d7p1:_Vertices xmlns:d16p1="http://schemas.datacontract.org/2004/07/System.Windows" z:Id="1276" z:Size="1"><d16p1:Point><d16p1:_x>0.479991498166659</d16p1:_x><d16p1:_y>0.6840160298755682</d16p1:_y></d16p1:Point></d7p1:_Vertices><d7p1:_VisualResolution xmlns:d16p1="http://schemas.datacontract.org/2004/07/System.Windows"><d16p1:_height>0.010318955712538269</d16p1:_height><d16p1:_width>0.010318955712538535</d16p1:_width></d7p1:_VisualResolution><d7p1:_XRValue>-1000</d7p1:_XRValue><d7p1:_YRValue>-1000</d7p1:_YRValue><d7p1:_gateOutlineColor>4278190080</d7p1:_gateOutlineColor><d7p1:_lineWeight z:Ref="1256" i:nil="true" /><d7p1:_SubGates z:Id="1277" z:Size="0" /><d7p1:_LowerLeftGate z:Id="1278"><d7p1:_AliasName i:nil="true" /><d7p1:_Bound xmlns:d17p1="http://schemas.datacontract.org/2004/07/System.Windows"><d17p1:_height>0</d17p1:_height><d17p1:_width>0</d17p1:_width><d17p1:_x>0</d17p1:_x><d17p1:_y>0</d17p1:_y></d7p1:_Bound><d7p1:_CreationOrder>4213645</d7p1:_CreationOrder><d7p1:_DataSource xmlns:d17p1="http://schemas.datacontract.org/2004/07/Rainbow.Analysis" z:Ref="911" i:nil="true" /><d7p1:_DeltaHorizontal>NaN</d7p1:_DeltaHorizontal><d7p1:_DeltaVertical>NaN</d7p1:_DeltaVertical><d7p1:_GateColor>16777215</d7p1:_GateColor><d7p1:_GateParameters z:Id="1279" z:Size="2"><d7p1:Parameter z:Id="1280"><d7p1:_Fluorochrome z:Id="1281">B1</d7p1:_Fluorochrome><d7p1:_Group i:nil="true" /><d7p1:_IsScatter>false</d7p1:_IsScatter><d7p1:_Label i:nil="true" /><d7p1:_ParameterType i:nil="true" /><d7p1:_SignalType>65</d7p1:_SignalType></d7p1:Parameter><d7p1:Parameter z:Id="1282"><d7p1:_Fluorochrome z:Id="1283">R2</d7p1:_Fluorochrome><d7p1:_Group i:nil="true" /><d7p1:_IsScatter>false</d7p1:_IsScatter><d7p1:_Label i:nil="true" /><d7p1:_ParameterType i:nil="true" /><d7p1:_SignalType>65</d7p1:_SignalType></d7p1:Parameter></d7p1:_GateParameters><d7p1:_Id>66b588b5-4118-4e82-b2e0-f7fe46e53993</d7p1:_Id><d7p1:_IncludeCount>false</d7p1:_IncludeCount><d7p1:_IncludePercentParent>true</d7p1:_IncludePercentParent><d7p1:_Name z:Id="1284">Q3-R3</d7p1:_Name><d7p1:_ParameterScales z:Id="1285" z:Size="2"><d7p1:Scale>Biexponential</d7p1:Scale><d7p1:Scale>Biexponential</d7p1:Scale></d7p1:_ParameterScales><d7p1:_Vertices xmlns:d17p1="http://schemas.datacontract.org/2004/07/System.Windows" i:nil="true" /><d7p1:_VisualResolution xmlns:d17p1="http://schemas.datacontract.org/2004/07/System.Windows" i:nil="true" /><d7p1:_XRValue>0</d7p1:_XRValue><d7p1:_YRValue>0</d7p1:_YRValue><d7p1:_gateOutlineColor>4278190080</d7p1:_gateOutlineColor><d7p1:_lineWeight z:Ref="1256" i:nil="true" /><d7p1:_SubGates z:Id="1286" z:Size="0" /></d7p1:_LowerLeftGate><d7p1:_LowerRightGate z:Id="1287"><d7p1:_AliasName i:nil="true" /><d7p1:_Bound xmlns:d17p1="http://schemas.datacontract.org/2004/07/System.Windows"><d17p1:_height>0</d17p1:_height><d17p1:_width>0</d17p1:_width><d17p1:_x>0</d17p1:_x><d17p1:_y>0</d17p1:_y></d7p1:_Bound><d7p1:_CreationOrder>4213646</d7p1:_CreationOrder><d7p1:_DataSource xmlns:d17p1="http://schemas.datacontract.org/2004/07/Rainbow.Analysis" z:Ref="911" i:nil="true" /><d7p1:_DeltaHorizontal>NaN</d7p1:_DeltaHorizontal><d7p1:_DeltaVertical>NaN</d7p1:_DeltaVertical><d7p1:_GateColor>16777215</d7p1:_GateColor><d7p1:_GateParameters z:Id="1288" z:Size="2"><d7p1:Parameter z:Id="1289"><d7p1:_Fluorochrome z:Id="1290">B1</d7p1:_Fluorochrome><d7p1:_Group i:nil="true" /><d7p1:_IsScatter>false</d7p1:_IsScatter><d7p1:_Label i:nil="true" /><d7p1:_ParameterType i:nil="true" /><d7p1:_SignalType>65</d7p1:_SignalType></d7p1:Parameter><d7p1:Parameter z:Id="1291"><d7p1:_Fluorochrome z:Id="1292">R2</d7p1:_Fluorochrome><d7p1:_Group i:nil="true" /><d7p1:_IsScatter>false</d7p1:_IsScatter><d7p1:_Label i:nil="true" /><d7p1:_ParameterType i:nil="true" /><d7p1:_SignalType>65</d7p1:_SignalType></d7p1:Parameter></d7p1:_GateParameters><d7p1:_Id>8f90d69f-ef01-4a91-9d6d-71c2dc3f87d5</d7p1:_Id><d7p1:_IncludeCount>false</d7p1:_IncludeCount><d7p1:_IncludePercentParent>true</d7p1:_IncludePercentParent><d7p1:_Name z:Id="1293">Q3-R4</d7p1:_Name><d7p1:_ParameterScales z:Id="1294" z:Size="2"><d7p1:Scale>Biexponential</d7p1:Scale><d7p1:Scale>Biexponential</d7p1:Scale></d7p1:_ParameterScales><d7p1:_Vertices xmlns:d17p1="http://schemas.datacontract.org/2004/07/System.Windows" i:nil="true" /><d7p1:_VisualResolution xmlns:d17p1="http://schemas.datacontract.org/2004/07/System.Windows" i:nil="true" /><d7p1:_XRValue>0</d7p1:_XRValue><d7p1:_YRValue>0</d7p1:_YRValue><d7p1:_gateOutlineColor>4278190080</d7p1:_gateOutlineColor><d7p1:_lineWeight z:Ref="1256" i:nil="true" /><d7p1:_SubGates z:Id="1295" z:Size="0" /></d7p1:_LowerRightGate><d7p1:_UpperLeftGate z:Id="1296"><d7p1:_AliasName i:nil="true" /><d7p1:_Bound xmlns:d17p1="http://schemas.datacontract.org/2004/07/System.Windows"><d17p1:_height>0</d17p1:_height><d17p1:_width>0</d17p1:_width><d17p1:_x>0</d17p1:_x><d17p1:_y>0</d17p1:_y></d7p1:_Bound><d7p1:_CreationOrder>4213643</d7p1:_CreationOrder><d7p1:_DataSource xmlns:d17p1="http://schemas.datacontract.org/2004/07/Rainbow.Analysis" z:Ref="911" i:nil="true" /><d7p1:_DeltaHorizontal>NaN</d7p1:_DeltaHorizontal><d7p1:_DeltaVertical>NaN</d7p1:_DeltaVertical><d7p1:_GateColor>16777215</d7p1:_GateColor><d7p1:_GateParameters z:Id="1297" z:Size="2"><d7p1:Parameter z:Id="1298"><d7p1:_Fluorochrome z:Id="1299">B1</d7p1:_Fluorochrome><d7p1:_Group i:nil="true" /><d7p1:_IsScatter>false</d7p1:_IsScatter><d7p1:_Label i:nil="true" /><d7p1:_ParameterType i:nil="true" /><d7p1:_SignalType>65</d7p1:_SignalType></d7p1:Parameter><d7p1:Parameter z:Id="1300"><d7p1:_Fluorochrome z:Id="1301">R2</d7p1:_Fluorochrome><d7p1:_Group i:nil="true" /><d7p1:_IsScatter>false</d7p1:_IsScatter><d7p1:_Label i:nil="true" /><d7p1:_ParameterType i:nil="true" /><d7p1:_SignalType>65</d7p1:_SignalType></d7p1:Parameter></d7p1:_GateParameters><d7p1:_Id>a7a82df5-fc12-45d2-abbd-fc4bf61e5e78</d7p1:_Id><d7p1:_IncludeCount>false</d7p1:_IncludeCount><d7p1:_IncludePercentParent>true</d7p1:_IncludePercentParent><d7p1:_Name z:Id="1302">Q3-R1</d7p1:_Name><d7p1:_ParameterScales z:Id="1303" z:Size="2"><d7p1:Scale>Biexponential</d7p1:Scale><d7p1:Scale>Biexponential</d7p1:Scale></d7p1:_ParameterScales><d7p1:_Vertices xmlns:d17p1="http://schemas.datacontract.org/2004/07/System.Windows" i:nil="true" /><d7p1:_VisualResolution xmlns:d17p1="http://schemas.datacontract.org/2004/07/System.Windows" i:nil="true" /><d7p1:_XRValue>0</d7p1:_XRValue><d7p1:_YRValue>0</d7p1:_YRValue><d7p1:_gateOutlineColor>4278190080</d7p1:_gateOutlineColor><d7p1:_lineWeight z:Ref="1256" i:nil="true" /><d7p1:_SubGates z:Id="1304" z:Size="0" /></d7p1:_UpperLeftGate><d7p1:_UpperRightGate z:Id="1305"><d7p1:_AliasName i:nil="true" /><d7p1:_Bound xmlns:d17p1="http://schemas.datacontract.org/2004/07/System.Windows"><d17p1:_height>0</d17p1:_height><d17p1:_width>0</d17p1:_width><d17p1:_x>0</d17p1:_x><d17p1:_y>0</d17p1:_y></d7p1:_Bound><d7p1:_CreationOrder>4213644</d7p1:_CreationOrder><d7p1:_DataSource xmlns:d17p1="http://schemas.datacontract.org/2004/07/Rainbow.Analysis" z:Ref="911" i:nil="true" /><d7p1:_DeltaHorizontal>NaN</d7p1:_DeltaHorizontal><d7p1:_DeltaVertical>NaN</d7p1:_DeltaVertical><d7p1:_GateColor>16777215</d7p1:_GateColor><d7p1:_GateParameters z:Id="1306" z:Size="2"><d7p1:Parameter z:Id="1307"><d7p1:_Fluorochrome z:Id="1308">B1</d7p1:_Fluorochrome><d7p1:_Group i:nil="true" /><d7p1:_IsScatter>false</d7p1:_IsScatter><d7p1:_Label i:nil="true" /><d7p1:_ParameterType i:nil="true" /><d7p1:_SignalType>65</d7p1:_SignalType></d7p1:Parameter><d7p1:Parameter z:Id="1309"><d7p1:_Fluorochrome z:Id="1310">R2</d7p1:_Fluorochrome><d7p1:_Group i:nil="true" /><d7p1:_IsScatter>false</d7p1:_IsScatter><d7p1:_Label i:nil="true" /><d7p1:_ParameterType i:nil="true" /><d7p1:_SignalType>65</d7p1:_SignalType></d7p1:Parameter></d7p1:_GateParameters><d7p1:_Id>6be8e031-d6a2-4b59-b540-b1cab954bb4c</d7p1:_Id><d7p1:_IncludeCount>false</d7p1:_IncludeCount><d7p1:_IncludePercentParent>true</d7p1:_IncludePercentParent><d7p1:_Name z:Id="1311">Q3-R2</d7p1:_Name><d7p1:_ParameterScales z:Id="1312" z:Size="2"><d7p1:Scale>Biexponential</d7p1:Scale><d7p1:Scale>Biexponential</d7p1:Scale></d7p1:_ParameterScales><d7p1:_Vertices xmlns:d17p1="http://schemas.datacontract.org/2004/07/System.Windows" i:nil="true" /><d7p1:_VisualResolution xmlns:d17p1="http://schemas.datacontract.org/2004/07/System.Windows" i:nil="true" /><d7p1:_XRValue>0</d7p1:_XRValue><d7p1:_YRValue>0</d7p1:_YRValue><d7p1:_gateOutlineColor>4278190080</d7p1:_gateOutlineColor><d7p1:_lineWeight z:Ref="1256" i:nil="true" /><d7p1:_SubGates z:Id="1313" z:Size="0" /></d7p1:_UpperRightGate><d7p1:_names xmlns:d16p1="http://schemas.microsoft.com/2003/10/Serialization/Arrays" z:Id="1314" z:Size="4"><d16p1:string z:Ref="1302" i:nil="true" /><d16p1:string z:Ref="1311" i:nil="true" /><d16p1:string z:Ref="1284" i:nil="true" /><d16p1:string z:Ref="1293" i:nil="true" /></d7p1:_names></d7p1:GateDesc><d7p1:GateDesc z:Id="1315" i:type="d7p1:RectGateDesc"><d7p1:_AliasName i:nil="true" /><d7p1:_Bound xmlns:d16p1="http://schemas.datacontract.org/2004/07/System.Windows"><d16p1:_height>0.80323669561915823</d16p1:_height><d16p1:_width>0.80323669561915823</d16p1:_width><d16p1:_x>0.31819804897437837</d16p1:_x><d16p1:_y>-0.0071781736754476522</d16p1:_y></d7p1:_Bound><d7p1:_CreationOrder>4213647</d7p1:_CreationOrder><d7p1:_DataSource xmlns:d16p1="http://schemas.datacontract.org/2004/07/Rainbow.Analysis" z:Ref="911" i:nil="true" /><d7p1:_DeltaHorizontal>-0.0314205570024744</d7p1:_DeltaHorizontal><d7p1:_DeltaVertical>-0.44274421230759353</d7p1:_DeltaVertical><d7p1:_GateColor>4278190335</d7p1:_GateColor><d7p1:_GateParameters z:Id="1316" z:Size="2"><d7p1:Parameter z:Id="1317"><d7p1:_Fluorochrome z:Id="1318">B1</d7p1:_Fluorochrome><d7p1:_Group i:nil="true" /><d7p1:_IsScatter>false</d7p1:_IsScatter><d7p1:_Label i:nil="true" /><d7p1:_ParameterType i:nil="true" /><d7p1:_SignalType>65</d7p1:_SignalType></d7p1:Parameter><d7p1:Parameter z:Id="1319"><d7p1:_Fluorochrome z:Id="1320">SSC</d7p1:_Fluorochrome><d7p1:_Group i:nil="true" /><d7p1:_IsScatter>true</d7p1:_IsScatter><d7p1:_Label i:nil="true" /><d7p1:_ParameterType i:nil="true" /><d7p1:_SignalType>65</d7p1:_SignalType></d7p1:Parameter></d7p1:_GateParameters><d7p1:_Id>df991261-693b-4ba2-8982-5bd96de66c33</d7p1:_Id><d7p1:_IncludeCount>true</d7p1:_IncludeCount><d7p1:_IncludePercentParent>true</d7p1:_IncludePercentParent><d7p1:_Name z:Id="1321">P8</d7p1:_Name><d7p1:_ParameterScales z:Id="1322" z:Size="2"><d7p1:Scale>Biexponential</d7p1:Scale><d7p1:Scale>Linear</d7p1:Scale></d7p1:_ParameterScales><d7p1:_Vertices xmlns:d16p1="http://schemas.datacontract.org/2004/07/System.Windows" z:Id="1323" z:Size="4"><d16p1:Point><d16p1:_x>0.39989799821331062</d16p1:_x><d16p1:_y>0.63723538733506913</d16p1:_y></d16p1:Point><d16p1:Point><d16p1:_x>1.0397347953546043</d16p1:_x><d16p1:_y>0.63723538733506913</d16p1:_y></d16p1:Point><d16p1:Point><d16p1:_x>1.0397347953546043</d16p1:_x><d16p1:_y>0.15164496093319374</d16p1:_y></d16p1:Point><d16p1:Point><d16p1:_x>0.39989799821331062</d16p1:_x><d16p1:_y>0.15164496093319374</d16p1:_y></d16p1:Point></d7p1:_Vertices><d7p1:_VisualResolution xmlns:d16p1="http://schemas.datacontract.org/2004/07/System.Windows"><d16p1:_height>11983.725714285858</d16p1:_height><d16p1:_width>0.012857142857142857</d16p1:_width></d7p1:_VisualResolution><d7p1:_XRValue>-1000</d7p1:_XRValue><d7p1:_YRValue>-1000</d7p1:_YRValue><d7p1:_gateOutlineColor>4278190080</d7p1:_gateOutlineColor><d7p1:_lineWeight z:Ref="1256" i:nil="true" /><d7p1:_SubGates z:Id="1324" z:Size="0" /><d7p1:_Center xmlns:d16p1="http://schemas.datacontract.org/2004/07/System.Windows"><d16p1:_x>0.71981639678395748</d16p1:_x><d16p1:_y>0.39444017413413146</d16p1:_y></d7p1:_Center><d7p1:_RotatingAngle>270</d7p1:_RotatingAngle><d7p1:_WidthHeight xmlns:d16p1="http://schemas.datacontract.org/2004/07/System.Windows"><d16p1:_height>0.48559042640187544</d16p1:_height><d16p1:_width>0.63983679714129371</d16p1:_width></d7p1:_WidthHeight></d7p1:GateDesc></d7p1:_SubGates><d7p1:_Center xmlns:d14p1="http://schemas.datacontract.org/2004/07/System.Windows"><d14p1:_x>0.52883271789923381</d14p1:_x><d14p1:_y>0.3630952007862091</d14p1:_y></d7p1:_Center><d7p1:_RotatingAngle>270</d7p1:_RotatingAngle><d7p1:_WidthHeight xmlns:d14p1="http://schemas.datacontract.org/2004/07/System.Windows"><d14p1:_height>0.35447642671175056</d14p1:_height><d14p1:_width>0.67436978740283737</d14p1:_width></d7p1:_WidthHeight></d7p1:GateDesc></d7p1:_SubGates><d7p1:_Center xmlns:d12p1="http://schemas.datacontract.org/2004/07/System.Windows"><d12p1:_x>0.31000000000000116</d12p1:_x><d12p1:_y>0.16192307692307636</d12p1:_y></d7p1:_Center><d7p1:_RotatingAngle>180</d7p1:_RotatingAngle><d7p1:_WidthHeight xmlns:d12p1="http://schemas.datacontract.org/2004/07/System.Windows"><d12p1:_height>0.26846153846154136</d12p1:_height><d12p1:_width>0.40923076923077223</d12p1:_width></d7p1:_WidthHeight></d7p1:GateDesc></d7p1:_SubGates></d7p1:_StorageGate></d7p1:_StoppingRulesDesc><d7p1:_UnmixSpilloverDesc i:nil="true" /><d7p1:_UserSettingReference z:Id="1325"><d7p1:UserSettingID>c005bc36-7623-ef11-a261-c8cb9e5e6298</d7p1:UserSettingID><d7p1:UserSettingName z:Id="1326">Cells_F20_S20_SB25</d7p1:UserSettingName></d7p1:_UserSettingReference><d7p1:_storageUnmixedBufferName i:nil="true" /><d7p1:_type>Sample</d7p1:_type></TubeDesc><TubeType>0</TubeType><WorklistTask xmlns:d7p1="http://schemas.datacontract.org/2004/07/Rainbow.DataPersistence.Worklist" i:nil="true" /><WorklistTaskId i:nil="true" /></TubeInfo><TubeInfo z:Id="1327"><Version xmlns="http://schemas.datacontract.org/2004/07/Rainbow">3010</Version><Id xmlns="http://schemas.datacontract.org/2004/07/Rainbow.DataPersistence">954e5f84-aea3-47c6-89d4-22355ef0ee32</Id><Name z:Id="1328" xmlns="http://schemas.datacontract.org/2004/07/Rainbow.DataPersistence">LPS+NGC</Name><CreatedBy i:nil="true" xmlns="http://schemas.datacontract.org/2004/07/Rainbow.DataPersistence" /><CreationTime xmlns="http://schemas.datacontract.org/2004/07/Rainbow.DataPersistence">2025-03-16T20:30:54.2495775Z</CreationTime><CurrentUserId xmlns="http://schemas.datacontract.org/2004/07/Rainbow.DataPersistence">00000000-0000-0000-0000-000000000000</CurrentUserId><Description i:nil="true" xmlns="http://schemas.datacontract.org/2004/07/Rainbow.DataPersistence" /><IsCopyOfDefault xmlns="http://schemas.datacontract.org/2004/07/Rainbow.DataPersistence">false</IsCopyOfDefault><IsShared xmlns="http://schemas.datacontract.org/2004/07/Rainbow.DataPersistence">false</IsShared><IsUserDefined xmlns="http://schemas.datacontract.org/2004/07/Rainbow.DataPersistence">false</IsUserDefined><ModifiedTime xmlns="http://schemas.datacontract.org/2004/07/Rainbow.DataPersistence">2025-03-16T20:35:17.7994853Z</ModifiedTime><DisplayOrder>3</DisplayOrder><Error>Bubbled</Error><Experiment i:nil="true" /><ExperimentId i:nil="true" /><FcsFiles xmlns:d7p1="http://schemas.datacontract.org/2004/07/Rainbow.DataPersistence" z:Id="1329" z:Size="1"><d7p1:FcsInfo z:Id="1330"><Version xmlns="http://schemas.datacontract.org/2004/07/Rainbow">3010</Version><d7p1:Id>c94100b3-6f5a-4d45-8d6b-802cb8391128</d7p1:Id><d7p1:Name i:nil="true" /><d7p1:CreatedBy i:nil="true" /><d7p1:CreationTime>2025-03-16T22:05:56.1631857Z</d7p1:CreationTime><d7p1:CurrentUserId>00000000-0000-0000-0000-000000000000</d7p1:CurrentUserId><d7p1:Description z:Ref="1328" i:nil="true" /><d7p1:IsCopyOfDefault>false</d7p1:IsCopyOfDefault><d7p1:IsShared>false</d7p1:IsShared><d7p1:IsUserDefined>false</d7p1:IsUserDefined><d7p1:ModifiedTime>2025-03-16T22:05:56.1631857Z</d7p1:ModifiedTime><d7p1:FcsDataType>OriginalSpectral</d7p1:FcsDataType><d7p1:Path z:Id="1331">C:\CytekbioExport\FcsFiles\Experiments\sjalloh\2025-03-16_THP1-PMA_repeat_FLICA-staining\Raw\BatchA_IH_LIFTED_stained\LPS+NGC.fcs</d7p1:Path><d7p1:Status>0</d7p1:Status><d7p1:Tube z:Ref="1327" i:nil="true" /><d7p1:TubeId i:nil="true" /></d7p1:FcsInfo></FcsFiles><NumberOfStorageEvents>58720</NumberOfStorageEvents><SampleId i:nil="true" /><Specimen z:Ref="21" i:nil="true" /><SpecimenId i:nil="true" /><TubeDesc xmlns:d7p1="http://schemas.datacontract.org/2004/07/Rainbow" z:Id="1332"><d7p1:Version>3010</d7p1:Version><d7p1:AcquisitionTime>-1.7976931348623157E+308</d7p1:AcquisitionTime><d7p1:DisplayOrder>0</d7p1:DisplayOrder><d7p1:MixSpeed>-1.7976931348623157E+308</d7p1:MixSpeed><d7p1:MixTime>-1.7976931348623157E+308</d7p1:MixTime><d7p1:NameOfSeparateUnstained i:nil="true" /><d7p1:PlateId>00000000-0000-0000-0000-000000000000</d7p1:PlateId><d7p1:PlatePositionIndex>0</d7p1:PlatePositionIndex><d7p1:SkipDataTime>-1.7976931348623157E+308</d7p1:SkipDataTime><d7p1:StageTempreture>-1.7976931348623157E+308</d7p1:StageTempreture><d7p1:TubeScaleSettings i:nil="true" /><d7p1:UnmixingScheme>Standard</d7p1:UnmixingScheme><d7p1:WashTime>-1.7976931348623157E+308</d7p1:WashTime><d7p1:_AssociatedWorksheetID>2e21fb34-5392-4a83-b00b-a78fb65b9658</d7p1:_AssociatedWorksheetID><d7p1:_AssociatedWorksheetName z:Id="1333">Default Raw Worksheet</d7p1:_AssociatedWorksheetName><d7p1:_ComputedRawParameterMeasurements xmlns:d8p1="http://schemas.microsoft.com/2003/10/Serialization/Arrays" i:nil="true" /><d7p1:_ComputedUnmixParameterMeasurements xmlns:d8p1="http://schemas.microsoft.com/2003/10/Serialization/Arrays" i:nil="true" /><d7p1:_ControlGateSettings xmlns:d8p1="http://schemas.datacontract.org/2004/07/Rainbow.Setup" i:nil="true" /><d7p1:_DateTimeAcquired>0001-01-01T00:00:00</d7p1:_DateTimeAcquired><d7p1:_EnableCompensation>false</d7p1:_EnableCompensation><d7p1:_ID>954e5f84-aea3-47c6-89d4-22355ef0ee32</d7p1:_ID><d7p1:_Keywords xmlns:d8p1="http://schemas.microsoft.com/2003/10/Serialization/Arrays" z:Id="1334" z:Size="0" /><d7p1:_LabeledFluorochromes z:Id="1335" z:Size="2"><d7p1:LabeledFluorochrome z:Id="1336"><d7p1:_Fluorochrome z:Id="1337">GFP</d7p1:_Fluorochrome><d7p1:_Label z:Ref="35" i:nil="true" /><d7p1:_LotID z:Ref="35" i:nil="true" /></d7p1:LabeledFluorochrome><d7p1:LabeledFluorochrome z:Id="1338"><d7p1:_Fluorochrome z:Id="1339">AF660</d7p1:_Fluorochrome><d7p1:_Label z:Ref="35" i:nil="true" /><d7p1:_LotID z:Ref="35" i:nil="true" /></d7p1:LabeledFluorochrome></d7p1:_LabeledFluorochromes><d7p1:_Name z:Id="1340">LPS+NGC</d7p1:_Name><d7p1:_SampleID i:nil="true" /><d7p1:_StoppingRulesDesc z:Id="1341"><d7p1:_CountAndVolume>true</d7p1:_CountAndVolume><d7p1:_GateStoppingRuleDesc z:Id="1342"><d7p1:_GateDescAndCount z:Id="1343"><d7p1:_minEventCount>10000</d7p1:_minEventCount><d7p1:_stoppingGate z:Id="1344" i:type="d7p1:PolygonGateDesc"><d7p1:_AliasName i:nil="true" /><d7p1:_Bound xmlns:d12p1="http://schemas.datacontract.org/2004/07/System.Windows"><d12p1:_height>1.0872300279062348</d12p1:_height><d12p1:_width>1.4549958525032702</d12p1:_width><d12p1:_x>-0.033782872436727153</d12p1:_x><d12p1:_y>-0.049686819236999691</d12p1:_y></d7p1:_Bound><d7p1:_CreationOrder>2</d7p1:_CreationOrder><d7p1:_DataSource xmlns:d12p1="http://schemas.datacontract.org/2004/07/Rainbow.Analysis" z:Id="1345"><d12p1:_DataSourceId>0b39b2df-2a15-46b1-a283-8349be4a27a8</d12p1:_DataSourceId><d12p1:_FullName i:nil="true" /><d12p1:_Id>532c908d-84a6-431f-84cf-60c0ecfacfef</d12p1:_Id><d12p1:_IsDerived>false</d12p1:_IsDerived><d12p1:_IsStatic>false</d12p1:_IsStatic><d12p1:_Name z:Id="1346">Default</d12p1:_Name><d12p1:_OriginId>00000000-0000-0000-0000-000000000000</d12p1:_OriginId><d12p1:_TubeId>c2fd88b6-f8aa-499f-851e-78f95efcb043</d12p1:_TubeId></d7p1:_DataSource><d7p1:_DeltaHorizontal>-0.21006309303059445</d7p1:_DeltaHorizontal><d7p1:_DeltaVertical>-0.31232180528388231</d7p1:_DeltaVertical><d7p1:_GateColor>4279834992</d7p1:_GateColor><d7p1:_GateParameters z:Id="1347" z:Size="2"><d7p1:Parameter z:Id="1348"><d7p1:_Fluorochrome z:Id="1349">FSC</d7p1:_Fluorochrome><d7p1:_Group i:nil="true" /><d7p1:_IsScatter>true</d7p1:_IsScatter><d7p1:_Label i:nil="true" /><d7p1:_ParameterType i:nil="true" /><d7p1:_SignalType>65</d7p1:_SignalType></d7p1:Parameter><d7p1:Parameter z:Id="1350"><d7p1:_Fluorochrome z:Id="1351">SSC</d7p1:_Fluorochrome><d7p1:_Group i:nil="true" /><d7p1:_IsScatter>true</d7p1:_IsScatter><d7p1:_Label i:nil="true" /><d7p1:_ParameterType i:nil="true" /><d7p1:_SignalType>65</d7p1:_SignalType></d7p1:Parameter></d7p1:_GateParameters><d7p1:_Id>96427dcd-a0f4-4363-b97d-062f1f054785</d7p1:_Id><d7p1:_IncludeCount>true</d7p1:_IncludeCount><d7p1:_IncludePercentParent>true</d7p1:_IncludePercentParent><d7p1:_Name z:Id="1352">P1</d7p1:_Name><d7p1:_ParameterScales z:Id="1353" z:Size="2"><d7p1:Scale>Linear</d7p1:Scale><d7p1:Scale>Linear</d7p1:Scale></d7p1:_ParameterScales><d7p1:_Vertices xmlns:d12p1="http://schemas.datacontract.org/2004/07/System.Windows" z:Id="1354" z:Size="8"><d12p1:Point><d12p1:_x>0.1304197865770681</d12p1:_x><d12p1:_y>-0.049686819236999691</d12p1:_y></d12p1:Point><d12p1:Point><d12p1:_x>0.64084833095403748</d12p1:_x><d12p1:_y>-0.042347086139655987</d12p1:_y></d12p1:Point><d12p1:Point><d12p1:_x>1.3626694163289537</d12p1:_x><d12p1:_y>0.30306800481002616</d12p1:_y></d12p1:Point><d12p1:Point><d12p1:_x>1.4212129800665432</d12p1:_x><d12p1:_y>0.721757944094071</d12p1:_y></d12p1:Point><d12p1:Point><d12p1:_x>1.2694200888186109</d12p1:_x><d12p1:_y>1.008451707795414</d12p1:_y></d12p1:Point><d12p1:Point><d12p1:_x>0.7269242483966678</d12p1:_x><d12p1:_y>1.0375432086692351</d12p1:_y></d12p1:Point><d12p1:Point><d12p1:_x>0.27680857481933563</d12p1:_x><d12p1:_y>0.89885877515397472</d12p1:_y></d12p1:Point><d12p1:Point><d12p1:_x>-0.033782872436727153</d12p1:_x><d12p1:_y>0.52074742031696242</d12p1:_y></d12p1:Point></d7p1:_Vertices><d7p1:_VisualResolution xmlns:d12p1="http://schemas.datacontract.org/2004/07/System.Windows"><d12p1:_height>15420.235294117592</d12p1:_height><d12p1:_width>15420.235294117647</d12p1:_width></d7p1:_VisualResolution><d7p1:_XRValue>-1000</d7p1:_XRValue><d7p1:_YRValue>-1000</d7p1:_YRValue><d7p1:_gateOutlineColor>4278190080</d7p1:_gateOutlineColor><d7p1:_lineWeight z:Id="1355">Normal</d7p1:_lineWeight><d7p1:_SubGates z:Id="1356" z:Size="11"><d7p1:GateDesc z:Id="1357" i:type="d7p1:RectGateDesc"><d7p1:_AliasName i:nil="true" /><d7p1:_Bound xmlns:d14p1="http://schemas.datacontract.org/2004/07/System.Windows"><d14p1:_height>1.3971158643907744</d14p1:_height><d14p1:_width>1.3971158643907744</d14p1:_width><d14p1:_x>0.21800454160815508</d14p1:_x><d14p1:_y>-0.32095718015209906</d14p1:_y></d7p1:_Bound><d7p1:_CreationOrder>4213417</d7p1:_CreationOrder><d7p1:_DataSource xmlns:d14p1="http://schemas.datacontract.org/2004/07/Rainbow.Analysis" z:Ref="1345" i:nil="true" /><d7p1:_DeltaHorizontal>-0.17853560682046093</d7p1:_DeltaHorizontal><d7p1:_DeltaVertical>-0.45737211634904712</d7p1:_DeltaVertical><d7p1:_GateColor>4294901760</d7p1:_GateColor><d7p1:_GateParameters z:Id="1358" z:Size="2"><d7p1:Parameter z:Id="1359"><d7p1:_Fluorochrome z:Id="1360">B1</d7p1:_Fluorochrome><d7p1:_Group i:nil="true" /><d7p1:_IsScatter>false</d7p1:_IsScatter><d7p1:_Label i:nil="true" /><d7p1:_ParameterType i:nil="true" /><d7p1:_SignalType>65</d7p1:_SignalType></d7p1:Parameter><d7p1:Parameter z:Id="1361"><d7p1:_Fluorochrome z:Id="1362">SSC</d7p1:_Fluorochrome><d7p1:_Group i:nil="true" /><d7p1:_IsScatter>true</d7p1:_IsScatter><d7p1:_Label i:nil="true" /><d7p1:_ParameterType i:nil="true" /><d7p1:_SignalType>65</d7p1:_SignalType></d7p1:Parameter></d7p1:_GateParameters><d7p1:_Id>a4fd5bbc-74fb-4215-b267-ebcbf39685f5</d7p1:_Id><d7p1:_IncludeCount>true</d7p1:_IncludeCount><d7p1:_IncludePercentParent>true</d7p1:_IncludePercentParent><d7p1:_Name z:Id="1363">P2</d7p1:_Name><d7p1:_ParameterScales z:Id="1364" z:Size="2"><d7p1:Scale>Biexponential</d7p1:Scale><d7p1:Scale>Linear</d7p1:Scale></d7p1:_ParameterScales><d7p1:_Vertices xmlns:d14p1="http://schemas.datacontract.org/2004/07/System.Windows" z:Id="1365" z:Size="4"><d14p1:Point><d14p1:_x>0.31373075848390131</d14p1:_x><d14p1:_y>0.73055557583505126</d14p1:_y></d14p1:Point><d14p1:Point><d14p1:_x>1.5193941891231832</d14p1:_x><d14p1:_y>0.73055557583505126</d14p1:_y></d14p1:Point><d14p1:Point><d14p1:_x>1.5193941891231832</d14p1:_x><d14p1:_y>0.024645928251524951</d14p1:_y></d14p1:Point><d14p1:Point><d14p1:_x>0.31373075848390131</d14p1:_x><d14p1:_y>0.024645928251524951</d14p1:_y></d14p1:Point></d7p1:_Vertices><d7p1:_VisualResolution xmlns:d14p1="http://schemas.datacontract.org/2004/07/System.Windows"><d14p1:_height>11037.378375723492</d14p1:_height><d14p1:_width>0.011841822312058535</d14p1:_width></d7p1:_VisualResolution><d7p1:_XRValue>-1000</d7p1:_XRValue><d7p1:_YRValue>-1000</d7p1:_YRValue><d7p1:_gateOutlineColor>4278190080</d7p1:_gateOutlineColor><d7p1:_lineWeight z:Id="1366">Normal</d7p1:_lineWeight><d7p1:_SubGates z:Id="1367" z:Size="0" /><d7p1:_Center xmlns:d14p1="http://schemas.datacontract.org/2004/07/System.Windows"><d14p1:_x>0.91656247380354228</d14p1:_x><d14p1:_y>0.37760075204328813</d14p1:_y></d7p1:_Center><d7p1:_RotatingAngle>180</d7p1:_RotatingAngle><d7p1:_WidthHeight xmlns:d14p1="http://schemas.datacontract.org/2004/07/System.Windows"><d14p1:_height>0.70590964758352637</d14p1:_height><d14p1:_width>1.2056634306392819</d14p1:_width></d7p1:_WidthHeight></d7p1:GateDesc><d7p1:GateDesc z:Id="1368" i:type="d7p1:QuadGateDesc"><d7p1:_AliasName i:nil="true" /><d7p1:_Bound xmlns:d14p1="http://schemas.datacontract.org/2004/07/System.Windows"><d14p1:_height>0.0025316455696201834</d14p1:_height><d14p1:_width>0.0025316455696201834</d14p1:_width><d14p1:_x>0.22768120322353774</d14p1:_x><d14p1:_y>0.44000947684975938</d14p1:_y></d7p1:_Bound><d7p1:_CreationOrder>4213514</d7p1:_CreationOrder><d7p1:_DataSource xmlns:d14p1="http://schemas.datacontract.org/2004/07/Rainbow.Analysis" z:Ref="1345" i:nil="true" /><d7p1:_DeltaHorizontal>NaN</d7p1:_DeltaHorizontal><d7p1:_DeltaVertical>NaN</d7p1:_DeltaVertical><d7p1:_GateColor>4278190080</d7p1:_GateColor><d7p1:_GateParameters z:Id="1369" z:Size="2"><d7p1:Parameter z:Id="1370"><d7p1:_Fluorochrome z:Id="1371">B1</d7p1:_Fluorochrome><d7p1:_Group i:nil="true" /><d7p1:_IsScatter>false</d7p1:_IsScatter><d7p1:_Label i:nil="true" /><d7p1:_ParameterType i:nil="true" /><d7p1:_SignalType>65</d7p1:_SignalType></d7p1:Parameter><d7p1:Parameter z:Id="1372"><d7p1:_Fluorochrome z:Id="1373">R2</d7p1:_Fluorochrome><d7p1:_Group i:nil="true" /><d7p1:_IsScatter>false</d7p1:_IsScatter><d7p1:_Label i:nil="true" /><d7p1:_ParameterType i:nil="true" /><d7p1:_SignalType>65</d7p1:_SignalType></d7p1:Parameter></d7p1:_GateParameters><d7p1:_Id>08ca16db-7936-43a1-8c0f-db64f3a275c9</d7p1:_Id><d7p1:_IncludeCount>false</d7p1:_IncludeCount><d7p1:_IncludePercentParent>false</d7p1:_IncludePercentParent><d7p1:_Name z:Id="1374">Q1</d7p1:_Name><d7p1:_ParameterScales z:Id="1375" z:Size="2"><d7p1:Scale>Biexponential</d7p1:Scale><d7p1:Scale>Biexponential</d7p1:Scale></d7p1:_ParameterScales><d7p1:_Vertices xmlns:d14p1="http://schemas.datacontract.org/2004/07/System.Windows" z:Id="1376" z:Size="2"><d14p1:Point><d14p1:_x>0.2302128487931579</d14p1:_x><d14p1:_y>0.44127529963456946</d14p1:_y></d14p1:Point><d14p1:Point><d14p1:_x>0.22768120322353771</d14p1:_x><d14p1:_y>0.44127529963456946</d14p1:_y></d14p1:Point></d7p1:_Vertices><d7p1:_VisualResolution xmlns:d14p1="http://schemas.datacontract.org/2004/07/System.Windows"><d14p1:_height>0.013677811550151908</d14p1:_height><d14p1:_width>0.013677811550151976</d14p1:_width></d7p1:_VisualResolution><d7p1:_XRValue>-1000</d7p1:_XRValue><d7p1:_YRValue>-1000</d7p1:_YRValue><d7p1:_gateOutlineColor>4278190080</d7p1:_gateOutlineColor><d7p1:_lineWeight z:Id="1377">Normal</d7p1:_lineWeight><d7p1:_SubGates z:Id="1378" z:Size="0" /><d7p1:_LowerLeftGate z:Id="1379"><d7p1:_AliasName i:nil="true" /><d7p1:_Bound xmlns:d15p1="http://schemas.datacontract.org/2004/07/System.Windows"><d15p1:_height>0</d15p1:_height><d15p1:_width>0</d15p1:_width><d15p1:_x>0</d15p1:_x><d15p1:_y>0</d15p1:_y></d7p1:_Bound><d7p1:_CreationOrder>4213517</d7p1:_CreationOrder><d7p1:_DataSource xmlns:d15p1="http://schemas.datacontract.org/2004/07/Rainbow.Analysis" z:Ref="1345" i:nil="true" /><d7p1:_DeltaHorizontal>NaN</d7p1:_DeltaHorizontal><d7p1:_DeltaVertical>NaN</d7p1:_DeltaVertical><d7p1:_GateColor>16777215</d7p1:_GateColor><d7p1:_GateParameters z:Id="1380" z:Size="2"><d7p1:Parameter z:Id="1381"><d7p1:_Fluorochrome z:Id="1382">B1</d7p1:_Fluorochrome><d7p1:_Group i:nil="true" /><d7p1:_IsScatter>false</d7p1:_IsScatter><d7p1:_Label i:nil="true" /><d7p1:_ParameterType i:nil="true" /><d7p1:_SignalType>65</d7p1:_SignalType></d7p1:Parameter><d7p1:Parameter z:Id="1383"><d7p1:_Fluorochrome z:Id="1384">R2</d7p1:_Fluorochrome><d7p1:_Group i:nil="true" /><d7p1:_IsScatter>false</d7p1:_IsScatter><d7p1:_Label i:nil="true" /><d7p1:_ParameterType i:nil="true" /><d7p1:_SignalType>65</d7p1:_SignalType></d7p1:Parameter></d7p1:_GateParameters><d7p1:_Id>92b51b83-0fbc-4612-b2f8-c5eaf23df5ec</d7p1:_Id><d7p1:_IncludeCount>false</d7p1:_IncludeCount><d7p1:_IncludePercentParent>true</d7p1:_IncludePercentParent><d7p1:_Name z:Id="1385">Q1-R3</d7p1:_Name><d7p1:_ParameterScales z:Id="1386" z:Size="2"><d7p1:Scale>Biexponential</d7p1:Scale><d7p1:Scale>Biexponential</d7p1:Scale></d7p1:_ParameterScales><d7p1:_Vertices xmlns:d15p1="http://schemas.datacontract.org/2004/07/System.Windows" i:nil="true" /><d7p1:_VisualResolution xmlns:d15p1="http://schemas.datacontract.org/2004/07/System.Windows" i:nil="true" /><d7p1:_XRValue>0</d7p1:_XRValue><d7p1:_YRValue>0</d7p1:_YRValue><d7p1:_gateOutlineColor>4278190080</d7p1:_gateOutlineColor><d7p1:_lineWeight z:Ref="1377" i:nil="true" /><d7p1:_SubGates z:Id="1387" z:Size="0" /></d7p1:_LowerLeftGate><d7p1:_LowerRightGate z:Id="1388"><d7p1:_AliasName i:nil="true" /><d7p1:_Bound xmlns:d15p1="http://schemas.datacontract.org/2004/07/System.Windows"><d15p1:_height>0</d15p1:_height><d15p1:_width>0</d15p1:_width><d15p1:_x>0</d15p1:_x><d15p1:_y>0</d15p1:_y></d7p1:_Bound><d7p1:_CreationOrder>4213518</d7p1:_CreationOrder><d7p1:_DataSource xmlns:d15p1="http://schemas.datacontract.org/2004/07/Rainbow.Analysis" z:Ref="1345" i:nil="true" /><d7p1:_DeltaHorizontal>NaN</d7p1:_DeltaHorizontal><d7p1:_DeltaVertical>NaN</d7p1:_DeltaVertical><d7p1:_GateColor>16777215</d7p1:_GateColor><d7p1:_GateParameters z:Id="1389" z:Size="2"><d7p1:Parameter z:Id="1390"><d7p1:_Fluorochrome z:Id="1391">B1</d7p1:_Fluorochrome><d7p1:_Group i:nil="true" /><d7p1:_IsScatter>false</d7p1:_IsScatter><d7p1:_Label i:nil="true" /><d7p1:_ParameterType i:nil="true" /><d7p1:_SignalType>65</d7p1:_SignalType></d7p1:Parameter><d7p1:Parameter z:Id="1392"><d7p1:_Fluorochrome z:Id="1393">R2</d7p1:_Fluorochrome><d7p1:_Group i:nil="true" /><d7p1:_IsScatter>false</d7p1:_IsScatter><d7p1:_Label i:nil="true" /><d7p1:_ParameterType i:nil="true" /><d7p1:_SignalType>65</d7p1:_SignalType></d7p1:Parameter></d7p1:_GateParameters><d7p1:_Id>255de097-15c4-4802-b8be-532557871d01</d7p1:_Id><d7p1:_IncludeCount>false</d7p1:_IncludeCount><d7p1:_IncludePercentParent>true</d7p1:_IncludePercentParent><d7p1:_Name z:Id="1394">Q1-R4</d7p1:_Name><d7p1:_ParameterScales z:Id="1395" z:Size="2"><d7p1:Scale>Biexponential</d7p1:Scale><d7p1:Scale>Biexponential</d7p1:Scale></d7p1:_ParameterScales><d7p1:_Vertices xmlns:d15p1="http://schemas.datacontract.org/2004/07/System.Windows" i:nil="true" /><d7p1:_VisualResolution xmlns:d15p1="http://schemas.datacontract.org/2004/07/System.Windows" i:nil="true" /><d7p1:_XRValue>0</d7p1:_XRValue><d7p1:_YRValue>0</d7p1:_YRValue><d7p1:_gateOutlineColor>4278190080</d7p1:_gateOutlineColor><d7p1:_lineWeight z:Ref="1377" i:nil="true" /><d7p1:_SubGates z:Id="1396" z:Size="0" /></d7p1:_LowerRightGate><d7p1:_UpperLeftGate z:Id="1397"><d7p1:_AliasName i:nil="true" /><d7p1:_Bound xmlns:d15p1="http://schemas.datacontract.org/2004/07/System.Windows"><d15p1:_height>0</d15p1:_height><d15p1:_width>0</d15p1:_width><d15p1:_x>0</d15p1:_x><d15p1:_y>0</d15p1:_y></d7p1:_Bound><d7p1:_CreationOrder>4213515</d7p1:_CreationOrder><d7p1:_DataSource xmlns:d15p1="http://schemas.datacontract.org/2004/07/Rainbow.Analysis" z:Ref="1345" i:nil="true" /><d7p1:_DeltaHorizontal>0</d7p1:_DeltaHorizontal><d7p1:_DeltaVertical>0</d7p1:_DeltaVertical><d7p1:_GateColor>16777215</d7p1:_GateColor><d7p1:_GateParameters z:Id="1398" z:Size="2"><d7p1:Parameter z:Id="1399"><d7p1:_Fluorochrome z:Id="1400">B1</d7p1:_Fluorochrome><d7p1:_Group i:nil="true" /><d7p1:_IsScatter>false</d7p1:_IsScatter><d7p1:_Label i:nil="true" /><d7p1:_ParameterType i:nil="true" /><d7p1:_SignalType>65</d7p1:_SignalType></d7p1:Parameter><d7p1:Parameter z:Id="1401"><d7p1:_Fluorochrome z:Id="1402">R2</d7p1:_Fluorochrome><d7p1:_Group i:nil="true" /><d7p1:_IsScatter>false</d7p1:_IsScatter><d7p1:_Label i:nil="true" /><d7p1:_ParameterType i:nil="true" /><d7p1:_SignalType>65</d7p1:_SignalType></d7p1:Parameter></d7p1:_GateParameters><d7p1:_Id>77286895-19c4-4b03-8faf-976899f7f882</d7p1:_Id><d7p1:_IncludeCount>false</d7p1:_IncludeCount><d7p1:_IncludePercentParent>true</d7p1:_IncludePercentParent><d7p1:_Name z:Id="1403">Q1-R1</d7p1:_Name><d7p1:_ParameterScales z:Id="1404" z:Size="2"><d7p1:Scale>Biexponential</d7p1:Scale><d7p1:Scale>Biexponential</d7p1:Scale></d7p1:_ParameterScales><d7p1:_Vertices xmlns:d15p1="http://schemas.datacontract.org/2004/07/System.Windows" i:nil="true" /><d7p1:_VisualResolution xmlns:d15p1="http://schemas.datacontract.org/2004/07/System.Windows" i:nil="true" /><d7p1:_XRValue>0</d7p1:_XRValue><d7p1:_YRValue>0</d7p1:_YRValue><d7p1:_gateOutlineColor>4278190080</d7p1:_gateOutlineColor><d7p1:_lineWeight z:Ref="1377" i:nil="true" /><d7p1:_SubGates z:Id="1405" z:Size="0" /></d7p1:_UpperLeftGate><d7p1:_UpperRightGate z:Id="1406"><d7p1:_AliasName i:nil="true" /><d7p1:_Bound xmlns:d15p1="http://schemas.datacontract.org/2004/07/System.Windows"><d15p1:_height>0</d15p1:_height><d15p1:_width>0</d15p1:_width><d15p1:_x>0</d15p1:_x><d15p1:_y>0</d15p1:_y></d7p1:_Bound><d7p1:_CreationOrder>4213516</d7p1:_CreationOrder><d7p1:_DataSource xmlns:d15p1="http://schemas.datacontract.org/2004/07/Rainbow.Analysis" z:Ref="1345" i:nil="true" /><d7p1:_DeltaHorizontal>NaN</d7p1:_DeltaHorizontal><d7p1:_DeltaVertical>NaN</d7p1:_DeltaVertical><d7p1:_GateColor>16777215</d7p1:_GateColor><d7p1:_GateParameters z:Id="1407" z:Size="2"><d7p1:Parameter z:Id="1408"><d7p1:_Fluorochrome z:Id="1409">B1</d7p1:_Fluorochrome><d7p1:_Group i:nil="true" /><d7p1:_IsScatter>false</d7p1:_IsScatter><d7p1:_Label i:nil="true" /><d7p1:_ParameterType i:nil="true" /><d7p1:_SignalType>65</d7p1:_SignalType></d7p1:Parameter><d7p1:Parameter z:Id="1410"><d7p1:_Fluorochrome z:Id="1411">R2</d7p1:_Fluorochrome><d7p1:_Group i:nil="true" /><d7p1:_IsScatter>false</d7p1:_IsScatter><d7p1:_Label i:nil="true" /><d7p1:_ParameterType i:nil="true" /><d7p1:_SignalType>65</d7p1:_SignalType></d7p1:Parameter></d7p1:_GateParameters><d7p1:_Id>9f2088ad-2911-41bf-9ce2-a036de241185</d7p1:_Id><d7p1:_IncludeCount>false</d7p1:_IncludeCount><d7p1:_IncludePercentParent>true</d7p1:_IncludePercentParent><d7p1:_Name z:Id="1412">Q1-R2</d7p1:_Name><d7p1:_ParameterScales z:Id="1413" z:Size="2"><d7p1:Scale>Biexponential</d7p1:Scale><d7p1:Scale>Biexponential</d7p1:Scale></d7p1:_ParameterScales><d7p1:_Vertices xmlns:d15p1="http://schemas.datacontract.org/2004/07/System.Windows" i:nil="true" /><d7p1:_VisualResolution xmlns:d15p1="http://schemas.datacontract.org/2004/07/System.Windows" i:nil="true" /><d7p1:_XRValue>0</d7p1:_XRValue><d7p1:_YRValue>0</d7p1:_YRValue><d7p1:_gateOutlineColor>4278190080</d7p1:_gateOutlineColor><d7p1:_lineWeight z:Ref="1377" i:nil="true" /><d7p1:_SubGates z:Id="1414" z:Size="0" /></d7p1:_UpperRightGate><d7p1:_names xmlns:d14p1="http://schemas.microsoft.com/2003/10/Serialization/Arrays" z:Id="1415" z:Size="4"><d14p1:string z:Ref="1403" i:nil="true" /><d14p1:string z:Ref="1412" i:nil="true" /><d14p1:string z:Ref="1385" i:nil="true" /><d14p1:string z:Ref="1394" i:nil="true" /></d7p1:_names></d7p1:GateDesc><d7p1:GateDesc z:Id="1416" i:type="d7p1:RectGateDesc"><d7p1:_AliasName i:nil="true" /><d7p1:_Bound xmlns:d14p1="http://schemas.datacontract.org/2004/07/System.Windows"><d14p1:_height>0.71847045992905545</d14p1:_height><d14p1:_width>0.71847045992905545</d14p1:_width><d14p1:_x>0.23157793824859407</d14p1:_x><d14p1:_y>-0.018443026024981268</d14p1:_y></d7p1:_Bound><d7p1:_CreationOrder>4213519</d7p1:_CreationOrder><d7p1:_DataSource xmlns:d14p1="http://schemas.datacontract.org/2004/07/Rainbow.Analysis" z:Ref="1345" i:nil="true" /><d7p1:_DeltaHorizontal>-0.0058208193912622878</d7p1:_DeltaHorizontal><d7p1:_DeltaVertical>-0.40745735738835992</d7p1:_DeltaVertical><d7p1:_GateColor>4278222848</d7p1:_GateColor><d7p1:_GateParameters z:Id="1417" z:Size="2"><d7p1:Parameter z:Id="1418"><d7p1:_Fluorochrome z:Id="1419">V7</d7p1:_Fluorochrome><d7p1:_Group i:nil="true" /><d7p1:_IsScatter>false</d7p1:_IsScatter><d7p1:_Label i:nil="true" /><d7p1:_ParameterType i:nil="true" /><d7p1:_SignalType>65</d7p1:_SignalType></d7p1:Parameter><d7p1:Parameter z:Id="1420"><d7p1:_Fluorochrome z:Id="1421">SSC</d7p1:_Fluorochrome><d7p1:_Group i:nil="true" /><d7p1:_IsScatter>true</d7p1:_IsScatter><d7p1:_Label i:nil="true" /><d7p1:_ParameterType i:nil="true" /><d7p1:_SignalType>65</d7p1:_SignalType></d7p1:Parameter></d7p1:_GateParameters><d7p1:_Id>5090d757-e506-4b7e-a399-b0698a9a86f7</d7p1:_Id><d7p1:_IncludeCount>false</d7p1:_IncludeCount><d7p1:_IncludePercentParent>true</d7p1:_IncludePercentParent><d7p1:_Name z:Id="1422">P4</d7p1:_Name><d7p1:_ParameterScales z:Id="1423" z:Size="2"><d7p1:Scale>Biexponential</d7p1:Scale><d7p1:Scale>Linear</d7p1:Scale></d7p1:_ParameterScales><d7p1:_Vertices xmlns:d14p1="http://schemas.datacontract.org/2004/07/System.Windows" z:Id="1424" z:Size="4"><d14p1:Point><d14p1:_x>0.26921289684587824</d14p1:_x><d14p1:_y>0.50086473719926106</d14p1:_y></d14p1:Point><d14p1:Point><d14p1:_x>0.91241343958036536</d14p1:_x><d14p1:_y>0.50086473719926106</d14p1:_y></d14p1:Point><d14p1:Point><d14p1:_x>0.91241343958036536</d14p1:_x><d14p1:_y>0.18071967067983186</d14p1:_y></d14p1:Point><d14p1:Point><d14p1:_x>0.26921289684587824</d14p1:_x><d14p1:_y>0.18071967067983186</d14p1:_y></d14p1:Point></d7p1:_Vertices><d7p1:_VisualResolution xmlns:d14p1="http://schemas.datacontract.org/2004/07/System.Windows"><d14p1:_height>12192.744186046533</d14p1:_height><d14p1:_width>0.01308139534883721</d14p1:_width></d7p1:_VisualResolution><d7p1:_XRValue>-1000</d7p1:_XRValue><d7p1:_YRValue>-1000</d7p1:_YRValue><d7p1:_gateOutlineColor>4278190080</d7p1:_gateOutlineColor><d7p1:_lineWeight z:Ref="1377" i:nil="true" /><d7p1:_SubGates z:Id="1425" z:Size="2"><d7p1:GateDesc z:Id="1426" i:type="d7p1:QuadGateDesc"><d7p1:_AliasName i:nil="true" /><d7p1:_Bound xmlns:d16p1="http://schemas.datacontract.org/2004/07/System.Windows"><d16p1:_height>0</d16p1:_height><d16p1:_width>0</d16p1:_width><d16p1:_x>0.41377656861665524</d16p1:_x><d16p1:_y>0.77523248124527355</d16p1:_y></d7p1:_Bound><d7p1:_CreationOrder>4213520</d7p1:_CreationOrder><d7p1:_DataSource xmlns:d16p1="http://schemas.datacontract.org/2004/07/Rainbow.Analysis" z:Ref="1345" i:nil="true" /><d7p1:_DeltaHorizontal>NaN</d7p1:_DeltaHorizontal><d7p1:_DeltaVertical>NaN</d7p1:_DeltaVertical><d7p1:_GateColor>4278190080</d7p1:_GateColor><d7p1:_GateParameters z:Id="1427" z:Size="2"><d7p1:Parameter z:Id="1428"><d7p1:_Fluorochrome z:Id="1429">B1</d7p1:_Fluorochrome><d7p1:_Group i:nil="true" /><d7p1:_IsScatter>false</d7p1:_IsScatter><d7p1:_Label i:nil="true" /><d7p1:_ParameterType i:nil="true" /><d7p1:_SignalType>65</d7p1:_SignalType></d7p1:Parameter><d7p1:Parameter z:Id="1430"><d7p1:_Fluorochrome z:Id="1431">R2</d7p1:_Fluorochrome><d7p1:_Group i:nil="true" /><d7p1:_IsScatter>false</d7p1:_IsScatter><d7p1:_Label i:nil="true" /><d7p1:_ParameterType i:nil="true" /><d7p1:_SignalType>65</d7p1:_SignalType></d7p1:Parameter></d7p1:_GateParameters><d7p1:_Id>47987e84-1bcf-4f88-aa55-35408b8081b4</d7p1:_Id><d7p1:_IncludeCount>false</d7p1:_IncludeCount><d7p1:_IncludePercentParent>false</d7p1:_IncludePercentParent><d7p1:_Name z:Id="1432">Q2</d7p1:_Name><d7p1:_ParameterScales z:Id="1433" z:Size="2"><d7p1:Scale>Biexponential</d7p1:Scale><d7p1:Scale>Biexponential</d7p1:Scale></d7p1:_ParameterScales><d7p1:_Vertices xmlns:d16p1="http://schemas.datacontract.org/2004/07/System.Windows" z:Id="1434" z:Size="1"><d16p1:Point><d16p1:_x>0.41377656861665524</d16p1:_x><d16p1:_y>0.77523248124527355</d16p1:_y></d16p1:Point></d7p1:_Vertices><d7p1:_VisualResolution xmlns:d16p1="http://schemas.datacontract.org/2004/07/System.Windows"><d16p1:_height>0.011493793572684652</d16p1:_height><d16p1:_width>0.011493793572684869</d16p1:_width></d7p1:_VisualResolution><d7p1:_XRValue>-1000</d7p1:_XRValue><d7p1:_YRValue>-1000</d7p1:_YRValue><d7p1:_gateOutlineColor>4278190080</d7p1:_gateOutlineColor><d7p1:_lineWeight z:Ref="1377" i:nil="true" /><d7p1:_SubGates z:Id="1435" z:Size="0" /><d7p1:_LowerLeftGate z:Id="1436"><d7p1:_AliasName i:nil="true" /><d7p1:_Bound xmlns:d17p1="http://schemas.datacontract.org/2004/07/System.Windows"><d17p1:_height>0</d17p1:_height><d17p1:_width>0</d17p1:_width><d17p1:_x>0</d17p1:_x><d17p1:_y>0</d17p1:_y></d7p1:_Bound><d7p1:_CreationOrder>4213523</d7p1:_CreationOrder><d7p1:_DataSource xmlns:d17p1="http://schemas.datacontract.org/2004/07/Rainbow.Analysis" z:Ref="1345" i:nil="true" /><d7p1:_DeltaHorizontal>NaN</d7p1:_DeltaHorizontal><d7p1:_DeltaVertical>NaN</d7p1:_DeltaVertical><d7p1:_GateColor>16777215</d7p1:_GateColor><d7p1:_GateParameters z:Id="1437" z:Size="2"><d7p1:Parameter z:Id="1438"><d7p1:_Fluorochrome z:Id="1439">B1</d7p1:_Fluorochrome><d7p1:_Group i:nil="true" /><d7p1:_IsScatter>false</d7p1:_IsScatter><d7p1:_Label i:nil="true" /><d7p1:_ParameterType i:nil="true" /><d7p1:_SignalType>65</d7p1:_SignalType></d7p1:Parameter><d7p1:Parameter z:Id="1440"><d7p1:_Fluorochrome z:Id="1441">R2</d7p1:_Fluorochrome><d7p1:_Group i:nil="true" /><d7p1:_IsScatter>false</d7p1:_IsScatter><d7p1:_Label i:nil="true" /><d7p1:_ParameterType i:nil="true" /><d7p1:_SignalType>65</d7p1:_SignalType></d7p1:Parameter></d7p1:_GateParameters><d7p1:_Id>988ef7fe-2279-4bdf-b72b-6436172360e5</d7p1:_Id><d7p1:_IncludeCount>false</d7p1:_IncludeCount><d7p1:_IncludePercentParent>true</d7p1:_IncludePercentParent><d7p1:_Name z:Id="1442">Q2-R3</d7p1:_Name><d7p1:_ParameterScales z:Id="1443" z:Size="2"><d7p1:Scale>Biexponential</d7p1:Scale><d7p1:Scale>Biexponential</d7p1:Scale></d7p1:_ParameterScales><d7p1:_Vertices xmlns:d17p1="http://schemas.datacontract.org/2004/07/System.Windows" i:nil="true" /><d7p1:_VisualResolution xmlns:d17p1="http://schemas.datacontract.org/2004/07/System.Windows" i:nil="true" /><d7p1:_XRValue>0</d7p1:_XRValue><d7p1:_YRValue>0</d7p1:_YRValue><d7p1:_gateOutlineColor>4278190080</d7p1:_gateOutlineColor><d7p1:_lineWeight z:Ref="1377" i:nil="true" /><d7p1:_SubGates z:Id="1444" z:Size="0" /></d7p1:_LowerLeftGate><d7p1:_LowerRightGate z:Id="1445"><d7p1:_AliasName i:nil="true" /><d7p1:_Bound xmlns:d17p1="http://schemas.datacontract.org/2004/07/System.Windows"><d17p1:_height>0</d17p1:_height><d17p1:_width>0</d17p1:_width><d17p1:_x>0</d17p1:_x><d17p1:_y>0</d17p1:_y></d7p1:_Bound><d7p1:_CreationOrder>4213524</d7p1:_CreationOrder><d7p1:_DataSource xmlns:d17p1="http://schemas.datacontract.org/2004/07/Rainbow.Analysis" z:Ref="1345" i:nil="true" /><d7p1:_DeltaHorizontal>NaN</d7p1:_DeltaHorizontal><d7p1:_DeltaVertical>NaN</d7p1:_DeltaVertical><d7p1:_GateColor>16777215</d7p1:_GateColor><d7p1:_GateParameters z:Id="1446" z:Size="2"><d7p1:Parameter z:Id="1447"><d7p1:_Fluorochrome z:Id="1448">B1</d7p1:_Fluorochrome><d7p1:_Group i:nil="true" /><d7p1:_IsScatter>false</d7p1:_IsScatter><d7p1:_Label i:nil="true" /><d7p1:_ParameterType i:nil="true" /><d7p1:_SignalType>65</d7p1:_SignalType></d7p1:Parameter><d7p1:Parameter z:Id="1449"><d7p1:_Fluorochrome z:Id="1450">R2</d7p1:_Fluorochrome><d7p1:_Group i:nil="true" /><d7p1:_IsScatter>false</d7p1:_IsScatter><d7p1:_Label i:nil="true" /><d7p1:_ParameterType i:nil="true" /><d7p1:_SignalType>65</d7p1:_SignalType></d7p1:Parameter></d7p1:_GateParameters><d7p1:_Id>ee357036-2fac-40e0-85b7-616b01d39e57</d7p1:_Id><d7p1:_IncludeCount>false</d7p1:_IncludeCount><d7p1:_IncludePercentParent>true</d7p1:_IncludePercentParent><d7p1:_Name z:Id="1451">Q2-R4</d7p1:_Name><d7p1:_ParameterScales z:Id="1452" z:Size="2"><d7p1:Scale>Biexponential</d7p1:Scale><d7p1:Scale>Biexponential</d7p1:Scale></d7p1:_ParameterScales><d7p1:_Vertices xmlns:d17p1="http://schemas.datacontract.org/2004/07/System.Windows" i:nil="true" /><d7p1:_VisualResolution xmlns:d17p1="http://schemas.datacontract.org/2004/07/System.Windows" i:nil="true" /><d7p1:_XRValue>0</d7p1:_XRValue><d7p1:_YRValue>0</d7p1:_YRValue><d7p1:_gateOutlineColor>4278190080</d7p1:_gateOutlineColor><d7p1:_lineWeight z:Ref="1377" i:nil="true" /><d7p1:_SubGates z:Id="1453" z:Size="0" /></d7p1:_LowerRightGate><d7p1:_UpperLeftGate z:Id="1454"><d7p1:_AliasName i:nil="true" /><d7p1:_Bound xmlns:d17p1="http://schemas.datacontract.org/2004/07/System.Windows"><d17p1:_height>0</d17p1:_height><d17p1:_width>0</d17p1:_width><d17p1:_x>0</d17p1:_x><d17p1:_y>0</d17p1:_y></d7p1:_Bound><d7p1:_CreationOrder>4213521</d7p1:_CreationOrder><d7p1:_DataSource xmlns:d17p1="http://schemas.datacontract.org/2004/07/Rainbow.Analysis" z:Ref="1345" i:nil="true" /><d7p1:_DeltaHorizontal>NaN</d7p1:_DeltaHorizontal><d7p1:_DeltaVertical>NaN</d7p1:_DeltaVertical><d7p1:_GateColor>16777215</d7p1:_GateColor><d7p1:_GateParameters z:Id="1455" z:Size="2"><d7p1:Parameter z:Id="1456"><d7p1:_Fluorochrome z:Id="1457">B1</d7p1:_Fluorochrome><d7p1:_Group i:nil="true" /><d7p1:_IsScatter>false</d7p1:_IsScatter><d7p1:_Label i:nil="true" /><d7p1:_ParameterType i:nil="true" /><d7p1:_SignalType>65</d7p1:_SignalType></d7p1:Parameter><d7p1:Parameter z:Id="1458"><d7p1:_Fluorochrome z:Id="1459">R2</d7p1:_Fluorochrome><d7p1:_Group i:nil="true" /><d7p1:_IsScatter>false</d7p1:_IsScatter><d7p1:_Label i:nil="true" /><d7p1:_ParameterType i:nil="true" /><d7p1:_SignalType>65</d7p1:_SignalType></d7p1:Parameter></d7p1:_GateParameters><d7p1:_Id>8d619765-901f-4269-8792-7b7ed2dcf6d9</d7p1:_Id><d7p1:_IncludeCount>false</d7p1:_IncludeCount><d7p1:_IncludePercentParent>true</d7p1:_IncludePercentParent><d7p1:_Name z:Id="1460">Q2-R1</d7p1:_Name><d7p1:_ParameterScales z:Id="1461" z:Size="2"><d7p1:Scale>Biexponential</d7p1:Scale><d7p1:Scale>Biexponential</d7p1:Scale></d7p1:_ParameterScales><d7p1:_Vertices xmlns:d17p1="http://schemas.datacontract.org/2004/07/System.Windows" i:nil="true" /><d7p1:_VisualResolution xmlns:d17p1="http://schemas.datacontract.org/2004/07/System.Windows" i:nil="true" /><d7p1:_XRValue>0</d7p1:_XRValue><d7p1:_YRValue>0</d7p1:_YRValue><d7p1:_gateOutlineColor>4278190080</d7p1:_gateOutlineColor><d7p1:_lineWeight z:Ref="1377" i:nil="true" /><d7p1:_SubGates z:Id="1462" z:Size="0" /></d7p1:_UpperLeftGate><d7p1:_UpperRightGate z:Id="1463"><d7p1:_AliasName i:nil="true" /><d7p1:_Bound xmlns:d17p1="http://schemas.datacontract.org/2004/07/System.Windows"><d17p1:_height>0</d17p1:_height><d17p1:_width>0</d17p1:_width><d17p1:_x>0</d17p1:_x><d17p1:_y>0</d17p1:_y></d7p1:_Bound><d7p1:_CreationOrder>4213522</d7p1:_CreationOrder><d7p1:_DataSource xmlns:d17p1="http://schemas.datacontract.org/2004/07/Rainbow.Analysis" z:Ref="1345" i:nil="true" /><d7p1:_DeltaHorizontal>-0.20952759986946276</d7p1:_DeltaHorizontal><d7p1:_DeltaVertical>0</d7p1:_DeltaVertical><d7p1:_GateColor>16777215</d7p1:_GateColor><d7p1:_GateParameters z:Id="1464" z:Size="2"><d7p1:Parameter z:Id="1465"><d7p1:_Fluorochrome z:Id="1466">B1</d7p1:_Fluorochrome><d7p1:_Group i:nil="true" /><d7p1:_IsScatter>false</d7p1:_IsScatter><d7p1:_Label i:nil="true" /><d7p1:_ParameterType i:nil="true" /><d7p1:_SignalType>65</d7p1:_SignalType></d7p1:Parameter><d7p1:Parameter z:Id="1467"><d7p1:_Fluorochrome z:Id="1468">R2</d7p1:_Fluorochrome><d7p1:_Group i:nil="true" /><d7p1:_IsScatter>false</d7p1:_IsScatter><d7p1:_Label i:nil="true" /><d7p1:_ParameterType i:nil="true" /><d7p1:_SignalType>65</d7p1:_SignalType></d7p1:Parameter></d7p1:_GateParameters><d7p1:_Id>6a10f2ea-07cc-4b94-a2e1-aa847c82609f</d7p1:_Id><d7p1:_IncludeCount>false</d7p1:_IncludeCount><d7p1:_IncludePercentParent>true</d7p1:_IncludePercentParent><d7p1:_Name z:Id="1469">Q2-R2</d7p1:_Name><d7p1:_ParameterScales z:Id="1470" z:Size="2"><d7p1:Scale>Biexponential</d7p1:Scale><d7p1:Scale>Biexponential</d7p1:Scale></d7p1:_ParameterScales><d7p1:_Vertices xmlns:d17p1="http://schemas.datacontract.org/2004/07/System.Windows" i:nil="true" /><d7p1:_VisualResolution xmlns:d17p1="http://schemas.datacontract.org/2004/07/System.Windows" i:nil="true" /><d7p1:_XRValue>0</d7p1:_XRValue><d7p1:_YRValue>0</d7p1:_YRValue><d7p1:_gateOutlineColor>4278190080</d7p1:_gateOutlineColor><d7p1:_lineWeight z:Ref="1377" i:nil="true" /><d7p1:_SubGates z:Id="1471" z:Size="0" /></d7p1:_UpperRightGate><d7p1:_names xmlns:d16p1="http://schemas.microsoft.com/2003/10/Serialization/Arrays" z:Id="1472" z:Size="4"><d16p1:string z:Ref="1460" i:nil="true" /><d16p1:string z:Ref="1469" i:nil="true" /><d16p1:string z:Ref="1442" i:nil="true" /><d16p1:string z:Ref="1451" i:nil="true" /></d7p1:_names></d7p1:GateDesc><d7p1:GateDesc z:Id="1473" i:type="d7p1:RectGateDesc"><d7p1:_AliasName i:nil="true" /><d7p1:_Bound xmlns:d16p1="http://schemas.datacontract.org/2004/07/System.Windows"><d16p1:_height>1.1163852469913669</d16p1:_height><d16p1:_width>1.1163852469913669</d16p1:_width><d16p1:_x>0.30402204855764536</d16p1:_x><d16p1:_y>-0.20240812400878749</d16p1:_y></d7p1:_Bound><d7p1:_CreationOrder>4213525</d7p1:_CreationOrder><d7p1:_DataSource xmlns:d16p1="http://schemas.datacontract.org/2004/07/Rainbow.Analysis" z:Ref="1345" i:nil="true" /><d7p1:_DeltaHorizontal>-0.13974305867963166</d7p1:_DeltaHorizontal><d7p1:_DeltaVertical>-0.40246000899733947</d7p1:_DeltaVertical><d7p1:_GateColor>4286578816</d7p1:_GateColor><d7p1:_GateParameters z:Id="1474" z:Size="2"><d7p1:Parameter z:Id="1475"><d7p1:_Fluorochrome z:Id="1476">B1</d7p1:_Fluorochrome><d7p1:_Group i:nil="true" /><d7p1:_IsScatter>false</d7p1:_IsScatter><d7p1:_Label i:nil="true" /><d7p1:_ParameterType i:nil="true" /><d7p1:_SignalType>65</d7p1:_SignalType></d7p1:Parameter><d7p1:Parameter z:Id="1477"><d7p1:_Fluorochrome z:Id="1478">SSC</d7p1:_Fluorochrome><d7p1:_Group i:nil="true" /><d7p1:_IsScatter>true</d7p1:_IsScatter><d7p1:_Label i:nil="true" /><d7p1:_ParameterType i:nil="true" /><d7p1:_SignalType>65</d7p1:_SignalType></d7p1:Parameter></d7p1:_GateParameters><d7p1:_Id>d2c92013-d8ea-4391-8388-4464128e9115</d7p1:_Id><d7p1:_IncludeCount>false</d7p1:_IncludeCount><d7p1:_IncludePercentParent>true</d7p1:_IncludePercentParent><d7p1:_Name z:Id="1479">P5</d7p1:_Name><d7p1:_ParameterScales z:Id="1480" z:Size="2"><d7p1:Scale>Biexponential</d7p1:Scale><d7p1:Scale>Linear</d7p1:Scale></d7p1:_ParameterScales><d7p1:_Vertices xmlns:d16p1="http://schemas.datacontract.org/2004/07/System.Windows" z:Id="1481" z:Size="4"><d16p1:Point><d16p1:_x>0.41084459251811772</d16p1:_x><d16p1:_y>0.68418068738403193</d16p1:_y></d16p1:Point><d16p1:Point><d16p1:_x>1.31358475158854</d16p1:_x><d16p1:_y>0.68418068738403193</d16p1:_y></d16p1:Point><d16p1:Point><d16p1:_x>1.31358475158854</d16p1:_x><d16p1:_y>0.027388311589759962</d16p1:_y></d16p1:Point><d16p1:Point><d16p1:_x>0.41084459251811772</d16p1:_x><d16p1:_y>0.027388311589759962</d16p1:_y></d16p1:Point></d7p1:_Vertices><d7p1:_VisualResolution xmlns:d16p1="http://schemas.datacontract.org/2004/07/System.Windows"><d16p1:_height>11715.932960893959</d16p1:_height><d16p1:_width>0.012569832402234637</d16p1:_width></d7p1:_VisualResolution><d7p1:_XRValue>-1000</d7p1:_XRValue><d7p1:_YRValue>-1000</d7p1:_YRValue><d7p1:_gateOutlineColor>4278190080</d7p1:_gateOutlineColor><d7p1:_lineWeight z:Ref="1377" i:nil="true" /><d7p1:_SubGates z:Id="1482" z:Size="0" /><d7p1:_Center xmlns:d16p1="http://schemas.datacontract.org/2004/07/System.Windows"><d16p1:_x>0.8622146720533288</d16p1:_x><d16p1:_y>0.35578449948689594</d16p1:_y></d7p1:_Center><d7p1:_RotatingAngle>0</d7p1:_RotatingAngle><d7p1:_WidthHeight xmlns:d16p1="http://schemas.datacontract.org/2004/07/System.Windows"><d16p1:_height>0.656792375794272</d16p1:_height><d16p1:_width>0.90274015907042215</d16p1:_width></d7p1:_WidthHeight></d7p1:GateDesc></d7p1:_SubGates><d7p1:_Center xmlns:d14p1="http://schemas.datacontract.org/2004/07/System.Windows"><d14p1:_x>0.5908131682131218</d14p1:_x><d14p1:_y>0.34079220393954646</d14p1:_y></d7p1:_Center><d7p1:_RotatingAngle>270</d7p1:_RotatingAngle><d7p1:_WidthHeight xmlns:d14p1="http://schemas.datacontract.org/2004/07/System.Windows"><d14p1:_height>0.3201450665194292</d14p1:_height><d14p1:_width>0.64320054273448712</d14p1:_width></d7p1:_WidthHeight></d7p1:GateDesc><d7p1:GateDesc z:Id="1483" i:type="d7p1:RectGateDesc"><d7p1:_AliasName i:nil="true" /><d7p1:_Bound xmlns:d14p1="http://schemas.datacontract.org/2004/07/System.Windows"><d14p1:_height>0.73457929166328784</d14p1:_height><d14p1:_width>0.73457929166328784</d14p1:_width><d14p1:_x>-0.028663791046030784</d14p1:_x><d14p1:_y>-0.031572705645123322</d14p1:_y></d7p1:_Bound><d7p1:_CreationOrder>10178313</d7p1:_CreationOrder><d7p1:_DataSource xmlns:d14p1="http://schemas.datacontract.org/2004/07/Rainbow.Analysis" z:Ref="1345" i:nil="true" /><d7p1:_DeltaHorizontal>-0.0028819221683881978</d7p1:_DeltaHorizontal><d7p1:_DeltaVertical>-0.39194141490079493</d7p1:_DeltaVertical><d7p1:_GateColor>4286611456</d7p1:_GateColor><d7p1:_GateParameters z:Id="1484" z:Size="2"><d7p1:Parameter z:Id="1485"><d7p1:_Fluorochrome z:Id="1486">R6</d7p1:_Fluorochrome><d7p1:_Group i:nil="true" /><d7p1:_IsScatter>false</d7p1:_IsScatter><d7p1:_Label i:nil="true" /><d7p1:_ParameterType i:nil="true" /><d7p1:_SignalType>65</d7p1:_SignalType></d7p1:Parameter><d7p1:Parameter z:Id="1487"><d7p1:_Fluorochrome z:Id="1488">SSC</d7p1:_Fluorochrome><d7p1:_Group i:nil="true" /><d7p1:_IsScatter>true</d7p1:_IsScatter><d7p1:_Label i:nil="true" /><d7p1:_ParameterType i:nil="true" /><d7p1:_SignalType>65</d7p1:_SignalType></d7p1:Parameter></d7p1:_GateParameters><d7p1:_Id>99e1942a-0302-49b9-92ee-63ffcdffeab8</d7p1:_Id><d7p1:_IncludeCount>true</d7p1:_IncludeCount><d7p1:_IncludePercentParent>true</d7p1:_IncludePercentParent><d7p1:_Name z:Id="1489">P9</d7p1:_Name><d7p1:_ParameterScales z:Id="1490" z:Size="2"><d7p1:Scale>Biexponential</d7p1:Scale><d7p1:Scale>Linear</d7p1:Scale></d7p1:_ParameterScales><d7p1:_Vertices xmlns:d14p1="http://schemas.datacontract.org/2004/07/System.Windows" z:Id="1491" z:Size="4"><d14p1:Point><d14p1:_x>0.03458306602065836</d14p1:_x><d14p1:_y>0.54177437522627714</d14p1:_y></d14p1:Point><d14p1:Point><d14p1:_x>0.642668643550568</d14p1:_x><d14p1:_y>0.54177437522627714</d14p1:_y></d14p1:Point><d14p1:Point><d14p1:_x>0.642668643550568</d14p1:_x><d14p1:_y>0.12965950514676403</d14p1:_y></d14p1:Point><d14p1:Point><d14p1:_x>0.03458306602065836</d14p1:_x><d14p1:_y>0.12965950514676403</d14p1:_y></d14p1:Point></d7p1:_Vertices><d7p1:_VisualResolution xmlns:d14p1="http://schemas.datacontract.org/2004/07/System.Windows"><d14p1:_height>12087.657678559422</d14p1:_height><d14p1:_width>0.01296864975774689</d14p1:_width></d7p1:_VisualResolution><d7p1:_XRValue>-1000</d7p1:_XRValue><d7p1:_YRValue>-1000</d7p1:_YRValue><d7p1:_gateOutlineColor>4278190080</d7p1:_gateOutlineColor><d7p1:_lineWeight z:Id="1492">Normal</d7p1:_lineWeight><d7p1:_SubGates z:Id="1493" z:Size="1"><d7p1:GateDesc z:Id="1494" i:type="d7p1:RectGateDesc"><d7p1:_AliasName i:nil="true" /><d7p1:_Bound xmlns:d16p1="http://schemas.datacontract.org/2004/07/System.Windows"><d16p1:_height>1.0654959561880375</d16p1:_height><d16p1:_width>1.0654959561880375</d16p1:_width><d16p1:_x>0.39010916476312485</d16p1:_x><d16p1:_y>-0.18989083523687644</d16p1:_y></d7p1:_Bound><d7p1:_CreationOrder>10178314</d7p1:_CreationOrder><d7p1:_DataSource xmlns:d16p1="http://schemas.datacontract.org/2004/07/Rainbow.Analysis" z:Ref="1345" i:nil="true" /><d7p1:_DeltaHorizontal>-0.065714285714285711</d7p1:_DeltaHorizontal><d7p1:_DeltaVertical>-0.44285714285714284</d7p1:_DeltaVertical><d7p1:_GateColor>4294902015</d7p1:_GateColor><d7p1:_GateParameters z:Id="1495" z:Size="2"><d7p1:Parameter z:Id="1496"><d7p1:_Fluorochrome z:Id="1497">B1</d7p1:_Fluorochrome><d7p1:_Group i:nil="true" /><d7p1:_IsScatter>false</d7p1:_IsScatter><d7p1:_Label i:nil="true" /><d7p1:_ParameterType i:nil="true" /><d7p1:_SignalType>65</d7p1:_SignalType></d7p1:Parameter><d7p1:Parameter z:Id="1498"><d7p1:_Fluorochrome z:Id="1499">SSC</d7p1:_Fluorochrome><d7p1:_Group i:nil="true" /><d7p1:_IsScatter>true</d7p1:_IsScatter><d7p1:_Label i:nil="true" /><d7p1:_ParameterType i:nil="true" /><d7p1:_SignalType>65</d7p1:_SignalType></d7p1:Parameter></d7p1:_GateParameters><d7p1:_Id>9df8b077-c7cc-41d8-af08-dc041475d034</d7p1:_Id><d7p1:_IncludeCount>true</d7p1:_IncludeCount><d7p1:_IncludePercentParent>true</d7p1:_IncludePercentParent><d7p1:_Name z:Id="1500">P10</d7p1:_Name><d7p1:_ParameterScales z:Id="1501" z:Size="2"><d7p1:Scale>Biexponential</d7p1:Scale><d7p1:Scale>Linear</d7p1:Scale></d7p1:_ParameterScales><d7p1:_Vertices xmlns:d16p1="http://schemas.datacontract.org/2004/07/System.Windows" z:Id="1502" z:Size="4"><d16p1:Point><d16p1:_x>0.48857142857142949</d16p1:_x><d16p1:_y>0.6514285714285708</d16p1:_y></d16p1:Point><d16p1:Point><d16p1:_x>1.3571428571428577</d16p1:_x><d16p1:_y>0.6514285714285708</d16p1:_y></d16p1:Point><d16p1:Point><d16p1:_x>1.3571428571428577</d16p1:_x><d16p1:_y>0.034285714285713753</d16p1:_y></d16p1:Point><d16p1:Point><d16p1:_x>0.48857142857142949</d16p1:_x><d16p1:_y>0.034285714285713753</d16p1:_y></d16p1:Point></d7p1:_Vertices><d7p1:_VisualResolution xmlns:d16p1="http://schemas.datacontract.org/2004/07/System.Windows"><d16p1:_height>11983.725714285858</d16p1:_height><d16p1:_width>0.012857142857142857</d16p1:_width></d7p1:_VisualResolution><d7p1:_XRValue>-1000</d7p1:_XRValue><d7p1:_YRValue>-1000</d7p1:_YRValue><d7p1:_gateOutlineColor>4278190080</d7p1:_gateOutlineColor><d7p1:_lineWeight z:Ref="1492" i:nil="true" /><d7p1:_SubGates z:Id="1503" z:Size="0" /><d7p1:_Center xmlns:d16p1="http://schemas.datacontract.org/2004/07/System.Windows"><d16p1:_x>0.9228571428571436</d16p1:_x><d16p1:_y>0.34285714285714225</d16p1:_y></d7p1:_Center><d7p1:_RotatingAngle>0</d7p1:_RotatingAngle><d7p1:_WidthHeight xmlns:d16p1="http://schemas.datacontract.org/2004/07/System.Windows"><d16p1:_height>0.617142857142857</d16p1:_height><d16p1:_width>0.86857142857142822</d16p1:_width></d7p1:_WidthHeight></d7p1:GateDesc></d7p1:_SubGates><d7p1:_Center xmlns:d14p1="http://schemas.datacontract.org/2004/07/System.Windows"><d14p1:_x>0.33862585478561313</d14p1:_x><d14p1:_y>0.3357169401865206</d14p1:_y></d7p1:_Center><d7p1:_RotatingAngle>270</d7p1:_RotatingAngle><d7p1:_WidthHeight xmlns:d14p1="http://schemas.datacontract.org/2004/07/System.Windows"><d14p1:_height>0.41211487007951314</d14p1:_height><d14p1:_width>0.60808557752990955</d14p1:_width></d7p1:_WidthHeight></d7p1:GateDesc><d7p1:GateDesc z:Id="1504" i:type="d7p1:IntervalGateDesc"><d7p1:_AliasName i:nil="true" /><d7p1:_Bound xmlns:d14p1="http://schemas.datacontract.org/2004/07/System.Windows"><d14p1:_height>0.89811318748763325</d14p1:_height><d14p1:_width>0.89811318748763325</d14p1:_width><d14p1:_x>0.22306472840271724</d14p1:_x><d14p1:_y>0.019623495741642516</d14p1:_y></d7p1:_Bound><d7p1:_CreationOrder>10178460</d7p1:_CreationOrder><d7p1:_DataSource xmlns:d14p1="http://schemas.datacontract.org/2004/07/Rainbow.Analysis" z:Ref="1345" i:nil="true" /><d7p1:_DeltaHorizontal>-0.052815819178306751</d7p1:_DeltaHorizontal><d7p1:_DeltaVertical>-0.094999999999997684</d7p1:_DeltaVertical><d7p1:_GateColor>4287317267</d7p1:_GateColor><d7p1:_GateParameters z:Id="1505" z:Size="1"><d7p1:Parameter z:Id="1506"><d7p1:_Fluorochrome z:Id="1507">B1</d7p1:_Fluorochrome><d7p1:_Group i:nil="true" /><d7p1:_IsScatter>false</d7p1:_IsScatter><d7p1:_Label i:nil="true" /><d7p1:_ParameterType i:nil="true" /><d7p1:_SignalType>65</d7p1:_SignalType></d7p1:Parameter></d7p1:_GateParameters><d7p1:_Id>41aa5ab2-09f6-411d-9da5-5695f7742898</d7p1:_Id><d7p1:_IncludeCount>true</d7p1:_IncludeCount><d7p1:_IncludePercentParent>true</d7p1:_IncludePercentParent><d7p1:_Name z:Id="1508">P11</d7p1:_Name><d7p1:_ParameterScales z:Id="1509" z:Size="1"><d7p1:Scale>Biexponential</d7p1:Scale></d7p1:_ParameterScales><d7p1:_Vertices xmlns:d14p1="http://schemas.datacontract.org/2004/07/System.Windows" z:Id="1510" z:Size="2"><d14p1:Point><d14p1:_x>0.22306472840271729</d14p1:_x><d14p1:_y>0.46868008948545914</d14p1:_y></d14p1:Point><d14p1:Point><d14p1:_x>1.1211779158903505</d14p1:_x><d14p1:_y>0.46868008948545914</d14p1:_y></d14p1:Point></d7p1:_Vertices><d7p1:_VisualResolution xmlns:d14p1="http://schemas.datacontract.org/2004/07/System.Windows"><d14p1:_height>7.5895567698844388</d14p1:_height><d14p1:_width>0.013513513513513532</d14p1:_width></d7p1:_VisualResolution><d7p1:_XRValue>-1000</d7p1:_XRValue><d7p1:_YRValue>0</d7p1:_YRValue><d7p1:_gateOutlineColor>4278190080</d7p1:_gateOutlineColor><d7p1:_lineWeight z:Id="1511">Normal</d7p1:_lineWeight><d7p1:_SubGates z:Id="1512" z:Size="0" /><d7p1:CreationPlotParameters z:Id="1513" z:Size="1"><d7p1:Parameter z:Id="1514"><d7p1:_Fluorochrome z:Id="1515">B1</d7p1:_Fluorochrome><d7p1:_Group i:nil="true" /><d7p1:_IsScatter>false</d7p1:_IsScatter><d7p1:_Label i:nil="true" /><d7p1:_ParameterType i:nil="true" /><d7p1:_SignalType>65</d7p1:_SignalType></d7p1:Parameter></d7p1:CreationPlotParameters><d7p1:ShowOnCreationSystemOnly>true</d7p1:ShowOnCreationSystemOnly></d7p1:GateDesc><d7p1:GateDesc z:Id="1516" i:type="d7p1:RectGateDesc"><d7p1:_AliasName i:nil="true" /><d7p1:_Bound xmlns:d14p1="http://schemas.datacontract.org/2004/07/System.Windows"><d14p1:_height>1.1727916850776843</d14p1:_height><d14p1:_width>1.1727916850776843</d14p1:_width><d14p1:_x>0.3105985474489783</d14p1:_x><d14p1:_y>-0.23555061524627718</d14p1:_y></d7p1:_Bound><d7p1:_CreationOrder>10178595</d7p1:_CreationOrder><d7p1:_DataSource xmlns:d14p1="http://schemas.datacontract.org/2004/07/Rainbow.Analysis" z:Ref="1345" i:nil="true" /><d7p1:_DeltaHorizontal>-0.25678210972161125</d7p1:_DeltaHorizontal><d7p1:_DeltaVertical>-0.41997074019889513</d7p1:_DeltaVertical><d7p1:_GateColor>4286611584</d7p1:_GateColor><d7p1:_GateParameters z:Id="1517" z:Size="2"><d7p1:Parameter z:Id="1518"><d7p1:_Fluorochrome z:Id="1519">YG1</d7p1:_Fluorochrome><d7p1:_Group i:nil="true" /><d7p1:_IsScatter>false</d7p1:_IsScatter><d7p1:_Label i:nil="true" /><d7p1:_ParameterType i:nil="true" /><d7p1:_SignalType>65</d7p1:_SignalType></d7p1:Parameter><d7p1:Parameter z:Id="1520"><d7p1:_Fluorochrome z:Id="1521">SSC</d7p1:_Fluorochrome><d7p1:_Group i:nil="true" /><d7p1:_IsScatter>true</d7p1:_IsScatter><d7p1:_Label i:nil="true" /><d7p1:_ParameterType i:nil="true" /><d7p1:_SignalType>65</d7p1:_SignalType></d7p1:Parameter></d7p1:_GateParameters><d7p1:_Id>090a170d-c4d4-4e6b-98a4-b4a9c87a62c8</d7p1:_Id><d7p1:_IncludeCount>true</d7p1:_IncludeCount><d7p1:_IncludePercentParent>true</d7p1:_IncludePercentParent><d7p1:_Name z:Id="1522">P12</d7p1:_Name><d7p1:_ParameterScales z:Id="1523" z:Size="2"><d7p1:Scale>Biexponential</d7p1:Scale><d7p1:Scale>Linear</d7p1:Scale></d7p1:_ParameterScales><d7p1:_Vertices xmlns:d14p1="http://schemas.datacontract.org/2004/07/System.Windows" z:Id="1524" z:Size="4"><d14p1:Point><d14p1:_x>0.40742849855596458</d14p1:_x><d14p1:_y>0.67362273904542991</d14p1:_y></d14p1:Point><d14p1:Point><d14p1:_x>1.3865602814196762</d14p1:_x><d14p1:_y>0.67362273904542991</d14p1:_y></d14p1:Point><d14p1:Point><d14p1:_x>1.3865602814196762</d14p1:_x><d14p1:_y>0.0280677155397</d14p1:_y></d14p1:Point><d14p1:Point><d14p1:_x>0.40742849855596458</d14p1:_x><d14p1:_y>0.0280677155397</d14p1:_y></d14p1:Point></d7p1:_Vertices><d7p1:_VisualResolution xmlns:d14p1="http://schemas.datacontract.org/2004/07/System.Windows"><d14p1:_height>12766.824085588101</d14p1:_height><d14p1:_width>0.013697316261564872</d14p1:_width></d7p1:_VisualResolution><d7p1:_XRValue>-1000</d7p1:_XRValue><d7p1:_YRValue>-1000</d7p1:_YRValue><d7p1:_gateOutlineColor>4278190080</d7p1:_gateOutlineColor><d7p1:_lineWeight z:Id="1525">Normal</d7p1:_lineWeight><d7p1:_SubGates z:Id="1526" z:Size="0" /><d7p1:_Center xmlns:d14p1="http://schemas.datacontract.org/2004/07/System.Windows"><d14p1:_x>0.89699438998782044</d14p1:_x><d14p1:_y>0.35084522729256495</d14p1:_y></d7p1:_Center><d7p1:_RotatingAngle>0</d7p1:_RotatingAngle><d7p1:_WidthHeight xmlns:d14p1="http://schemas.datacontract.org/2004/07/System.Windows"><d14p1:_height>0.64555502350572991</d14p1:_height><d14p1:_width>0.97913178286371172</d14p1:_width></d7p1:_WidthHeight></d7p1:GateDesc><d7p1:GateDesc z:Id="1527" i:type="d7p1:RectGateDesc"><d7p1:_AliasName i:nil="true" /><d7p1:_Bound xmlns:d14p1="http://schemas.datacontract.org/2004/07/System.Windows"><d14p1:_height>1.1785258066428046</d14p1:_height><d14p1:_width>1.1785258066428046</d14p1:_width><d14p1:_x>0.074712391456812521</d14p1:_x><d14p1:_y>-0.15328311668468231</d14p1:_y></d7p1:_Bound><d7p1:_CreationOrder>10178596</d7p1:_CreationOrder><d7p1:_DataSource xmlns:d14p1="http://schemas.datacontract.org/2004/07/Rainbow.Analysis" z:Ref="1345" i:nil="true" /><d7p1:_DeltaHorizontal>-0.26769230769230823</d7p1:_DeltaHorizontal><d7p1:_DeltaVertical>-0.4369230769230768</d7p1:_DeltaVertical><d7p1:_GateColor>4293982463</d7p1:_GateColor><d7p1:_GateParameters z:Id="1528" z:Size="2"><d7p1:Parameter z:Id="1529"><d7p1:_Fluorochrome z:Id="1530">FSC</d7p1:_Fluorochrome><d7p1:_Group i:nil="true" /><d7p1:_IsScatter>true</d7p1:_IsScatter><d7p1:_Label i:nil="true" /><d7p1:_ParameterType i:nil="true" /><d7p1:_SignalType>65</d7p1:_SignalType></d7p1:Parameter><d7p1:Parameter z:Id="1531"><d7p1:_Fluorochrome z:Id="1532">SSC-B</d7p1:_Fluorochrome><d7p1:_Group i:nil="true" /><d7p1:_IsScatter>true</d7p1:_IsScatter><d7p1:_Label i:nil="true" /><d7p1:_ParameterType i:nil="true" /><d7p1:_SignalType>65</d7p1:_SignalType></d7p1:Parameter></d7p1:_GateParameters><d7p1:_Id>9eabafb4-b0e4-4888-8287-5f05d21b80b5</d7p1:_Id><d7p1:_IncludeCount>false</d7p1:_IncludeCount><d7p1:_IncludePercentParent>false</d7p1:_IncludePercentParent><d7p1:_Name z:Id="1533">P13</d7p1:_Name><d7p1:_ParameterScales z:Id="1534" z:Size="2"><d7p1:Scale>Linear</d7p1:Scale><d7p1:Scale>Linear</d7p1:Scale></d7p1:_ParameterScales><d7p1:_Vertices xmlns:d14p1="http://schemas.datacontract.org/2004/07/System.Windows" z:Id="1535" z:Size="4"><d14p1:Point><d14p1:_x>0.22705221785513879</d14p1:_x><d14p1:_y>0.83136440202133532</d14p1:_y></d14p1:Point><d14p1:Point><d14p1:_x>1.1008983717012908</d14p1:_x><d14p1:_y>0.83136440202133532</d14p1:_y></d14p1:Point><d14p1:Point><d14p1:_x>1.1008983717012908</d14p1:_x><d14p1:_y>0.0405951712521046</d14p1:_y></d14p1:Point><d14p1:Point><d14p1:_x>0.22705221785513879</d14p1:_x><d14p1:_y>0.0405951712521046</d14p1:_y></d14p1:Point></d7p1:_Vertices><d7p1:_VisualResolution xmlns:d14p1="http://schemas.datacontract.org/2004/07/System.Windows"><d14p1:_height>15307.678832117002</d14p1:_height><d14p1:_width>15307.678832116788</d14p1:_width></d7p1:_VisualResolution><d7p1:_XRValue>-1000</d7p1:_XRValue><d7p1:_YRValue>-1000</d7p1:_YRValue><d7p1:_gateOutlineColor>4278190080</d7p1:_gateOutlineColor><d7p1:_lineWeight z:Ref="1525" i:nil="true" /><d7p1:_SubGates z:Id="1536" z:Size="2"><d7p1:GateDesc z:Id="1537" i:type="d7p1:QuadGateDesc"><d7p1:_AliasName i:nil="true" /><d7p1:_Bound xmlns:d16p1="http://schemas.datacontract.org/2004/07/System.Windows"><d16p1:_height>0</d16p1:_height><d16p1:_width>0</d16p1:_width><d16p1:_x>0</d16p1:_x><d16p1:_y>0</d16p1:_y></d7p1:_Bound><d7p1:_CreationOrder>10178873</d7p1:_CreationOrder><d7p1:_DataSource xmlns:d16p1="http://schemas.datacontract.org/2004/07/Rainbow.Analysis" z:Ref="1345" i:nil="true" /><d7p1:_DeltaHorizontal>NaN</d7p1:_DeltaHorizontal><d7p1:_DeltaVertical>NaN</d7p1:_DeltaVertical><d7p1:_GateColor>4278190080</d7p1:_GateColor><d7p1:_GateParameters z:Id="1538" z:Size="2"><d7p1:Parameter z:Id="1539"><d7p1:_Fluorochrome z:Id="1540">FSC</d7p1:_Fluorochrome><d7p1:_Group i:nil="true" /><d7p1:_IsScatter>true</d7p1:_IsScatter><d7p1:_Label i:nil="true" /><d7p1:_ParameterType i:nil="true" /><d7p1:_SignalType>65</d7p1:_SignalType></d7p1:Parameter><d7p1:Parameter z:Id="1541"><d7p1:_Fluorochrome z:Id="1542">SSC</d7p1:_Fluorochrome><d7p1:_Group i:nil="true" /><d7p1:_IsScatter>true</d7p1:_IsScatter><d7p1:_Label i:nil="true" /><d7p1:_ParameterType i:nil="true" /><d7p1:_SignalType>65</d7p1:_SignalType></d7p1:Parameter></d7p1:_GateParameters><d7p1:_Id>ece53163-bb27-4fb1-a69a-c821ce8c59a1</d7p1:_Id><d7p1:_IncludeCount>false</d7p1:_IncludeCount><d7p1:_IncludePercentParent>false</d7p1:_IncludePercentParent><d7p1:_Name z:Id="1543">Q4</d7p1:_Name><d7p1:_ParameterScales z:Id="1544" z:Size="2"><d7p1:Scale>Linear</d7p1:Scale><d7p1:Scale>Linear</d7p1:Scale></d7p1:_ParameterScales><d7p1:_Vertices xmlns:d16p1="http://schemas.datacontract.org/2004/07/System.Windows" z:Id="1545" z:Size="1"><d16p1:Point><d16p1:_x>0.43635268258367255</d16p1:_x><d16p1:_y>0.46462753881072738</d16p1:_y></d16p1:Point></d7p1:_Vertices><d7p1:_VisualResolution xmlns:d16p1="http://schemas.datacontract.org/2004/07/System.Windows"><d16p1:_height>11072.558458855841</d16p1:_height><d16p1:_width>11072.558458856065</d16p1:_width></d7p1:_VisualResolution><d7p1:_XRValue>-1000</d7p1:_XRValue><d7p1:_YRValue>-1000</d7p1:_YRValue><d7p1:_gateOutlineColor>4278190080</d7p1:_gateOutlineColor><d7p1:_lineWeight z:Id="1546">Normal</d7p1:_lineWeight><d7p1:_SubGates z:Id="1547" z:Size="0" /><d7p1:_LowerLeftGate z:Id="1548"><d7p1:_AliasName i:nil="true" /><d7p1:_Bound xmlns:d17p1="http://schemas.datacontract.org/2004/07/System.Windows"><d17p1:_height>0</d17p1:_height><d17p1:_width>0</d17p1:_width><d17p1:_x>0</d17p1:_x><d17p1:_y>0</d17p1:_y></d7p1:_Bound><d7p1:_CreationOrder>10178876</d7p1:_CreationOrder><d7p1:_DataSource xmlns:d17p1="http://schemas.datacontract.org/2004/07/Rainbow.Analysis" z:Ref="1345" i:nil="true" /><d7p1:_DeltaHorizontal>NaN</d7p1:_DeltaHorizontal><d7p1:_DeltaVertical>NaN</d7p1:_DeltaVertical><d7p1:_GateColor>16777215</d7p1:_GateColor><d7p1:_GateParameters z:Id="1549" z:Size="2"><d7p1:Parameter z:Id="1550"><d7p1:_Fluorochrome z:Id="1551">FSC</d7p1:_Fluorochrome><d7p1:_Group i:nil="true" /><d7p1:_IsScatter>true</d7p1:_IsScatter><d7p1:_Label i:nil="true" /><d7p1:_ParameterType i:nil="true" /><d7p1:_SignalType>65</d7p1:_SignalType></d7p1:Parameter><d7p1:Parameter z:Id="1552"><d7p1:_Fluorochrome z:Id="1553">SSC</d7p1:_Fluorochrome><d7p1:_Group i:nil="true" /><d7p1:_IsScatter>true</d7p1:_IsScatter><d7p1:_Label i:nil="true" /><d7p1:_ParameterType i:nil="true" /><d7p1:_SignalType>65</d7p1:_SignalType></d7p1:Parameter></d7p1:_GateParameters><d7p1:_Id>9be58558-e57e-491a-b60e-c19aacdafced</d7p1:_Id><d7p1:_IncludeCount>false</d7p1:_IncludeCount><d7p1:_IncludePercentParent>false</d7p1:_IncludePercentParent><d7p1:_Name z:Id="1554">Q4-R3</d7p1:_Name><d7p1:_ParameterScales z:Id="1555" z:Size="2"><d7p1:Scale>Linear</d7p1:Scale><d7p1:Scale>Linear</d7p1:Scale></d7p1:_ParameterScales><d7p1:_Vertices xmlns:d17p1="http://schemas.datacontract.org/2004/07/System.Windows" i:nil="true" /><d7p1:_VisualResolution xmlns:d17p1="http://schemas.datacontract.org/2004/07/System.Windows" i:nil="true" /><d7p1:_XRValue>0</d7p1:_XRValue><d7p1:_YRValue>0</d7p1:_YRValue><d7p1:_gateOutlineColor>4278190080</d7p1:_gateOutlineColor><d7p1:_lineWeight z:Ref="1546" i:nil="true" /><d7p1:_SubGates z:Id="1556" z:Size="0" /></d7p1:_LowerLeftGate><d7p1:_LowerRightGate z:Id="1557"><d7p1:_AliasName i:nil="true" /><d7p1:_Bound xmlns:d17p1="http://schemas.datacontract.org/2004/07/System.Windows"><d17p1:_height>0</d17p1:_height><d17p1:_width>0</d17p1:_width><d17p1:_x>0</d17p1:_x><d17p1:_y>0</d17p1:_y></d7p1:_Bound><d7p1:_CreationOrder>10178877</d7p1:_CreationOrder><d7p1:_DataSource xmlns:d17p1="http://schemas.datacontract.org/2004/07/Rainbow.Analysis" z:Ref="1345" i:nil="true" /><d7p1:_DeltaHorizontal>NaN</d7p1:_DeltaHorizontal><d7p1:_DeltaVertical>NaN</d7p1:_DeltaVertical><d7p1:_GateColor>16777215</d7p1:_GateColor><d7p1:_GateParameters z:Id="1558" z:Size="2"><d7p1:Parameter z:Id="1559"><d7p1:_Fluorochrome z:Id="1560">FSC</d7p1:_Fluorochrome><d7p1:_Group i:nil="true" /><d7p1:_IsScatter>true</d7p1:_IsScatter><d7p1:_Label i:nil="true" /><d7p1:_ParameterType i:nil="true" /><d7p1:_SignalType>65</d7p1:_SignalType></d7p1:Parameter><d7p1:Parameter z:Id="1561"><d7p1:_Fluorochrome z:Id="1562">SSC</d7p1:_Fluorochrome><d7p1:_Group i:nil="true" /><d7p1:_IsScatter>true</d7p1:_IsScatter><d7p1:_Label i:nil="true" /><d7p1:_ParameterType i:nil="true" /><d7p1:_SignalType>65</d7p1:_SignalType></d7p1:Parameter></d7p1:_GateParameters><d7p1:_Id>d4a59133-86c7-425c-bed1-ca5e3488834c</d7p1:_Id><d7p1:_IncludeCount>false</d7p1:_IncludeCount><d7p1:_IncludePercentParent>false</d7p1:_IncludePercentParent><d7p1:_Name z:Id="1563">Q4-R4</d7p1:_Name><d7p1:_ParameterScales z:Id="1564" z:Size="2"><d7p1:Scale>Linear</d7p1:Scale><d7p1:Scale>Linear</d7p1:Scale></d7p1:_ParameterScales><d7p1:_Vertices xmlns:d17p1="http://schemas.datacontract.org/2004/07/System.Windows" i:nil="true" /><d7p1:_VisualResolution xmlns:d17p1="http://schemas.datacontract.org/2004/07/System.Windows" i:nil="true" /><d7p1:_XRValue>0</d7p1:_XRValue><d7p1:_YRValue>0</d7p1:_YRValue><d7p1:_gateOutlineColor>4278190080</d7p1:_gateOutlineColor><d7p1:_lineWeight z:Ref="1546" i:nil="true" /><d7p1:_SubGates z:Id="1565" z:Size="0" /></d7p1:_LowerRightGate><d7p1:_UpperLeftGate z:Id="1566"><d7p1:_AliasName i:nil="true" /><d7p1:_Bound xmlns:d17p1="http://schemas.datacontract.org/2004/07/System.Windows"><d17p1:_height>0</d17p1:_height><d17p1:_width>0</d17p1:_width><d17p1:_x>0</d17p1:_x><d17p1:_y>0</d17p1:_y></d7p1:_Bound><d7p1:_CreationOrder>10178874</d7p1:_CreationOrder><d7p1:_DataSource xmlns:d17p1="http://schemas.datacontract.org/2004/07/Rainbow.Analysis" z:Ref="1345" i:nil="true" /><d7p1:_DeltaHorizontal>NaN</d7p1:_DeltaHorizontal><d7p1:_DeltaVertical>NaN</d7p1:_DeltaVertical><d7p1:_GateColor>16777215</d7p1:_GateColor><d7p1:_GateParameters z:Id="1567" z:Size="2"><d7p1:Parameter z:Id="1568"><d7p1:_Fluorochrome z:Id="1569">FSC</d7p1:_Fluorochrome><d7p1:_Group i:nil="true" /><d7p1:_IsScatter>true</d7p1:_IsScatter><d7p1:_Label i:nil="true" /><d7p1:_ParameterType i:nil="true" /><d7p1:_SignalType>65</d7p1:_SignalType></d7p1:Parameter><d7p1:Parameter z:Id="1570"><d7p1:_Fluorochrome z:Id="1571">SSC</d7p1:_Fluorochrome><d7p1:_Group i:nil="true" /><d7p1:_IsScatter>true</d7p1:_IsScatter><d7p1:_Label i:nil="true" /><d7p1:_ParameterType i:nil="true" /><d7p1:_SignalType>65</d7p1:_SignalType></d7p1:Parameter></d7p1:_GateParameters><d7p1:_Id>336be7ba-1bf3-47bc-8ed8-d53837be211a</d7p1:_Id><d7p1:_IncludeCount>false</d7p1:_IncludeCount><d7p1:_IncludePercentParent>false</d7p1:_IncludePercentParent><d7p1:_Name z:Id="1572">Q4-R1</d7p1:_Name><d7p1:_ParameterScales z:Id="1573" z:Size="2"><d7p1:Scale>Linear</d7p1:Scale><d7p1:Scale>Linear</d7p1:Scale></d7p1:_ParameterScales><d7p1:_Vertices xmlns:d17p1="http://schemas.datacontract.org/2004/07/System.Windows" i:nil="true" /><d7p1:_VisualResolution xmlns:d17p1="http://schemas.datacontract.org/2004/07/System.Windows" i:nil="true" /><d7p1:_XRValue>0</d7p1:_XRValue><d7p1:_YRValue>0</d7p1:_YRValue><d7p1:_gateOutlineColor>4278190080</d7p1:_gateOutlineColor><d7p1:_lineWeight z:Ref="1546" i:nil="true" /><d7p1:_SubGates z:Id="1574" z:Size="0" /></d7p1:_UpperLeftGate><d7p1:_UpperRightGate z:Id="1575"><d7p1:_AliasName i:nil="true" /><d7p1:_Bound xmlns:d17p1="http://schemas.datacontract.org/2004/07/System.Windows"><d17p1:_height>0</d17p1:_height><d17p1:_width>0</d17p1:_width><d17p1:_x>0</d17p1:_x><d17p1:_y>0</d17p1:_y></d7p1:_Bound><d7p1:_CreationOrder>10178875</d7p1:_CreationOrder><d7p1:_DataSource xmlns:d17p1="http://schemas.datacontract.org/2004/07/Rainbow.Analysis" z:Ref="1345" i:nil="true" /><d7p1:_DeltaHorizontal>NaN</d7p1:_DeltaHorizontal><d7p1:_DeltaVertical>NaN</d7p1:_DeltaVertical><d7p1:_GateColor>16777215</d7p1:_GateColor><d7p1:_GateParameters z:Id="1576" z:Size="2"><d7p1:Parameter z:Id="1577"><d7p1:_Fluorochrome z:Id="1578">FSC</d7p1:_Fluorochrome><d7p1:_Group i:nil="true" /><d7p1:_IsScatter>true</d7p1:_IsScatter><d7p1:_Label i:nil="true" /><d7p1:_ParameterType i:nil="true" /><d7p1:_SignalType>65</d7p1:_SignalType></d7p1:Parameter><d7p1:Parameter z:Id="1579"><d7p1:_Fluorochrome z:Id="1580">SSC</d7p1:_Fluorochrome><d7p1:_Group i:nil="true" /><d7p1:_IsScatter>true</d7p1:_IsScatter><d7p1:_Label i:nil="true" /><d7p1:_ParameterType i:nil="true" /><d7p1:_SignalType>65</d7p1:_SignalType></d7p1:Parameter></d7p1:_GateParameters><d7p1:_Id>27293bdd-c22c-49f9-96e8-4ec55ed5cc5c</d7p1:_Id><d7p1:_IncludeCount>false</d7p1:_IncludeCount><d7p1:_IncludePercentParent>false</d7p1:_IncludePercentParent><d7p1:_Name z:Id="1581">Q4-R2</d7p1:_Name><d7p1:_ParameterScales z:Id="1582" z:Size="2"><d7p1:Scale>Linear</d7p1:Scale><d7p1:Scale>Linear</d7p1:Scale></d7p1:_ParameterScales><d7p1:_Vertices xmlns:d17p1="http://schemas.datacontract.org/2004/07/System.Windows" i:nil="true" /><d7p1:_VisualResolution xmlns:d17p1="http://schemas.datacontract.org/2004/07/System.Windows" i:nil="true" /><d7p1:_XRValue>0</d7p1:_XRValue><d7p1:_YRValue>0</d7p1:_YRValue><d7p1:_gateOutlineColor>4278190080</d7p1:_gateOutlineColor><d7p1:_lineWeight z:Ref="1546" i:nil="true" /><d7p1:_SubGates z:Id="1583" z:Size="0" /></d7p1:_UpperRightGate><d7p1:_names xmlns:d16p1="http://schemas.microsoft.com/2003/10/Serialization/Arrays" z:Id="1584" z:Size="4"><d16p1:string z:Ref="1572" i:nil="true" /><d16p1:string z:Ref="1581" i:nil="true" /><d16p1:string z:Ref="1554" i:nil="true" /><d16p1:string z:Ref="1563" i:nil="true" /></d7p1:_names></d7p1:GateDesc><d7p1:GateDesc z:Id="1585" i:type="d7p1:QuadGateDesc"><d7p1:_AliasName i:nil="true" /><d7p1:_Bound xmlns:d16p1="http://schemas.datacontract.org/2004/07/System.Windows"><d16p1:_height>0</d16p1:_height><d16p1:_width>0</d16p1:_width><d16p1:_x>0.23994385066808124</d16p1:_x><d16p1:_y>0.432948694953374</d16p1:_y></d7p1:_Bound><d7p1:_CreationOrder>10178878</d7p1:_CreationOrder><d7p1:_DataSource xmlns:d16p1="http://schemas.datacontract.org/2004/07/Rainbow.Analysis" z:Ref="1345" i:nil="true" /><d7p1:_DeltaHorizontal>NaN</d7p1:_DeltaHorizontal><d7p1:_DeltaVertical>NaN</d7p1:_DeltaVertical><d7p1:_GateColor>4278190080</d7p1:_GateColor><d7p1:_GateParameters z:Id="1586" z:Size="2"><d7p1:Parameter z:Id="1587"><d7p1:_Fluorochrome z:Id="1588">B1</d7p1:_Fluorochrome><d7p1:_Group i:nil="true" /><d7p1:_IsScatter>false</d7p1:_IsScatter><d7p1:_Label i:nil="true" /><d7p1:_ParameterType i:nil="true" /><d7p1:_SignalType>65</d7p1:_SignalType></d7p1:Parameter><d7p1:Parameter z:Id="1589"><d7p1:_Fluorochrome z:Id="1590">R2</d7p1:_Fluorochrome><d7p1:_Group i:nil="true" /><d7p1:_IsScatter>false</d7p1:_IsScatter><d7p1:_Label i:nil="true" /><d7p1:_ParameterType i:nil="true" /><d7p1:_SignalType>65</d7p1:_SignalType></d7p1:Parameter></d7p1:_GateParameters><d7p1:_Id>7dd2d539-f56f-4944-9080-b088b9ee59b9</d7p1:_Id><d7p1:_IncludeCount>false</d7p1:_IncludeCount><d7p1:_IncludePercentParent>false</d7p1:_IncludePercentParent><d7p1:_Name z:Id="1591">Q5</d7p1:_Name><d7p1:_ParameterScales z:Id="1592" z:Size="2"><d7p1:Scale>Biexponential</d7p1:Scale><d7p1:Scale>Biexponential</d7p1:Scale></d7p1:_ParameterScales><d7p1:_Vertices xmlns:d16p1="http://schemas.datacontract.org/2004/07/System.Windows" z:Id="1593" z:Size="1"><d16p1:Point><d16p1:_x>0.23994385066808124</d16p1:_x><d16p1:_y>0.432948694953374</d16p1:_y></d16p1:Point></d7p1:_Vertices><d7p1:_VisualResolution xmlns:d16p1="http://schemas.datacontract.org/2004/07/System.Windows"><d16p1:_height>0.011879566446507894</d16p1:_height><d16p1:_width>0.011879566446507523</d16p1:_width></d7p1:_VisualResolution><d7p1:_XRValue>-1000</d7p1:_XRValue><d7p1:_YRValue>-1000</d7p1:_YRValue><d7p1:_gateOutlineColor>4278190080</d7p1:_gateOutlineColor><d7p1:_lineWeight z:Ref="1546" i:nil="true" /><d7p1:_SubGates z:Id="1594" z:Size="0" /><d7p1:_LowerLeftGate z:Id="1595"><d7p1:_AliasName i:nil="true" /><d7p1:_Bound xmlns:d17p1="http://schemas.datacontract.org/2004/07/System.Windows"><d17p1:_height>0</d17p1:_height><d17p1:_width>0</d17p1:_width><d17p1:_x>0</d17p1:_x><d17p1:_y>0</d17p1:_y></d7p1:_Bound><d7p1:_CreationOrder>10178881</d7p1:_CreationOrder><d7p1:_DataSource xmlns:d17p1="http://schemas.datacontract.org/2004/07/Rainbow.Analysis" z:Ref="1345" i:nil="true" /><d7p1:_DeltaHorizontal>NaN</d7p1:_DeltaHorizontal><d7p1:_DeltaVertical>NaN</d7p1:_DeltaVertical><d7p1:_GateColor>16777215</d7p1:_GateColor><d7p1:_GateParameters z:Id="1596" z:Size="2"><d7p1:Parameter z:Id="1597"><d7p1:_Fluorochrome z:Id="1598">B1</d7p1:_Fluorochrome><d7p1:_Group i:nil="true" /><d7p1:_IsScatter>false</d7p1:_IsScatter><d7p1:_Label i:nil="true" /><d7p1:_ParameterType i:nil="true" /><d7p1:_SignalType>65</d7p1:_SignalType></d7p1:Parameter><d7p1:Parameter z:Id="1599"><d7p1:_Fluorochrome z:Id="1600">R2</d7p1:_Fluorochrome><d7p1:_Group i:nil="true" /><d7p1:_IsScatter>false</d7p1:_IsScatter><d7p1:_Label i:nil="true" /><d7p1:_ParameterType i:nil="true" /><d7p1:_SignalType>65</d7p1:_SignalType></d7p1:Parameter></d7p1:_GateParameters><d7p1:_Id>ab82ab00-10fb-4223-b368-b52ed1b02a97</d7p1:_Id><d7p1:_IncludeCount>false</d7p1:_IncludeCount><d7p1:_IncludePercentParent>false</d7p1:_IncludePercentParent><d7p1:_Name z:Id="1601">Q5-R3</d7p1:_Name><d7p1:_ParameterScales z:Id="1602" z:Size="2"><d7p1:Scale>Biexponential</d7p1:Scale><d7p1:Scale>Biexponential</d7p1:Scale></d7p1:_ParameterScales><d7p1:_Vertices xmlns:d17p1="http://schemas.datacontract.org/2004/07/System.Windows" i:nil="true" /><d7p1:_VisualResolution xmlns:d17p1="http://schemas.datacontract.org/2004/07/System.Windows" i:nil="true" /><d7p1:_XRValue>0</d7p1:_XRValue><d7p1:_YRValue>0</d7p1:_YRValue><d7p1:_gateOutlineColor>4278190080</d7p1:_gateOutlineColor><d7p1:_lineWeight z:Ref="1546" i:nil="true" /><d7p1:_SubGates z:Id="1603" z:Size="0" /></d7p1:_LowerLeftGate><d7p1:_LowerRightGate z:Id="1604"><d7p1:_AliasName i:nil="true" /><d7p1:_Bound xmlns:d17p1="http://schemas.datacontract.org/2004/07/System.Windows"><d17p1:_height>0</d17p1:_height><d17p1:_width>0</d17p1:_width><d17p1:_x>0</d17p1:_x><d17p1:_y>0</d17p1:_y></d7p1:_Bound><d7p1:_CreationOrder>10178882</d7p1:_CreationOrder><d7p1:_DataSource xmlns:d17p1="http://schemas.datacontract.org/2004/07/Rainbow.Analysis" z:Ref="1345" i:nil="true" /><d7p1:_DeltaHorizontal>NaN</d7p1:_DeltaHorizontal><d7p1:_DeltaVertical>NaN</d7p1:_DeltaVertical><d7p1:_GateColor>16777215</d7p1:_GateColor><d7p1:_GateParameters z:Id="1605" z:Size="2"><d7p1:Parameter z:Id="1606"><d7p1:_Fluorochrome z:Id="1607">B1</d7p1:_Fluorochrome><d7p1:_Group i:nil="true" /><d7p1:_IsScatter>false</d7p1:_IsScatter><d7p1:_Label i:nil="true" /><d7p1:_ParameterType i:nil="true" /><d7p1:_SignalType>65</d7p1:_SignalType></d7p1:Parameter><d7p1:Parameter z:Id="1608"><d7p1:_Fluorochrome z:Id="1609">R2</d7p1:_Fluorochrome><d7p1:_Group i:nil="true" /><d7p1:_IsScatter>false</d7p1:_IsScatter><d7p1:_Label i:nil="true" /><d7p1:_ParameterType i:nil="true" /><d7p1:_SignalType>65</d7p1:_SignalType></d7p1:Parameter></d7p1:_GateParameters><d7p1:_Id>13f6ab1a-5fc3-45c8-bcbf-5ef9a988c0f8</d7p1:_Id><d7p1:_IncludeCount>false</d7p1:_IncludeCount><d7p1:_IncludePercentParent>false</d7p1:_IncludePercentParent><d7p1:_Name z:Id="1610">Q5-R4</d7p1:_Name><d7p1:_ParameterScales z:Id="1611" z:Size="2"><d7p1:Scale>Biexponential</d7p1:Scale><d7p1:Scale>Biexponential</d7p1:Scale></d7p1:_ParameterScales><d7p1:_Vertices xmlns:d17p1="http://schemas.datacontract.org/2004/07/System.Windows" i:nil="true" /><d7p1:_VisualResolution xmlns:d17p1="http://schemas.datacontract.org/2004/07/System.Windows" i:nil="true" /><d7p1:_XRValue>0</d7p1:_XRValue><d7p1:_YRValue>0</d7p1:_YRValue><d7p1:_gateOutlineColor>4278190080</d7p1:_gateOutlineColor><d7p1:_lineWeight z:Ref="1546" i:nil="true" /><d7p1:_SubGates z:Id="1612" z:Size="0" /></d7p1:_LowerRightGate><d7p1:_UpperLeftGate z:Id="1613"><d7p1:_AliasName i:nil="true" /><d7p1:_Bound xmlns:d17p1="http://schemas.datacontract.org/2004/07/System.Windows"><d17p1:_height>0</d17p1:_height><d17p1:_width>0</d17p1:_width><d17p1:_x>0</d17p1:_x><d17p1:_y>0</d17p1:_y></d7p1:_Bound><d7p1:_CreationOrder>10178879</d7p1:_CreationOrder><d7p1:_DataSource xmlns:d17p1="http://schemas.datacontract.org/2004/07/Rainbow.Analysis" z:Ref="1345" i:nil="true" /><d7p1:_DeltaHorizontal>NaN</d7p1:_DeltaHorizontal><d7p1:_DeltaVertical>NaN</d7p1:_DeltaVertical><d7p1:_GateColor>16777215</d7p1:_GateColor><d7p1:_GateParameters z:Id="1614" z:Size="2"><d7p1:Parameter z:Id="1615"><d7p1:_Fluorochrome z:Id="1616">B1</d7p1:_Fluorochrome><d7p1:_Gro
[truncated: 1,765,620 more chars]
