# Supplementary material for: Expression of intron-containing HIV-1 RNA induces NLRP1 inflammasome activation in myeloid cells
Source: PLoS Biol. 2025 Sep 8;23(9):e3003320. doi: 10.1371/journal.pbio.3003320 (PMC12416851; doi:10.1371/journal.pbio.3003320)
Supplement: S4 Supplementary Data — (ZIP) [file pbio.3003320.s019.zip › S4_Supplementary_data/FigS5_A_FLICA_FCS-files/Cells_F20_S20_SB25@ForExperiment@ForTube.UST]

<?xml version="1.0" encoding="utf-8"?><UserSetting xmlns:i="http://www.w3.org/2001/XMLSchema-instance" z:Id="1" xmlns:z="http://schemas.microsoft.com/2003/10/Serialization/" xmlns="http://schemas.datacontract.org/2004/07/Rainbow"><Version>3010</Version><AllGainTable xmlns:d2p1="http://schemas.microsoft.com/2003/10/Serialization/Arrays" i:nil="true" /><ChannelBrightnessTable xmlns:d2p1="http://schemas.microsoft.com/2003/10/Serialization/Arrays" z:Id="2" z:Size="67"><d2p1:KeyValueOfintfloat><d2p1:Key>28</d2p1:Key><d2p1:Value>2.31602573</d2p1:Value></d2p1:KeyValueOfintfloat><d2p1:KeyValueOfintfloat><d2p1:Key>9</d2p1:Key><d2p1:Value>11.464632</d2p1:Value></d2p1:KeyValueOfintfloat><d2p1:KeyValueOfintfloat><d2p1:Key>29</d2p1:Key><d2p1:Value>14.4124174</d2p1:Value></d2p1:KeyValueOfintfloat><d2p1:KeyValueOfintfloat><d2p1:Key>70</d2p1:Key><d2p1:Value>0.2375611</d2p1:Value></d2p1:KeyValueOfintfloat><d2p1:KeyValueOfintfloat><d2p1:Key>71</d2p1:Key><d2p1:Value>2.009363</d2p1:Value></d2p1:KeyValueOfintfloat><d2p1:KeyValueOfintfloat><d2p1:Key>67</d2p1:Key><d2p1:Value>5.143658</d2p1:Value></d2p1:KeyValueOfintfloat><d2p1:KeyValueOfintfloat><d2p1:Key>66</d2p1:Key><d2p1:Value>6.402229</d2p1:Value></d2p1:KeyValueOfintfloat><d2p1:KeyValueOfintfloat><d2p1:Key>65</d2p1:Key><d2p1:Value>9.285371</d2p1:Value></d2p1:KeyValueOfintfloat><d2p1:KeyValueOfintfloat><d2p1:Key>64</d2p1:Key><d2p1:Value>15.3471413</d2p1:Value></d2p1:KeyValueOfintfloat><d2p1:KeyValueOfintfloat><d2p1:Key>63</d2p1:Key><d2p1:Value>23.1414547</d2p1:Value></d2p1:KeyValueOfintfloat><d2p1:KeyValueOfintfloat><d2p1:Key>62</d2p1:Key><d2p1:Value>12.8691835</d2p1:Value></d2p1:KeyValueOfintfloat><d2p1:KeyValueOfintfloat><d2p1:Key>61</d2p1:Key><d2p1:Value>14.3485947</d2p1:Value></d2p1:KeyValueOfintfloat><d2p1:KeyValueOfintfloat><d2p1:Key>60</d2p1:Key><d2p1:Value>15.236495</d2p1:Value></d2p1:KeyValueOfintfloat><d2p1:KeyValueOfintfloat><d2p1:Key>77</d2p1:Key><d2p1:Value>7.47843</d2p1:Value></d2p1:KeyValueOfintfloat><d2p1:KeyValueOfintfloat><d2p1:Key>76</d2p1:Key><d2p1:Value>3.77366567</d2p1:Value></d2p1:KeyValueOfintfloat><d2p1:KeyValueOfintfloat><d2p1:Key>75</d2p1:Key><d2p1:Value>2.694665</d2p1:Value></d2p1:KeyValueOfintfloat><d2p1:KeyValueOfintfloat><d2p1:Key>74</d2p1:Key><d2p1:Value>3.6454854</d2p1:Value></d2p1:KeyValueOfintfloat><d2p1:KeyValueOfintfloat><d2p1:Key>73</d2p1:Key><d2p1:Value>2.77641439</d2p1:Value></d2p1:KeyValueOfintfloat><d2p1:KeyValueOfintfloat><d2p1:Key>72</d2p1:Key><d2p1:Value>2.22549343</d2p1:Value></d2p1:KeyValueOfintfloat><d2p1:KeyValueOfintfloat><d2p1:Key>17</d2p1:Key><d2p1:Value>4.71583748</d2p1:Value></d2p1:KeyValueOfintfloat><d2p1:KeyValueOfintfloat><d2p1:Key>16</d2p1:Key><d2p1:Value>10.930007</d2p1:Value></d2p1:KeyValueOfintfloat><d2p1:KeyValueOfintfloat><d2p1:Key>15</d2p1:Key><d2p1:Value>13.1123085</d2p1:Value></d2p1:KeyValueOfintfloat><d2p1:KeyValueOfintfloat><d2p1:Key>14</d2p1:Key><d2p1:Value>13.2743082</d2p1:Value></d2p1:KeyValueOfintfloat><d2p1:KeyValueOfintfloat><d2p1:Key>13</d2p1:Key><d2p1:Value>12.5436773</d2p1:Value></d2p1:KeyValueOfintfloat><d2p1:KeyValueOfintfloat><d2p1:Key>12</d2p1:Key><d2p1:Value>9.034155</d2p1:Value></d2p1:KeyValueOfintfloat><d2p1:KeyValueOfintfloat><d2p1:Key>11</d2p1:Key><d2p1:Value>9.555495</d2p1:Value></d2p1:KeyValueOfintfloat><d2p1:KeyValueOfintfloat><d2p1:Key>10</d2p1:Key><d2p1:Value>5.793503</d2p1:Value></d2p1:KeyValueOfintfloat><d2p1:KeyValueOfintfloat><d2p1:Key>7</d2p1:Key><d2p1:Value>4.09435749</d2p1:Value></d2p1:KeyValueOfintfloat><d2p1:KeyValueOfintfloat><d2p1:Key>6</d2p1:Key><d2p1:Value>3.70721459</d2p1:Value></d2p1:KeyValueOfintfloat><d2p1:KeyValueOfintfloat><d2p1:Key>5</d2p1:Key><d2p1:Value>1.64755273</d2p1:Value></d2p1:KeyValueOfintfloat><d2p1:KeyValueOfintfloat><d2p1:Key>4</d2p1:Key><d2p1:Value>0.8874004</d2p1:Value></d2p1:KeyValueOfintfloat><d2p1:KeyValueOfintfloat><d2p1:Key>3</d2p1:Key><d2p1:Value>0.5883853</d2p1:Value></d2p1:KeyValueOfintfloat><d2p1:KeyValueOfintfloat><d2p1:Key>2</d2p1:Key><d2p1:Value>0.457136661</d2p1:Value></d2p1:KeyValueOfintfloat><d2p1:KeyValueOfintfloat><d2p1:Key>1</d2p1:Key><d2p1:Value>0.296210349</d2p1:Value></d2p1:KeyValueOfintfloat><d2p1:KeyValueOfintfloat><d2p1:Key>0</d2p1:Key><d2p1:Value>0.118482493</d2p1:Value></d2p1:KeyValueOfintfloat><d2p1:KeyValueOfintfloat><d2p1:Key>35</d2p1:Key><d2p1:Value>0.0171567854</d2p1:Value></d2p1:KeyValueOfintfloat><d2p1:KeyValueOfintfloat><d2p1:Key>34</d2p1:Key><d2p1:Value>0.0163477324</d2p1:Value></d2p1:KeyValueOfintfloat><d2p1:KeyValueOfintfloat><d2p1:Key>33</d2p1:Key><d2p1:Value>0.05199268</d2p1:Value></d2p1:KeyValueOfintfloat><d2p1:KeyValueOfintfloat><d2p1:Key>32</d2p1:Key><d2p1:Value>0.0486681424</d2p1:Value></d2p1:KeyValueOfintfloat><d2p1:KeyValueOfintfloat><d2p1:Key>31</d2p1:Key><d2p1:Value>0.0583709851</d2p1:Value></d2p1:KeyValueOfintfloat><d2p1:KeyValueOfintfloat><d2p1:Key>30</d2p1:Key><d2p1:Value>0.05615697</d2p1:Value></d2p1:KeyValueOfintfloat><d2p1:KeyValueOfintfloat><d2p1:Key>27</d2p1:Key><d2p1:Value>0.0271611214</d2p1:Value></d2p1:KeyValueOfintfloat><d2p1:KeyValueOfintfloat><d2p1:Key>26</d2p1:Key><d2p1:Value>0.0156216752</d2p1:Value></d2p1:KeyValueOfintfloat><d2p1:KeyValueOfintfloat><d2p1:Key>25</d2p1:Key><d2p1:Value>0.01693478</d2p1:Value></d2p1:KeyValueOfintfloat><d2p1:KeyValueOfintfloat><d2p1:Key>24</d2p1:Key><d2p1:Value>0.00716582965</d2p1:Value></d2p1:KeyValueOfintfloat><d2p1:KeyValueOfintfloat><d2p1:Key>23</d2p1:Key><d2p1:Value>0.005426706</d2p1:Value></d2p1:KeyValueOfintfloat><d2p1:KeyValueOfintfloat><d2p1:Key>22</d2p1:Key><d2p1:Value>0.003828054</d2p1:Value></d2p1:KeyValueOfintfloat><d2p1:KeyValueOfintfloat><d2p1:Key>21</d2p1:Key><d2p1:Value>0.00276564667</d2p1:Value></d2p1:KeyValueOfintfloat><d2p1:KeyValueOfintfloat><d2p1:Key>20</d2p1:Key><d2p1:Value>0.003228749</d2p1:Value></d2p1:KeyValueOfintfloat><d2p1:KeyValueOfintfloat><d2p1:Key>37</d2p1:Key><d2p1:Value>0.492233336</d2p1:Value></d2p1:KeyValueOfintfloat><d2p1:KeyValueOfintfloat><d2p1:Key>36</d2p1:Key><d2p1:Value>0.6346415</d2p1:Value></d2p1:KeyValueOfintfloat><d2p1:KeyValueOfintfloat><d2p1:Key>55</d2p1:Key><d2p1:Value>0.8380418</d2p1:Value></d2p1:KeyValueOfintfloat><d2p1:KeyValueOfintfloat><d2p1:Key>54</d2p1:Key><d2p1:Value>0.5379997</d2p1:Value></d2p1:KeyValueOfintfloat><d2p1:KeyValueOfintfloat><d2p1:Key>53</d2p1:Key><d2p1:Value>0.443510532</d2p1:Value></d2p1:KeyValueOfintfloat><d2p1:KeyValueOfintfloat><d2p1:Key>52</d2p1:Key><d2p1:Value>0.30169028</d2p1:Value></d2p1:KeyValueOfintfloat><d2p1:KeyValueOfintfloat><d2p1:Key>51</d2p1:Key><d2p1:Value>0.285482645</d2p1:Value></d2p1:KeyValueOfintfloat><d2p1:KeyValueOfintfloat><d2p1:Key>50</d2p1:Key><d2p1:Value>0.14041464</d2p1:Value></d2p1:KeyValueOfintfloat><d2p1:KeyValueOfintfloat><d2p1:Key>49</d2p1:Key><d2p1:Value>0.0855353251</d2p1:Value></d2p1:KeyValueOfintfloat><d2p1:KeyValueOfintfloat><d2p1:Key>48</d2p1:Key><d2p1:Value>0.0398949869</d2p1:Value></d2p1:KeyValueOfintfloat><d2p1:KeyValueOfintfloat><d2p1:Key>47</d2p1:Key><d2p1:Value>0.3328848</d2p1:Value></d2p1:KeyValueOfintfloat><d2p1:KeyValueOfintfloat><d2p1:Key>46</d2p1:Key><d2p1:Value>0.6173162</d2p1:Value></d2p1:KeyValueOfintfloat><d2p1:KeyValueOfintfloat><d2p1:Key>45</d2p1:Key><d2p1:Value>0.5091954</d2p1:Value></d2p1:KeyValueOfintfloat><d2p1:KeyValueOfintfloat><d2p1:Key>44</d2p1:Key><d2p1:Value>0.303999245</d2p1:Value></d2p1:KeyValueOfintfloat><d2p1:KeyValueOfintfloat><d2p1:Key>43</d2p1:Key><d2p1:Value>0.263338953</d2p1:Value></d2p1:KeyValueOfintfloat><d2p1:KeyValueOfintfloat><d2p1:Key>42</d2p1:Key><d2p1:Value>0.188338846</d2p1:Value></d2p1:KeyValueOfintfloat><d2p1:KeyValueOfintfloat><d2p1:Key>41</d2p1:Key><d2p1:Value>0.1411305</d2p1:Value></d2p1:KeyValueOfintfloat><d2p1:KeyValueOfintfloat><d2p1:Key>40</d2p1:Key><d2p1:Value>0.06106959</d2p1:Value></d2p1:KeyValueOfintfloat></ChannelBrightnessTable><ChannelSignalTypeListTable xmlns:d2p1="http://schemas.microsoft.com/2003/10/Serialization/Arrays" z:Id="3" z:Size="67"><d2p1:KeyValueOfintArrayOfcharty7Ep6D1><d2p1:Key>48</d2p1:Key><d2p1:Value z:Id="4" z:Size="3"><d2p1:char>65</d2p1:char><d2p1:char>72</d2p1:char><d2p1:char>87</d2p1:char></d2p1:Value></d2p1:KeyValueOfintArrayOfcharty7Ep6D1><d2p1:KeyValueOfintArrayOfcharty7Ep6D1><d2p1:Key>9</d2p1:Key><d2p1:Value z:Id="5" z:Size="3"><d2p1:char>65</d2p1:char><d2p1:char>72</d2p1:char><d2p1:char>87</d2p1:char></d2p1:Value></d2p1:KeyValueOfintArrayOfcharty7Ep6D1><d2p1:KeyValueOfintArrayOfcharty7Ep6D1><d2p1:Key>49</d2p1:Key><d2p1:Value z:Id="6" z:Size="3"><d2p1:char>65</d2p1:char><d2p1:char>72</d2p1:char><d2p1:char>87</d2p1:char></d2p1:Value></d2p1:KeyValueOfintArrayOfcharty7Ep6D1><d2p1:KeyValueOfintArrayOfcharty7Ep6D1><d2p1:Key>60</d2p1:Key><d2p1:Value z:Id="7" z:Size="1"><d2p1:char>65</d2p1:char></d2p1:Value></d2p1:KeyValueOfintArrayOfcharty7Ep6D1><d2p1:KeyValueOfintArrayOfcharty7Ep6D1><d2p1:Key>61</d2p1:Key><d2p1:Value z:Id="8" z:Size="1"><d2p1:char>65</d2p1:char></d2p1:Value></d2p1:KeyValueOfintArrayOfcharty7Ep6D1><d2p1:KeyValueOfintArrayOfcharty7Ep6D1><d2p1:Key>77</d2p1:Key><d2p1:Value z:Id="9" z:Size="1"><d2p1:char>65</d2p1:char></d2p1:Value></d2p1:KeyValueOfintArrayOfcharty7Ep6D1><d2p1:KeyValueOfintArrayOfcharty7Ep6D1><d2p1:Key>76</d2p1:Key><d2p1:Value z:Id="10" z:Size="1"><d2p1:char>65</d2p1:char></d2p1:Value></d2p1:KeyValueOfintArrayOfcharty7Ep6D1><d2p1:KeyValueOfintArrayOfcharty7Ep6D1><d2p1:Key>75</d2p1:Key><d2p1:Value z:Id="11" z:Size="1"><d2p1:char>65</d2p1:char></d2p1:Value></d2p1:KeyValueOfintArrayOfcharty7Ep6D1><d2p1:KeyValueOfintArrayOfcharty7Ep6D1><d2p1:Key>74</d2p1:Key><d2p1:Value z:Id="12" z:Size="1"><d2p1:char>65</d2p1:char></d2p1:Value></d2p1:KeyValueOfintArrayOfcharty7Ep6D1><d2p1:KeyValueOfintArrayOfcharty7Ep6D1><d2p1:Key>73</d2p1:Key><d2p1:Value z:Id="13" z:Size="1"><d2p1:char>65</d2p1:char></d2p1:Value></d2p1:KeyValueOfintArrayOfcharty7Ep6D1><d2p1:KeyValueOfintArrayOfcharty7Ep6D1><d2p1:Key>72</d2p1:Key><d2p1:Value z:Id="14" z:Size="1"><d2p1:char>65</d2p1:char></d2p1:Value></d2p1:KeyValueOfintArrayOfcharty7Ep6D1><d2p1:KeyValueOfintArrayOfcharty7Ep6D1><d2p1:Key>71</d2p1:Key><d2p1:Value z:Id="15" z:Size="1"><d2p1:char>65</d2p1:char></d2p1:Value></d2p1:KeyValueOfintArrayOfcharty7Ep6D1><d2p1:KeyValueOfintArrayOfcharty7Ep6D1><d2p1:Key>70</d2p1:Key><d2p1:Value z:Id="16" z:Size="1"><d2p1:char>65</d2p1:char></d2p1:Value></d2p1:KeyValueOfintArrayOfcharty7Ep6D1><d2p1:KeyValueOfintArrayOfcharty7Ep6D1><d2p1:Key>67</d2p1:Key><d2p1:Value z:Id="17" z:Size="1"><d2p1:char>65</d2p1:char></d2p1:Value></d2p1:KeyValueOfintArrayOfcharty7Ep6D1><d2p1:KeyValueOfintArrayOfcharty7Ep6D1><d2p1:Key>66</d2p1:Key><d2p1:Value z:Id="18" z:Size="1"><d2p1:char>65</d2p1:char></d2p1:Value></d2p1:KeyValueOfintArrayOfcharty7Ep6D1><d2p1:KeyValueOfintArrayOfcharty7Ep6D1><d2p1:Key>65</d2p1:Key><d2p1:Value z:Id="19" z:Size="1"><d2p1:char>65</d2p1:char></d2p1:Value></d2p1:KeyValueOfintArrayOfcharty7Ep6D1><d2p1:KeyValueOfintArrayOfcharty7Ep6D1><d2p1:Key>64</d2p1:Key><d2p1:Value z:Id="20" z:Size="1"><d2p1:char>65</d2p1:char></d2p1:Value></d2p1:KeyValueOfintArrayOfcharty7Ep6D1><d2p1:KeyValueOfintArrayOfcharty7Ep6D1><d2p1:Key>63</d2p1:Key><d2p1:Value z:Id="21" z:Size="1"><d2p1:char>65</d2p1:char></d2p1:Value></d2p1:KeyValueOfintArrayOfcharty7Ep6D1><d2p1:KeyValueOfintArrayOfcharty7Ep6D1><d2p1:Key>62</d2p1:Key><d2p1:Value z:Id="22" z:Size="1"><d2p1:char>65</d2p1:char></d2p1:Value></d2p1:KeyValueOfintArrayOfcharty7Ep6D1><d2p1:KeyValueOfintArrayOfcharty7Ep6D1><d2p1:Key>7</d2p1:Key><d2p1:Value z:Id="23" z:Size="1"><d2p1:char>65</d2p1:char></d2p1:Value></d2p1:KeyValueOfintArrayOfcharty7Ep6D1><d2p1:KeyValueOfintArrayOfcharty7Ep6D1><d2p1:Key>6</d2p1:Key><d2p1:Value z:Id="24" z:Size="1"><d2p1:char>65</d2p1:char></d2p1:Value></d2p1:KeyValueOfintArrayOfcharty7Ep6D1><d2p1:KeyValueOfintArrayOfcharty7Ep6D1><d2p1:Key>5</d2p1:Key><d2p1:Value z:Id="25" z:Size="1"><d2p1:char>65</d2p1:char></d2p1:Value></d2p1:KeyValueOfintArrayOfcharty7Ep6D1><d2p1:KeyValueOfintArrayOfcharty7Ep6D1><d2p1:Key>4</d2p1:Key><d2p1:Value z:Id="26" z:Size="1"><d2p1:char>65</d2p1:char></d2p1:Value></d2p1:KeyValueOfintArrayOfcharty7Ep6D1><d2p1:KeyValueOfintArrayOfcharty7Ep6D1><d2p1:Key>3</d2p1:Key><d2p1:Value z:Id="27" z:Size="1"><d2p1:char>65</d2p1:char></d2p1:Value></d2p1:KeyValueOfintArrayOfcharty7Ep6D1><d2p1:KeyValueOfintArrayOfcharty7Ep6D1><d2p1:Key>2</d2p1:Key><d2p1:Value z:Id="28" z:Size="1"><d2p1:char>65</d2p1:char></d2p1:Value></d2p1:KeyValueOfintArrayOfcharty7Ep6D1><d2p1:KeyValueOfintArrayOfcharty7Ep6D1><d2p1:Key>1</d2p1:Key><d2p1:Value z:Id="29" z:Size="1"><d2p1:char>65</d2p1:char></d2p1:Value></d2p1:KeyValueOfintArrayOfcharty7Ep6D1><d2p1:KeyValueOfintArrayOfcharty7Ep6D1><d2p1:Key>0</d2p1:Key><d2p1:Value z:Id="30" z:Size="1"><d2p1:char>65</d2p1:char></d2p1:Value></d2p1:KeyValueOfintArrayOfcharty7Ep6D1><d2p1:KeyValueOfintArrayOfcharty7Ep6D1><d2p1:Key>57</d2p1:Key><d2p1:Value z:Id="31" z:Size="1"><d2p1:char>65</d2p1:char></d2p1:Value></d2p1:KeyValueOfintArrayOfcharty7Ep6D1><d2p1:KeyValueOfintArrayOfcharty7Ep6D1><d2p1:Key>56</d2p1:Key><d2p1:Value z:Id="32" z:Size="1"><d2p1:char>65</d2p1:char></d2p1:Value></d2p1:KeyValueOfintArrayOfcharty7Ep6D1><d2p1:KeyValueOfintArrayOfcharty7Ep6D1><d2p1:Key>55</d2p1:Key><d2p1:Value z:Id="33" z:Size="1"><d2p1:char>65</d2p1:char></d2p1:Value></d2p1:KeyValueOfintArrayOfcharty7Ep6D1><d2p1:KeyValueOfintArrayOfcharty7Ep6D1><d2p1:Key>54</d2p1:Key><d2p1:Value z:Id="34" z:Size="1"><d2p1:char>65</d2p1:char></d2p1:Value></d2p1:KeyValueOfintArrayOfcharty7Ep6D1><d2p1:KeyValueOfintArrayOfcharty7Ep6D1><d2p1:Key>53</d2p1:Key><d2p1:Value z:Id="35" z:Size="1"><d2p1:char>65</d2p1:char></d2p1:Value></d2p1:KeyValueOfintArrayOfcharty7Ep6D1><d2p1:KeyValueOfintArrayOfcharty7Ep6D1><d2p1:Key>52</d2p1:Key><d2p1:Value z:Id="36" z:Size="1"><d2p1:char>65</d2p1:char></d2p1:Value></d2p1:KeyValueOfintArrayOfcharty7Ep6D1><d2p1:KeyValueOfintArrayOfcharty7Ep6D1><d2p1:Key>51</d2p1:Key><d2p1:Value z:Id="37" z:Size="1"><d2p1:char>65</d2p1:char></d2p1:Value></d2p1:KeyValueOfintArrayOfcharty7Ep6D1><d2p1:KeyValueOfintArrayOfcharty7Ep6D1><d2p1:Key>50</d2p1:Key><d2p1:Value z:Id="38" z:Size="1"><d2p1:char>65</d2p1:char></d2p1:Value></d2p1:KeyValueOfintArrayOfcharty7Ep6D1><d2p1:KeyValueOfintArrayOfcharty7Ep6D1><d2p1:Key>45</d2p1:Key><d2p1:Value z:Id="39" z:Size="1"><d2p1:char>65</d2p1:char></d2p1:Value></d2p1:KeyValueOfintArrayOfcharty7Ep6D1><d2p1:KeyValueOfintArrayOfcharty7Ep6D1><d2p1:Key>44</d2p1:Key><d2p1:Value z:Id="40" z:Size="1"><d2p1:char>65</d2p1:char></d2p1:Value></d2p1:KeyValueOfintArrayOfcharty7Ep6D1><d2p1:KeyValueOfintArrayOfcharty7Ep6D1><d2p1:Key>43</d2p1:Key><d2p1:Value z:Id="41" z:Size="1"><d2p1:char>65</d2p1:char></d2p1:Value></d2p1:KeyValueOfintArrayOfcharty7Ep6D1><d2p1:KeyValueOfintArrayOfcharty7Ep6D1><d2p1:Key>42</d2p1:Key><d2p1:Value z:Id="42" z:Size="1"><d2p1:char>65</d2p1:char></d2p1:Value></d2p1:KeyValueOfintArrayOfcharty7Ep6D1><d2p1:KeyValueOfintArrayOfcharty7Ep6D1><d2p1:Key>41</d2p1:Key><d2p1:Value z:Id="43" z:Size="1"><d2p1:char>65</d2p1:char></d2p1:Value></d2p1:KeyValueOfintArrayOfcharty7Ep6D1><d2p1:KeyValueOfintArrayOfcharty7Ep6D1><d2p1:Key>40</d2p1:Key><d2p1:Value z:Id="44" z:Size="1"><d2p1:char>65</d2p1:char></d2p1:Value></d2p1:KeyValueOfintArrayOfcharty7Ep6D1><d2p1:KeyValueOfintArrayOfcharty7Ep6D1><d2p1:Key>37</d2p1:Key><d2p1:Value z:Id="45" z:Size="1"><d2p1:char>65</d2p1:char></d2p1:Value></d2p1:KeyValueOfintArrayOfcharty7Ep6D1><d2p1:KeyValueOfintArrayOfcharty7Ep6D1><d2p1:Key>36</d2p1:Key><d2p1:Value z:Id="46" z:Size="1"><d2p1:char>65</d2p1:char></d2p1:Value></d2p1:KeyValueOfintArrayOfcharty7Ep6D1><d2p1:KeyValueOfintArrayOfcharty7Ep6D1><d2p1:Key>35</d2p1:Key><d2p1:Value z:Id="47" z:Size="1"><d2p1:char>65</d2p1:char></d2p1:Value></d2p1:KeyValueOfintArrayOfcharty7Ep6D1><d2p1:KeyValueOfintArrayOfcharty7Ep6D1><d2p1:Key>34</d2p1:Key><d2p1:Value z:Id="48" z:Size="1"><d2p1:char>65</d2p1:char></d2p1:Value></d2p1:KeyValueOfintArrayOfcharty7Ep6D1><d2p1:KeyValueOfintArrayOfcharty7Ep6D1><d2p1:Key>33</d2p1:Key><d2p1:Value z:Id="49" z:Size="1"><d2p1:char>65</d2p1:char></d2p1:Value></d2p1:KeyValueOfintArrayOfcharty7Ep6D1><d2p1:KeyValueOfintArrayOfcharty7Ep6D1><d2p1:Key>32</d2p1:Key><d2p1:Value z:Id="50" z:Size="1"><d2p1:char>65</d2p1:char></d2p1:Value></d2p1:KeyValueOfintArrayOfcharty7Ep6D1><d2p1:KeyValueOfintArrayOfcharty7Ep6D1><d2p1:Key>31</d2p1:Key><d2p1:Value z:Id="51" z:Size="1"><d2p1:char>65</d2p1:char></d2p1:Value></d2p1:KeyValueOfintArrayOfcharty7Ep6D1><d2p1:KeyValueOfintArrayOfcharty7Ep6D1><d2p1:Key>30</d2p1:Key><d2p1:Value z:Id="52" z:Size="1"><d2p1:char>65</d2p1:char></d2p1:Value></d2p1:KeyValueOfintArrayOfcharty7Ep6D1><d2p1:KeyValueOfintArrayOfcharty7Ep6D1><d2p1:Key>47</d2p1:Key><d2p1:Value z:Id="53" z:Size="1"><d2p1:char>65</d2p1:char></d2p1:Value></d2p1:KeyValueOfintArrayOfcharty7Ep6D1><d2p1:KeyValueOfintArrayOfcharty7Ep6D1><d2p1:Key>46</d2p1:Key><d2p1:Value z:Id="54" z:Size="1"><d2p1:char>65</d2p1:char></d2p1:Value></d2p1:KeyValueOfintArrayOfcharty7Ep6D1><d2p1:KeyValueOfintArrayOfcharty7Ep6D1><d2p1:Key>27</d2p1:Key><d2p1:Value z:Id="55" z:Size="1"><d2p1:char>65</d2p1:char></d2p1:Value></d2p1:KeyValueOfintArrayOfcharty7Ep6D1><d2p1:KeyValueOfintArrayOfcharty7Ep6D1><d2p1:Key>26</d2p1:Key><d2p1:Value z:Id="56" z:Size="1"><d2p1:char>65</d2p1:char></d2p1:Value></d2p1:KeyValueOfintArrayOfcharty7Ep6D1><d2p1:KeyValueOfintArrayOfcharty7Ep6D1><d2p1:Key>25</d2p1:Key><d2p1:Value z:Id="57" z:Size="1"><d2p1:char>65</d2p1:char></d2p1:Value></d2p1:KeyValueOfintArrayOfcharty7Ep6D1><d2p1:KeyValueOfintArrayOfcharty7Ep6D1><d2p1:Key>24</d2p1:Key><d2p1:Value z:Id="58" z:Size="1"><d2p1:char>65</d2p1:char></d2p1:Value></d2p1:KeyValueOfintArrayOfcharty7Ep6D1><d2p1:KeyValueOfintArrayOfcharty7Ep6D1><d2p1:Key>23</d2p1:Key><d2p1:Value z:Id="59" z:Size="1"><d2p1:char>65</d2p1:char></d2p1:Value></d2p1:KeyValueOfintArrayOfcharty7Ep6D1><d2p1:KeyValueOfintArrayOfcharty7Ep6D1><d2p1:Key>22</d2p1:Key><d2p1:Value z:Id="60" z:Size="1"><d2p1:char>65</d2p1:char></d2p1:Value></d2p1:KeyValueOfintArrayOfcharty7Ep6D1><d2p1:KeyValueOfintArrayOfcharty7Ep6D1><d2p1:Key>21</d2p1:Key><d2p1:Value z:Id="61" z:Size="1"><d2p1:char>65</d2p1:char></d2p1:Value></d2p1:KeyValueOfintArrayOfcharty7Ep6D1><d2p1:KeyValueOfintArrayOfcharty7Ep6D1><d2p1:Key>20</d2p1:Key><d2p1:Value z:Id="62" z:Size="1"><d2p1:char>65</d2p1:char></d2p1:Value></d2p1:KeyValueOfintArrayOfcharty7Ep6D1><d2p1:KeyValueOfintArrayOfcharty7Ep6D1><d2p1:Key>17</d2p1:Key><d2p1:Value z:Id="63" z:Size="1"><d2p1:char>65</d2p1:char></d2p1:Value></d2p1:KeyValueOfintArrayOfcharty7Ep6D1><d2p1:KeyValueOfintArrayOfcharty7Ep6D1><d2p1:Key>16</d2p1:Key><d2p1:Value z:Id="64" z:Size="1"><d2p1:char>65</d2p1:char></d2p1:Value></d2p1:KeyValueOfintArrayOfcharty7Ep6D1><d2p1:KeyValueOfintArrayOfcharty7Ep6D1><d2p1:Key>15</d2p1:Key><d2p1:Value z:Id="65" z:Size="1"><d2p1:char>65</d2p1:char></d2p1:Value></d2p1:KeyValueOfintArrayOfcharty7Ep6D1><d2p1:KeyValueOfintArrayOfcharty7Ep6D1><d2p1:Key>14</d2p1:Key><d2p1:Value z:Id="66" z:Size="1"><d2p1:char>65</d2p1:char></d2p1:Value></d2p1:KeyValueOfintArrayOfcharty7Ep6D1><d2p1:KeyValueOfintArrayOfcharty7Ep6D1><d2p1:Key>13</d2p1:Key><d2p1:Value z:Id="67" z:Size="1"><d2p1:char>65</d2p1:char></d2p1:Value></d2p1:KeyValueOfintArrayOfcharty7Ep6D1><d2p1:KeyValueOfintArrayOfcharty7Ep6D1><d2p1:Key>12</d2p1:Key><d2p1:Value z:Id="68" z:Size="1"><d2p1:char>65</d2p1:char></d2p1:Value></d2p1:KeyValueOfintArrayOfcharty7Ep6D1><d2p1:KeyValueOfintArrayOfcharty7Ep6D1><d2p1:Key>11</d2p1:Key><d2p1:Value z:Id="69" z:Size="1"><d2p1:char>65</d2p1:char></d2p1:Value></d2p1:KeyValueOfintArrayOfcharty7Ep6D1><d2p1:KeyValueOfintArrayOfcharty7Ep6D1><d2p1:Key>10</d2p1:Key><d2p1:Value z:Id="70" z:Size="1"><d2p1:char>65</d2p1:char></d2p1:Value></d2p1:KeyValueOfintArrayOfcharty7Ep6D1></ChannelSignalTypeListTable><CurrentUserId>cd3c1e32-2825-4f46-8afd-ff38cb2c13f8</CurrentUserId><DateCreated>2024-06-05T16:00:11.3119591-04:00</DateCreated><Description i:nil="true" /><FscAsf>0.9991673</FscAsf><ID>c005bc36-7623-ef11-a261-c8cb9e5e6298</ID><IsCopyOfDefault>false</IsCopyOfDefault><IsRelativeToQC>true</IsRelativeToQC><IsShared>false</IsShared><IsUserDefined>true</IsUserDefined><LaserAsfTable xmlns:d2p1="http://schemas.microsoft.com/2003/10/Serialization/Arrays" z:Id="71" z:Size="5"><d2p1:KeyValueOfintfloat><d2p1:Key>103</d2p1:Key><d2p1:Value>0.997177839</d2p1:Value></d2p1:KeyValueOfintfloat><d2p1:KeyValueOfintfloat><d2p1:Key>100</d2p1:Key><d2p1:Value>0.995710254</d2p1:Value></d2p1:KeyValueOfintfloat><d2p1:KeyValueOfintfloat><d2p1:Key>101</d2p1:Key><d2p1:Value>0.9934173</d2p1:Value></d2p1:KeyValueOfintfloat><d2p1:KeyValueOfintfloat><d2p1:Key>102</d2p1:Key><d2p1:Value>1.002492</d2p1:Value></d2p1:KeyValueOfintfloat><d2p1:KeyValueOfintfloat><d2p1:Key>104</d2p1:Key><d2p1:Value>1.0161773</d2p1:Value></d2p1:KeyValueOfintfloat></LaserAsfTable><Name z:Id="72">Cells_F20_S20_SB25</Name><ThresholdOperator>Or</ThresholdOperator><ThresholdTable xmlns:d2p1="http://schemas.microsoft.com/2003/10/Serialization/Arrays" z:Id="73" z:Size="1"><d2p1:KeyValueOfintint><d2p1:Key>28</d2p1:Key><d2p1:Value>50000</d2p1:Value></d2p1:KeyValueOfintint></ThresholdTable><UserCreated z:Id="74">sjalloh</UserCreated><WindowExtension>3</WindowExtension></UserSetting>
