# Supplementary material for: Expression of intron-containing HIV-1 RNA induces NLRP1 inflammasome activation in myeloid cells
Source: PLoS Biol. 2025 Sep 8;23(9):e3003320. doi: 10.1371/journal.pbio.3003320 (PMC12416851; doi:10.1371/journal.pbio.3003320)
Supplement: S4 Supplementary Data — (ZIP) [file pbio.3003320.s019.zip › S4_Supplementary_data/FigS5_A_FLICA_FCS-files/Default Raw Worksheet.WTML]

<?xml version="1.0" encoding="utf-8"?><WorksheetTemplate xmlns:i="http://www.w3.org/2001/XMLSchema-instance" z:Id="1" xmlns:z="http://schemas.microsoft.com/2003/10/Serialization/" xmlns="http://schemas.datacontract.org/2004/07/Rainbow.Analysis"><Version xmlns="http://schemas.datacontract.org/2004/07/Rainbow">3010</Version><CreatedBy z:Id="2">sjalloh</CreatedBy><CreationTime>2024-05-31T13:41:12.4585672-04:00</CreationTime><Description z:Id="3">Default Raw Worksheet</Description><ID>2e21fb34-5392-4a83-b00b-a78fb65b9658</ID><IsCopyOfDefault>true</IsCopyOfDefault><IsFluorescent>false</IsFluorescent><IsShared>false</IsShared><IsUserDefined>true</IsUserDefined><Name z:Id="4">Default Raw Worksheet</Name><UserId>cd3c1e32-2825-4f46-8afd-ff38cb2c13f8</UserId><Worksheet z:Id="5"><Version xmlns="http://schemas.datacontract.org/2004/07/Rainbow">3010</Version><DateTime>0001-01-01T00:00:00</DateTime><Id>2e21fb34-5392-4a83-b00b-a78fb65b9658</Id><IsReport>false</IsReport><ModifiedTime>2023-04-28T21:36:08.8492181Z</ModifiedTime><Name z:Ref="4" i:nil="true" /><_Annots xmlns:d3p1="http://schemas.datacontract.org/2004/07/Rainbow" z:Id="6" z:Size="5"><d3p1:AnnotationDesc z:Id="7"><d3p1:Version>3010</d3p1:Version><d3p1:RootGate i:nil="true" /><d3p1:_AnnotationText z:Id="8">{\rtf1\ansi\ansicpg1252\uc1\htmautsp\deff2{\fonttbl{\f0\fcharset0 Times New Roman;}{\f2\fcharset0 Georgia;}{\f3\fcharset0 Segoe UI;}}{\colortbl\red0\green0\blue0;\red255\green255\blue255;\red127\green26\blue229;}\loch\hich\dbch\pard\plain\ltrpar\itap0{\lang1033\fs24\f2\cf0 \cf0\qj{\f3 {\b\cf2\ltrch UV LASER}\li0\ri0\sa0\sb0\fi0\ql\par}
}
}</d3p1:_AnnotationText><d3p1:_BackgroundColor xmlns:d5p1="http://schemas.datacontract.org/2004/07/System.Windows.Media"><d5p1:A>255</d5p1:A><d5p1:B>255</d5p1:B><d5p1:G>255</d5p1:G><d5p1:R>255</d5p1:R><d5p1:ScA>1</d5p1:ScA><d5p1:ScB>1</d5p1:ScB><d5p1:ScG>1</d5p1:ScG><d5p1:ScR>1</d5p1:ScR></d3p1:_BackgroundColor><d3p1:_BorderColor xmlns:d5p1="http://schemas.datacontract.org/2004/07/System.Windows.Media"><d5p1:A>255</d5p1:A><d5p1:B>0</d5p1:B><d5p1:G>0</d5p1:G><d5p1:R>0</d5p1:R><d5p1:ScA>1</d5p1:ScA><d5p1:ScB>0</d5p1:ScB><d5p1:ScG>0</d5p1:ScG><d5p1:ScR>0</d5p1:ScR></d3p1:_BorderColor><d3p1:_FontFamily z:Id="9">Segoe UI</d3p1:_FontFamily><d3p1:_FontStyleString z:Id="10">Normal</d3p1:_FontStyleString><d3p1:_FontWeightString z:Id="11">Bold</d3p1:_FontWeightString><d3p1:_ForegroundColor xmlns:d5p1="http://schemas.datacontract.org/2004/07/System.Windows.Media"><d5p1:A>255</d5p1:A><d5p1:B>229</d5p1:B><d5p1:G>26</d5p1:G><d5p1:R>127</d5p1:R><d5p1:ScA>1</d5p1:ScA><d5p1:ScB>0.7835378</d5p1:ScB><d5p1:ScG>0.010329823</d5p1:ScG><d5p1:ScR>0.212230757</d5p1:ScR></d3p1:_ForegroundColor><d3p1:_Height>30</d3p1:_Height><d3p1:_HorizontalAlignment>Left</d3p1:_HorizontalAlignment><d3p1:_Id>1c9df580-fb41-41b6-bcf6-e8951cffd0b0</d3p1:_Id><d3p1:_IsBackgroundOpaque>true</d3p1:_IsBackgroundOpaque><d3p1:_Name z:Id="12"></d3p1:_Name><d3p1:_PageNumber>1</d3p1:_PageNumber><d3p1:_Size>16</d3p1:_Size><d3p1:_StatisticsExpressions xmlns:d5p1="http://schemas.datacontract.org/2004/07/Rainbow.Worksheet.StatisticsExpression" i:nil="true" /><d3p1:_TopLeft xmlns:d5p1="http://schemas.datacontract.org/2004/07/System.Windows"><d5p1:_x>60</d5p1:_x><d5p1:_y>392</d5p1:_y></d3p1:_TopLeft><d3p1:_VerticalAlignment>Top</d3p1:_VerticalAlignment><d3p1:_Width>104</d3p1:_Width></d3p1:AnnotationDesc><d3p1:AnnotationDesc z:Id="13"><d3p1:Version>3010</d3p1:Version><d3p1:RootGate i:nil="true" /><d3p1:_AnnotationText z:Id="14">{\rtf1\ansi\ansicpg1252\uc1\htmautsp\deff2{\fonttbl{\f0\fcharset0 Times New Roman;}{\f2\fcharset0 Georgia;}{\f3\fcharset0 Segoe UI;}}{\colortbl\red0\green0\blue0;\red255\green255\blue255;\red171\green71\blue188;}\loch\hich\dbch\pard\plain\ltrpar\itap0{\lang1033\fs24\f2\cf0 \cf0\qj{\f3 {\b\cf2\ltrch VIOLET LASER}\li0\ri0\sa0\sb0\fi0\ql\par}
}
}</d3p1:_AnnotationText><d3p1:_BackgroundColor xmlns:d5p1="http://schemas.datacontract.org/2004/07/System.Windows.Media"><d5p1:A>255</d5p1:A><d5p1:B>255</d5p1:B><d5p1:G>255</d5p1:G><d5p1:R>255</d5p1:R><d5p1:ScA>1</d5p1:ScA><d5p1:ScB>1</d5p1:ScB><d5p1:ScG>1</d5p1:ScG><d5p1:ScR>1</d5p1:ScR></d3p1:_BackgroundColor><d3p1:_BorderColor xmlns:d5p1="http://schemas.datacontract.org/2004/07/System.Windows.Media"><d5p1:A>255</d5p1:A><d5p1:B>0</d5p1:B><d5p1:G>0</d5p1:G><d5p1:R>0</d5p1:R><d5p1:ScA>1</d5p1:ScA><d5p1:ScB>0</d5p1:ScB><d5p1:ScG>0</d5p1:ScG><d5p1:ScR>0</d5p1:ScR></d3p1:_BorderColor><d3p1:_FontFamily z:Ref="9" i:nil="true" /><d3p1:_FontStyleString z:Ref="10" i:nil="true" /><d3p1:_FontWeightString z:Ref="11" i:nil="true" /><d3p1:_ForegroundColor xmlns:d5p1="http://schemas.datacontract.org/2004/07/System.Windows.Media"><d5p1:A>255</d5p1:A><d5p1:B>188</d5p1:B><d5p1:G>71</d5p1:G><d5p1:R>171</d5p1:R><d5p1:ScA>1</d5p1:ScA><d5p1:ScB>0.5028865</d5p1:ScB><d5p1:ScG>0.06301002</d5p1:ScG><d5p1:ScR>0.407240242</d5p1:ScR></d3p1:_ForegroundColor><d3p1:_Height>30</d3p1:_Height><d3p1:_HorizontalAlignment>Left</d3p1:_HorizontalAlignment><d3p1:_Id>d1473870-87c5-49b5-adae-43a89bef1200</d3p1:_Id><d3p1:_IsBackgroundOpaque>true</d3p1:_IsBackgroundOpaque><d3p1:_Name z:Ref="12" i:nil="true" /><d3p1:_PageNumber>1</d3p1:_PageNumber><d3p1:_Size>16</d3p1:_Size><d3p1:_StatisticsExpressions xmlns:d5p1="http://schemas.datacontract.org/2004/07/Rainbow.Worksheet.StatisticsExpression" i:nil="true" /><d3p1:_TopLeft xmlns:d5p1="http://schemas.datacontract.org/2004/07/System.Windows"><d5p1:_x>60</d5p1:_x><d5p1:_y>852</d5p1:_y></d3p1:_TopLeft><d3p1:_VerticalAlignment>Top</d3p1:_VerticalAlignment><d3p1:_Width>156</d3p1:_Width></d3p1:AnnotationDesc><d3p1:AnnotationDesc z:Id="15"><d3p1:Version>3010</d3p1:Version><d3p1:RootGate i:nil="true" /><d3p1:_AnnotationText z:Id="16">{\rtf1\ansi\ansicpg1252\uc1\htmautsp\deff2{\fonttbl{\f0\fcharset0 Times New Roman;}{\f2\fcharset0 Georgia;}{\f3\fcharset0 Segoe UI;}}{\colortbl\red0\green0\blue0;\red255\green255\blue255;\red66\green165\blue245;}\loch\hich\dbch\pard\plain\ltrpar\itap0{\lang1033\fs24\f2\cf0 \cf0\qj{\f3 {\b\cf2\ltrch BLUE LASER}\li0\ri0\sa0\sb0\fi0\ql\par}
}
}</d3p1:_AnnotationText><d3p1:_BackgroundColor xmlns:d5p1="http://schemas.datacontract.org/2004/07/System.Windows.Media"><d5p1:A>255</d5p1:A><d5p1:B>255</d5p1:B><d5p1:G>255</d5p1:G><d5p1:R>255</d5p1:R><d5p1:ScA>1</d5p1:ScA><d5p1:ScB>1</d5p1:ScB><d5p1:ScG>1</d5p1:ScG><d5p1:ScR>1</d5p1:ScR></d3p1:_BackgroundColor><d3p1:_BorderColor xmlns:d5p1="http://schemas.datacontract.org/2004/07/System.Windows.Media"><d5p1:A>255</d5p1:A><d5p1:B>0</d5p1:B><d5p1:G>0</d5p1:G><d5p1:R>0</d5p1:R><d5p1:ScA>1</d5p1:ScA><d5p1:ScB>0</d5p1:ScB><d5p1:ScG>0</d5p1:ScG><d5p1:ScR>0</d5p1:ScR></d3p1:_BorderColor><d3p1:_FontFamily z:Ref="9" i:nil="true" /><d3p1:_FontStyleString z:Ref="10" i:nil="true" /><d3p1:_FontWeightString z:Ref="11" i:nil="true" /><d3p1:_ForegroundColor xmlns:d5p1="http://schemas.datacontract.org/2004/07/System.Windows.Media"><d5p1:A>255</d5p1:A><d5p1:B>245</d5p1:B><d5p1:G>165</d5p1:G><d5p1:R>66</d5p1:R><d5p1:ScA>1</d5p1:ScA><d5p1:ScB>0.913098633</d5p1:ScB><d5p1:ScG>0.376262158</d5p1:ScG><d5p1:ScR>0.05448028</d5p1:ScR></d3p1:_ForegroundColor><d3p1:_Height>30</d3p1:_Height><d3p1:_HorizontalAlignment>Left</d3p1:_HorizontalAlignment><d3p1:_Id>b8f28d5d-d67b-4f90-ae94-212b7035cc85</d3p1:_Id><d3p1:_IsBackgroundOpaque>true</d3p1:_IsBackgroundOpaque><d3p1:_Name z:Ref="12" i:nil="true" /><d3p1:_PageNumber>1</d3p1:_PageNumber><d3p1:_Size>16</d3p1:_Size><d3p1:_StatisticsExpressions xmlns:d5p1="http://schemas.datacontract.org/2004/07/Rainbow.Worksheet.StatisticsExpression" i:nil="true" /><d3p1:_TopLeft xmlns:d5p1="http://schemas.datacontract.org/2004/07/System.Windows"><d5p1:_x>60</d5p1:_x><d5p1:_y>1312</d5p1:_y></d3p1:_TopLeft><d3p1:_VerticalAlignment>Top</d3p1:_VerticalAlignment><d3p1:_Width>130</d3p1:_Width></d3p1:AnnotationDesc><d3p1:AnnotationDesc z:Id="17"><d3p1:Version>3010</d3p1:Version><d3p1:RootGate i:nil="true" /><d3p1:_AnnotationText z:Id="18">{\rtf1\ansi\ansicpg1252\uc1\htmautsp\deff2{\fonttbl{\f0\fcharset0 Times New Roman;}{\f2\fcharset0 Georgia;}{\f3\fcharset0 Segoe UI;}}{\colortbl\red0\green0\blue0;\red255\green255\blue255;\red154\green205\blue50;}\loch\hich\dbch\pard\plain\ltrpar\itap0{\lang1033\fs24\f2\cf0 \cf0\qj{\f3 {\b\cf2\ltrch YELLOWGREEN LASER}\li0\ri0\sa0\sb0\fi0\ql\par}
}
}</d3p1:_AnnotationText><d3p1:_BackgroundColor xmlns:d5p1="http://schemas.datacontract.org/2004/07/System.Windows.Media"><d5p1:A>255</d5p1:A><d5p1:B>255</d5p1:B><d5p1:G>255</d5p1:G><d5p1:R>255</d5p1:R><d5p1:ScA>1</d5p1:ScA><d5p1:ScB>1</d5p1:ScB><d5p1:ScG>1</d5p1:ScG><d5p1:ScR>1</d5p1:ScR></d3p1:_BackgroundColor><d3p1:_BorderColor xmlns:d5p1="http://schemas.datacontract.org/2004/07/System.Windows.Media"><d5p1:A>255</d5p1:A><d5p1:B>0</d5p1:B><d5p1:G>0</d5p1:G><d5p1:R>0</d5p1:R><d5p1:ScA>1</d5p1:ScA><d5p1:ScB>0</d5p1:ScB><d5p1:ScG>0</d5p1:ScG><d5p1:ScR>0</d5p1:ScR></d3p1:_BorderColor><d3p1:_FontFamily z:Ref="9" i:nil="true" /><d3p1:_FontStyleString z:Ref="10" i:nil="true" /><d3p1:_FontWeightString z:Ref="11" i:nil="true" /><d3p1:_ForegroundColor xmlns:d5p1="http://schemas.datacontract.org/2004/07/System.Windows.Media"><d5p1:A>255</d5p1:A><d5p1:B>50</d5p1:B><d5p1:G>205</d5p1:G><d5p1:R>154</d5p1:R><d5p1:ScA>1</d5p1:ScA><d5p1:ScB>0.0318960324</d5p1:ScB><d5p1:ScG>0.610495567</d5p1:ScG><d5p1:ScR>0.323143244</d5p1:ScR></d3p1:_ForegroundColor><d3p1:_Height>30</d3p1:_Height><d3p1:_HorizontalAlignment>Left</d3p1:_HorizontalAlignment><d3p1:_Id>908f8b3b-0118-466a-b604-4fac621d42a8</d3p1:_Id><d3p1:_IsBackgroundOpaque>true</d3p1:_IsBackgroundOpaque><d3p1:_Name z:Ref="12" i:nil="true" /><d3p1:_PageNumber>1</d3p1:_PageNumber><d3p1:_Size>16</d3p1:_Size><d3p1:_StatisticsExpressions xmlns:d5p1="http://schemas.datacontract.org/2004/07/Rainbow.Worksheet.StatisticsExpression" i:nil="true" /><d3p1:_TopLeft xmlns:d5p1="http://schemas.datacontract.org/2004/07/System.Windows"><d5p1:_x>60</d5p1:_x><d5p1:_y>1772</d5p1:_y></d3p1:_TopLeft><d3p1:_VerticalAlignment>Top</d3p1:_VerticalAlignment><d3p1:_Width>221</d3p1:_Width></d3p1:AnnotationDesc><d3p1:AnnotationDesc z:Id="19"><d3p1:Version>3010</d3p1:Version><d3p1:RootGate i:nil="true" /><d3p1:_AnnotationText z:Id="20">{\rtf1\ansi\ansicpg1252\uc1\htmautsp\deff2{\fonttbl{\f0\fcharset0 Times New Roman;}{\f2\fcharset0 Georgia;}{\f3\fcharset0 Segoe UI;}}{\colortbl\red0\green0\blue0;\red255\green255\blue255;\red239\green83\blue80;}\loch\hich\dbch\pard\plain\ltrpar\itap0{\lang1033\fs24\f2\cf0 \cf0\qj{\f3 {\b\cf2\ltrch RED LASER}\li0\ri0\sa0\sb0\fi0\ql\par}
}
}</d3p1:_AnnotationText><d3p1:_BackgroundColor xmlns:d5p1="http://schemas.datacontract.org/2004/07/System.Windows.Media"><d5p1:A>255</d5p1:A><d5p1:B>255</d5p1:B><d5p1:G>255</d5p1:G><d5p1:R>255</d5p1:R><d5p1:ScA>1</d5p1:ScA><d5p1:ScB>1</d5p1:ScB><d5p1:ScG>1</d5p1:ScG><d5p1:ScR>1</d5p1:ScR></d3p1:_BackgroundColor><d3p1:_BorderColor xmlns:d5p1="http://schemas.datacontract.org/2004/07/System.Windows.Media"><d5p1:A>255</d5p1:A><d5p1:B>0</d5p1:B><d5p1:G>0</d5p1:G><d5p1:R>0</d5p1:R><d5p1:ScA>1</d5p1:ScA><d5p1:ScB>0</d5p1:ScB><d5p1:ScG>0</d5p1:ScG><d5p1:ScR>0</d5p1:ScR></d3p1:_BorderColor><d3p1:_FontFamily z:Ref="9" i:nil="true" /><d3p1:_FontStyleString z:Ref="10" i:nil="true" /><d3p1:_FontWeightString z:Ref="11" i:nil="true" /><d3p1:_ForegroundColor xmlns:d5p1="http://schemas.datacontract.org/2004/07/System.Windows.Media"><d5p1:A>255</d5p1:A><d5p1:B>80</d5p1:B><d5p1:G>83</d5p1:G><d5p1:R>239</d5p1:R><d5p1:ScA>1</d5p1:ScA><d5p1:ScB>0.08021983</d5p1:ScB><d5p1:ScG>0.0865004659</d5p1:ScG><d5p1:ScR>0.8631572</d5p1:ScR></d3p1:_ForegroundColor><d3p1:_Height>30</d3p1:_Height><d3p1:_HorizontalAlignment>Left</d3p1:_HorizontalAlignment><d3p1:_Id>f5249e73-5c34-4f77-a5ce-714a3455e536</d3p1:_Id><d3p1:_IsBackgroundOpaque>true</d3p1:_IsBackgroundOpaque><d3p1:_Name z:Ref="12" i:nil="true" /><d3p1:_PageNumber>1</d3p1:_PageNumber><d3p1:_Size>16</d3p1:_Size><d3p1:_StatisticsExpressions xmlns:d5p1="http://schemas.datacontract.org/2004/07/Rainbow.Worksheet.StatisticsExpression" i:nil="true" /><d3p1:_TopLeft xmlns:d5p1="http://schemas.datacontract.org/2004/07/System.Windows"><d5p1:_x>60</d5p1:_x><d5p1:_y>2032</d5p1:_y></d3p1:_TopLeft><d3p1:_VerticalAlignment>Top</d3p1:_VerticalAlignment><d3p1:_Width>117</d3p1:_Width></d3p1:AnnotationDesc></_Annots><_DataSources z:Id="21" z:Size="1"><DataSourceDesc z:Id="22"><_DataSourceId>0b39b2df-2a15-46b1-a283-8349be4a27a8</_DataSourceId><_FullName i:nil="true" /><_Id>532c908d-84a6-431f-84cf-60c0ecfacfef</_Id><_IsDerived>false</_IsDerived><_IsStatic>false</_IsStatic><_Name z:Id="23">Default</_Name><_OriginId>00000000-0000-0000-0000-000000000000</_OriginId><_TubeId>c2fd88b6-f8aa-499f-851e-78f95efcb043</_TubeId></DataSourceDesc></_DataSources><_FlowSOMForest xmlns:d3p1="http://schemas.datacontract.org/2004/07/Rainbow" z:Id="24" z:Size="0" /><_GateConstraint xmlns:d3p1="http://schemas.datacontract.org/2004/07/Rainbow" z:Id="25" z:Size="0" /><_IsFirstPageHeaderTitleVisible>true</_IsFirstPageHeaderTitleVisible><_IsFollowingPageHeaderTitleVisible>false</_IsFollowingPageHeaderTitleVisible><_IsMultipleDataSourceDocument>false</_IsMultipleDataSourceDocument><_PageNoteDescs xmlns:d3p1="http://schemas.datacontract.org/2004/07/Rainbow.DataPersistence.Worksheet" z:Id="26" z:Size="0" /><_Plots z:Id="27" z:Size="71"><PlotDesc z:Id="28" i:type="DensityPlotDesc"><_AssociatedAlgorithmId>00000000-0000-0000-0000-000000000000</_AssociatedAlgorithmId><_BackgroundColor xmlns:d5p1="http://schemas.datacontract.org/2004/07/System.Windows.Media"><d5p1:A>255</d5p1:A><d5p1:B>255</d5p1:B><d5p1:G>255</d5p1:G><d5p1:R>255</d5p1:R><d5p1:ScA>1</d5p1:ScA><d5p1:ScB>1</d5p1:ScB><d5p1:ScG>1</d5p1:ScG><d5p1:ScR>1</d5p1:ScR></_BackgroundColor><_BiexponentialScaleModeX>Manual</_BiexponentialScaleModeX><_BiexponentialScaleModeY>Manual</_BiexponentialScaleModeY><_EnableXAxisAutoCompensation>false</_EnableXAxisAutoCompensation><_EnableYAxisAutoCompensation>false</_EnableYAxisAutoCompensation><_GatesOrderList xmlns:d5p1="http://schemas.datacontract.org/2004/07/Rainbow" i:nil="true" /><_Height>274</_Height><_Id>47d560ee-1301-4f80-a401-57ae6067630f</_Id><_IncludeCustomTitle>true</_IncludeCustomTitle><_IncludeGroupName>false</_IncludeGroupName><_IncludePlateName>false</_IncludePlateName><_IncludePopulationName>true</_IncludePopulationName><_IncludeTubeName>false</_IncludeTubeName><_PageNumber>1</_PageNumber><_ParameterScales xmlns:d5p1="http://schemas.datacontract.org/2004/07/Rainbow" z:Id="29" z:Size="2"><d5p1:Scale>Linear</d5p1:Scale><d5p1:Scale>Linear</d5p1:Scale></_ParameterScales><_PlotGate xmlns:d5p1="http://schemas.datacontract.org/2004/07/Rainbow" z:Id="30" i:type="d5p1:PolygonGateDesc"><d5p1:_AliasName i:nil="true" /><d5p1:_Bound xmlns:d6p1="http://schemas.datacontract.org/2004/07/System.Windows"><d6p1:_height>1.0872300279062348</d6p1:_height><d6p1:_width>1.4549958525032702</d6p1:_width><d6p1:_x>-0.033782872436727153</d6p1:_x><d6p1:_y>-0.049686819236999691</d6p1:_y></d5p1:_Bound><d5p1:_CreationOrder>2</d5p1:_CreationOrder><d5p1:_DataSource z:Ref="22" i:nil="true" /><d5p1:_DeltaHorizontal>-0.21006309303059445</d5p1:_DeltaHorizontal><d5p1:_DeltaVertical>-0.31232180528388231</d5p1:_DeltaVertical><d5p1:_GateColor>4279834992</d5p1:_GateColor><d5p1:_GateParameters z:Id="31" z:Size="2"><d5p1:Parameter z:Id="32"><d5p1:_Fluorochrome z:Id="33">FSC</d5p1:_Fluorochrome><d5p1:_Group i:nil="true" /><d5p1:_IsScatter>true</d5p1:_IsScatter><d5p1:_Label i:nil="true" /><d5p1:_ParameterType i:nil="true" /><d5p1:_SignalType>65</d5p1:_SignalType></d5p1:Parameter><d5p1:Parameter z:Id="34"><d5p1:_Fluorochrome z:Id="35">SSC</d5p1:_Fluorochrome><d5p1:_Group i:nil="true" /><d5p1:_IsScatter>true</d5p1:_IsScatter><d5p1:_Label i:nil="true" /><d5p1:_ParameterType i:nil="true" /><d5p1:_SignalType>65</d5p1:_SignalType></d5p1:Parameter></d5p1:_GateParameters><d5p1:_Id>96427dcd-a0f4-4363-b97d-062f1f054785</d5p1:_Id><d5p1:_IncludeCount>true</d5p1:_IncludeCount><d5p1:_IncludePercentParent>true</d5p1:_IncludePercentParent><d5p1:_Name z:Id="36">P1</d5p1:_Name><d5p1:_ParameterScales z:Id="37" z:Size="2"><d5p1:Scale>Linear</d5p1:Scale><d5p1:Scale>Linear</d5p1:Scale></d5p1:_ParameterScales><d5p1:_Vertices xmlns:d6p1="http://schemas.datacontract.org/2004/07/System.Windows" z:Id="38" z:Size="8"><d6p1:Point><d6p1:_x>0.1304197865770681</d6p1:_x><d6p1:_y>-0.049686819236999691</d6p1:_y></d6p1:Point><d6p1:Point><d6p1:_x>0.64084833095403748</d6p1:_x><d6p1:_y>-0.042347086139655987</d6p1:_y></d6p1:Point><d6p1:Point><d6p1:_x>1.3626694163289537</d6p1:_x><d6p1:_y>0.30306800481002616</d6p1:_y></d6p1:Point><d6p1:Point><d6p1:_x>1.4212129800665432</d6p1:_x><d6p1:_y>0.721757944094071</d6p1:_y></d6p1:Point><d6p1:Point><d6p1:_x>1.2694200888186109</d6p1:_x><d6p1:_y>1.008451707795414</d6p1:_y></d6p1:Point><d6p1:Point><d6p1:_x>0.7269242483966678</d6p1:_x><d6p1:_y>1.0375432086692351</d6p1:_y></d6p1:Point><d6p1:Point><d6p1:_x>0.27680857481933563</d6p1:_x><d6p1:_y>0.89885877515397472</d6p1:_y></d6p1:Point><d6p1:Point><d6p1:_x>-0.033782872436727153</d6p1:_x><d6p1:_y>0.52074742031696242</d6p1:_y></d6p1:Point></d5p1:_Vertices><d5p1:_VisualResolution xmlns:d6p1="http://schemas.datacontract.org/2004/07/System.Windows"><d6p1:_height>15420.235294117592</d6p1:_height><d6p1:_width>15420.235294117647</d6p1:_width></d5p1:_VisualResolution><d5p1:_XRValue>-1000</d5p1:_XRValue><d5p1:_YRValue>-1000</d5p1:_YRValue><d5p1:_gateOutlineColor>4278190080</d5p1:_gateOutlineColor><d5p1:_lineWeight z:Id="39">Normal</d5p1:_lineWeight><d5p1:_SubGates z:Id="40" z:Size="11"><d5p1:GateDesc z:Id="41" i:type="d5p1:RectGateDesc"><d5p1:_AliasName i:nil="true" /><d5p1:_Bound xmlns:d8p1="http://schemas.datacontract.org/2004/07/System.Windows"><d8p1:_height>1.3971158643907744</d8p1:_height><d8p1:_width>1.3971158643907744</d8p1:_width><d8p1:_x>0.21800454160815508</d8p1:_x><d8p1:_y>-0.32095718015209906</d8p1:_y></d5p1:_Bound><d5p1:_CreationOrder>4213417</d5p1:_CreationOrder><d5p1:_DataSource z:Ref="22" i:nil="true" /><d5p1:_DeltaHorizontal>-0.17853560682046093</d5p1:_DeltaHorizontal><d5p1:_DeltaVertical>-0.45737211634904712</d5p1:_DeltaVertical><d5p1:_GateColor>4294901760</d5p1:_GateColor><d5p1:_GateParameters z:Id="42" z:Size="2"><d5p1:Parameter z:Id="43"><d5p1:_Fluorochrome z:Id="44">B1</d5p1:_Fluorochrome><d5p1:_Group i:nil="true" /><d5p1:_IsScatter>false</d5p1:_IsScatter><d5p1:_Label i:nil="true" /><d5p1:_ParameterType i:nil="true" /><d5p1:_SignalType>65</d5p1:_SignalType></d5p1:Parameter><d5p1:Parameter z:Id="45"><d5p1:_Fluorochrome z:Id="46">SSC</d5p1:_Fluorochrome><d5p1:_Group i:nil="true" /><d5p1:_IsScatter>true</d5p1:_IsScatter><d5p1:_Label i:nil="true" /><d5p1:_ParameterType i:nil="true" /><d5p1:_SignalType>65</d5p1:_SignalType></d5p1:Parameter></d5p1:_GateParameters><d5p1:_Id>a4fd5bbc-74fb-4215-b267-ebcbf39685f5</d5p1:_Id><d5p1:_IncludeCount>true</d5p1:_IncludeCount><d5p1:_IncludePercentParent>true</d5p1:_IncludePercentParent><d5p1:_Name z:Id="47">P2</d5p1:_Name><d5p1:_ParameterScales z:Id="48" z:Size="2"><d5p1:Scale>Biexponential</d5p1:Scale><d5p1:Scale>Linear</d5p1:Scale></d5p1:_ParameterScales><d5p1:_Vertices xmlns:d8p1="http://schemas.datacontract.org/2004/07/System.Windows" z:Id="49" z:Size="4"><d8p1:Point><d8p1:_x>0.31373075848390131</d8p1:_x><d8p1:_y>0.73055557583505126</d8p1:_y></d8p1:Point><d8p1:Point><d8p1:_x>1.5193941891231832</d8p1:_x><d8p1:_y>0.73055557583505126</d8p1:_y></d8p1:Point><d8p1:Point><d8p1:_x>1.5193941891231832</d8p1:_x><d8p1:_y>0.024645928251524951</d8p1:_y></d8p1:Point><d8p1:Point><d8p1:_x>0.31373075848390131</d8p1:_x><d8p1:_y>0.024645928251524951</d8p1:_y></d8p1:Point></d5p1:_Vertices><d5p1:_VisualResolution xmlns:d8p1="http://schemas.datacontract.org/2004/07/System.Windows"><d8p1:_height>11037.378375723492</d8p1:_height><d8p1:_width>0.011841822312058535</d8p1:_width></d5p1:_VisualResolution><d5p1:_XRValue>-1000</d5p1:_XRValue><d5p1:_YRValue>-1000</d5p1:_YRValue><d5p1:_gateOutlineColor>4278190080</d5p1:_gateOutlineColor><d5p1:_lineWeight z:Id="50">Normal</d5p1:_lineWeight><d5p1:_SubGates z:Id="51" z:Size="0" /><d5p1:_Center xmlns:d8p1="http://schemas.datacontract.org/2004/07/System.Windows"><d8p1:_x>0.91656247380354228</d8p1:_x><d8p1:_y>0.37760075204328813</d8p1:_y></d5p1:_Center><d5p1:_RotatingAngle>180</d5p1:_RotatingAngle><d5p1:_WidthHeight xmlns:d8p1="http://schemas.datacontract.org/2004/07/System.Windows"><d8p1:_height>0.70590964758352637</d8p1:_height><d8p1:_width>1.2056634306392819</d8p1:_width></d5p1:_WidthHeight></d5p1:GateDesc><d5p1:GateDesc z:Id="52" i:type="d5p1:QuadGateDesc"><d5p1:_AliasName i:nil="true" /><d5p1:_Bound xmlns:d8p1="http://schemas.datacontract.org/2004/07/System.Windows"><d8p1:_height>0.0025316455696201834</d8p1:_height><d8p1:_width>0.0025316455696201834</d8p1:_width><d8p1:_x>0.22768120322353774</d8p1:_x><d8p1:_y>0.44000947684975938</d8p1:_y></d5p1:_Bound><d5p1:_CreationOrder>4213514</d5p1:_CreationOrder><d5p1:_DataSource z:Ref="22" i:nil="true" /><d5p1:_DeltaHorizontal>NaN</d5p1:_DeltaHorizontal><d5p1:_DeltaVertical>NaN</d5p1:_DeltaVertical><d5p1:_GateColor>4278190080</d5p1:_GateColor><d5p1:_GateParameters z:Id="53" z:Size="2"><d5p1:Parameter z:Id="54"><d5p1:_Fluorochrome z:Id="55">B1</d5p1:_Fluorochrome><d5p1:_Group i:nil="true" /><d5p1:_IsScatter>false</d5p1:_IsScatter><d5p1:_Label i:nil="true" /><d5p1:_ParameterType i:nil="true" /><d5p1:_SignalType>65</d5p1:_SignalType></d5p1:Parameter><d5p1:Parameter z:Id="56"><d5p1:_Fluorochrome z:Id="57">R2</d5p1:_Fluorochrome><d5p1:_Group i:nil="true" /><d5p1:_IsScatter>false</d5p1:_IsScatter><d5p1:_Label i:nil="true" /><d5p1:_ParameterType i:nil="true" /><d5p1:_SignalType>65</d5p1:_SignalType></d5p1:Parameter></d5p1:_GateParameters><d5p1:_Id>08ca16db-7936-43a1-8c0f-db64f3a275c9</d5p1:_Id><d5p1:_IncludeCount>false</d5p1:_IncludeCount><d5p1:_IncludePercentParent>false</d5p1:_IncludePercentParent><d5p1:_Name z:Id="58">Q1</d5p1:_Name><d5p1:_ParameterScales z:Id="59" z:Size="2"><d5p1:Scale>Biexponential</d5p1:Scale><d5p1:Scale>Biexponential</d5p1:Scale></d5p1:_ParameterScales><d5p1:_Vertices xmlns:d8p1="http://schemas.datacontract.org/2004/07/System.Windows" z:Id="60" z:Size="2"><d8p1:Point><d8p1:_x>0.2302128487931579</d8p1:_x><d8p1:_y>0.44127529963456946</d8p1:_y></d8p1:Point><d8p1:Point><d8p1:_x>0.22768120322353771</d8p1:_x><d8p1:_y>0.44127529963456946</d8p1:_y></d8p1:Point></d5p1:_Vertices><d5p1:_VisualResolution xmlns:d8p1="http://schemas.datacontract.org/2004/07/System.Windows"><d8p1:_height>0.013677811550151908</d8p1:_height><d8p1:_width>0.013677811550151976</d8p1:_width></d5p1:_VisualResolution><d5p1:_XRValue>-1000</d5p1:_XRValue><d5p1:_YRValue>-1000</d5p1:_YRValue><d5p1:_gateOutlineColor>4278190080</d5p1:_gateOutlineColor><d5p1:_lineWeight z:Id="61">Normal</d5p1:_lineWeight><d5p1:_SubGates z:Id="62" z:Size="0" /><d5p1:_LowerLeftGate z:Id="63"><d5p1:_AliasName i:nil="true" /><d5p1:_Bound xmlns:d9p1="http://schemas.datacontract.org/2004/07/System.Windows"><d9p1:_height>0</d9p1:_height><d9p1:_width>0</d9p1:_width><d9p1:_x>0</d9p1:_x><d9p1:_y>0</d9p1:_y></d5p1:_Bound><d5p1:_CreationOrder>4213517</d5p1:_CreationOrder><d5p1:_DataSource z:Ref="22" i:nil="true" /><d5p1:_DeltaHorizontal>NaN</d5p1:_DeltaHorizontal><d5p1:_DeltaVertical>NaN</d5p1:_DeltaVertical><d5p1:_GateColor>16777215</d5p1:_GateColor><d5p1:_GateParameters z:Id="64" z:Size="2"><d5p1:Parameter z:Id="65"><d5p1:_Fluorochrome z:Id="66">B1</d5p1:_Fluorochrome><d5p1:_Group i:nil="true" /><d5p1:_IsScatter>false</d5p1:_IsScatter><d5p1:_Label i:nil="true" /><d5p1:_ParameterType i:nil="true" /><d5p1:_SignalType>65</d5p1:_SignalType></d5p1:Parameter><d5p1:Parameter z:Id="67"><d5p1:_Fluorochrome z:Id="68">R2</d5p1:_Fluorochrome><d5p1:_Group i:nil="true" /><d5p1:_IsScatter>false</d5p1:_IsScatter><d5p1:_Label i:nil="true" /><d5p1:_ParameterType i:nil="true" /><d5p1:_SignalType>65</d5p1:_SignalType></d5p1:Parameter></d5p1:_GateParameters><d5p1:_Id>92b51b83-0fbc-4612-b2f8-c5eaf23df5ec</d5p1:_Id><d5p1:_IncludeCount>false</d5p1:_IncludeCount><d5p1:_IncludePercentParent>true</d5p1:_IncludePercentParent><d5p1:_Name z:Id="69">Q1-R3</d5p1:_Name><d5p1:_ParameterScales z:Id="70" z:Size="2"><d5p1:Scale>Biexponential</d5p1:Scale><d5p1:Scale>Biexponential</d5p1:Scale></d5p1:_ParameterScales><d5p1:_Vertices xmlns:d9p1="http://schemas.datacontract.org/2004/07/System.Windows" i:nil="true" /><d5p1:_VisualResolution xmlns:d9p1="http://schemas.datacontract.org/2004/07/System.Windows" i:nil="true" /><d5p1:_XRValue>0</d5p1:_XRValue><d5p1:_YRValue>0</d5p1:_YRValue><d5p1:_gateOutlineColor>4278190080</d5p1:_gateOutlineColor><d5p1:_lineWeight z:Ref="61" i:nil="true" /><d5p1:_SubGates z:Id="71" z:Size="0" /></d5p1:_LowerLeftGate><d5p1:_LowerRightGate z:Id="72"><d5p1:_AliasName i:nil="true" /><d5p1:_Bound xmlns:d9p1="http://schemas.datacontract.org/2004/07/System.Windows"><d9p1:_height>0</d9p1:_height><d9p1:_width>0</d9p1:_width><d9p1:_x>0</d9p1:_x><d9p1:_y>0</d9p1:_y></d5p1:_Bound><d5p1:_CreationOrder>4213518</d5p1:_CreationOrder><d5p1:_DataSource z:Ref="22" i:nil="true" /><d5p1:_DeltaHorizontal>NaN</d5p1:_DeltaHorizontal><d5p1:_DeltaVertical>NaN</d5p1:_DeltaVertical><d5p1:_GateColor>16777215</d5p1:_GateColor><d5p1:_GateParameters z:Id="73" z:Size="2"><d5p1:Parameter z:Id="74"><d5p1:_Fluorochrome z:Id="75">B1</d5p1:_Fluorochrome><d5p1:_Group i:nil="true" /><d5p1:_IsScatter>false</d5p1:_IsScatter><d5p1:_Label i:nil="true" /><d5p1:_ParameterType i:nil="true" /><d5p1:_SignalType>65</d5p1:_SignalType></d5p1:Parameter><d5p1:Parameter z:Id="76"><d5p1:_Fluorochrome z:Id="77">R2</d5p1:_Fluorochrome><d5p1:_Group i:nil="true" /><d5p1:_IsScatter>false</d5p1:_IsScatter><d5p1:_Label i:nil="true" /><d5p1:_ParameterType i:nil="true" /><d5p1:_SignalType>65</d5p1:_SignalType></d5p1:Parameter></d5p1:_GateParameters><d5p1:_Id>255de097-15c4-4802-b8be-532557871d01</d5p1:_Id><d5p1:_IncludeCount>false</d5p1:_IncludeCount><d5p1:_IncludePercentParent>true</d5p1:_IncludePercentParent><d5p1:_Name z:Id="78">Q1-R4</d5p1:_Name><d5p1:_ParameterScales z:Id="79" z:Size="2"><d5p1:Scale>Biexponential</d5p1:Scale><d5p1:Scale>Biexponential</d5p1:Scale></d5p1:_ParameterScales><d5p1:_Vertices xmlns:d9p1="http://schemas.datacontract.org/2004/07/System.Windows" i:nil="true" /><d5p1:_VisualResolution xmlns:d9p1="http://schemas.datacontract.org/2004/07/System.Windows" i:nil="true" /><d5p1:_XRValue>0</d5p1:_XRValue><d5p1:_YRValue>0</d5p1:_YRValue><d5p1:_gateOutlineColor>4278190080</d5p1:_gateOutlineColor><d5p1:_lineWeight z:Ref="61" i:nil="true" /><d5p1:_SubGates z:Id="80" z:Size="0" /></d5p1:_LowerRightGate><d5p1:_UpperLeftGate z:Id="81"><d5p1:_AliasName i:nil="true" /><d5p1:_Bound xmlns:d9p1="http://schemas.datacontract.org/2004/07/System.Windows"><d9p1:_height>0</d9p1:_height><d9p1:_width>0</d9p1:_width><d9p1:_x>0</d9p1:_x><d9p1:_y>0</d9p1:_y></d5p1:_Bound><d5p1:_CreationOrder>4213515</d5p1:_CreationOrder><d5p1:_DataSource z:Ref="22" i:nil="true" /><d5p1:_DeltaHorizontal>0</d5p1:_DeltaHorizontal><d5p1:_DeltaVertical>0</d5p1:_DeltaVertical><d5p1:_GateColor>16777215</d5p1:_GateColor><d5p1:_GateParameters z:Id="82" z:Size="2"><d5p1:Parameter z:Id="83"><d5p1:_Fluorochrome z:Id="84">B1</d5p1:_Fluorochrome><d5p1:_Group i:nil="true" /><d5p1:_IsScatter>false</d5p1:_IsScatter><d5p1:_Label i:nil="true" /><d5p1:_ParameterType i:nil="true" /><d5p1:_SignalType>65</d5p1:_SignalType></d5p1:Parameter><d5p1:Parameter z:Id="85"><d5p1:_Fluorochrome z:Id="86">R2</d5p1:_Fluorochrome><d5p1:_Group i:nil="true" /><d5p1:_IsScatter>false</d5p1:_IsScatter><d5p1:_Label i:nil="true" /><d5p1:_ParameterType i:nil="true" /><d5p1:_SignalType>65</d5p1:_SignalType></d5p1:Parameter></d5p1:_GateParameters><d5p1:_Id>77286895-19c4-4b03-8faf-976899f7f882</d5p1:_Id><d5p1:_IncludeCount>false</d5p1:_IncludeCount><d5p1:_IncludePercentParent>true</d5p1:_IncludePercentParent><d5p1:_Name z:Id="87">Q1-R1</d5p1:_Name><d5p1:_ParameterScales z:Id="88" z:Size="2"><d5p1:Scale>Biexponential</d5p1:Scale><d5p1:Scale>Biexponential</d5p1:Scale></d5p1:_ParameterScales><d5p1:_Vertices xmlns:d9p1="http://schemas.datacontract.org/2004/07/System.Windows" i:nil="true" /><d5p1:_VisualResolution xmlns:d9p1="http://schemas.datacontract.org/2004/07/System.Windows" i:nil="true" /><d5p1:_XRValue>0</d5p1:_XRValue><d5p1:_YRValue>0</d5p1:_YRValue><d5p1:_gateOutlineColor>4278190080</d5p1:_gateOutlineColor><d5p1:_lineWeight z:Ref="61" i:nil="true" /><d5p1:_SubGates z:Id="89" z:Size="0" /></d5p1:_UpperLeftGate><d5p1:_UpperRightGate z:Id="90"><d5p1:_AliasName i:nil="true" /><d5p1:_Bound xmlns:d9p1="http://schemas.datacontract.org/2004/07/System.Windows"><d9p1:_height>0</d9p1:_height><d9p1:_width>0</d9p1:_width><d9p1:_x>0</d9p1:_x><d9p1:_y>0</d9p1:_y></d5p1:_Bound><d5p1:_CreationOrder>4213516</d5p1:_CreationOrder><d5p1:_DataSource z:Ref="22" i:nil="true" /><d5p1:_DeltaHorizontal>NaN</d5p1:_DeltaHorizontal><d5p1:_DeltaVertical>NaN</d5p1:_DeltaVertical><d5p1:_GateColor>16777215</d5p1:_GateColor><d5p1:_GateParameters z:Id="91" z:Size="2"><d5p1:Parameter z:Id="92"><d5p1:_Fluorochrome z:Id="93">B1</d5p1:_Fluorochrome><d5p1:_Group i:nil="true" /><d5p1:_IsScatter>false</d5p1:_IsScatter><d5p1:_Label i:nil="true" /><d5p1:_ParameterType i:nil="true" /><d5p1:_SignalType>65</d5p1:_SignalType></d5p1:Parameter><d5p1:Parameter z:Id="94"><d5p1:_Fluorochrome z:Id="95">R2</d5p1:_Fluorochrome><d5p1:_Group i:nil="true" /><d5p1:_IsScatter>false</d5p1:_IsScatter><d5p1:_Label i:nil="true" /><d5p1:_ParameterType i:nil="true" /><d5p1:_SignalType>65</d5p1:_SignalType></d5p1:Parameter></d5p1:_GateParameters><d5p1:_Id>9f2088ad-2911-41bf-9ce2-a036de241185</d5p1:_Id><d5p1:_IncludeCount>false</d5p1:_IncludeCount><d5p1:_IncludePercentParent>true</d5p1:_IncludePercentParent><d5p1:_Name z:Id="96">Q1-R2</d5p1:_Name><d5p1:_ParameterScales z:Id="97" z:Size="2"><d5p1:Scale>Biexponential</d5p1:Scale><d5p1:Scale>Biexponential</d5p1:Scale></d5p1:_ParameterScales><d5p1:_Vertices xmlns:d9p1="http://schemas.datacontract.org/2004/07/System.Windows" i:nil="true" /><d5p1:_VisualResolution xmlns:d9p1="http://schemas.datacontract.org/2004/07/System.Windows" i:nil="true" /><d5p1:_XRValue>0</d5p1:_XRValue><d5p1:_YRValue>0</d5p1:_YRValue><d5p1:_gateOutlineColor>4278190080</d5p1:_gateOutlineColor><d5p1:_lineWeight z:Ref="61" i:nil="true" /><d5p1:_SubGates z:Id="98" z:Size="0" /></d5p1:_UpperRightGate><d5p1:_names xmlns:d8p1="http://schemas.microsoft.com/2003/10/Serialization/Arrays" z:Id="99" z:Size="4"><d8p1:string z:Ref="87" i:nil="true" /><d8p1:string z:Ref="96" i:nil="true" /><d8p1:string z:Ref="69" i:nil="true" /><d8p1:string z:Ref="78" i:nil="true" /></d5p1:_names></d5p1:GateDesc><d5p1:GateDesc z:Id="100" i:type="d5p1:RectGateDesc"><d5p1:_AliasName i:nil="true" /><d5p1:_Bound xmlns:d8p1="http://schemas.datacontract.org/2004/07/System.Windows"><d8p1:_height>0.71847045992905545</d8p1:_height><d8p1:_width>0.71847045992905545</d8p1:_width><d8p1:_x>0.23157793824859407</d8p1:_x><d8p1:_y>-0.018443026024981268</d8p1:_y></d5p1:_Bound><d5p1:_CreationOrder>4213519</d5p1:_CreationOrder><d5p1:_DataSource z:Ref="22" i:nil="true" /><d5p1:_DeltaHorizontal>-0.0058208193912622878</d5p1:_DeltaHorizontal><d5p1:_DeltaVertical>-0.40745735738835992</d5p1:_DeltaVertical><d5p1:_GateColor>4278222848</d5p1:_GateColor><d5p1:_GateParameters z:Id="101" z:Size="2"><d5p1:Parameter z:Id="102"><d5p1:_Fluorochrome z:Id="103">V7</d5p1:_Fluorochrome><d5p1:_Group i:nil="true" /><d5p1:_IsScatter>false</d5p1:_IsScatter><d5p1:_Label i:nil="true" /><d5p1:_ParameterType i:nil="true" /><d5p1:_SignalType>65</d5p1:_SignalType></d5p1:Parameter><d5p1:Parameter z:Id="104"><d5p1:_Fluorochrome z:Id="105">SSC</d5p1:_Fluorochrome><d5p1:_Group i:nil="true" /><d5p1:_IsScatter>true</d5p1:_IsScatter><d5p1:_Label i:nil="true" /><d5p1:_ParameterType i:nil="true" /><d5p1:_SignalType>65</d5p1:_SignalType></d5p1:Parameter></d5p1:_GateParameters><d5p1:_Id>5090d757-e506-4b7e-a399-b0698a9a86f7</d5p1:_Id><d5p1:_IncludeCount>false</d5p1:_IncludeCount><d5p1:_IncludePercentParent>true</d5p1:_IncludePercentParent><d5p1:_Name z:Id="106">P4</d5p1:_Name><d5p1:_ParameterScales z:Id="107" z:Size="2"><d5p1:Scale>Biexponential</d5p1:Scale><d5p1:Scale>Linear</d5p1:Scale></d5p1:_ParameterScales><d5p1:_Vertices xmlns:d8p1="http://schemas.datacontract.org/2004/07/System.Windows" z:Id="108" z:Size="4"><d8p1:Point><d8p1:_x>0.26921289684587824</d8p1:_x><d8p1:_y>0.50086473719926106</d8p1:_y></d8p1:Point><d8p1:Point><d8p1:_x>0.91241343958036536</d8p1:_x><d8p1:_y>0.50086473719926106</d8p1:_y></d8p1:Point><d8p1:Point><d8p1:_x>0.91241343958036536</d8p1:_x><d8p1:_y>0.18071967067983186</d8p1:_y></d8p1:Point><d8p1:Point><d8p1:_x>0.26921289684587824</d8p1:_x><d8p1:_y>0.18071967067983186</d8p1:_y></d8p1:Point></d5p1:_Vertices><d5p1:_VisualResolution xmlns:d8p1="http://schemas.datacontract.org/2004/07/System.Windows"><d8p1:_height>12192.744186046533</d8p1:_height><d8p1:_width>0.01308139534883721</d8p1:_width></d5p1:_VisualResolution><d5p1:_XRValue>-1000</d5p1:_XRValue><d5p1:_YRValue>-1000</d5p1:_YRValue><d5p1:_gateOutlineColor>4278190080</d5p1:_gateOutlineColor><d5p1:_lineWeight z:Ref="61" i:nil="true" /><d5p1:_SubGates z:Id="109" z:Size="2"><d5p1:GateDesc z:Id="110" i:type="d5p1:QuadGateDesc"><d5p1:_AliasName i:nil="true" /><d5p1:_Bound xmlns:d10p1="http://schemas.datacontract.org/2004/07/System.Windows"><d10p1:_height>0</d10p1:_height><d10p1:_width>0</d10p1:_width><d10p1:_x>0.41377656861665524</d10p1:_x><d10p1:_y>0.77523248124527355</d10p1:_y></d5p1:_Bound><d5p1:_CreationOrder>4213520</d5p1:_CreationOrder><d5p1:_DataSource z:Ref="22" i:nil="true" /><d5p1:_DeltaHorizontal>NaN</d5p1:_DeltaHorizontal><d5p1:_DeltaVertical>NaN</d5p1:_DeltaVertical><d5p1:_GateColor>4278190080</d5p1:_GateColor><d5p1:_GateParameters z:Id="111" z:Size="2"><d5p1:Parameter z:Id="112"><d5p1:_Fluorochrome z:Id="113">B1</d5p1:_Fluorochrome><d5p1:_Group i:nil="true" /><d5p1:_IsScatter>false</d5p1:_IsScatter><d5p1:_Label i:nil="true" /><d5p1:_ParameterType i:nil="true" /><d5p1:_SignalType>65</d5p1:_SignalType></d5p1:Parameter><d5p1:Parameter z:Id="114"><d5p1:_Fluorochrome z:Id="115">R2</d5p1:_Fluorochrome><d5p1:_Group i:nil="true" /><d5p1:_IsScatter>false</d5p1:_IsScatter><d5p1:_Label i:nil="true" /><d5p1:_ParameterType i:nil="true" /><d5p1:_SignalType>65</d5p1:_SignalType></d5p1:Parameter></d5p1:_GateParameters><d5p1:_Id>47987e84-1bcf-4f88-aa55-35408b8081b4</d5p1:_Id><d5p1:_IncludeCount>false</d5p1:_IncludeCount><d5p1:_IncludePercentParent>false</d5p1:_IncludePercentParent><d5p1:_Name z:Id="116">Q2</d5p1:_Name><d5p1:_ParameterScales z:Id="117" z:Size="2"><d5p1:Scale>Biexponential</d5p1:Scale><d5p1:Scale>Biexponential</d5p1:Scale></d5p1:_ParameterScales><d5p1:_Vertices xmlns:d10p1="http://schemas.datacontract.org/2004/07/System.Windows" z:Id="118" z:Size="1"><d10p1:Point><d10p1:_x>0.41377656861665524</d10p1:_x><d10p1:_y>0.77523248124527355</d10p1:_y></d10p1:Point></d5p1:_Vertices><d5p1:_VisualResolution xmlns:d10p1="http://schemas.datacontract.org/2004/07/System.Windows"><d10p1:_height>0.011493793572684652</d10p1:_height><d10p1:_width>0.011493793572684869</d10p1:_width></d5p1:_VisualResolution><d5p1:_XRValue>-1000</d5p1:_XRValue><d5p1:_YRValue>-1000</d5p1:_YRValue><d5p1:_gateOutlineColor>4278190080</d5p1:_gateOutlineColor><d5p1:_lineWeight z:Ref="61" i:nil="true" /><d5p1:_SubGates z:Id="119" z:Size="0" /><d5p1:_LowerLeftGate z:Id="120"><d5p1:_AliasName i:nil="true" /><d5p1:_Bound xmlns:d11p1="http://schemas.datacontract.org/2004/07/System.Windows"><d11p1:_height>0</d11p1:_height><d11p1:_width>0</d11p1:_width><d11p1:_x>0</d11p1:_x><d11p1:_y>0</d11p1:_y></d5p1:_Bound><d5p1:_CreationOrder>4213523</d5p1:_CreationOrder><d5p1:_DataSource z:Ref="22" i:nil="true" /><d5p1:_DeltaHorizontal>NaN</d5p1:_DeltaHorizontal><d5p1:_DeltaVertical>NaN</d5p1:_DeltaVertical><d5p1:_GateColor>16777215</d5p1:_GateColor><d5p1:_GateParameters z:Id="121" z:Size="2"><d5p1:Parameter z:Id="122"><d5p1:_Fluorochrome z:Id="123">B1</d5p1:_Fluorochrome><d5p1:_Group i:nil="true" /><d5p1:_IsScatter>false</d5p1:_IsScatter><d5p1:_Label i:nil="true" /><d5p1:_ParameterType i:nil="true" /><d5p1:_SignalType>65</d5p1:_SignalType></d5p1:Parameter><d5p1:Parameter z:Id="124"><d5p1:_Fluorochrome z:Id="125">R2</d5p1:_Fluorochrome><d5p1:_Group i:nil="true" /><d5p1:_IsScatter>false</d5p1:_IsScatter><d5p1:_Label i:nil="true" /><d5p1:_ParameterType i:nil="true" /><d5p1:_SignalType>65</d5p1:_SignalType></d5p1:Parameter></d5p1:_GateParameters><d5p1:_Id>988ef7fe-2279-4bdf-b72b-6436172360e5</d5p1:_Id><d5p1:_IncludeCount>false</d5p1:_IncludeCount><d5p1:_IncludePercentParent>true</d5p1:_IncludePercentParent><d5p1:_Name z:Id="126">Q2-R3</d5p1:_Name><d5p1:_ParameterScales z:Id="127" z:Size="2"><d5p1:Scale>Biexponential</d5p1:Scale><d5p1:Scale>Biexponential</d5p1:Scale></d5p1:_ParameterScales><d5p1:_Vertices xmlns:d11p1="http://schemas.datacontract.org/2004/07/System.Windows" i:nil="true" /><d5p1:_VisualResolution xmlns:d11p1="http://schemas.datacontract.org/2004/07/System.Windows" i:nil="true" /><d5p1:_XRValue>0</d5p1:_XRValue><d5p1:_YRValue>0</d5p1:_YRValue><d5p1:_gateOutlineColor>4278190080</d5p1:_gateOutlineColor><d5p1:_lineWeight z:Ref="61" i:nil="true" /><d5p1:_SubGates z:Id="128" z:Size="0" /></d5p1:_LowerLeftGate><d5p1:_LowerRightGate z:Id="129"><d5p1:_AliasName i:nil="true" /><d5p1:_Bound xmlns:d11p1="http://schemas.datacontract.org/2004/07/System.Windows"><d11p1:_height>0</d11p1:_height><d11p1:_width>0</d11p1:_width><d11p1:_x>0</d11p1:_x><d11p1:_y>0</d11p1:_y></d5p1:_Bound><d5p1:_CreationOrder>4213524</d5p1:_CreationOrder><d5p1:_DataSource z:Ref="22" i:nil="true" /><d5p1:_DeltaHorizontal>NaN</d5p1:_DeltaHorizontal><d5p1:_DeltaVertical>NaN</d5p1:_DeltaVertical><d5p1:_GateColor>16777215</d5p1:_GateColor><d5p1:_GateParameters z:Id="130" z:Size="2"><d5p1:Parameter z:Id="131"><d5p1:_Fluorochrome z:Id="132">B1</d5p1:_Fluorochrome><d5p1:_Group i:nil="true" /><d5p1:_IsScatter>false</d5p1:_IsScatter><d5p1:_Label i:nil="true" /><d5p1:_ParameterType i:nil="true" /><d5p1:_SignalType>65</d5p1:_SignalType></d5p1:Parameter><d5p1:Parameter z:Id="133"><d5p1:_Fluorochrome z:Id="134">R2</d5p1:_Fluorochrome><d5p1:_Group i:nil="true" /><d5p1:_IsScatter>false</d5p1:_IsScatter><d5p1:_Label i:nil="true" /><d5p1:_ParameterType i:nil="true" /><d5p1:_SignalType>65</d5p1:_SignalType></d5p1:Parameter></d5p1:_GateParameters><d5p1:_Id>ee357036-2fac-40e0-85b7-616b01d39e57</d5p1:_Id><d5p1:_IncludeCount>false</d5p1:_IncludeCount><d5p1:_IncludePercentParent>true</d5p1:_IncludePercentParent><d5p1:_Name z:Id="135">Q2-R4</d5p1:_Name><d5p1:_ParameterScales z:Id="136" z:Size="2"><d5p1:Scale>Biexponential</d5p1:Scale><d5p1:Scale>Biexponential</d5p1:Scale></d5p1:_ParameterScales><d5p1:_Vertices xmlns:d11p1="http://schemas.datacontract.org/2004/07/System.Windows" i:nil="true" /><d5p1:_VisualResolution xmlns:d11p1="http://schemas.datacontract.org/2004/07/System.Windows" i:nil="true" /><d5p1:_XRValue>0</d5p1:_XRValue><d5p1:_YRValue>0</d5p1:_YRValue><d5p1:_gateOutlineColor>4278190080</d5p1:_gateOutlineColor><d5p1:_lineWeight z:Ref="61" i:nil="true" /><d5p1:_SubGates z:Id="137" z:Size="0" /></d5p1:_LowerRightGate><d5p1:_UpperLeftGate z:Id="138"><d5p1:_AliasName i:nil="true" /><d5p1:_Bound xmlns:d11p1="http://schemas.datacontract.org/2004/07/System.Windows"><d11p1:_height>0</d11p1:_height><d11p1:_width>0</d11p1:_width><d11p1:_x>0</d11p1:_x><d11p1:_y>0</d11p1:_y></d5p1:_Bound><d5p1:_CreationOrder>4213521</d5p1:_CreationOrder><d5p1:_DataSource z:Ref="22" i:nil="true" /><d5p1:_DeltaHorizontal>NaN</d5p1:_DeltaHorizontal><d5p1:_DeltaVertical>NaN</d5p1:_DeltaVertical><d5p1:_GateColor>16777215</d5p1:_GateColor><d5p1:_GateParameters z:Id="139" z:Size="2"><d5p1:Parameter z:Id="140"><d5p1:_Fluorochrome z:Id="141">B1</d5p1:_Fluorochrome><d5p1:_Group i:nil="true" /><d5p1:_IsScatter>false</d5p1:_IsScatter><d5p1:_Label i:nil="true" /><d5p1:_ParameterType i:nil="true" /><d5p1:_SignalType>65</d5p1:_SignalType></d5p1:Parameter><d5p1:Parameter z:Id="142"><d5p1:_Fluorochrome z:Id="143">R2</d5p1:_Fluorochrome><d5p1:_Group i:nil="true" /><d5p1:_IsScatter>false</d5p1:_IsScatter><d5p1:_Label i:nil="true" /><d5p1:_ParameterType i:nil="true" /><d5p1:_SignalType>65</d5p1:_SignalType></d5p1:Parameter></d5p1:_GateParameters><d5p1:_Id>8d619765-901f-4269-8792-7b7ed2dcf6d9</d5p1:_Id><d5p1:_IncludeCount>false</d5p1:_IncludeCount><d5p1:_IncludePercentParent>true</d5p1:_IncludePercentParent><d5p1:_Name z:Id="144">Q2-R1</d5p1:_Name><d5p1:_ParameterScales z:Id="145" z:Size="2"><d5p1:Scale>Biexponential</d5p1:Scale><d5p1:Scale>Biexponential</d5p1:Scale></d5p1:_ParameterScales><d5p1:_Vertices xmlns:d11p1="http://schemas.datacontract.org/2004/07/System.Windows" i:nil="true" /><d5p1:_VisualResolution xmlns:d11p1="http://schemas.datacontract.org/2004/07/System.Windows" i:nil="true" /><d5p1:_XRValue>0</d5p1:_XRValue><d5p1:_YRValue>0</d5p1:_YRValue><d5p1:_gateOutlineColor>4278190080</d5p1:_gateOutlineColor><d5p1:_lineWeight z:Ref="61" i:nil="true" /><d5p1:_SubGates z:Id="146" z:Size="0" /></d5p1:_UpperLeftGate><d5p1:_UpperRightGate z:Id="147"><d5p1:_AliasName i:nil="true" /><d5p1:_Bound xmlns:d11p1="http://schemas.datacontract.org/2004/07/System.Windows"><d11p1:_height>0</d11p1:_height><d11p1:_width>0</d11p1:_width><d11p1:_x>0</d11p1:_x><d11p1:_y>0</d11p1:_y></d5p1:_Bound><d5p1:_CreationOrder>4213522</d5p1:_CreationOrder><d5p1:_DataSource z:Ref="22" i:nil="true" /><d5p1:_DeltaHorizontal>-0.20952759986946276</d5p1:_DeltaHorizontal><d5p1:_DeltaVertical>0</d5p1:_DeltaVertical><d5p1:_GateColor>16777215</d5p1:_GateColor><d5p1:_GateParameters z:Id="148" z:Size="2"><d5p1:Parameter z:Id="149"><d5p1:_Fluorochrome z:Id="150">B1</d5p1:_Fluorochrome><d5p1:_Group i:nil="true" /><d5p1:_IsScatter>false</d5p1:_IsScatter><d5p1:_Label i:nil="true" /><d5p1:_ParameterType i:nil="true" /><d5p1:_SignalType>65</d5p1:_SignalType></d5p1:Parameter><d5p1:Parameter z:Id="151"><d5p1:_Fluorochrome z:Id="152">R2</d5p1:_Fluorochrome><d5p1:_Group i:nil="true" /><d5p1:_IsScatter>false</d5p1:_IsScatter><d5p1:_Label i:nil="true" /><d5p1:_ParameterType i:nil="true" /><d5p1:_SignalType>65</d5p1:_SignalType></d5p1:Parameter></d5p1:_GateParameters><d5p1:_Id>6a10f2ea-07cc-4b94-a2e1-aa847c82609f</d5p1:_Id><d5p1:_IncludeCount>false</d5p1:_IncludeCount><d5p1:_IncludePercentParent>true</d5p1:_IncludePercentParent><d5p1:_Name z:Id="153">Q2-R2</d5p1:_Name><d5p1:_ParameterScales z:Id="154" z:Size="2"><d5p1:Scale>Biexponential</d5p1:Scale><d5p1:Scale>Biexponential</d5p1:Scale></d5p1:_ParameterScales><d5p1:_Vertices xmlns:d11p1="http://schemas.datacontract.org/2004/07/System.Windows" i:nil="true" /><d5p1:_VisualResolution xmlns:d11p1="http://schemas.datacontract.org/2004/07/System.Windows" i:nil="true" /><d5p1:_XRValue>0</d5p1:_XRValue><d5p1:_YRValue>0</d5p1:_YRValue><d5p1:_gateOutlineColor>4278190080</d5p1:_gateOutlineColor><d5p1:_lineWeight z:Ref="61" i:nil="true" /><d5p1:_SubGates z:Id="155" z:Size="0" /></d5p1:_UpperRightGate><d5p1:_names xmlns:d10p1="http://schemas.microsoft.com/2003/10/Serialization/Arrays" z:Id="156" z:Size="4"><d10p1:string z:Ref="144" i:nil="true" /><d10p1:string z:Ref="153" i:nil="true" /><d10p1:string z:Ref="126" i:nil="true" /><d10p1:string z:Ref="135" i:nil="true" /></d5p1:_names></d5p1:GateDesc><d5p1:GateDesc z:Id="157" i:type="d5p1:RectGateDesc"><d5p1:_AliasName i:nil="true" /><d5p1:_Bound xmlns:d10p1="http://schemas.datacontract.org/2004/07/System.Windows"><d10p1:_height>1.1163852469913669</d10p1:_height><d10p1:_width>1.1163852469913669</d10p1:_width><d10p1:_x>0.30402204855764536</d10p1:_x><d10p1:_y>-0.20240812400878749</d10p1:_y></d5p1:_Bound><d5p1:_CreationOrder>4213525</d5p1:_CreationOrder><d5p1:_DataSource z:Ref="22" i:nil="true" /><d5p1:_DeltaHorizontal>-0.13974305867963166</d5p1:_DeltaHorizontal><d5p1:_DeltaVertical>-0.40246000899733947</d5p1:_DeltaVertical><d5p1:_GateColor>4286578816</d5p1:_GateColor><d5p1:_GateParameters z:Id="158" z:Size="2"><d5p1:Parameter z:Id="159"><d5p1:_Fluorochrome z:Id="160">B1</d5p1:_Fluorochrome><d5p1:_Group i:nil="true" /><d5p1:_IsScatter>false</d5p1:_IsScatter><d5p1:_Label i:nil="true" /><d5p1:_ParameterType i:nil="true" /><d5p1:_SignalType>65</d5p1:_SignalType></d5p1:Parameter><d5p1:Parameter z:Id="161"><d5p1:_Fluorochrome z:Id="162">SSC</d5p1:_Fluorochrome><d5p1:_Group i:nil="true" /><d5p1:_IsScatter>true</d5p1:_IsScatter><d5p1:_Label i:nil="true" /><d5p1:_ParameterType i:nil="true" /><d5p1:_SignalType>65</d5p1:_SignalType></d5p1:Parameter></d5p1:_GateParameters><d5p1:_Id>d2c92013-d8ea-4391-8388-4464128e9115</d5p1:_Id><d5p1:_IncludeCount>false</d5p1:_IncludeCount><d5p1:_IncludePercentParent>true</d5p1:_IncludePercentParent><d5p1:_Name z:Id="163">P5</d5p1:_Name><d5p1:_ParameterScales z:Id="164" z:Size="2"><d5p1:Scale>Biexponential</d5p1:Scale><d5p1:Scale>Linear</d5p1:Scale></d5p1:_ParameterScales><d5p1:_Vertices xmlns:d10p1="http://schemas.datacontract.org/2004/07/System.Windows" z:Id="165" z:Size="4"><d10p1:Point><d10p1:_x>0.41084459251811772</d10p1:_x><d10p1:_y>0.68418068738403193</d10p1:_y></d10p1:Point><d10p1:Point><d10p1:_x>1.31358475158854</d10p1:_x><d10p1:_y>0.68418068738403193</d10p1:_y></d10p1:Point><d10p1:Point><d10p1:_x>1.31358475158854</d10p1:_x><d10p1:_y>0.027388311589759962</d10p1:_y></d10p1:Point><d10p1:Point><d10p1:_x>0.41084459251811772</d10p1:_x><d10p1:_y>0.027388311589759962</d10p1:_y></d10p1:Point></d5p1:_Vertices><d5p1:_VisualResolution xmlns:d10p1="http://schemas.datacontract.org/2004/07/System.Windows"><d10p1:_height>11715.932960893959</d10p1:_height><d10p1:_width>0.012569832402234637</d10p1:_width></d5p1:_VisualResolution><d5p1:_XRValue>-1000</d5p1:_XRValue><d5p1:_YRValue>-1000</d5p1:_YRValue><d5p1:_gateOutlineColor>4278190080</d5p1:_gateOutlineColor><d5p1:_lineWeight z:Ref="61" i:nil="true" /><d5p1:_SubGates z:Id="166" z:Size="0" /><d5p1:_Center xmlns:d10p1="http://schemas.datacontract.org/2004/07/System.Windows"><d10p1:_x>0.8622146720533288</d10p1:_x><d10p1:_y>0.35578449948689594</d10p1:_y></d5p1:_Center><d5p1:_RotatingAngle>0</d5p1:_RotatingAngle><d5p1:_WidthHeight xmlns:d10p1="http://schemas.datacontract.org/2004/07/System.Windows"><d10p1:_height>0.656792375794272</d10p1:_height><d10p1:_width>0.90274015907042215</d10p1:_width></d5p1:_WidthHeight></d5p1:GateDesc></d5p1:_SubGates><d5p1:_Center xmlns:d8p1="http://schemas.datacontract.org/2004/07/System.Windows"><d8p1:_x>0.5908131682131218</d8p1:_x><d8p1:_y>0.34079220393954646</d8p1:_y></d5p1:_Center><d5p1:_RotatingAngle>270</d5p1:_RotatingAngle><d5p1:_WidthHeight xmlns:d8p1="http://schemas.datacontract.org/2004/07/System.Windows"><d8p1:_height>0.3201450665194292</d8p1:_height><d8p1:_width>0.64320054273448712</d8p1:_width></d5p1:_WidthHeight></d5p1:GateDesc><d5p1:GateDesc z:Id="167" i:type="d5p1:RectGateDesc"><d5p1:_AliasName i:nil="true" /><d5p1:_Bound xmlns:d8p1="http://schemas.datacontract.org/2004/07/System.Windows"><d8p1:_height>0.73457929166328784</d8p1:_height><d8p1:_width>0.73457929166328784</d8p1:_width><d8p1:_x>-0.028663791046030784</d8p1:_x><d8p1:_y>-0.031572705645123322</d8p1:_y></d5p1:_Bound><d5p1:_CreationOrder>10178313</d5p1:_CreationOrder><d5p1:_DataSource z:Ref="22" i:nil="true" /><d5p1:_DeltaHorizontal>-0.0028819221683881978</d5p1:_DeltaHorizontal><d5p1:_DeltaVertical>-0.39194141490079493</d5p1:_DeltaVertical><d5p1:_GateColor>4286611456</d5p1:_GateColor><d5p1:_GateParameters z:Id="168" z:Size="2"><d5p1:Parameter z:Id="169"><d5p1:_Fluorochrome z:Id="170">R6</d5p1:_Fluorochrome><d5p1:_Group i:nil="true" /><d5p1:_IsScatter>false</d5p1:_IsScatter><d5p1:_Label i:nil="true" /><d5p1:_ParameterType i:nil="true" /><d5p1:_SignalType>65</d5p1:_SignalType></d5p1:Parameter><d5p1:Parameter z:Id="171"><d5p1:_Fluorochrome z:Id="172">SSC</d5p1:_Fluorochrome><d5p1:_Group i:nil="true" /><d5p1:_IsScatter>true</d5p1:_IsScatter><d5p1:_Label i:nil="true" /><d5p1:_ParameterType i:nil="true" /><d5p1:_SignalType>65</d5p1:_SignalType></d5p1:Parameter></d5p1:_GateParameters><d5p1:_Id>99e1942a-0302-49b9-92ee-63ffcdffeab8</d5p1:_Id><d5p1:_IncludeCount>true</d5p1:_IncludeCount><d5p1:_IncludePercentParent>true</d5p1:_IncludePercentParent><d5p1:_Name z:Id="173">P9</d5p1:_Name><d5p1:_ParameterScales z:Id="174" z:Size="2"><d5p1:Scale>Biexponential</d5p1:Scale><d5p1:Scale>Linear</d5p1:Scale></d5p1:_ParameterScales><d5p1:_Vertices xmlns:d8p1="http://schemas.datacontract.org/2004/07/System.Windows" z:Id="175" z:Size="4"><d8p1:Point><d8p1:_x>0.03458306602065836</d8p1:_x><d8p1:_y>0.54177437522627714</d8p1:_y></d8p1:Point><d8p1:Point><d8p1:_x>0.642668643550568</d8p1:_x><d8p1:_y>0.54177437522627714</d8p1:_y></d8p1:Point><d8p1:Point><d8p1:_x>0.642668643550568</d8p1:_x><d8p1:_y>0.12965950514676403</d8p1:_y></d8p1:Point><d8p1:Point><d8p1:_x>0.03458306602065836</d8p1:_x><d8p1:_y>0.12965950514676403</d8p1:_y></d8p1:Point></d5p1:_Vertices><d5p1:_VisualResolution xmlns:d8p1="http://schemas.datacontract.org/2004/07/System.Windows"><d8p1:_height>12087.657678559422</d8p1:_height><d8p1:_width>0.01296864975774689</d8p1:_width></d5p1:_VisualResolution><d5p1:_XRValue>-1000</d5p1:_XRValue><d5p1:_YRValue>-1000</d5p1:_YRValue><d5p1:_gateOutlineColor>4278190080</d5p1:_gateOutlineColor><d5p1:_lineWeight z:Id="176">Normal</d5p1:_lineWeight><d5p1:_SubGates z:Id="177" z:Size="1"><d5p1:GateDesc z:Id="178" i:type="d5p1:RectGateDesc"><d5p1:_AliasName i:nil="true" /><d5p1:_Bound xmlns:d10p1="http://schemas.datacontract.org/2004/07/System.Windows"><d10p1:_height>1.0654959561880375</d10p1:_height><d10p1:_width>1.0654959561880375</d10p1:_width><d10p1:_x>0.39010916476312485</d10p1:_x><d10p1:_y>-0.18989083523687644</d10p1:_y></d5p1:_Bound><d5p1:_CreationOrder>10178314</d5p1:_CreationOrder><d5p1:_DataSource z:Ref="22" i:nil="true" /><d5p1:_DeltaHorizontal>-0.065714285714285711</d5p1:_DeltaHorizontal><d5p1:_DeltaVertical>-0.44285714285714284</d5p1:_DeltaVertical><d5p1:_GateColor>4294902015</d5p1:_GateColor><d5p1:_GateParameters z:Id="179" z:Size="2"><d5p1:Parameter z:Id="180"><d5p1:_Fluorochrome z:Id="181">B1</d5p1:_Fluorochrome><d5p1:_Group i:nil="true" /><d5p1:_IsScatter>false</d5p1:_IsScatter><d5p1:_Label i:nil="true" /><d5p1:_ParameterType i:nil="true" /><d5p1:_SignalType>65</d5p1:_SignalType></d5p1:Parameter><d5p1:Parameter z:Id="182"><d5p1:_Fluorochrome z:Id="183">SSC</d5p1:_Fluorochrome><d5p1:_Group i:nil="true" /><d5p1:_IsScatter>true</d5p1:_IsScatter><d5p1:_Label i:nil="true" /><d5p1:_ParameterType i:nil="true" /><d5p1:_SignalType>65</d5p1:_SignalType></d5p1:Parameter></d5p1:_GateParameters><d5p1:_Id>9df8b077-c7cc-41d8-af08-dc041475d034</d5p1:_Id><d5p1:_IncludeCount>true</d5p1:_IncludeCount><d5p1:_IncludePercentParent>true</d5p1:_IncludePercentParent><d5p1:_Name z:Id="184">P10</d5p1:_Name><d5p1:_ParameterScales z:Id="185" z:Size="2"><d5p1:Scale>Biexponential</d5p1:Scale><d5p1:Scale>Linear</d5p1:Scale></d5p1:_ParameterScales><d5p1:_Vertices xmlns:d10p1="http://schemas.datacontract.org/2004/07/System.Windows" z:Id="186" z:Size="4"><d10p1:Point><d10p1:_x>0.48857142857142949</d10p1:_x><d10p1:_y>0.6514285714285708</d10p1:_y></d10p1:Point><d10p1:Point><d10p1:_x>1.3571428571428577</d10p1:_x><d10p1:_y>0.6514285714285708</d10p1:_y></d10p1:Point><d10p1:Point><d10p1:_x>1.3571428571428577</d10p1:_x><d10p1:_y>0.034285714285713753</d10p1:_y></d10p1:Point><d10p1:Point><d10p1:_x>0.48857142857142949</d10p1:_x><d10p1:_y>0.034285714285713753</d10p1:_y></d10p1:Point></d5p1:_Vertices><d5p1:_VisualResolution xmlns:d10p1="http://schemas.datacontract.org/2004/07/System.Windows"><d10p1:_height>11983.725714285858</d10p1:_height><d10p1:_width>0.012857142857142857</d10p1:_width></d5p1:_VisualResolution><d5p1:_XRValue>-1000</d5p1:_XRValue><d5p1:_YRValue>-1000</d5p1:_YRValue><d5p1:_gateOutlineColor>4278190080</d5p1:_gateOutlineColor><d5p1:_lineWeight z:Ref="176" i:nil="true" /><d5p1:_SubGates z:Id="187" z:Size="0" /><d5p1:_Center xmlns:d10p1="http://schemas.datacontract.org/2004/07/System.Windows"><d10p1:_x>0.9228571428571436</d10p1:_x><d10p1:_y>0.34285714285714225</d10p1:_y></d5p1:_Center><d5p1:_RotatingAngle>0</d5p1:_RotatingAngle><d5p1:_WidthHeight xmlns:d10p1="http://schemas.datacontract.org/2004/07/System.Windows"><d10p1:_height>0.617142857142857</d10p1:_height><d10p1:_width>0.86857142857142822</d10p1:_width></d5p1:_WidthHeight></d5p1:GateDesc></d5p1:_SubGates><d5p1:_Center xmlns:d8p1="http://schemas.datacontract.org/2004/07/System.Windows"><d8p1:_x>0.33862585478561313</d8p1:_x><d8p1:_y>0.3357169401865206</d8p1:_y></d5p1:_Center><d5p1:_RotatingAngle>270</d5p1:_RotatingAngle><d5p1:_WidthHeight xmlns:d8p1="http://schemas.datacontract.org/2004/07/System.Windows"><d8p1:_height>0.41211487007951314</d8p1:_height><d8p1:_width>0.60808557752990955</d8p1:_width></d5p1:_WidthHeight></d5p1:GateDesc><d5p1:GateDesc z:Id="188" i:type="d5p1:IntervalGateDesc"><d5p1:_AliasName i:nil="true" /><d5p1:_Bound xmlns:d8p1="http://schemas.datacontract.org/2004/07/System.Windows"><d8p1:_height>0.89811318748763325</d8p1:_height><d8p1:_width>0.89811318748763325</d8p1:_width><d8p1:_x>0.22306472840271724</d8p1:_x><d8p1:_y>0.019623495741642516</d8p1:_y></d5p1:_Bound><d5p1:_CreationOrder>10178460</d5p1:_CreationOrder><d5p1:_DataSource z:Ref="22" i:nil="true" /><d5p1:_DeltaHorizontal>-0.052815819178306751</d5p1:_DeltaHorizontal><d5p1:_DeltaVertical>-0.094999999999997684</d5p1:_DeltaVertical><d5p1:_GateColor>4287317267</d5p1:_GateColor><d5p1:_GateParameters z:Id="189" z:Size="1"><d5p1:Parameter z:Id="190"><d5p1:_Fluorochrome z:Id="191">B1</d5p1:_Fluorochrome><d5p1:_Group i:nil="true" /><d5p1:_IsScatter>false</d5p1:_IsScatter><d5p1:_Label i:nil="true" /><d5p1:_ParameterType i:nil="true" /><d5p1:_SignalType>65</d5p1:_SignalType></d5p1:Parameter></d5p1:_GateParameters><d5p1:_Id>41aa5ab2-09f6-411d-9da5-5695f7742898</d5p1:_Id><d5p1:_IncludeCount>true</d5p1:_IncludeCount><d5p1:_IncludePercentParent>true</d5p1:_IncludePercentParent><d5p1:_Name z:Id="192">P11</d5p1:_Name><d5p1:_ParameterScales z:Id="193" z:Size="1"><d5p1:Scale>Biexponential</d5p1:Scale></d5p1:_ParameterScales><d5p1:_Vertices xmlns:d8p1="http://schemas.datacontract.org/2004/07/System.Windows" z:Id="194" z:Size="2"><d8p1:Point><d8p1:_x>0.22306472840271729</d8p1:_x><d8p1:_y>0.46868008948545914</d8p1:_y></d8p1:Point><d8p1:Point><d8p1:_x>1.1211779158903505</d8p1:_x><d8p1:_y>0.46868008948545914</d8p1:_y></d8p1:Point></d5p1:_Vertices><d5p1:_VisualResolution xmlns:d8p1="http://schemas.datacontract.org/2004/07/System.Windows"><d8p1:_height>7.5895567698844388</d8p1:_height><d8p1:_width>0.013513513513513532</d8p1:_width></d5p1:_VisualResolution><d5p1:_XRValue>-1000</d5p1:_XRValue><d5p1:_YRValue>0</d5p1:_YRValue><d5p1:_gateOutlineColor>4278190080</d5p1:_gateOutlineColor><d5p1:_lineWeight z:Id="195">Normal</d5p1:_lineWeight><d5p1:_SubGates z:Id="196" z:Size="0" /><d5p1:CreationPlotParameters z:Id="197" z:Size="1"><d5p1:Parameter z:Id="198"><d5p1:_Fluorochrome z:Id="199">B1</d5p1:_Fluorochrome><d5p1:_Group i:nil="true" /><d5p1:_IsScatter>false</d5p1:_IsScatter><d5p1:_Label i:nil="true" /><d5p1:_ParameterType i:nil="true" /><d5p1:_SignalType>65</d5p1:_SignalType></d5p1:Parameter></d5p1:CreationPlotParameters><d5p1:ShowOnCreationSystemOnly>true</d5p1:ShowOnCreationSystemOnly></d5p1:GateDesc><d5p1:GateDesc z:Id="200" i:type="d5p1:RectGateDesc"><d5p1:_AliasName i:nil="true" /><d5p1:_Bound xmlns:d8p1="http://schemas.datacontract.org/2004/07/System.Windows"><d8p1:_height>1.1727916850776843</d8p1:_height><d8p1:_width>1.1727916850776843</d8p1:_width><d8p1:_x>0.3105985474489783</d8p1:_x><d8p1:_y>-0.23555061524627718</d8p1:_y></d5p1:_Bound><d5p1:_CreationOrder>10178595</d5p1:_CreationOrder><d5p1:_DataSource z:Ref="22" i:nil="true" /><d5p1:_DeltaHorizontal>-0.25678210972161125</d5p1:_DeltaHorizontal><d5p1:_DeltaVertical>-0.41997074019889513</d5p1:_DeltaVertical><d5p1:_GateColor>4286611584</d5p1:_GateColor><d5p1:_GateParameters z:Id="201" z:Size="2"><d5p1:Parameter z:Id="202"><d5p1:_Fluorochrome z:Id="203">YG1</d5p1:_Fluorochrome><d5p1:_Group i:nil="true" /><d5p1:_IsScatter>false</d5p1:_IsScatter><d5p1:_Label i:nil="true" /><d5p1:_ParameterType i:nil="true" /><d5p1:_SignalType>65</d5p1:_SignalType></d5p1:Parameter><d5p1:Parameter z:Id="204"><d5p1:_Fluorochrome z:Id="205">SSC</d5p1:_Fluorochrome><d5p1:_Group i:nil="true" /><d5p1:_IsScatter>true</d5p1:_IsScatter><d5p1:_Label i:nil="true" /><d5p1:_ParameterType i:nil="true" /><d5p1:_SignalType>65</d5p1:_SignalType></d5p1:Parameter></d5p1:_GateParameters><d5p1:_Id>090a170d-c4d4-4e6b-98a4-b4a9c87a62c8</d5p1:_Id><d5p1:_IncludeCount>true</d5p1:_IncludeCount><d5p1:_IncludePercentParent>true</d5p1:_IncludePercentParent><d5p1:_Name z:Id="206">P12</d5p1:_Name><d5p1:_ParameterScales z:Id="207" z:Size="2"><d5p1:Scale>Biexponential</d5p1:Scale><d5p1:Scale>Linear</d5p1:Scale></d5p1:_ParameterScales><d5p1:_Vertices xmlns:d8p1="http://schemas.datacontract.org/2004/07/System.Windows" z:Id="208" z:Size="4"><d8p1:Point><d8p1:_x>0.40742849855596458</d8p1:_x><d8p1:_y>0.67362273904542991</d8p1:_y></d8p1:Point><d8p1:Point><d8p1:_x>1.3865602814196762</d8p1:_x><d8p1:_y>0.67362273904542991</d8p1:_y></d8p1:Point><d8p1:Point><d8p1:_x>1.3865602814196762</d8p1:_x><d8p1:_y>0.0280677155397</d8p1:_y></d8p1:Point><d8p1:Point><d8p1:_x>0.40742849855596458</d8p1:_x><d8p1:_y>0.0280677155397</d8p1:_y></d8p1:Point></d5p1:_Vertices><d5p1:_VisualResolution xmlns:d8p1="http://schemas.datacontract.org/2004/07/System.Windows"><d8p1:_height>12766.824085588101</d8p1:_height><d8p1:_width>0.013697316261564872</d8p1:_width></d5p1:_VisualResolution><d5p1:_XRValue>-1000</d5p1:_XRValue><d5p1:_YRValue>-1000</d5p1:_YRValue><d5p1:_gateOutlineColor>4278190080</d5p1:_gateOutlineColor><d5p1:_lineWeight z:Id="209">Normal</d5p1:_lineWeight><d5p1:_SubGates z:Id="210" z:Size="0" /><d5p1:_Center xmlns:d8p1="http://schemas.datacontract.org/2004/07/System.Windows"><d8p1:_x>0.89699438998782044</d8p1:_x><d8p1:_y>0.35084522729256495</d8p1:_y></d5p1:_Center><d5p1:_RotatingAngle>0</d5p1:_RotatingAngle><d5p1:_WidthHeight xmlns:d8p1="http://schemas.datacontract.org/2004/07/System.Windows"><d8p1:_height>0.64555502350572991</d8p1:_height><d8p1:_width>0.97913178286371172</d8p1:_width></d5p1:_WidthHeight></d5p1:GateDesc><d5p1:GateDesc z:Id="211" i:type="d5p1:RectGateDesc"><d5p1:_AliasName i:nil="true" /><d5p1:_Bound xmlns:d8p1="http://schemas.datacontract.org/2004/07/System.Windows"><d8p1:_height>1.1785258066428046</d8p1:_height><d8p1:_width>1.1785258066428046</d8p1:_width><d8p1:_x>0.074712391456812521</d8p1:_x><d8p1:_y>-0.15328311668468231</d8p1:_y></d5p1:_Bound><d5p1:_CreationOrder>10178596</d5p1:_CreationOrder><d5p1:_DataSource z:Ref="22" i:nil="true" /><d5p1:_DeltaHorizontal>-0.26769230769230823</d5p1:_DeltaHorizontal><d5p1:_DeltaVertical>-0.4369230769230768</d5p1:_DeltaVertical><d5p1:_GateColor>4293982463</d5p1:_GateColor><d5p1:_GateParameters z:Id="212" z:Size="2"><d5p1:Parameter z:Id="213"><d5p1:_Fluorochrome z:Id="214">FSC</d5p1:_Fluorochrome><d5p1:_Group i:nil="true" /><d5p1:_IsScatter>true</d5p1:_IsScatter><d5p1:_Label i:nil="true" /><d5p1:_ParameterType i:nil="true" /><d5p1:_SignalType>65</d5p1:_SignalType></d5p1:Parameter><d5p1:Parameter z:Id="215"><d5p1:_Fluorochrome z:Id="216">SSC-B</d5p1:_Fluorochrome><d5p1:_Group i:nil="true" /><d5p1:_IsScatter>true</d5p1:_IsScatter><d5p1:_Label i:nil="true" /><d5p1:_ParameterType i:nil="true" /><d5p1:_SignalType>65</d5p1:_SignalType></d5p1:Parameter></d5p1:_GateParameters><d5p1:_Id>9eabafb4-b0e4-4888-8287-5f05d21b80b5</d5p1:_Id><d5p1:_IncludeCount>false</d5p1:_IncludeCount><d5p1:_IncludePercentParent>false</d5p1:_IncludePercentParent><d5p1:_Name z:Id="217">P13</d5p1:_Name><d5p1:_ParameterScales z:Id="218" z:Size="2"><d5p1:Scale>Linear</d5p1:Scale><d5p1:Scale>Linear</d5p1:Scale></d5p1:_ParameterScales><d5p1:_Vertices xmlns:d8p1="http://schemas.datacontract.org/2004/07/System.Windows" z:Id="219" z:Size="4"><d8p1:Point><d8p1:_x>0.22705221785513879</d8p1:_x><d8p1:_y>0.83136440202133532</d8p1:_y></d8p1:Point><d8p1:Point><d8p1:_x>1.1008983717012908</d8p1:_x><d8p1:_y>0.83136440202133532</d8p1:_y></d8p1:Point><d8p1:Point><d8p1:_x>1.1008983717012908</d8p1:_x><d8p1:_y>0.0405951712521046</d8p1:_y></d8p1:Point><d8p1:Point><d8p1:_x>0.22705221785513879</d8p1:_x><d8p1:_y>0.0405951712521046</d8p1:_y></d8p1:Point></d5p1:_Vertices><d5p1:_VisualResolution xmlns:d8p1="http://schemas.datacontract.org/2004/07/System.Windows"><d8p1:_height>15307.678832117002</d8p1:_height><d8p1:_width>15307.678832116788</d8p1:_width></d5p1:_VisualResolution><d5p1:_XRValue>-1000</d5p1:_XRValue><d5p1:_YRValue>-1000</d5p1:_YRValue><d5p1:_gateOutlineColor>4278190080</d5p1:_gateOutlineColor><d5p1:_lineWeight z:Ref="209" i:nil="true" /><d5p1:_SubGates z:Id="220" z:Size="2"><d5p1:GateDesc z:Id="221" i:type="d5p1:QuadGateDesc"><d5p1:_AliasName i:nil="true" /><d5p1:_Bound xmlns:d10p1="http://schemas.datacontract.org/2004/07/System.Windows"><d10p1:_height>0</d10p1:_height><d10p1:_width>0</d10p1:_width><d10p1:_x>0</d10p1:_x><d10p1:_y>0</d10p1:_y></d5p1:_Bound><d5p1:_CreationOrder>10178873</d5p1:_CreationOrder><d5p1:_DataSource z:Ref="22" i:nil="true" /><d5p1:_DeltaHorizontal>NaN</d5p1:_DeltaHorizontal><d5p1:_DeltaVertical>NaN</d5p1:_DeltaVertical><d5p1:_GateColor>4278190080</d5p1:_GateColor><d5p1:_GateParameters z:Id="222" z:Size="2"><d5p1:Parameter z:Id="223"><d5p1:_Fluorochrome z:Id="224">FSC</d5p1:_Fluorochrome><d5p1:_Group i:nil="true" /><d5p1:_IsScatter>true</d5p1:_IsScatter><d5p1:_Label i:nil="true" /><d5p1:_ParameterType i:nil="true" /><d5p1:_SignalType>65</d5p1:_SignalType></d5p1:Parameter><d5p1:Parameter z:Id="225"><d5p1:_Fluorochrome z:Id="226">SSC</d5p1:_Fluorochrome><d5p1:_Group i:nil="true" /><d5p1:_IsScatter>true</d5p1:_IsScatter><d5p1:_Label i:nil="true" /><d5p1:_ParameterType i:nil="true" /><d5p1:_SignalType>65</d5p1:_SignalType></d5p1:Parameter></d5p1:_GateParameters><d5p1:_Id>ece53163-bb27-4fb1-a69a-c821ce8c59a1</d5p1:_Id><d5p1:_IncludeCount>false</d5p1:_IncludeCount><d5p1:_IncludePercentParent>false</d5p1:_IncludePercentParent><d5p1:_Name z:Id="227">Q4</d5p1:_Name><d5p1:_ParameterScales z:Id="228" z:Size="2"><d5p1:Scale>Linear</d5p1:Scale><d5p1:Scale>Linear</d5p1:Scale></d5p1:_ParameterScales><d5p1:_Vertices xmlns:d10p1="http://schemas.datacontract.org/2004/07/System.Windows" z:Id="229" z:Size="1"><d10p1:Point><d10p1:_x>0.43635268258367255</d10p1:_x><d10p1:_y>0.46462753881072738</d10p1:_y></d10p1:Point></d5p1:_Vertices><d5p1:_VisualResolution xmlns:d10p1="http://schemas.datacontract.org/2004/07/System.Windows"><d10p1:_height>11072.558458855841</d10p1:_height><d10p1:_width>11072.558458856065</d10p1:_width></d5p1:_VisualResolution><d5p1:_XRValue>-1000</d5p1:_XRValue><d5p1:_YRValue>-1000</d5p1:_YRValue><d5p1:_gateOutlineColor>4278190080</d5p1:_gateOutlineColor><d5p1:_lineWeight z:Id="230">Normal</d5p1:_lineWeight><d5p1:_SubGates z:Id="231" z:Size="0" /><d5p1:_LowerLeftGate z:Id="232"><d5p1:_AliasName i:nil="true" /><d5p1:_Bound xmlns:d11p1="http://schemas.datacontract.org/2004/07/System.Windows"><d11p1:_height>0</d11p1:_height><d11p1:_width>0</d11p1:_width><d11p1:_x>0</d11p1:_x><d11p1:_y>0</d11p1:_y></d5p1:_Bound><d5p1:_CreationOrder>10178876</d5p1:_CreationOrder><d5p1:_DataSource z:Ref="22" i:nil="true" /><d5p1:_DeltaHorizontal>NaN</d5p1:_DeltaHorizontal><d5p1:_DeltaVertical>NaN</d5p1:_DeltaVertical><d5p1:_GateColor>16777215</d5p1:_GateColor><d5p1:_GateParameters z:Id="233" z:Size="2"><d5p1:Parameter z:Id="234"><d5p1:_Fluorochrome z:Id="235">FSC</d5p1:_Fluorochrome><d5p1:_Group i:nil="true" /><d5p1:_IsScatter>true</d5p1:_IsScatter><d5p1:_Label i:nil="true" /><d5p1:_ParameterType i:nil="true" /><d5p1:_SignalType>65</d5p1:_SignalType></d5p1:Parameter><d5p1:Parameter z:Id="236"><d5p1:_Fluorochrome z:Id="237">SSC</d5p1:_Fluorochrome><d5p1:_Group i:nil="true" /><d5p1:_IsScatter>true</d5p1:_IsScatter><d5p1:_Label i:nil="true" /><d5p1:_ParameterType i:nil="true" /><d5p1:_SignalType>65</d5p1:_SignalType></d5p1:Parameter></d5p1:_GateParameters><d5p1:_Id>9be58558-e57e-491a-b60e-c19aacdafced</d5p1:_Id><d5p1:_IncludeCount>false</d5p1:_IncludeCount><d5p1:_IncludePercentParent>false</d5p1:_IncludePercentParent><d5p1:_Name z:Id="238">Q4-R3</d5p1:_Name><d5p1:_ParameterScales z:Id="239" z:Size="2"><d5p1:Scale>Linear</d5p1:Scale><d5p1:Scale>Linear</d5p1:Scale></d5p1:_ParameterScales><d5p1:_Vertices xmlns:d11p1="http://schemas.datacontract.org/2004/07/System.Windows" i:nil="true" /><d5p1:_VisualResolution xmlns:d11p1="http://schemas.datacontract.org/2004/07/System.Windows" i:nil="true" /><d5p1:_XRValue>0</d5p1:_XRValue><d5p1:_YRValue>0</d5p1:_YRValue><d5p1:_gateOutlineColor>4278190080</d5p1:_gateOutlineColor><d5p1:_lineWeight z:Ref="230" i:nil="true" /><d5p1:_SubGates z:Id="240" z:Size="0" /></d5p1:_LowerLeftGate><d5p1:_LowerRightGate z:Id="241"><d5p1:_AliasName i:nil="true" /><d5p1:_Bound xmlns:d11p1="http://schemas.datacontract.org/2004/07/System.Windows"><d11p1:_height>0</d11p1:_height><d11p1:_width>0</d11p1:_width><d11p1:_x>0</d11p1:_x><d11p1:_y>0</d11p1:_y></d5p1:_Bound><d5p1:_CreationOrder>10178877</d5p1:_CreationOrder><d5p1:_DataSource z:Ref="22" i:nil="true" /><d5p1:_DeltaHorizontal>NaN</d5p1:_DeltaHorizontal><d5p1:_DeltaVertical>NaN</d5p1:_DeltaVertical><d5p1:_GateColor>16777215</d5p1:_GateColor><d5p1:_GateParameters z:Id="242" z:Size="2"><d5p1:Parameter z:Id="243"><d5p1:_Fluorochrome z:Id="244">FSC</d5p1:_Fluorochrome><d5p1:_Group i:nil="true" /><d5p1:_IsScatter>true</d5p1:_IsScatter><d5p1:_Label i:nil="true" /><d5p1:_ParameterType i:nil="true" /><d5p1:_SignalType>65</d5p1:_SignalType></d5p1:Parameter><d5p1:Parameter z:Id="245"><d5p1:_Fluorochrome z:Id="246">SSC</d5p1:_Fluorochrome><d5p1:_Group i:nil="true" /><d5p1:_IsScatter>true</d5p1:_IsScatter><d5p1:_Label i:nil="true" /><d5p1:_ParameterType i:nil="true" /><d5p1:_SignalType>65</d5p1:_SignalType></d5p1:Parameter></d5p1:_GateParameters><d5p1:_Id>d4a59133-86c7-425c-bed1-ca5e3488834c</d5p1:_Id><d5p1:_IncludeCount>false</d5p1:_IncludeCount><d5p1:_IncludePercentParent>false</d5p1:_IncludePercentParent><d5p1:_Name z:Id="247">Q4-R4</d5p1:_Name><d5p1:_ParameterScales z:Id="248" z:Size="2"><d5p1:Scale>Linear</d5p1:Scale><d5p1:Scale>Linear</d5p1:Scale></d5p1:_ParameterScales><d5p1:_Vertices xmlns:d11p1="http://schemas.datacontract.org/2004/07/System.Windows" i:nil="true" /><d5p1:_VisualResolution xmlns:d11p1="http://schemas.datacontract.org/2004/07/System.Windows" i:nil="true" /><d5p1:_XRValue>0</d5p1:_XRValue><d5p1:_YRValue>0</d5p1:_YRValue><d5p1:_gateOutlineColor>4278190080</d5p1:_gateOutlineColor><d5p1:_lineWeight z:Ref="230" i:nil="true" /><d5p1:_SubGates z:Id="249" z:Size="0" /></d5p1:_LowerRightGate><d5p1:_UpperLeftGate z:Id="250"><d5p1:_AliasName i:nil="true" /><d5p1:_Bound xmlns:d11p1="http://schemas.datacontract.org/2004/07/System.Windows"><d11p1:_height>0</d11p1:_height><d11p1:_width>0</d11p1:_width><d11p1:_x>0</d11p1:_x><d11p1:_y>0</d11p1:_y></d5p1:_Bound><d5p1:_CreationOrder>10178874</d5p1:_CreationOrder><d5p1:_DataSource z:Ref="22" i:nil="true" /><d5p1:_DeltaHorizontal>NaN</d5p1:_DeltaHorizontal><d5p1:_DeltaVertical>NaN</d5p1:_DeltaVertical><d5p1:_GateColor>16777215</d5p1:_GateColor><d5p1:_GateParameters z:Id="251" z:Size="2"><d5p1:Parameter z:Id="252"><d5p1:_Fluorochrome z:Id="253">FSC</d5p1:_Fluorochrome><d5p1:_Group i:nil="true" /><d5p1:_IsScatter>true</d5p1:_IsScatter><d5p1:_Label i:nil="true" /><d5p1:_ParameterType i:nil="true" /><d5p1:_SignalType>65</d5p1:_SignalType></d5p1:Parameter><d5p1:Parameter z:Id="254"><d5p1:_Fluorochrome z:Id="255">SSC</d5p1:_Fluorochrome><d5p1:_Group i:nil="true" /><d5p1:_IsScatter>true</d5p1:_IsScatter><d5p1:_Label i:nil="true" /><d5p1:_ParameterType i:nil="true" /><d5p1:_SignalType>65</d5p1:_SignalType></d5p1:Parameter></d5p1:_GateParameters><d5p1:_Id>336be7ba-1bf3-47bc-8ed8-d53837be211a</d5p1:_Id><d5p1:_IncludeCount>false</d5p1:_IncludeCount><d5p1:_IncludePercentParent>false</d5p1:_IncludePercentParent><d5p1:_Name z:Id="256">Q4-R1</d5p1:_Name><d5p1:_ParameterScales z:Id="257" z:Size="2"><d5p1:Scale>Linear</d5p1:Scale><d5p1:Scale>Linear</d5p1:Scale></d5p1:_ParameterScales><d5p1:_Vertices xmlns:d11p1="http://schemas.datacontract.org/2004/07/System.Windows" i:nil="true" /><d5p1:_VisualResolution xmlns:d11p1="http://schemas.datacontract.org/2004/07/System.Windows" i:nil="true" /><d5p1:_XRValue>0</d5p1:_XRValue><d5p1:_YRValue>0</d5p1:_YRValue><d5p1:_gateOutlineColor>4278190080</d5p1:_gateOutlineColor><d5p1:_lineWeight z:Ref="230" i:nil="true" /><d5p1:_SubGates z:Id="258" z:Size="0" /></d5p1:_UpperLeftGate><d5p1:_UpperRightGate z:Id="259"><d5p1:_AliasName i:nil="true" /><d5p1:_Bound xmlns:d11p1="http://schemas.datacontract.org/2004/07/System.Windows"><d11p1:_height>0</d11p1:_height><d11p1:_width>0</d11p1:_width><d11p1:_x>0</d11p1:_x><d11p1:_y>0</d11p1:_y></d5p1:_Bound><d5p1:_CreationOrder>10178875</d5p1:_CreationOrder><d5p1:_DataSource z:Ref="22" i:nil="true" /><d5p1:_DeltaHorizontal>NaN</d5p1:_DeltaHorizontal><d5p1:_DeltaVertical>NaN</d5p1:_DeltaVertical><d5p1:_GateColor>16777215</d5p1:_GateColor><d5p1:_GateParameters z:Id="260" z:Size="2"><d5p1:Parameter z:Id="261"><d5p1:_Fluorochrome z:Id="262">FSC</d5p1:_Fluorochrome><d5p1:_Group i:nil="true" /><d5p1:_IsScatter>true</d5p1:_IsScatter><d5p1:_Label i:nil="true" /><d5p1:_ParameterType i:nil="true" /><d5p1:_SignalType>65</d5p1:_SignalType></d5p1:Parameter><d5p1:Parameter z:Id="263"><d5p1:_Fluorochrome z:Id="264">SSC</d5p1:_Fluorochrome><d5p1:_Group i:nil="true" /><d5p1:_IsScatter>true</d5p1:_IsScatter><d5p1:_Label i:nil="true" /><d5p1:_ParameterType i:nil="true" /><d5p1:_SignalType>65</d5p1:_SignalType></d5p1:Parameter></d5p1:_GateParameters><d5p1:_Id>27293bdd-c22c-49f9-96e8-4ec55ed5cc5c</d5p1:_Id><d5p1:_IncludeCount>false</d5p1:_IncludeCount><d5p1:_IncludePercentParent>false</d5p1:_IncludePercentParent><d5p1:_Name z:Id="265">Q4-R2</d5p1:_Name><d5p1:_ParameterScales z:Id="266" z:Size="2"><d5p1:Scale>Linear</d5p1:Scale><d5p1:Scale>Linear</d5p1:Scale></d5p1:_ParameterScales><d5p1:_Vertices xmlns:d11p1="http://schemas.datacontract.org/2004/07/System.Windows" i:nil="true" /><d5p1:_VisualResolution xmlns:d11p1="http://schemas.datacontract.org/2004/07/System.Windows" i:nil="true" /><d5p1:_XRValue>0</d5p1:_XRValue><d5p1:_YRValue>0</d5p1:_YRValue><d5p1:_gateOutlineColor>4278190080</d5p1:_gateOutlineColor><d5p1:_lineWeight z:Ref="230" i:nil="true" /><d5p1:_SubGates z:Id="267" z:Size="0" /></d5p1:_UpperRightGate><d5p1:_names xmlns:d10p1="http://schemas.microsoft.com/2003/10/Serialization/Arrays" z:Id="268" z:Size="4"><d10p1:string z:Ref="256" i:nil="true" /><d10p1:string z:Ref="265" i:nil="true" /><d10p1:string z:Ref="238" i:nil="true" /><d10p1:string z:Ref="247" i:nil="true" /></d5p1:_names></d5p1:GateDesc><d5p1:GateDesc z:Id="269" i:type="d5p1:QuadGateDesc"><d5p1:_AliasName i:nil="true" /><d5p1:_Bound xmlns:d10p1="http://schemas.datacontract.org/2004/07/System.Windows"><d10p1:_height>0</d10p1:_height><d10p1:_width>0</d10p1:_width><d10p1:_x>0.23994385066808124</d10p1:_x><d10p1:_y>0.432948694953374</d10p1:_y></d5p1:_Bound><d5p1:_CreationOrder>10178878</d5p1:_CreationOrder><d5p1:_DataSource z:Ref="22" i:nil="true" /><d5p1:_DeltaHorizontal>NaN</d5p1:_DeltaHorizontal><d5p1:_DeltaVertical>NaN</d5p1:_DeltaVertical><d5p1:_GateColor>4278190080</d5p1:_GateColor><d5p1:_GateParameters z:Id="270" z:Size="2"><d5p1:Parameter z:Id="271"><d5p1:_Fluorochrome z:Id="272">B1</d5p1:_Fluorochrome><d5p1:_Group i:nil="true" /><d5p1:_IsScatter>false</d5p1:_IsScatter><d5p1:_Label i:nil="true" /><d5p1:_ParameterType i:nil="true" /><d5p1:_SignalType>65</d5p1:_SignalType></d5p1:Parameter><d5p1:Parameter z:Id="273"><d5p1:_Fluorochrome z:Id="274">R2</d5p1:_Fluorochrome><d5p1:_Group i:nil="true" /><d5p1:_IsScatter>false</d5p1:_IsScatter><d5p1:_Label i:nil="true" /><d5p1:_ParameterType i:nil="true" /><d5p1:_SignalType>65</d5p1:_SignalType></d5p1:Parameter></d5p1:_GateParameters><d5p1:_Id>7dd2d539-f56f-4944-9080-b088b9ee59b9</d5p1:_Id><d5p1:_IncludeCount>false</d5p1:_IncludeCount><d5p1:_IncludePercentParent>false</d5p1:_IncludePercentParent><d5p1:_Name z:Id="275">Q5</d5p1:_Name><d5p1:_ParameterScales z:Id="276" z:Size="2"><d5p1:Scale>Biexponential</d5p1:Scale><d5p1:Scale>Biexponential</d5p1:Scale></d5p1:_ParameterScales><d5p1:_Vertices xmlns:d10p1="http://schemas.datacontract.org/2004/07/System.Windows" z:Id="277" z:Size="1"><d10p1:Point><d10p1:_x>0.23994385066808124</d10p1:_x><d10p1:_y>0.432948694953374</d10p1:_y></d10p1:Point></d5p1:_Vertices><d5p1:_VisualResolution xmlns:d10p1="http://schemas.datacontract.org/2004/07/System.Windows"><d10p1:_height>0.011879566446507894</d10p1:_height><d10p1:_width>0.011879566446507523</d10p1:_width></d5p1:_VisualResolution><d5p1:_XRValue>-1000</d5p1:_XRValue><d5p1:_YRValue>-1000</d5p1:_YRValue><d5p1:_gateOutlineColor>4278190080</d5p1:_gateOutlineColor><d5p1:_lineWeight z:Ref="230" i:nil="true" /><d5p1:_SubGates z:Id="278" z:Size="0" /><d5p1:_LowerLeftGate z:Id="279"><d5p1:_AliasName i:nil="true" /><d5p1:_Bound xmlns:d11p1="http://schemas.datacontract.org/2004/07/System.Windows"><d11p1:_height>0</d11p1:_height><d11p1:_width>0</d11p1:_width><d11p1:_x>0</d11p1:_x><d11p1:_y>0</d11p1:_y></d5p1:_Bound><d5p1:_CreationOrder>10178881</d5p1:_CreationOrder><d5p1:_DataSource z:Ref="22" i:nil="true" /><d5p1:_DeltaHorizontal>NaN</d5p1:_DeltaHorizontal><d5p1:_DeltaVertical>NaN</d5p1:_DeltaVertical><d5p1:_GateColor>16777215</d5p1:_GateColor><d5p1:_GateParameters z:Id="280" z:Size="2"><d5p1:Parameter z:Id="281"><d5p1:_Fluorochrome z:Id="282">B1</d5p1:_Fluorochrome><d5p1:_Group i:nil="true" /><d5p1:_IsScatter>false</d5p1:_IsScatter><d5p1:_Label i:nil="true" /><d5p1:_ParameterType i:nil="true" /><d5p1:_SignalType>65</d5p1:_SignalType></d5p1:Parameter><d5p1:Parameter z:Id="283"><d5p1:_Fluorochrome z:Id="284">R2</d5p1:_Fluorochrome><d5p1:_Group i:nil="true" /><d5p1:_IsScatter>false</d5p1:_IsScatter><d5p1:_Label i:nil="true" /><d5p1:_ParameterType i:nil="true" /><d5p1:_SignalType>65</d5p1:_SignalType></d5p1:Parameter></d5p1:_GateParameters><d5p1:_Id>ab82ab00-10fb-4223-b368-b52ed1b02a97</d5p1:_Id><d5p1:_IncludeCount>false</d5p1:_IncludeCount><d5p1:_IncludePercentParent>false</d5p1:_IncludePercentParent><d5p1:_Name z:Id="285">Q5-R3</d5p1:_Name><d5p1:_ParameterScales z:Id="286" z:Size="2"><d5p1:Scale>Biexponential</d5p1:Scale><d5p1:Scale>Biexponential</d5p1:Scale></d5p1:_ParameterScales><d5p1:_Vertices xmlns:d11p1="http://schemas.datacontract.org/2004/07/System.Windows" i:nil="true" /><d5p1:_VisualResolution xmlns:d11p1="http://schemas.datacontract.org/2004/07/System.Windows" i:nil="true" /><d5p1:_XRValue>0</d5p1:_XRValue><d5p1:_YRValue>0</d5p1:_YRValue><d5p1:_gateOutlineColor>4278190080</d5p1:_gateOutlineColor><d5p1:_lineWeight z:Ref="230" i:nil="true" /><d5p1:_SubGates z:Id="287" z:Size="0" /></d5p1:_LowerLeftGate><d5p1:_LowerRightGate z:Id="288"><d5p1:_AliasName i:nil="true" /><d5p1:_Bound xmlns:d11p1="http://schemas.datacontract.org/2004/07/System.Windows"><d11p1:_height>0</d11p1:_height><d11p1:_width>0</d11p1:_width><d11p1:_x>0</d11p1:_x><d11p1:_y>0</d11p1:_y></d5p1:_Bound><d5p1:_CreationOrder>10178882</d5p1:_CreationOrder><d5p1:_DataSource z:Ref="22" i:nil="true" /><d5p1:_DeltaHorizontal>NaN</d5p1:_DeltaHorizontal><d5p1:_DeltaVertical>NaN</d5p1:_DeltaVertical><d5p1:_GateColor>16777215</d5p1:_GateColor><d5p1:_GateParameters z:Id="289" z:Size="2"><d5p1:Parameter z:Id="290"><d5p1:_Fluorochrome z:Id="291">B1</d5p1:_Fluorochrome><d5p1:_Group i:nil="true" /><d5p1:_IsScatter>false</d5p1:_IsScatter><d5p1:_Label i:nil="true" /><d5p1:_ParameterType i:nil="true" /><d5p1:_SignalType>65</d5p1:_SignalType></d5p1:Parameter><d5p1:Parameter z:Id="292"><d5p1:_Fluorochrome z:Id="293">R2</d5p1:_Fluorochrome><d5p1:_Group i:nil="true" /><d5p1:_IsScatter>false</d5p1:_IsScatter><d5p1:_Label i:nil="true" /><d5p1:_ParameterType i:nil="true" /><d5p1:_SignalType>65</d5p1:_SignalType></d5p1:Parameter></d5p1:_GateParameters><d5p1:_Id>13f6ab1a-5fc3-45c8-bcbf-5ef9a988c0f8</d5p1:_Id><d5p1:_IncludeCount>false</d5p1:_IncludeCount><d5p1:_IncludePercentParent>false</d5p1:_IncludePercentParent><d5p1:_Name z:Id="294">Q5-R4</d5p1:_Name><d5p1:_ParameterScales z:Id="295" z:Size="2"><d5p1:Scale>Biexponential</d5p1:Scale><d5p1:Scale>Biexponential</d5p1:Scale></d5p1:_ParameterScales><d5p1:_Vertices xmlns:d11p1="http://schemas.datacontract.org/2004/07/System.Windows" i:nil="true" /><d5p1:_VisualResolution xmlns:d11p1="http://schemas.datacontract.org/2004/07/System.Windows" i:nil="true" /><d5p1:_XRValue>0</d5p1:_XRValue><d5p1:_YRValue>0</d5p1:_YRValue><d5p1:_gateOutlineColor>4278190080</d5p1:_gateOutlineColor><d5p1:_lineWeight z:Ref="230" i:nil="true" /><d5p1:_SubGates z:Id="296" z:Size="0" /></d5p1:_LowerRightGate><d5p1:_UpperLeftGate z:Id="297"><d5p1:_AliasName i:nil="true" /><d5p1:_Bound xmlns:d11p1="http://schemas.datacontract.org/2004/07/System.Windows"><d11p1:_height>0</d11p1:_height><d11p1:_width>0</d11p1:_width><d11p1:_x>0</d11p1:_x><d11p1:_y>0</d11p1:_y></d5p1:_Bound><d5p1:_CreationOrder>10178879</d5p1:_CreationOrder><d5p1:_DataSource z:Ref="22" i:nil="true" /><d5p1:_DeltaHorizontal>NaN</d5p1:_DeltaHorizontal><d5p1:_DeltaVertical>NaN</d5p1:_DeltaVertical><d5p1:_GateColor>16777215</d5p1:_GateColor><d5p1:_GateParameters z:Id="298" z:Size="2"><d5p1:Parameter z:Id="299"><d5p1:_Fluorochrome z:Id="300">B1</d5p1:_Fluorochrome><d5p1:_Group i:nil="true" /><d5p1:_IsScatter>false</d5p1:_IsScatter><d5p1:_Label i:nil="true" /><d5p1:_ParameterType i:nil="true" /><d5p1:_SignalType>65</d5p1:_SignalType></d5p1:Parameter><d5p1:Parameter z:Id="301"><d5p1:_Fluorochrome z:Id="302">R2</d5p1:_Fluorochrome><d5p1:_Group i:nil="true" /><d5p1:_IsScatter>false</d5p1:_IsScatter><d5p1:_Label i:nil="true" /><d5p1:_ParameterType i:nil="true" /><d5p1:_SignalType>65</d5p1:_SignalType></d5p1:Parameter></d5p1:_GateParameters><d5p1:_Id>1ff19185-e6e6-4bb4-877e-450b92ab8c84</d5p1:_Id><d5p1:_IncludeCount>false</d5p1:_IncludeCount><d5p1:_IncludePercentParent>false</d5p1:_IncludePercentParent><d5p1:_Name z:Id="303">Q5-R1</d5p1:_Name><d5p1:_ParameterScales z:Id="304" z:Size="2"><d5p1:Scale>Biexponential</d5p1:Scale><d5p1:Scale>Biexponential</d5p1:Scale></d5p1:_ParameterScales><d5p1:_Vertices xmlns:d11p1="http://schemas.datacontract.org/2004/07/System.Windows" i:nil="true" /><d5p1:_VisualResolution xmlns:d11p1="http://schemas.datacontract.org/2004/07/System.Windows" i:nil="true" /><d5p1:_XRValue>0</d5p1:_XRValue><d5p1:_YRValue>0</d5p1:_YRValue><d5p1:_gateOutlineColor>4278190080</d5p1:_gateOutlineColor><d5p1:_lineWeight z:Ref="230" i:nil="true" /><d5p1:_SubGates z:Id="305" z:Size="0" /></d5p1:_UpperLeftGate><d5p1:_UpperRightGate z:Id="306"><d5p1:_AliasName i:nil="true" /><d5p1:_Bound xmlns:d11p1="http://schemas.datacontract.org/2004/07/System.Windows"><d11p1:_height>0</d11p1:_height><d11p1:_width>0</d11p1:_width><d11p1:_x>0</d11p1:_x><d11p1:_y>0</d11p1:_y></d5p1:_Bound><d5p1:_CreationOrder>10178880</d5p1:_CreationOrder><d5p1:_DataSource z:Ref="22" i:nil="true" /><d5p1:_DeltaHorizontal>NaN</d5p1:_DeltaHorizontal><d5p1:_DeltaVertical>NaN</d5p1:_DeltaVertical><d5p1:_GateColor>16777215</d5p1:_GateColor><d5p1:_GateParameters z:Id="307" z:Size="2"><d5p1:Parameter z:Id="308"><d5p1:_Fluorochrome z:Id="309">B1</d5p1:_Fluorochrome><d5p1:_Group i:nil="true" /><d5p1:_IsScatter>false</d5p1:_IsScatter><d5p1:_Label i:nil="true" /><d5p1:_ParameterType i:nil="true" /><d5p1:_SignalType>65</d5p1:_SignalType></d5p1:Parameter><d5p1:Parameter z:Id="310"><d5p1:_Fluorochrome z:Id="311">R2</d5p1:_Fluorochrome><d5p1:_Group i:nil="true" /><d5p1:_IsScatter>false</d5p1:_IsScatter><d5p1:_Label i:nil="true" /><d5p1:_ParameterType i:nil="true" /><d5p1:_SignalType>65</d5p1:_SignalType></d5p1:Parameter></d5p1:_GateParameters><d5p1:_Id>46b97797-4b7a-4d4b-9876-4184b956a16f</d5p1:_Id><d5p1:_IncludeCount>false</d5p1:_IncludeCount><d5p1:_IncludePercentParent>false</d5p1:_IncludePercentParent><d5p1:_Name z:Id="312">Q5-R2</d5p1:_Name><d5p1:_ParameterScales z:Id="313" z:Size="2"><d5p1:Scale>Biexponential</d5p1:Scale><d5p1:Scale>Biexponential</d5p1:Scale></d5p1:_ParameterScales><d5p1:_Vertices xmlns:d11p1="http://schemas.datacontract.org/2004/07/System.Windows" i:nil="true" /><d5p1:_VisualResolution xmlns:d11p1="http://schemas.datacontract.org/2004/07/System.Windows" i:nil="true" /><d5p1:_XRValue>0</d5p1:_XRValue><d5p1:_YRValue>0</d5p1:_YRValue><d5p1:_gateOutlineColor>4278190080</d5p1:_gateOutlineColor><d5p1:_lineWeight z:Ref="230" i:nil="true" /><d5p1:_SubGates z:Id="314" z:Size="0" /></d5p1:_UpperRightGate><d5p1:_names xmlns:d10p1="http://schemas.microsoft.com/2003/10/Serialization/Arrays" z:Id="315" z:Size="4"><d10p1:string z:Ref="303" i:nil="true" /><d10p1:string z:Ref="312" i:nil="true" /><d10p1:string z:Ref="285" i:nil="true" /><d10p1:string z:Ref="294" i:nil="true" /></d5p1:_names></d5p1:GateDesc></d5p1:_SubGates><d5p1:_Center xmlns:d8p1="http://schemas.datacontract.org/2004/07/System.Windows"><d8p1:_x>0.66397529477821482</d8p1:_x><d8p1:_y>0.43597978663672</d8p1:_y></d5p1:_Center><d5p1:_RotatingAngle>0</d5p1:_RotatingAngle><d5p1:_WidthHeight xmlns:d8p1="http://schemas.datacontract.org/2004/07/System.Windows"><d8p1:_height>0.79076923076923078</d8p1:_height><d8p1:_width>0.873846153846152</d8p1:_width></d5p1:_WidthHeight></d5p1:GateDesc><d5p1:GateDesc z:Id="316" i:type="d5p1:RectGateDesc"><d5p1:_AliasName i:nil="true" /><d5p1:_Bound xmlns:d8p1="http://schemas.datacontract.org/2004/07/System.Windows"><d8p1:_height>0.016969380473975525</d8p1:_height><d8p1:_width>0.016969380473975525</d8p1:_width><d8p1:_x>0.41519615055565828</d8p1:_x><d8p1:_y>0.975916396555625</d8p1:_y></d5p1:_Bound><d5p1:_CreationOrder>10178597</d5p1:_CreationOrder><d5p1:_DataSource z:Ref="22" i:nil="true" /><d5p1:_DeltaHorizontal>-0.14445562365900236</d5p1:_DeltaHorizontal><d5p1:_DeltaVertical>0.16828827517970002</d5p1:_DeltaVertical><d5p1:_GateColor>4294634455</d5p1:_GateColor><d5p1:_GateParameters z:Id="317" z:Size="2"><d5p1:Parameter z:Id="318"><d5p1:_Fluorochrome z:Id="319">YG1</d5p1:_Fluorochrome><d5p1:_Group i:nil="true" /><d5p1:_IsScatter>false</d5p1:_IsScatter><d5p1:_Label i:nil="true" /><d5p1:_ParameterType i:nil="true" /><d5p1:_SignalType>65</d5p1:_SignalType></d5p1:Parameter><d5p1:Parameter z:Id="320"><d5p1:_Fluorochrome z:Id="321">SSC</d5p1:_Fluorochrome><d5p1:_Group i:nil="true" /><d5p1:_IsScatter>true</d5p1:_IsScatter><d5p1:_Label i:nil="true" /><d5p1:_ParameterType i:nil="true" /><d5p1:_SignalType>65</d5p1:_SignalType></d5p1:Parameter></d5p1:_GateParameters><d5p1:_Id>c80eba25-7131-4f55-bc19-938b05e809c5</d5p1:_Id><d5p1:_IncludeCount>false</d5p1:_IncludeCount><d5p1:_IncludePercentParent>false</d5p1:_IncludePercentParent><d5p1:_Name z:Id="322">P14</d5p1:_Name><d5p1:_ParameterScales z:Id="323" z:Size="2"><d5p1:Scale>Biexponential</d5p1:Scale><d5p1:Scale>Linear</d5p1:Scale></d5p1:_ParameterScales><d5p1:_Vertices xmlns:d8p1="http://schemas.datacontract.org/2004/07/System.Windows" z:Id="324" z:Size="4"><d8p1:Point><d8p1:_x>0.41768125878980472</d8p1:_x><d8p1:_y>0.99040066879545408</d8p1:_y></d8p1:Point><d8p1:Point><d8p1:_x>0.4296804227954874</d8p1:_x><d8p1:_y>0.99040066879545408</d8p1:_y></d8p1:Point><d8p1:Point><d8p1:_x>0.4296804227954874</d8p1:_x><d8p1:_y>0.97840150478977139</d8p1:_y></d8p1:Point><d8p1:Point><d8p1:_x>0.41768125878980472</d8p1:_x><d8p1:_y>0.97840150478977139</d8p1:_y></d8p1:Point></d5p1:_Vertices><d5p1:_VisualResolution xmlns:d8p1="http://schemas.datacontract.org/2004/07/System.Windows"><d8p1:_height>12766.824085588101</d8p1:_height><d8p1:_width>0.013697316261564872</d8p1:_width></d5p1:_VisualResolution><d5p1:_XRValue>-1000</d5p1:_XRValue><d5p1:_YRValue>-1000</d5p1:_YRValue><d5p1:_gateOutlineColor>4278190080</d5p1:_gateOutlineColor><d5p1:_lineWeight z:Ref="209" i:nil="true" /><d5p1:_SubGates z:Id="325" z:Size="0" /><d5p1:_Center xmlns:d8p1="http://schemas.datacontract.org/2004/07/System.Windows"><d8p1:_x>0.42368084079264606</d8p1:_x><d8p1:_y>0.98440108679261273</d8p1:_y></d5p1:_Center><d5p1:_RotatingAngle>0</d5p1:_RotatingAngle><d5p1:_WidthHeight xmlns:d8p1="http://schemas.datacontract.org/2004/07/System.Windows"><d8p1:_height>0.011999164005682794</d8p1:_height><d8p1:_width>0.011999164005682683</d8p1:_width></d5p1:_WidthHeight></d5p1:GateDesc><d5p1:GateDesc z:Id="326" i:type="d5p1:IntervalGateDesc"><d5p1:_AliasName i:nil="true" /><d5p1:_Bound xmlns:d8p1="http://schemas.datacontract.org/2004/07/System.Windows"><d8p1:_height>0.50827067669172865</d8p1:_height><d8p1:_width>0.50827067669172865</d8p1:_width><d8p1:_x>0.43659147869674253</d8p1:_x><d8p1:_y>0.20108854225115053</d8p1:_y></d5p1:_Bound><d5p1:_CreationOrder>10178646</d5p1:_CreationOrder><d5p1:_DataSource z:Ref="22" i:nil="true" /><d5p1:_DeltaHorizontal>-0.0040100250626575532</d5p1:_DeltaHorizontal><d5p1:_DeltaVertical>-0.029850746268657</d5p1:_DeltaVertical><d5p1:_GateColor>4278255615</d5p1:_GateColor><d5p1:_GateParameters z:Id="327" z:Size="1"><d5p1:Parameter z:Id="328"><d5p1:_Fluorochrome z:Id="329">R2</d5p1:_Fluorochrome><d5p1:_Group i:nil="true" /><d5p1:_IsScatter>false</d5p1:_IsScatter><d5p1:_Label i:nil="true" /><d5p1:_ParameterType i:nil="true" /><d5p1:_SignalType>65</d5p1:_SignalType></d5p1:Parameter></d5p1:_GateParameters><d5p1:_Id>6d7a293d-5c37-487d-bf7d-642e4c9802af</d5p1:_Id><d5p1:_IncludeCount>true</d5p1:_IncludeCount><d5p1:_IncludePercentParent>true</d5p1:_IncludePercentParent><d5p1:_Name z:Id="330">P15</d5p1:_Name><d5p1:_ParameterScales z:Id="331" z:Size="1"><d5p1:Scale>Biexponential</d5p1:Scale></d5p1:_ParameterScales><d5p1:_Vertices xmlns:d8p1="http://schemas.datacontract.org/2004/07/System.Windows" z:Id="332" z:Size="2"><d8p1:Point><d8p1:_x>0.43659147869674247</d8p1:_x><d8p1:_y>0.45522388059701485</d8p1:_y></d8p1:Point><d8p1:Point><d8p1:_x>0.94486215538847118</d8p1:_x><d8p1:_y>0.45522388059701485</d8p1:_y></d8p1:Point></d5p1:_Vertices><d5p1:_VisualResolution xmlns:d8p1="http://schemas.datacontract.org/2004/07/System.Windows"><d8p1:_height>2.1695594125500293</d8p1:_height><d8p1:_width>0.013337285121517465</d8p1:_width></d5p1:_VisualResolution><d5p1:_XRValue>-1000</d5p1:_XRValue><d5p1:_YRValue>0</d5p1:_YRValue><d5p1:_gateOutlineColor>4278190080</d5p1:_gateOutlineColor><d5p1:_lineWeight z:Id="333">Normal</d5p1:_lineWeight><d5p1:_SubGates z:Id="334" z:Size="0" /><d5p1:CreationPlotParameters z:Id="335" z:Size="1"><d5p1:Parameter z:Id="336"><d5p1:_Fluorochrome z:Id="337">R2</d5p1:_Fluorochrome><d5p1:_Group i:nil="true" /><d5p1:_IsScatter>false</d5p1:_IsScatter><d5p1:_Label i:nil="true" /><d5p1:_ParameterType i:nil="true" /><d5p1:_SignalType>65</d5p1:_SignalType></d5p1:Parameter></d5p1:CreationPlotParameters><d5p1:ShowOnCreationSystemOnly>true</d5p1:ShowOnCreationSystemOnly></d5p1:GateDesc><d5p1:GateDesc z:Id="338" i:type="d5p1:IntervalGateDesc"><d5p1:_AliasName i:nil="true" /><d5p1:_Bound xmlns:d8p1="http://schemas.datacontract.org/2004/07/System.Windows"><d8p1:_height>0.56682027649769584</d8p1:_height><d8p1:_width>0.56682027649769584</d8p1:_width><d8p1:_x>0.37096774193548393</d8p1:_x><d8p1:_y>0.20019641912820124</d8p1:_y></d5p1:_Bound><d5p1:_CreationOrder>10178647</d5p1:_CreationOrder><d5p1:_DataSource z:Ref="22" i:nil="true" /><d5p1:_DeltaHorizontal>NaN</d5p1:_DeltaHorizontal><d5p1:_DeltaVertical>NaN</d5p1:_DeltaVertical><d5p1:_GateColor>4286578644</d5p1:_GateColor><d5p1:_GateParameters z:Id="339" z:Size="1"><d5p1:Parameter z:Id="340"><d5p1:_Fluorochrome z:Id="341">R1</d5p1:_Fluorochrome><d5p1:_Group i:nil="true" /><d5p1:_IsScatter>false</d5p1:_IsScatter><d5p1:_Label i:nil="true" /><d5p1:_ParameterType i:nil="true" /><d5p1:_SignalType>65</d5p1:_SignalType></d5p1:Parameter></d5p1:_GateParameters><d5p1:_Id>f4ce515c-fa50-4817-ae7d-e43e0f6a8e6e</d5p1:_Id><d5p1:_IncludeCount>true</d5p1:_IncludeCount><d5p1:_IncludePercentParent>true</d5p1:_IncludePercentParent><d5p1:_Name z:Id="342">P16</d5p1:_Name><d5p1:_ParameterScales z:Id="343" z:Size="1"><d5p1:Scale>Biexponential</d5p1:Scale></d5p1:_ParameterScales><d5p1:_Vertices xmlns:d8p1="http://schemas.datacontract.org/2004/07/System.Windows" z:Id="344" z:Size="2"><d8p1:Point><d8p1:_x>0.37096774193548387</d8p1:_x><d8p1:_y>0.48360655737704916</d8p1:_y></d8p1:Point><d8p1:Point><d8p1:_x>0.93778801843317972</d8p1:_x><d8p1:_y>0.48360655737704916</d8p1:_y></d8p1:Point></d5p1:_Vertices><d5p1:_VisualResolution xmlns:d8p1="http://schemas.datacontract.org/2004/07/System.Windows"><d8p1:_height>4.5833333333333712</d8p1:_height><d8p1:_width>0.025</d8p1:_width></d5p1:_VisualResolution><d5p1:_XRValue>-1000</d5p1:_XRValue><d5p1:_YRValue>0</d5p1:_YRValue><d5p1:_gateOutlineColor>4278190080</d5p1:_gateOutlineColor><d5p1:_lineWeight z:Ref="333" i:nil="true" /><d5p1:_SubGates z:Id="345" z:Size="0" /><d5p1:CreationPlotParameters z:Id="346" z:Size="1"><d5p1:Parameter z:Id="347"><d5p1:_Fluorochrome z:Id="348">R1</d5p1:_Fluorochrome><d5p1:_Group i:nil="true" /><d5p1:_IsScatter>false</d5p1:_IsScatter><d5p1:_Label i:nil="true" /><d5p1:_ParameterType i:nil="true" /><d5p1:_SignalType>65</d5p1:_SignalType></d5p1:Parameter></d5p1:CreationPlotParameters><d5p1:ShowOnCreationSystemOnly>true</d5p1:ShowOnCreationSystemOnly></d5p1:GateDesc><d5p1:GateDesc z:Id="349" i:type="d5p1:IntervalGateDesc"><d5p1:_AliasName i:nil="true" /><d5p1:_Bound xmlns:d8p1="http://schemas.datacontract.org/2004/07/System.Windows"><d8p1:_height>0.53665835411471385</d8p1:_height><d8p1:_width>0.53665835411471385</d8p1:_width><d8p1:_x>0.43278734490317483</d8p1:_x><d8p1:_y>0.23167082294264307</d8p1:_y></d5p1:_Bound><d5p1:_CreationOrder>10178872</d5p1:_CreationOrder><d5p1:_DataSource z:Ref="22" i:nil="true" /><d5p1:_DeltaHorizontal>0</d5p1:_DeltaHorizontal><d5p1:_DeltaVertical>-0.094685990338164092</d5p1:_DeltaVertical><d5p1:_GateColor>4293984255</d5p1:_GateColor><d5p1:_GateParameters z:Id="350" z:Size="1"><d5p1:Parameter z:Id="351"><d5p1:_Fluorochrome z:Id="352">R3</d5p1:_Fluorochrome><d5p1:_Group i:nil="true" /><d5p1:_IsScatter>false</d5p1:_IsScatter><d5p1:_Label i:nil="true" /><d5p1:_ParameterType i:nil="true" /><d5p1:_SignalType>65</d5p1:_SignalType></d5p1:Parameter></d5p1:_GateParameters><d5p1:_Id>1177ca38-d0f7-4553-a54b-9e90541fdd74</d5p1:_Id><d5p1:_IncludeCount>true</d5p1:_IncludeCount><d5p1:_IncludePercentParent>true</d5p1:_IncludePercentParent><d5p1:_Name z:Id="353">P17</d5p1:_Name><d5p1:_ParameterScales z:Id="354" z:Size="1"><d5p1:Scale>Biexponential</d5p1:Scale></d5p1:_ParameterScales><d5p1:_Vertices xmlns:d8p1="http://schemas.datacontract.org/2004/07/System.Windows" z:Id="355" z:Size="2"><d8p1:Point><d8p1:_x>0.43278734490317483</d8p1:_x><d8p1:_y>0.5</d8p1:_y></d8p1:Point><d8p1:Point><d8p1:_x>0.96944569901788868</d8p1:_x><d8p1:_y>0.5</d8p1:_y></d8p1:Point></d5p1:_Vertices><d5p1:_VisualResolution xmlns:d8p1="http://schemas.datacontract.org/2004/07/System.Windows"><d8p1:_height>2.1353482260184364</d8p1:_height><d8p1:_width>0.013481126423007819</d8p1:_width></d5p1:_VisualResolution><d5p1:_XRValue>-1000</d5p1:_XRValue><d5p1:_YRValue>0</d5p1:_YRValue><d5p1:_gateOutlineColor>4278190080</d5p1:_gateOutlineColor><d5p1:_lineWeight z:Ref="230" i:nil="true" /><d5p1:_SubGates z:Id="356" z:Size="0" /><d5p1:CreationPlotParameters z:Id="357" z:Size="1"><d5p1:Parameter z:Id="358"><d5p1:_Fluorochrome z:Id="359">R3</d5p1:_Fluorochrome><d5p1:_Group i:nil="true" /><d5p1:_IsScatter>false</d5p1:_IsScatter><d5p1:_Label i:nil="true" /><d5p1:_ParameterType i:nil="true" /><d5p1:_SignalType>65</d5p1:_SignalType></d5p1:Parameter></d5p1:CreationPlotParameters><d5p1:ShowOnCreationSystemOnly>true</d5p1:ShowOnCreationSystemOnly></d5p1:GateDesc></d5p1:_SubGates></_PlotGate><_PlotParameters xmlns:d5p1="http://schemas.datacontract.org/2004/07/Rainbow" z:Id="360" z:Size="2"><d5p1:Parameter z:Id="361"><d5p1:_Fluorochrome z:Id="362">FSC</d5p1:_Fluorochrome><d5p1:_Group i:nil="true" /><d5p1:_IsScatter>true</d5p1:_IsScatter><d5p1:_Label i:nil="true" /><d5p1:_ParameterType i:nil="true" /><d5p1:_SignalType>65</d5p1:_SignalType></d5p1:Parameter><d5p1:Parameter z:Id="363"><d5p1:_Fluorochrome z:Id="364">SSC-B</d5p1:_Fluorochrome><d5p1:_Group i:nil="true" /><d5p1:_IsScatter>true</d5p1:_IsScatter><d5p1:_Label i:nil="true" /><d5p1:_ParameterType i:nil="true" /><d5p1:_SignalType>65</d5p1:_SignalType></d5p1:Parameter></_PlotParameters><_RangeX xmlns:d5p1="http://schemas.datacontract.org/2004/07/Rainbow"><d5p1:Max>4194304</d5p1:Max><d5p1:Min>0</d5p1:Min></_RangeX><_RangeY xmlns:d5p1="http://schemas.datacontract.org/2004/07/Rainbow"><d5p1:Max>4194304</d5p1:Max><d5p1:Min>0</d5p1:Min></_RangeY><_Title i:nil="true" /><_TopLeft xmlns:d5p1="http://schemas.datacontract.org/2004/07/System.Windows"><d5p1:_x>402</d5p1:_x><d5p1:_y>32</d5p1:_y></_TopLeft><_Width>274</_Width><_XRValue>-1000</_XRValue><_YRValue>-1000</_YRValue><_DensityPlotLevel>15</_DensityPlotLevel><_IsOutliers>false</_IsOutliers><_IsSmooth>false</_IsSmooth></PlotDesc><PlotDesc z:Id="365" i:type="SpectrumPlotDesc"><_AssociatedAlgorithmId>00000000-0000-0000-0000-000000000000</_AssociatedAlgorithmId><_BackgroundColor xmlns:d5p1="http://schemas.datacontract.org/2004/07/System.Windows.Media"><d5p1:A>255</d5p1:A><d5p1:B>255</d5p1:B><d5p1:G>255</d5p1:G><d5p1:R>255</d5p1:R><d5p1:ScA>1</d5p1:ScA><d5p1:ScB>1</d5p1:ScB><d5p1:ScG>1</d5p1:ScG><d5p1:ScR>1</d5p1:ScR></_BackgroundColor><_BiexponentialScaleModeX>Manual</_BiexponentialScaleModeX><_BiexponentialScaleModeY>Manual</_BiexponentialScaleModeY><_EnableXAxisAutoCompensation>false</_EnableXAxisAutoCompensation><_EnableYAxisAutoCompensation>false</_EnableYAxisAutoCompensation><_GatesOrderList xmlns:d5p1="http://schemas.datacontract.org/2004/07/Rainbow" i:nil="true" /><_Height>260</_Height><_Id>234936a6-d908-45c7-8fd4-74c3e22d8cae</_Id><_IncludeCustomTitle>true</_IncludeCustomTitle><_IncludeGroupName>false</_IncludeGroupName><_IncludePlateName>false</_IncludePlateName><_IncludePopulationName>true</_IncludePopulationName><_IncludeTubeName>false</_IncludeTubeName><_PageNumber>1</_PageNumber><_ParameterScales xmlns:d5p1="http://schemas.datacontract.org/2004/07/Rainbow" z:Id="366" z:Size="2"><d5p1:Scale>Linear</d5p1:Scale><d5p1:Scale>Biexponential</d5p1:Scale></_ParameterScales><_PlotGate xmlns:d5p1="http://schemas.datacontract.org/2004/07/Rainbow" z:Ref="30" i:nil="true" /><_PlotParameters xmlns:d5p1="http://schemas.datacontract.org/2004/07/Rainbow" z:Id="367" z:Size="2"><d5p1:Parameter z:Id="368"><d5p1:_Fluorochrome z:Id="369">Channel</d5p1:_Fluorochrome><d5p1:_Group i:nil="true" /><d5p1:_IsScatter>false</d5p1:_IsScatter><d5p1:_Label i:nil="true" /><d5p1:_ParameterType i:nil="true" /><d5p1:_SignalType>0</d5p1:_SignalType></d5p1:Parameter><d5p1:Parameter z:Id="370"><d5p1:_Fluorochrome z:Id="371">Intensity</d5p1:_Fluorochrome><d5p1:_Group i:nil="true" /><d5p1:_IsScatter>false</d5p1:_IsScatter><d5p1:_Label i:nil="true" /><d5p1:_ParameterType i:nil="true" /><d5p1:_SignalType>0</d5p1:_SignalType></d5p1:Parameter></_PlotParameters><_RangeX xmlns:d5p1="http://schemas.datacontract.org/2004/07/Rainbow"><d5p1:Max>4194304</d5p1:Max><d5p1:Min>0</d5p1:Min></_RangeX><_RangeY xmlns:d5p1="http://schemas.datacontract.org/2004/07/Rainbow"><d5p1:Max>4.5</d5p1:Max><d5p1:Min>0</d5p1:Min></_RangeY><_Title i:nil="true" /><_TopLeft xmlns:d5p1="http://schemas.datacontract.org/2004/07/System.Windows"><d5p1:_x>730</d5p1:_x><d5p1:_y>20</d5p1:_y></_TopLeft><_Width>1600</_Width><_XRValue>-1000</_XRValue><_YRValue>-200</_YRValue><ChannelParameters xmlns:d5p1="http://schemas.datacontract.org/2004/07/Rainbow" z:Id="372" z:Size="64"><d5p1:Parameter z:Id="373" i:type="d5p1:DataParameter"><d5p1:_Fluorochrome z:Id="374">UV1</d5p1:_Fluorochrome><d5p1:_Group z:Id="375">UV</d5p1:_Group><d5p1:_IsScatter>false</d5p1:_IsScatter><d5p1:_Label i:nil="true" /><d5p1:_ParameterType z:Id="376">Raw_Fluorescence</d5p1:_ParameterType><d5p1:_SignalType>65</d5p1:_SignalType><d5p1:_BitWidth>32</d5p1:_BitWidth><d5p1:_DataIndex>1</d5p1:_DataIndex><d5p1:_DataRange><d5p1:Max>4194304</d5p1:Max><d5p1:Min>0</d5p1:Min></d5p1:_DataRange></d5p1:Parameter><d5p1:Parameter z:Id="377" i:type="d5p1:DataParameter"><d5p1:_Fluorochrome z:Id="378">UV2</d5p1:_Fluorochrome><d5p1:_Group z:Ref="375" i:nil="true" /><d5p1:_IsScatter>false</d5p1:_IsScatter><d5p1:_Label i:nil="true" /><d5p1:_ParameterType z:Id="379">Raw_Fluorescence</d5p1:_ParameterType><d5p1:_SignalType>65</d5p1:_SignalType><d5p1:_BitWidth>32</d5p1:_BitWidth><d5p1:_DataIndex>2</d5p1:_DataIndex><d5p1:_DataRange><d5p1:Max>4194304</d5p1:Max><d5p1:Min>0</d5p1:Min></d5p1:_DataRange></d5p1:Parameter><d5p1:Parameter z:Id="380" i:type="d5p1:DataParameter"><d5p1:_Fluorochrome z:Id="381">UV3</d5p1:_Fluorochrome><d5p1:_Group z:Ref="375" i:nil="true" /><d5p1:_IsScatter>false</d5p1:_IsScatter><d5p1:_Label i:nil="true" /><d5p1:_ParameterType z:Id="382">Raw_Fluorescence</d5p1:_ParameterType><d5p1:_SignalType>65</d5p1:_SignalType><d5p1:_BitWidth>32</d5p1:_BitWidth><d5p1:_DataIndex>3</d5p1:_DataIndex><d5p1:_DataRange><d5p1:Max>4194304</d5p1:Max><d5p1:Min>0</d5p1:Min></d5p1:_DataRange></d5p1:Parameter><d5p1:Parameter z:Id="383" i:type="d5p1:DataParameter"><d5p1:_Fluorochrome z:Id="384">UV4</d5p1:_Fluorochrome><d5p1:_Group z:Ref="375" i:nil="true" /><d5p1:_IsScatter>false</d5p1:_IsScatter><d5p1:_Label i:nil="true" /><d5p1:_ParameterType z:Id="385">Raw_Fluorescence</d5p1:_ParameterType><d5p1:_SignalType>65</d5p1:_SignalType><d5p1:_BitWidth>32</d5p1:_BitWidth><d5p1:_DataIndex>4</d5p1:_DataIndex><d5p1:_DataRange><d5p1:Max>4194304</d5p1:Max><d5p1:Min>0</d5p1:Min></d5p1:_DataRange></d5p1:Parameter><d5p1:Parameter z:Id="386" i:type="d5p1:DataParameter"><d5p1:_Fluorochrome z:Id="387">UV5</d5p1:_Fluorochrome><d5p1:_Group z:Ref="375" i:nil="true" /><d5p1:_IsScatter>false</d5p1:_IsScatter><d5p1:_Label i:nil="true" /><d5p1:_ParameterType z:Id="388">Raw_Fluorescence</d5p1:_ParameterType><d5p1:_SignalType>65</d5p1:_SignalType><d5p1:_BitWidth>32</d5p1:_BitWidth><d5p1:_DataIndex>5</d5p1:_DataIndex><d5p1:_DataRange><d5p1:Max>4194304</d5p1:Max><d5p1:Min>0</d5p1:Min></d5p1:_DataRange></d5p1:Parameter><d5p1:Parameter z:Id="389" i:type="d5p1:DataParameter"><d5p1:_Fluorochrome z:Id="390">UV6</d5p1:_Fluorochrome><d5p1:_Group z:Ref="375" i:nil="true" /><d5p1:_IsScatter>false</d5p1:_IsScatter><d5p1:_Label i:nil="true" /><d5p1:_ParameterType z:Id="391">Raw_Fluorescence</d5p1:_ParameterType><d5p1:_SignalType>65</d5p1:_SignalType><d5p1:_BitWidth>32</d5p1:_BitWidth><d5p1:_DataIndex>6</d5p1:_DataIndex><d5p1:_DataRange><d5p1:Max>4194304</d5p1:Max><d5p1:Min>0</d5p1:Min></d5p1:_DataRange></d5p1:Parameter><d5p1:Parameter z:Id="392" i:type="d5p1:DataParameter"><d5p1:_Fluorochrome z:Id="393">UV7</d5p1:_Fluorochrome><d5p1:_Group z:Ref="375" i:nil="true" /><d5p1:_IsScatter>false</d5p1:_IsScatter><d5p1:_Label i:nil="true" /><d5p1:_ParameterType z:Id="394">Raw_Fluorescence</d5p1:_ParameterType><d5p1:_SignalType>65</d5p1:_SignalType><d5p1:_BitWidth>32</d5p1:_BitWidth><d5p1:_DataIndex>7</d5p1:_DataIndex><d5p1:_DataRange><d5p1:Max>4194304</d5p1:Max><d5p1:Min>0</d5p1:Min></d5p1:_DataRange></d5p1:Parameter><d5p1:Parameter z:Id="395" i:type="d5p1:DataParameter"><d5p1:_Fluorochrome z:Id="396">UV8</d5p1:_Fluorochrome><d5p1:_Group z:Ref="375" i:nil="true" /><d5p1:_IsScatter>false</d5p1:_IsScatter><d5p1:_Label i:nil="true" /><d5p1:_ParameterType z:Id="397">Raw_Fluorescence</d5p1:_ParameterType><d5p1:_SignalType>65</d5p1:_SignalType><d5p1:_BitWidth>32</d5p1:_BitWidth><d5p1:_DataIndex>8</d5p1:_DataIndex><d5p1:_DataRange><d5p1:Max>4194304</d5p1:Max><d5p1:Min>0</d5p1:Min></d5p1:_DataRange></d5p1:Parameter><d5p1:Parameter z:Id="398" i:type="d5p1:DataParameter"><d5p1:_Fluorochrome z:Id="399">UV9</d5p1:_Fluorochrome><d5p1:_Group z:Ref="375" i:nil="true" /><d5p1:_IsScatter>false</d5p1:_IsScatter><d5p1:_Label i:nil="true" /><d5p1:_ParameterType z:Id="400">Raw_Fluorescence</d5p1:_ParameterType><d5p1:_SignalType>65</d5p1:_SignalType><d5p1:_BitWidth>32</d5p1:_BitWidth><d5p1:_DataIndex>9</d5p1:_DataIndex><d5p1:_DataRange><d5p1:Max>4194304</d5p1:Max><d5p1:Min>0</d5p1:Min></d5p1:_DataRange></d5p1:Parameter><d5p1:Parameter z:Id="401" i:type="d5p1:DataParameter"><d5p1:_Fluorochrome z:Id="402">UV10</d5p1:_Fluorochrome><d5p1:_Group z:Ref="375" i:nil="true" /><d5p1:_IsScatter>false</d5p1:_IsScatter><d5p1:_Label i:nil="true" /><d5p1:_ParameterType z:Id="403">Raw_Fluorescence</d5p1:_ParameterType><d5p1:_SignalType>65</d5p1:_SignalType><d5p1:_BitWidth>32</d5p1:_BitWidth><d5p1:_DataIndex>10</d5p1:_DataIndex><d5p1:_DataRange><d5p1:Max>4194304</d5p1:Max><d5p1:Min>0</d5p1:Min></d5p1:_DataRange></d5p1:Parameter><d5p1:Parameter z:Id="404" i:type="d5p1:DataParameter"><d5p1:_Fluorochrome z:Id="405">UV11</d5p1:_Fluorochrome><d5p1:_Group z:Ref="375" i:nil="true" /><d5p1:_IsScatter>false</d5p1:_IsScatter><d5p1:_Label i:nil="true" /><d5p1:_ParameterType z:Id="406">Raw_Fluorescence</d5p1:_ParameterType><d5p1:_SignalType>65</d5p1:_SignalType><d5p1:_BitWidth>32</d5p1:_BitWidth><d5p1:_DataIndex>11</d5p1:_DataIndex><d5p1:_DataRange><d5p1:Max>4194304</d5p1:Max><d5p1:Min>0</d5p1:Min></d5p1:_DataRange></d5p1:Parameter><d5p1:Parameter z:Id="407" i:type="d5p1:DataParameter"><d5p1:_Fluorochrome z:Id="408">UV12</d5p1:_Fluorochrome><d5p1:_Group z:Ref="375" i:nil="true" /><d5p1:_IsScatter>false</d5p1:_IsScatter><d5p1:_Label i:nil="true" /><d5p1:_ParameterType z:Id="409">Raw_Fluorescence</d5p1:_ParameterType><d5p1:_SignalType>65</d5p1:_SignalType><d5p1:_BitWidth>32</d5p1:_BitWidth><d5p1:_DataIndex>12</d5p1:_DataIndex><d5p1:_DataRange><d5p1:Max>4194304</d5p1:Max><d5p1:Min>0</d5p1:Min></d5p1:_DataRange></d5p1:Parameter><d5p1:Parameter z:Id="410" i:type="d5p1:DataParameter"><d5p1:_Fluorochrome z:Id="411">UV13</d5p1:_Fluorochrome><d5p1:_Group z:Ref="375" i:nil="true" /><d5p1:_IsScatter>false</d5p1:_IsScatter><d5p1:_Label i:nil="true" /><d5p1:_ParameterType z:Id="412">Raw_Fluorescence</d5p1:_ParameterType><d5p1:_SignalType>65</d5p1:_SignalType><d5p1:_BitWidth>32</d5p1:_BitWidth><d5p1:_DataIndex>13</d5p1:_DataIndex><d5p1:_DataRange><d5p1:Max>4194304</d5p1:Max><d5p1:Min>0</d5p1:Min></d5p1:_DataRange></d5p1:Parameter><d5p1:Parameter z:Id="413" i:type="d5p1:DataParameter"><d5p1:_Fluorochrome z:Id="414">UV14</d5p1:_Fluorochrome><d5p1:_Group z:Ref="375" i:nil="true" /><d5p1:_IsScatter>false</d5p1:_IsScatter><d5p1:_Label i:nil="true" /><d5p1:_ParameterType z:Id="415">Raw_Fluorescence</d5p1:_ParameterType><d5p1:_SignalType>65</d5p1:_SignalType><d5p1:_BitWidth>32</d5p1:_BitWidth><d5p1:_DataIndex>14</d5p1:_DataIndex><d5p1:_DataRange><d5p1:Max>4194304</d5p1:Max><d5p1:Min>0</d5p1:Min></d5p1:_DataRange></d5p1:Parameter><d5p1:Parameter z:Id="416" i:type="d5p1:DataParameter"><d5p1:_Fluorochrome z:Id="417">UV15</d5p1:_Fluorochrome><d5p1:_Group z:Ref="375" i:nil="true" /><d5p1:_IsScatter>false</d5p1:_IsScatter><d5p1:_Label i:nil="true" /><d5p1:_ParameterType z:Id="418">Raw_Fluorescence</d5p1:_ParameterType><d5p1:_SignalType>65</d5p1:_SignalType><d5p1:_BitWidth>32</d5p1:_BitWidth><d5p1:_DataIndex>15</d5p1:_DataIndex><d5p1:_DataRange><d5p1:Max>4194304</d5p1:Max><d5p1:Min>0</d5p1:Min></d5p1:_DataRange></d5p1:Parameter><d5p1:Parameter z:Id="419" i:type="d5p1:DataParameter"><d5p1:_Fluorochrome z:Id="420">UV16</d5p1:_Fluorochrome><d5p1:_Group z:Ref="375" i:nil="true" /><d5p1:_IsScatter>false</d5p1:_IsScatter><d5p1:_Label i:nil="true" /><d5p1:_ParameterType z:Id="421">Raw_Fluorescence</d5p1:_ParameterType><d5p1:_SignalType>65</d5p1:_SignalType><d5p1:_BitWidth>32</d5p1:_BitWidth><d5p1:_DataIndex>16</d5p1:_DataIndex><d5p1:_DataRange><d5p1:Max>4194304</d5p1:Max><d5p1:Min>0</d5p1:Min></d5p1:_DataRange></d5p1:Parameter><d5p1:Parameter z:Id="422" i:type="d5p1:DataParameter"><d5p1:_Fluorochrome z:Id="423">V1</d5p1:_Fluorochrome><d5p1:_Group z:Id="424">Violet</d5p1:_Group><d5p1:_IsScatter>false</d5p1:_IsScatter><d5p1:_Label i:nil="true" /><d5p1:_ParameterType z:Id="425">Raw_Fluorescence</d5p1:_ParameterType><d5p1:_SignalType>65</d5p1:_SignalType><d5p1:_BitWidth>32</d5p1:_BitWidth><d5p1:_DataIndex>20</d5p1:_DataIndex><d5p1:_DataRange><d5p1:Max>4194304</d5p1:Max><d5p1:Min>0</d5p1:Min></d5p1:_DataRange></d5p1:Parameter><d5p1:Parameter z:Id="426" i:type="d5p1:DataParameter"><d5p1:_Fluorochrome z:Id="427">V2</d5p1:_Fluorochrome><d5p1:_Group z:Ref="424" i:nil="true" /><d5p1:_IsScatter>false</d5p1:_IsScatter><d5p1:_Label i:nil="true" /><d5p1:_ParameterType z:Id="428">Raw_Fluorescence</d5p1:_ParameterType><d5p1:_SignalType>65</d5p1:_SignalType><d5p1:_BitWidth>32</d5p1:_BitWidth><d5p1:_DataIndex>21</d5p1:_DataIndex><d5p1:_DataRange><d5p1:Max>4194304</d5p1:Max><d5p1:Min>0</d5p1:Min></d5p1:_DataRange></d5p1:Parameter><d5p1:Parameter z:Id="429" i:type="d5p1:DataParameter"><d5p1:_Fluorochrome z:Id="430">V3</d5p1:_Fluorochrome><d5p1:_Group z:Ref="424" i:nil="true" /><d5p1:_IsScatter>false</d5p1:_IsScatter><d5p1:_Label i:nil="true" /><d5p1:_ParameterType z:Id="431">Raw_Fluorescence</d5p1:_ParameterType><d5p1:_SignalType>65</d5p1:_SignalType><d5p1:_BitWidth>32</d5p1:_BitWidth><d5p1:_DataIndex>22</d5p1:_DataIndex><d5p1:_DataRange><d5p1:Max>4194304</d5p1:Max><d5p1:Min>0</d5p1:Min></d5p1:_DataRange></d5p1:Parameter><d5p1:Parameter z:Id="432" i:type="d5p1:DataParameter"><d5p1:_Fluorochrome z:Id="433">V4</d5p1:_Fluorochrome><d5p1:_Group z:Ref="424" i:nil="true" /><d5p1:_IsScatter>false</d5p1:_IsScatter><d5p1:_Label i:nil="true" /><d5p1:_ParameterType z:Id="434">Raw_Fluorescence</d5p1:_ParameterType><d5p1:_SignalType>65</d5p1:_SignalType><d5p1:_BitWidth>32</d5p1:_BitWidth><d5p1:_DataIndex>23</d5p1:_DataIndex><d5p1:_DataRange><d5p1:Max>4194304</d5p1:Max><d5p1:Min>0</d5p1:Min></d5p1:_DataRange></d5p1:Parameter><d5p1:Parameter z:Id="435" i:type="d5p1:DataParameter"><d5p1:_Fluorochrome z:Id="436">V5</d5p1:_Fluorochrome><d5p1:_Group z:Ref="424" i:nil="true" /><d5p1:_IsScatter>false</d5p1:_IsScatter><d5p1:_Label i:nil="true" /><d5p1:_ParameterType z:Id="437">Raw_Fluorescence</d5p1:_ParameterType><d5p1:_SignalType>65</d5p1:_SignalType><d5p1:_BitWidth>32</d5p1:_BitWidth><d5p1:_DataIndex>24</d5p1:_DataIndex><d5p1:_DataRange><d5p1:Max>4194304</d5p1:Max><d5p1:Min>0</d5p1:Min></d5p1:_DataRange></d5p1:Parameter><d5p1:Parameter z:Id="438" i:type="d5p1:DataParameter"><d5p1:_Fluorochrome z:Id="439">V6</d5p1:_Fluorochrome><d5p1:_Group z:Ref="424" i:nil="true" /><d5p1:_IsScatter>false</d5p1:_IsScatter><d5p1:_Label i:nil="true" /><d5p1:_ParameterType z:Id="440">Raw_Fluorescence</d5p1:_ParameterType><d5p1:_SignalType>65</d5p1:_SignalType><d5p1:_BitWidth>32</d5p1:_BitWidth><d5p1:_DataIndex>25</d5p1:_DataIndex><d5p1:_DataRange><d5p1:Max>4194304</d5p1:Max><d5p1:Min>0</d5p1:Min></d5p1:_DataRange></d5p1:Parameter><d5p1:Parameter z:Id="441" i:type="d5p1:DataParameter"><d5p1:_Fluorochrome z:Id="442">V7</d5p1:_Fluorochrome><d5p1:_Group z:Ref="424" i:nil="true" /><d5p1:_IsScatter>false</d5p1:_IsScatter><d5p1:_Label i:nil="true" /><d5p1:_ParameterType z:Id="443">Raw_Fluorescence</d5p1:_ParameterType><d5p1:_SignalType>65</d5p1:_SignalType><d5p1:_BitWidth>32</d5p1:_BitWidth><d5p1:_DataIndex>26</d5p1:_DataIndex><d5p1:_DataRange><d5p1:Max>4194304</d5p1:Max><d5p1:Min>0</d5p1:Min></d5p1:_DataRange></d5p1:Parameter><d5p1:Parameter z:Id="444" i:type="d5p1:DataParameter"><d5p1:_Fluorochrome z:Id="445">V8</d5p1:_Fluorochrome><d5p1:_Group z:Ref="424" i:nil="true" /><d5p1:_IsScatter>false</d5p1:_IsScatter><d5p1:_Label i:nil="true" /><d5p1:_ParameterType z:Id="446">Raw_Fluorescence</d5p1:_ParameterType><d5p1:_SignalType>65</d5p1:_SignalType><d5p1:_BitWidth>32</d5p1:_BitWidth><d5p1:_DataIndex>27</d5p1:_DataIndex><d5p1:_DataRange><d5p1:Max>4194304</d5p1:Max><d5p1:Min>0</d5p1:Min></d5p1:_DataRange></d5p1:Parameter><d5p1:Parameter z:Id="447" i:type="d5p1:DataParameter"><d5p1:_Fluorochrome z:Id="448">V9</d5p1:_Fluorochrome><d5p1:_Group z:Ref="424" i:nil="true" /><d5p1:_IsScatter>false</d5p1:_IsScatter><d5p1:_Label i:nil="true" /><d5p1:_ParameterType z:Id="449">Raw_Fluorescence</d5p1:_ParameterType><d5p1:_SignalType>65</d5p1:_SignalType><d5p1:_BitWidth>32</d5p1:_BitWidth><d5p1:_DataIndex>28</d5p1:_DataIndex><d5p1:_DataRange><d5p1:Max>4194304</d5p1:Max><d5p1:Min>0</d5p1:Min></d5p1:_DataRange></d5p1:Parameter><d5p1:Parameter z:Id="450" i:type="d5p1:DataParameter"><d5p1:_Fluorochrome z:Id="451">V10</d5p1:_Fluorochrome><d5p1:_Group z:Ref="424" i:nil="true" /><d5p1:_IsScatter>false</d5p1:_IsScatter><d5p1:_Label i:nil="true" /><d5p1:_ParameterType z:Id="452">Raw_Fluorescence</d5p1:_ParameterType><d5p1:_SignalType>65</d5p1:_SignalType><d5p1:_BitWidth>32</d5p1:_BitWidth><d5p1:_DataIndex>29</d5p1:_DataIndex><d5p1:_DataRange><d5p1:Max>4194304</d5p1:Max><d5p1:Min>0</d5p1:Min></d5p1:_DataRange></d5p1:Parameter><d5p1:Parameter z:Id="453" i:type="d5p1:DataParameter"><d5p1:_Fluorochrome z:Id="454">V11</d5p1:_Fluorochrome><d5p1:_Group z:Ref="424" i:nil="true" /><d5p1:_IsScatter>false</d5p1:_IsScatter><d5p1:_Label i:nil="true" /><d5p1:_ParameterType z:Id="455">Raw_Fluorescence</d5p1:_ParameterType><d5p1:_SignalType>65</d5p1:_SignalType><d5p1:_BitWidth>32</d5p1:_BitWidth><d5p1:_DataIndex>30</d5p1:_DataIndex><d5p1:_DataRange><d5p1:Max>4194304</d5p1:Max><d5p1:Min>0</d5p1:Min></d5p1:_DataRange></d5p1:Parameter><d5p1:Parameter z:Id="456" i:type="d5p1:DataParameter"><d5p1:_Fluorochrome z:Id="457">V12</d5p1:_Fluorochrome><d5p1:_Group z:Ref="424" i:nil="true" /><d5p1:_IsScatter>false</d5p1:_IsScatter><d5p1:_Label i:nil="true" /><d5p1:_ParameterType z:Id="458">Raw_Fluorescence</d5p1:_ParameterType><d5p1:_SignalType>65</d5p1:_SignalType><d5p1:_BitWidth>32</d5p1:_BitWidth><d5p1:_DataIndex>31</d5p1:_DataIndex><d5p1:_DataRange><d5p1:Max>4194304</d5p1:Max><d5p1:Min>0</d5p1:Min></d5p1:_DataRange></d5p1:Parameter><d5p1:Parameter z:Id="459" i:type="d5p1:DataParameter"><d5p1:_Fluorochrome z:Id="460">V13</d5p1:_Fluorochrome><d5p1:_Group z:Ref="424" i:nil="true" /><d5p1:_IsScatter>false</d5p1:_IsScatter><d5p1:_Label i:nil="true" /><d5p1:_ParameterType z:Id="461">Raw_Fluorescence</d5p1:_ParameterType><d5p1:_SignalType>65</d5p1:_SignalType><d5p1:_BitWidth>32</d5p1:_BitWidth><d5p1:_DataIndex>32</d5p1:_DataIndex><d5p1:_DataRange><d5p1:Max>4194304</d5p1:Max><d5p1:Min>0</d5p1:Min></d5p1:_DataRange></d5p1:Parameter><d5p1:Parameter z:Id="462" i:type="d5p1:DataParameter"><d5p1:_Fluorochrome z:Id="463">V14</d5p1:_Fluorochrome><d5p1:_Group z:Ref="424" i:nil="true" /><d5p1:_IsScatter>false</d5p1:_IsScatter><d5p1:_Label i:nil="true" /><d5p1:_ParameterType z:Id="464">Raw_Fluorescence</d5p1:_ParameterType><d5p1:_SignalType>65</d5p1:_SignalType><d5p1:_BitWidth>32</d5p1:_BitWidth><d5p1:_DataIndex>33</d5p1:_DataIndex><d5p1:_DataRange><d5p1:Max>4194304</d5p1:Max><d5p1:Min>0</d5p1:Min></d5p1:_DataRange></d5p1:Parameter><d5p1:Parameter z:Id="465" i:type="d5p1:DataParameter"><d5p1:_Fluorochrome z:Id="466">V15</d5p1:_Fluorochrome><d5p1:_Group z:Ref="424" i:nil="true" /><d5p1:_IsScatter>false</d5p1:_IsScatter><d5p1:_Label i:nil="true" /><d5p1:_ParameterType z:Id="467">Raw_Fluorescence</d5p1:_ParameterType><d5p1:_SignalType>65</d5p1:_SignalType><d5p1:_BitWidth>32</d5p1:_BitWidth><d5p1:_DataIndex>34</d5p1:_DataIndex><d5p1:_DataRange><d5p1:Max>4194304</d5p1:Max><d5p1:Min>0</d5p1:Min></d5p1:_DataRange></d5p1:Parameter><d5p1:Parameter z:Id="468" i:type="d5p1:DataParameter"><d5p1:_Fluorochrome z:Id="469">V16</d5p1:_Fluorochrome><d5p1:_Group z:Ref="424" i:nil="true" /><d5p1:_IsScatter>false</d5p1:_IsScatter><d5p1:_Label i:nil="true" /><d5p1:_ParameterType z:Id="470">Raw_Fluorescence</d5p1:_ParameterType><d5p1:_SignalType>65</d5p1:_SignalType><d5p1:_BitWidth>32</d5p1:_BitWidth><d5p1:_DataIndex>35</d5p1:_DataIndex><d5p1:_DataRange><d5p1:Max>4194304</d5p1:Max><d5p1:Min>0</d5p1:Min></d5p1:_DataRange></d5p1:Parameter><d5p1:Parameter z:Id="471" i:type="d5p1:DataParameter"><d5p1:_Fluorochrome z:Id="472">B1</d5p1:_Fluorochrome><d5p1:_Group z:Id="473">Blue</d5p1:_Group><d5p1:_IsScatter>false</d5p1:_IsScatter><d5p1:_Label i:nil="true" /><d5p1:_ParameterType z:Id="474">Raw_Fluorescence</d5p1:_ParameterType><d5p1:_SignalType>65</d5p1:_SignalType><d5p1:_BitWidth>32</d5p1:_BitWidth><d5p1:_DataIndex>42</d5p1:_DataIndex><d5p1:_DataRange><d5p1:Max>4194304</d5p1:Max><d5p1:Min>0</d5p1:Min></d5p1:_DataRange></d5p1:Parameter><d5p1:Parameter z:Id="475" i:type="d5p1:DataParameter"><d5p1:_Fluorochrome z:Id="476">B2</d5p1:_Fluorochrome><d5p1:_Group z:Ref="473" i:nil="true" /><d5p1:_IsScatter>false</d5p1:_IsScatter><d5p1:_Label i:nil="true" /><d5p1:_ParameterType z:Id="477">Raw_Fluorescence</d5p1:_ParameterType><d5p1:_SignalType>65</d5p1:_SignalType><d5p1:_BitWidth>32</d5p1:_BitWidth><d5p1:_DataIndex>43</d5p1:_DataIndex><d5p1:_DataRange><d5p1:Max>4194304</d5p1:Max><d5p1:Min>0</d5p1:Min></d5p1:_DataRange></d5p1:Parameter><d5p1:Parameter z:Id="478" i:type="d5p1:DataParameter"><d5p1:_Fluorochrome z:Id="479">B3</d5p1:_Fluorochrome><d5p1:_Group z:Ref="473" i:nil="true" /><d5p1:_IsScatter>false</d5p1:_IsScatter><d5p1:_Label i:nil="true" /><d5p1:_ParameterType z:Id="480">Raw_Fluorescence</d5p1:_ParameterType><d5p1:_SignalType>65</d5p1:_SignalType><d5p1:_BitWidth>32</d5p1:_BitWidth><d5p1:_DataIndex>44</d5p1:_DataIndex><d5p1:_DataRange><d5p1:Max>4194304</d5p1:Max><d5p1:Min>0</d5p1:Min></d5p1:_DataRange></d5p1:Parameter><d5p1:Parameter z:Id="481" i:type="d5p1:DataParameter"><d5p1:_Fluorochrome z:Id="482">B4</d5p1:_Fluorochrome><d5p1:_Group z:Ref="473" i:nil="true" /><d5p1:_IsScatter>false</d5p1:_IsScatter><d5p1:_Label i:nil="true" /><d5p1:_ParameterType z:Id="483">Raw_Fluorescence</d5p1:_ParameterType><d5p1:_SignalType>65</d5p1:_SignalType><d5p1:_BitWidth>32</d5p1:_BitWidth><d5p1:_DataIndex>45</d5p1:_DataIndex><d5p1:_DataRange><d5p1:Max>4194304</d5p1:Max><d5p1:Min>0</d5p1:Min></d5p1:_DataRange></d5p1:Parameter><d5p1:Parameter z:Id="484" i:type="d5p1:DataParameter"><d5p1:_Fluorochrome z:Id="485">B5</d5p1:_Fluorochrome><d5p1:_Group z:Ref="473" i:nil="true" /><d5p1:_IsScatter>false</d5p1:_IsScatter><d5p1:_Label i:nil="true" /><d5p1:_ParameterType z:Id="486">Raw_Fluorescence</d5p1:_ParameterType><d5p1:_SignalType>65</d5p1:_SignalType><d5p1:_BitWidth>32</d5p1:_BitWidth><d5p1:_DataIndex>46</d5p1:_DataIndex><d5p1:_DataRange><d5p1:Max>4194304</d5p1:Max><d5p1:Min>0</d5p1:Min></d5p1:_DataRange></d5p1:Parameter><d5p1:Parameter z:Id="487" i:type="d5p1:DataParameter"><d5p1:_Fluorochrome z:Id="488">B6</d5p1:_Fluorochrome><d5p1:_Group z:Ref="473" i:nil="true" /><d5p1:_IsScatter>false</d5p1:_IsScatter><d5p1:_Label i:nil="true" /><d5p1:_ParameterType z:Id="489">Raw_Fluorescence</d5p1:_ParameterType><d5p1:_SignalType>65</d5p1:_SignalType><d5p1:_BitWidth>32</d5p1:_BitWidth><d5p1:_DataIndex>47</d5p1:_DataIndex><d5p1:_DataRange><d5p1:Max>4194304</d5p1:Max><d5p1:Min>0</d5p1:Min></d5p1:_DataRange></d5p1:Parameter><d5p1:Parameter z:Id="490" i:type="d5p1:DataParameter"><d5p1:_Fluorochrome z:Id="491">B7</d5p1:_Fluorochrome><d5p1:_Group z:Ref="473" i:nil="true" /><d5p1:_IsScatter>false</d5p1:_IsScatter><d5p1:_Label i:nil="true" /><d5p1:_ParameterType z:Id="492">Raw_Fluorescence</d5p1:_ParameterType><d5p1:_SignalType>65</d5p1:_SignalType><d5p1:_BitWidth>32</d5p1:_BitWidth><d5p1:_DataIndex>48</d5p1:_DataIndex><d5p1:_DataRange><d5p1:Max>4194304</d5p1:Max><d5p1:Min>0</d5p1:Min></d5p1:_DataRange></d5p1:Parameter><d5p1:Parameter z:Id="493" i:type="d5p1:DataParameter"><d5p1:_Fluorochrome z:Id="494">B8</d5p1:_Fluorochrome><d5p1:_Group z:Ref="473" i:nil="true" /><d5p1:_IsScatter>false</d5p1:_IsScatter><d5p1:_Label i:nil="true" /><d5p1:_ParameterType z:Id="495">Raw_Fluorescence</d5p1:_ParameterType><d5p1:_SignalType>65</d5p1:_SignalType><d5p1:_BitWidth>32</d5p1:_BitWidth><d5p1:_DataIndex>49</d5p1:_DataIndex><d5p1:_DataRange><d5p1:Max>4194304</d5p1:Max><d5p1:Min>0</d5p1:Min></d5p1:_DataRange></d5p1:Parameter><d5p1:Parameter z:Id="496" i:type="d5p1:DataParameter"><d5p1:_Fluorochrome z:Id="497">B9</d5p1:_Fluorochrome><d5p1:_Group z:Ref="473" i:nil="true" /><d5p1:_IsScatter>false</d5p1:_IsScatter><d5p1:_Label i:nil="true" /><d5p1:_ParameterType z:Id="498">Raw_Fluorescence</d5p1:_ParameterType><d5p1:_SignalType>65</d5p1:_SignalType><d5p1:_BitWidth>32</d5p1:_BitWidth><d5p1:_DataIndex>50</d5p1:_DataIndex><d5p1:_DataRange><d5p1:Max>4194304</d5p1:Max><d5p1:Min>0</d5p1:Min></d5p1:_DataRange></d5p1:Parameter><d5p1:Parameter z:Id="499" i:type="d5p1:DataParameter"><d5p1:_Fluorochrome z:Id="500">B10</d5p1:_Fluorochrome><d5p1:_Group z:Ref="473" i:nil="true" /><d5p1:_IsScatter>false</d5p1:_IsScatter><d5p1:_Label i:nil="true" /><d5p1:_ParameterType z:Id="501">Raw_Fluorescence</d5p1:_ParameterType><d5p1:_SignalType>65</d5p1:_SignalType><d5p1:_BitWidth>32</d5p1:_BitWidth><d5p1:_DataIndex>51</d5p1:_DataIndex><d5p1:_DataRange><d5p1:Max>4194304</d5p1:Max><d5p1:Min>0</d5p1:Min></d5p1:_DataRange></d5p1:Parameter><d5p1:Parameter z:Id="502" i:type="d5p1:DataParameter"><d5p1:_Fluorochrome z:Id="503">B11</d5p1:_Fluorochrome><d5p1:_Group z:Ref="473" i:nil="true" /><d5p1:_IsScatter>false</d5p1:_IsScatter><d5p1:_Label i:nil="true" /><d5p1:_ParameterType z:Id="504">Raw_Fluorescence</d5p1:_ParameterType><d5p1:_SignalType>65</d5p1:_SignalType><d5p1:_BitWidth>32</d5p1:_BitWidth><d5p1:_DataIndex>52</d5p1:_DataIndex><d5p1:_DataRange><d5p1:Max>4194304</d5p1:Max><d5p1:Min>0</d5p1:Min></d5p1:_DataRange></d5p1:Parameter><d5p1:Parameter z:Id="505" i:type="d5p1:DataParameter"><d5p1:_Fluorochrome z:Id="506">B12</d5p1:_Fluorochrome><d5p1:_Group z:Ref="473" i:nil="true" /><d5p1:_IsScatter>false</d5p1:_IsScatter><d5p1:_Label i:nil="true" /><d5p1:_ParameterType z:Id="507">Raw_Fluorescence</d5p1:_ParameterType><d5p1:_SignalType>65</d5p1:_SignalType><d5p1:_BitWidth>32</d5p1:_BitWidth><d5p1:_DataIndex>53</d5p1:_DataIndex><d5p1:_DataRange><d5p1:Max>4194304</d5p1:Max><d5p1:Min>0</d5p1:Min></d5p1:_DataRange></d5p1:Parameter><d5p1:Parameter z:Id="508" i:type="d5p1:DataParameter"><d5p1:_Fluorochrome z:Id="509">B13</d5p1:_Fluorochrome><d5p1:_Group z:Ref="473" i:nil="true" /><d5p1:_IsScatter>false</d5p1:_IsScatter><d5p1:_Label i:nil="true" /><d5p1:_ParameterType z:Id="510">Raw_Fluorescence</d5p1:_ParameterType><d5p1:_SignalType>65</d5p1:_SignalType><d5p1:_BitWidth>32</d5p1:_BitWidth><d5p1:_DataIndex>54</d5p1:_DataIndex><d5p1:_DataRange><d5p1:Max>4194304</d5p1:Max><d5p1:Min>0</d5p1:Min></d5p1:_DataRange></d5p1:Parameter><d5p1:Parameter z:Id="511" i:type="d5p1:DataParameter"><d5p1:_Fluorochrome z:Id="512">B14</d5p1:_Fluorochrome><d5p1:_Group z:Ref="473" i:nil="true" /><d5p1:_IsScatter>false</d5p1:_IsScatter><d5p1:_Label i:nil="true" /><d5p1:_ParameterType z:Id="513">Raw_Fluorescence</d5p1:_ParameterType><d5p1:_SignalType>65</d5p1:_SignalType><d5p1:_BitWidth>32</d5p1:_BitWidth><d5p1:_DataIndex>55</d5p1:_DataIndex><d5p1:_DataRange><d5p1:Max>4194304</d5p1:Max><d5p1:Min>0</d5p1:Min></d5p1:_DataRange></d5p1:Parameter><d5p1:Parameter z:Id="514" i:type="d5p1:DataParameter"><d5p1:_Fluorochrome z:Id="515">YG1</d5p1:_Fluorochrome><d5p1:_Group z:Id="516">YellowGreen</d5p1:_Group><d5p1:_IsScatter>false</d5p1:_IsScatter><d5p1:_Label i:nil="true" /><d5p1:_ParameterType z:Id="517">Raw_Fluorescence</d5p1:_ParameterType><d5p1:_SignalType>65</d5p1:_SignalType><d5p1:_BitWidth>32</d5p1:_BitWidth><d5p1:_DataIndex>56</d5p1:_DataIndex><d5p1:_DataRange><d5p1:Max>4194304</d5p1:Max><d5p1:Min>0</d5p1:Min></d5p1:_DataRange></d5p1:Parameter><d5p1:Parameter z:Id="518" i:type="d5p1:DataParameter"><d5p1:_Fluorochrome z:Id="519">YG2</d5p1:_Fluorochrome><d5p1:_Group z:Ref="516" i:nil="true" /><d5p1:_IsScatter>false</d5p1:_IsScatter><d5p1:_Label i:nil="true" /><d5p1:_ParameterType z:Id="520">Raw_Fluorescence</d5p1:_ParameterType><d5p1:_SignalType>65</d5p1:_SignalType><d5p1:_BitWidth>32</d5p1:_BitWidth><d5p1:_DataIndex>57</d5p1:_DataIndex><d5p1:_DataRange><d5p1:Max>4194304</d5p1:Max><d5p1:Min>0</d5p1:Min></d5p1:_DataRange></d5p1:Parameter><d5p1:Parameter z:Id="521" i:type="d5p1:DataParameter"><d5p1:_Fluorochrome z:Id="522">YG3</d5p1:_Fluorochrome><d5p1:_Group z:Ref="516" i:nil="true" /><d5p1:_IsScatter>false</d5p1:_IsScatter><d5p1:_Label i:nil="true" /><d5p1:_ParameterType z:Id="523">Raw_Fluorescence</d5p1:_ParameterType><d5p1:_SignalType>65</d5p1:_SignalType><d5p1:_BitWidth>32</d5p1:_BitWidth><d5p1:_DataIndex>58</d5p1:_DataIndex><d5p1:_DataRange><d5p1:Max>4194304</d5p1:Max><d5p1:Min>0</d5p1:Min></d5p1:_DataRange></d5p1:Parameter><d5p1:Parameter z:Id="524" i:type="d5p1:DataParameter"><d5p1:_Fluorochrome z:Id="525">YG4</d5p1:_Fluorochrome><d5p1:_Group z:Ref="516" i:nil="true" /><d5p1:_IsScatter>false</d5p1:_IsScatter><d5p1:_Label i:nil="true" /><d5p1:_ParameterType z:Id="526">Raw_Fluorescence</d5p1:_ParameterType><d5p1:_SignalType>65</d5p1:_SignalType><d5p1:_BitWidth>32</d5p1:_BitWidth><d5p1:_DataIndex>59</d5p1:_DataIndex><d5p1:_DataRange><d5p1:Max>4194304</d5p1:Max><d5p1:Min>0</d5p1:Min></d5p1:_DataRange></d5p1:Parameter><d5p1:Parameter z:Id="527" i:type="d5p1:DataParameter"><d5p1:_Fluorochrome z:Id="528">YG5</d5p1:_Fluorochrome><d5p1:_Group z:Ref="516" i:nil="true" /><d5p1:_IsScatter>false</d5p1:_IsScatter><d5p1:_Label i:nil="true" /><d5p1:_ParameterType z:Id="529">Raw_Fluorescence</d5p1:_ParameterType><d5p1:_SignalType>65</d5p1:_SignalType><d5p1:_BitWidth>32</d5p1:_BitWidth><d5p1:_DataIndex>60</d5p1:_DataIndex><d5p1:_DataRange><d5p1:Max>4194304</d5p1:Max><d5p1:Min>0</d5p1:Min></d5p1:_DataRange></d5p1:Parameter><d5p1:Parameter z:Id="530" i:type="d5p1:DataParameter"><d5p1:_Fluorochrome z:Id="531">YG6</d5p1:_Fluorochrome><d5p1:_Group z:Ref="516" i:nil="true" /><d5p1:_IsScatter>false</d5p1:_IsScatter><d5p1:_Label i:nil="true" /><d5p1:_ParameterType z:Id="532">Raw_Fluorescence</d5p1:_ParameterType><d5p1:_SignalType>65</d5p1:_SignalType><d5p1:_BitWidth>32</d5p1:_BitWidth><d5p1:_DataIndex>61</d5p1:_DataIndex><d5p1:_DataRange><d5p1:Max>4194304</d5p1:Max><d5p1:Min>0</d5p1:Min></d5p1:_DataRange></d5p1:Parameter><d5p1:Parameter z:Id="533" i:type="d5p1:DataParameter"><d5p1:_Fluorochrome z:Id="534">YG7</d5p1:_Fluorochrome><d5p1:_Group z:Ref="516" i:nil="true" /><d5p1:_IsScatter>false</d5p1:_IsScatter><d5p1:_Label i:nil="true" /><d5p1:_ParameterType z:Id="535">Raw_Fluorescence</d5p1:_ParameterType><d5p1:_SignalType>65</d5p1:_SignalType><d5p1:_BitWidth>32</d5p1:_BitWidth><d5p1:_DataIndex>62</d5p1:_DataIndex><d5p1:_DataRange><d5p1:Max>4194304</d5p1:Max><d5p1:Min>0</d5p1:Min></d5p1:_DataRange></d5p1:Parameter><d5p1:Parameter z:Id="536" i:type="d5p1:DataParameter"><d5p1:_Fluorochrome z:Id="537">YG8</d5p1:_Fluorochrome><d5p1:_Group z:Ref="516" i:nil="true" /><d5p1:_IsScatter>false</d5p1:_IsScatter><d5p1:_Label i:nil="true" /><d5p1:_ParameterType z:Id="538">Raw_Fluorescence</d5p1:_ParameterType><d5p1:_SignalType>65</d5p1:_SignalType><d5p1:_BitWidth>32</d5p1:_BitWidth><d5p1:_DataIndex>63</d5p1:_DataIndex><d5p1:_DataRange><d5p1:Max>4194304</d5p1:Max><d5p1:Min>0</d5p1:Min></d5p1:_DataRange></d5p1:Parameter><d5p1:Parameter z:Id="539" i:type="d5p1:DataParameter"><d5p1:_Fluorochrome z:Id="540">YG9</d5p1:_Fluorochrome><d5p1:_Group z:Ref="516" i:nil="true" /><d5p1:_IsScatter>false</d5p1:_IsScatter><d5p1:_Label i:nil="true" /><d5p1:_ParameterType z:Id="541">Raw_Fluorescence</d5p1:_ParameterType><d5p1:_SignalType>65</d5p1:_SignalType><d5p1:_BitWidth>32</d5p1:_BitWidth><d5p1:_DataIndex>64</d5p1:_DataIndex><d5p1:_DataRange><d5p1:Max>4194304</d5p1:Max><d5p1:Min>0</d5p1:Min></d5p1:_DataRange></d5p1:Parameter><d5p1:Parameter z:Id="542" i:type="d5p1:DataParameter"><d5p1:_Fluorochrome z:Id="543">YG10</d5p1:_Fluorochrome><d5p1:_Group z:Ref="516" i:nil="true" /><d5p1:_IsScatter>false</d5p1:_IsScatter><d5p1:_Label i:nil="true" /><d5p1:_ParameterType z:Id="544">Raw_Fluorescence</d5p1:_ParameterType><d5p1:_SignalType>65</d5p1:_SignalType><d5p1:_BitWidth>32</d5p1:_BitWidth><d5p1:_DataIndex>65</d5p1:_DataIndex><d5p1:_DataRange><d5p1:Max>4194304</d5p1:Max><d5p1:Min>0</d5p1:Min></d5p1:_DataRange></d5p1:Parameter><d5p1:Parameter z:Id="545" i:type="d5p1:DataParameter"><d5p1:_Fluorochrome z:Id="546">R1</d5p1:_Fluorochrome><d5p1:_Group z:Id="547">Red</d5p1:_Group><d5p1:_IsScatter>false</d5p1:_IsScatter><d5p1:_Label i:nil="true" /><d5p1:_ParameterType z:Id="548">Raw_Fluorescence</d5p1:_ParameterType><d5p1:_SignalType>65</d5p1:_SignalType><d5p1:_BitWidth>32</d5p1:_BitWidth><d5p1:_DataIndex>66</d5p1:_DataIndex><d5p1:_DataRange><d5p1:Max>4194304</d5p1:Max><d5p1:Min>0</d5p1:Min></d5p1:_DataRange></d5p1:Parameter><d5p1:Parameter z:Id="549" i:type="d5p1:DataParameter"><d5p1:_Fluorochrome z:Id="550">R2</d5p1:_Fluorochrome><d5p1:_Group z:Ref="547" i:nil="true" /><d5p1:_IsScatter>false</d5p1:_IsScatter><d5p1:_Label i:nil="true" /><d5p1:_ParameterType z:Id="551">Raw_Fluorescence</d5p1:_ParameterType><d5p1:_SignalType>65</d5p1:_SignalType><d5p1:_BitWidth>32</d5p1:_BitWidth><d5p1:_DataIndex>67</d5p1:_DataIndex><d5p1:_DataRange><d5p1:Max>4194304</d5p1:Max><d5p1:Min>0</d5p1:Min></d5p1:_DataRange></d5p1:Parameter><d5p1:Parameter z:Id="552" i:type="d5p1:DataParameter"><d5p1:_Fluorochrome z:Id="553">R3</d5p1:_Fluorochrome><d5p1:_Group z:Ref="547" i:nil="true" /><d5p1:_IsScatter>false</d5p1:_IsScatter><d5p1:_Label i:nil="true" /><d5p1:_ParameterType z:Id="554">Raw_Fluorescence</d5p1:_ParameterType><d5p1:_SignalType>65</d5p1:_SignalType><d5p1:_BitWidth>32</d5p1:_BitWidth><d5p1:_DataIndex>68</d5p1:_DataIndex><d5p1:_DataRange><d5p1:Max>4194304</d5p1:Max><d5p1:Min>0</d5p1:Min></d5p1:_DataRange></d5p1:Parameter><d5p1:Parameter z:Id="555" i:type="d5p1:DataParameter"><d5p1:_Fluorochrome z:Id="556">R4</d5p1:_Fluorochrome><d5p1:_Group z:Ref="547" i:nil="true" /><d5p1:_IsScatter>false</d5p1:_IsScatter><d5p1:_Label i:nil="true" /><d5p1:_ParameterType z:Id="557">Raw_Fluorescence</d5p1:_ParameterType><d5p1:_SignalType>65</d5p1:_SignalType><d5p1:_BitWidth>32</d5p1:_BitWidth><d5p1:_DataIndex>69</d5p1:_DataIndex><d5p1:_DataRange><d5p1:Max>4194304</d5p1:Max><d5p1:Min>0</d5p1:Min></d5p1:_DataRange></d5p1:Parameter><d5p1:Parameter z:Id="558" i:type="d5p1:DataParameter"><d5p1:_Fluorochrome z:Id="559">R5</d5p1:_Fluorochrome><d5p1:_Group z:Ref="547" i:nil="true" /><d5p1:_IsScatter>false</d5p1:_IsScatter><d5p1:_Label i:nil="true" /><d5p1:_ParameterType z:Id="560">Raw_Fluorescence</d5p1:_ParameterType><d5p1:_SignalType>65</d5p1:_SignalType><d5p1:_BitWidth>32</d5p1:_BitWidth><d5p1:_DataIndex>70</d5p1:_DataIndex><d5p1:_DataRange><d5p1:Max>4194304</d5p1:Max><d5p1:Min>0</d5p1:Min></d5p1:_DataRange></d5p1:Parameter><d5p1:Parameter z:Id="561" i:type="d5p1:DataParameter"><d5p1:_Fluorochrome z:Id="562">R6</d5p1:_Fluorochrome><d5p1:_Group z:Ref="547" i:nil="true" /><d5p1:_IsScatter>false</d5p1:_IsScatter><d5p1:_Label i:nil="true" /><d5p1:_ParameterType z:Id="563">Raw_Fluorescence</d5p1:_ParameterType><d5p1:_SignalType>65</d5p1:_SignalType><d5p1:_BitWidth>32</d5p1:_BitWidth><d5p1:_DataIndex>71</d5p1:_DataIndex><d5p1:_DataRange><d5p1:Max>4194304</d5p1:Max><d5p1:Min>0</d5p1:Min></d5p1:_DataRange></d5p1:Parameter><d5p1:Parameter z:Id="564" i:type="d5p1:DataParameter"><d5p1:_Fluorochrome z:Id="565">R7</d5p1:_Fluorochrome><d5p1:_Group z:Ref="547" i:nil="true" /><d5p1:_IsScatter>false</d5p1:_IsScatter><d5p1:_Label i:nil="true" /><d5p1:_ParameterType z:Id="566">Raw_Fluorescence</d5p1:_ParameterType><d5p1:_SignalType>65</d5p1:_SignalType><d5p1:_BitWidth>32</d5p1:_BitWidth><d5p1:_DataIndex>72</d5p1:_DataIndex><d5p1:_DataRange><d5p1:Max>4194304</d5p1:Max><d5p1:Min>0</d5p1:Min></d5p1:_DataRange></d5p1:Parameter><d5p1:Parameter z:Id="567" i:type="d5p1:DataParameter"><d5p1:_Fluorochrome z:Id="568">R8</d5p1:_Fluorochrome><d5p1:_Group z:Ref="547" i:nil="true" /><d5p1:_IsScatter>false</d5p1:_IsScatter><d5p1:_Label i:nil="true" /><d5p1:_ParameterType z:Id="569">Raw_Fluorescence</d5p1:_ParameterType><d5p1:_SignalType>65</d5p1:_SignalType><d5p1:_BitWidth>32</d5p1:_BitWidth><d5p1:_DataIndex>73</d5p1:_DataIndex><d5p1:_DataRange><d5p1:Max>4194304</d5p1:Max><d5p1:Min>0</d5p1:Min></d5p1:_DataRange></d5p1:Parameter></ChannelParameters><SkipGates>true</SkipGates><SpectrumType>ColorGradient</SpectrumType><Style>ColorCoded</Style></PlotDesc><PlotDesc z:Id="570" i:type="HistogramPlotDesc"><_AssociatedAlgorithmId>00000000-0000-0000-0000-000000000000</_AssociatedAlgorithmId><_BackgroundColor xmlns:d5p1="http://schemas.datacontract.org/2004/07/System.Windows.Media"><d5p1:A>255</d5p1:A><d5p1:B>224</d5p1:B><d5p1:G>224</d5p1:G><d5p1:R>224</d5p1:R><d5p1:ScA>1</d5p1:ScA><d5p1:ScB>0.745404243</d5p1:ScB><d5p1:ScG>0.745404243</d5p1:ScG><d5p1:ScR>0.745404243</d5p1:ScR></_BackgroundColor><_BiexponentialScaleModeX>Manual</_BiexponentialScaleModeX><_BiexponentialScaleModeY>Manual</_BiexponentialScaleModeY><_EnableXAxisAutoCompensation>false</_EnableXAxisAutoCompensation><_EnableYAxisAutoCompensation>false</_EnableYAxisAutoCompensation><_GatesOrderList xmlns:d5p1="http://schemas.datacontract.org/2004/07/Rainbow" i:nil="true" /><_Height>120</_Height><_Id>1d05c437-8fec-4f87-abcd-ea74aeeafe65</_Id><_IncludeCustomTitle>false</_IncludeCustomTitle><_IncludeGroupName>false</_IncludeGroupName><_IncludePlateName>false</_IncludePlateName><_IncludePopulationName>true</_IncludePopulationName><_IncludeTubeName>false</_IncludeTubeName><_PageNumber>1</_PageNumber><_ParameterScales xmlns:d5p1="http://schemas.datacontract.org/2004/07/Rainbow" z:Id="571" z:Size="2"><d5p1:Scale>Biexponential</d5p1:Scale><d5p1:Scale>Linear</d5p1:Scale></_ParameterScales><_PlotGate xmlns:d5p1="http://schemas.datacontract.org/2004/07/Rainbow" z:Ref="30" i:nil="true" /><_PlotParameters xmlns:d5p1="http://schemas.datacontract.org/2004/07/Rainbow" z:Id="572" z:Size="1"><d5p1:Parameter z:Id="573"><d5p1:_Fluorochrome z:Id="574">UV1</d5p1:_Fluorochrome><d5p1:_Group i:nil="true" /><d5p1:_IsScatter>false</d5p1:_IsScatter><d5p1:_Label i:nil="true" /><d5p1:_ParameterType i:nil="true" /><d5p1:_SignalType>65</d5p1:_SignalType></d5p1:Parameter></_PlotParameters><_RangeX xmlns:d5p1="http://schemas.datacontract.org/2004/07/Rainbow"><d5p1:Max>4.5</d5p1:Max><d5p1:Min>0</d5p1:Min></_RangeX><_RangeY xmlns:d5p1="http://schemas.datacontract.org/2004/07/Rainbow"><d5p1:Max>950</d5p1:Max><d5p1:Min>0</d5p1:Min></_RangeY><_Title z:Id="575">UV</_Title><_TopLeft xmlns:d5p1="http://schemas.datacontract.org/2004/07/System.Windows"><d5p1:_x>0</d5p1:_x><d5p1:_y>460</d5p1:_y></_TopLeft><_Width>180</_Width><_XRValue>-1000</_XRValue><_YRValue>-1000</_YRValue><_IsCount>true</_IsCount><_IsFill>true</_IsFill><_IsSmooth>false</_IsSmooth></PlotDesc><PlotDesc z:Id="576" i:type="HistogramPlotDesc"><_AssociatedAlgorithmId>00000000-0000-0000-0000-000000000000</_AssociatedAlgorithmId><_BackgroundColor xmlns:d5p1="http://schemas.datacontract.org/2004/07/System.Windows.Media"><d5p1:A>255</d5p1:A><d5p1:B>224</d5p1:B><d5p1:G>224</d5p1:G><d5p1:R>224</d5p1:R><d5p1:ScA>1</d5p1:ScA><d5p1:ScB>0.745404243</d5p1:ScB><d5p1:ScG>0.745404243</d5p1:ScG><d5p1:ScR>0.745404243</d5p1:ScR></_BackgroundColor><_BiexponentialScaleModeX>Manual</_BiexponentialScaleModeX><_BiexponentialScaleModeY>Manual</_BiexponentialScaleModeY><_EnableXAxisAutoCompensation>false</_EnableXAxisAutoCompensation><_EnableYAxisAutoCompensation>false</_EnableYAxisAutoCompensation><_GatesOrderList xmlns:d5p1="http://schemas.datacontract.org/2004/07/Rainbow" i:nil="true" /><_Height>120</_Height><_Id>2d33e168-7d33-434c-8a4f-0ab600c2884a</_Id><_IncludeCustomTitle>false</_IncludeCustomTitle><_IncludeGroupName>false</_IncludeGroupName><_IncludePlateName>false</_IncludePlateName><_IncludePopulationName>true</_IncludePopulationName><_IncludeTubeName>false</_IncludeTubeName><_PageNumber>1</_PageNumber><_ParameterScales xmlns:d5p1="http://schemas.datacontract.org/2004/07/Rainbow" z:Id="577" z:Size="2"><d5p1:Scale>Biexponential</d5p1:Scale><d5p1:Scale>Linear</d5p1:Scale></_ParameterScales><_PlotGate xmlns:d5p1="http://schemas.datacontract.org/2004/07/Rainbow" z:Ref="30" i:nil="true" /><_PlotParameters xmlns:d5p1="http://schemas.datacontract.org/2004/07/Rainbow" z:Id="578" z:Size="1"><d5p1:Parameter z:Id="579"><d5p1:_Fluorochrome z:Id="580">UV2</d5p1:_Fluorochrome><d5p1:_Group i:nil="true" /><d5p1:_IsScatter>false</d5p1:_IsScatter><d5p1:_Label i:nil="true" /><d5p1:_ParameterType i:nil="true" /><d5p1:_SignalType>65</d5p1:_SignalType></d5p1:Parameter></_PlotParameters><_RangeX xmlns:d5p1="http://schemas.datacontract.org/2004/07/Rainbow"><d5p1:Max>4.5</d5p1:Max><d5p1:Min>0</d5p1:Min></_RangeX><_RangeY xmlns:d5p1="http://schemas.datacontract.org/2004/07/Rainbow"><d5p1:Max>1000</d5p1:Max><d5p1:Min>0</d5p1:Min></_RangeY><_Title z:Ref="575" i:nil="true" /><_TopLeft xmlns:d5p1="http://schemas.datacontract.org/2004/07/System.Windows"><d5p1:_x>330</d5p1:_x><d5p1:_y>460</d5p1:_y></_TopLeft><_Width>180</_Width><_XRValue>-1000</_XRValue><_YRValue>-1000</_YRValue><_IsCount>true</_IsCount><_IsFill>true</_IsFill><_IsSmooth>false</_IsSmooth></PlotDesc><PlotDesc z:Id="581" i:type="HistogramPlotDesc"><_AssociatedAlgorithmId>00000000-0000-0000-0000-000000000000</_AssociatedAlgorithmId><_BackgroundColor xmlns:d5p1="http://schemas.datacontract.org/2004/07/System.Windows.Media"><d5p1:A>255</d5p1:A><d5p1:B>224</d5p1:B><d5p1:G>224</d5p1:G><d5p1:R>224</d5p1:R><d5p1:ScA>1</d5p1:ScA><d5p1:ScB>0.745404243</d5p1:ScB><d5p1:ScG>0.745404243</d5p1:ScG><d5p1:ScR>0.745404243</d5p1:ScR></_BackgroundColor><_BiexponentialScaleModeX>Manual</_BiexponentialScaleModeX><_BiexponentialScaleModeY>Manual</_BiexponentialScaleModeY><_EnableXAxisAutoCompensation>false</_EnableXAxisAutoCompensation><_EnableYAxisAutoCompensation>false</_EnableYAxisAutoCompensation><_GatesOrderList xmlns:d5p1="http://schemas.datacontract.org/2004/07/Rainbow" i:nil="true" /><_Height>120</_Height><_Id>4e99a29a-890c-43ed-975d-e709f1a6918f</_Id><_IncludeCustomTitle>false</_IncludeCustomTitle><_IncludeGroupName>false</_IncludeGroupName><_IncludePlateName>false</_IncludePlateName><_IncludePopulationName>true</_IncludePopulationName><_IncludeTubeName>false</_IncludeTubeName><_PageNumber>1</_PageNumber><_ParameterScales xmlns:d5p1="http://schemas.datacontract.org/2004/07/Rainbow" z:Id="582" z:Size="2"><d5p1:Scale>Biexponential</d5p1:Scale><d5p1:Scale>Linear</d5p1:Scale></_ParameterScales><_PlotGate xmlns:d5p1="http://schemas.datacontract.org/2004/07/Rainbow" z:Ref="30" i:nil="true" /><_PlotParameters xmlns:d5p1="http://schemas.datacontract.org/2004/07/Rainbow" z:Id="583" z:Size="1"><d5p1:Parameter z:Id="584"><d5p1:_Fluorochrome z:Id="585">UV3</d5p1:_Fluorochrome><d5p1:_Group i:nil="true" /><d5p1:_IsScatter>false</d5p1:_IsScatter><d5p1:_Label i:nil="true" /><d5p1:_ParameterType i:nil="true" /><d5p1:_SignalType>65</d5p1:_SignalType></d5p1:Parameter></_PlotParameters><_RangeX xmlns:d5p1="http://schemas.datacontract.org/2004/07/Rainbow"><d5p1:Max>4.5</d5p1:Max><d5p1:Min>0</d5p1:Min></_RangeX><_RangeY xmlns:d5p1="http://schemas.datacontract.org/2004/07/Rainbow"><d5p1:Max>1050</d5p1:Max><d5p1:Min>0</d5p1:Min></_RangeY><_Title z:Ref="575" i:nil="true" /><_TopLeft xmlns:d5p1="http://schemas.datacontract.org/2004/07/System.Windows"><d5p1:_x>590</d5p1:_x><d5p1:_y>460</d5p1:_y></_TopLeft><_Width>180</_Width><_XRValue>-1000</_XRValue><_YRValue>-1000</_YRValue><_IsCount>true</_IsCount><_IsFill>true</_IsFill><_IsSmooth>false</_IsSmooth></PlotDesc><PlotDesc z:Id="586" i:type="HistogramPlotDesc"><_AssociatedAlgorithmId>00000000-0000-0000-0000-000000000000</_AssociatedAlgorithmId><_BackgroundColor xmlns:d5p1="http://schemas.datacontract.org/2004/07/System.Windows.Media"><d5p1:A>255</d5p1:A><d5p1:B>224</d5p1:B><d5p1:G>224</d5p1:G><d5p1:R>224</d5p1:R><d5p1:ScA>1</d5p1:ScA><d5p1:ScB>0.745404243</d5p1:ScB><d5p1:ScG>0.745404243</d5p1:ScG><d5p1:ScR>0.745404243</d5p1:ScR></_BackgroundColor><_BiexponentialScaleModeX>Manual</_BiexponentialScaleModeX><_BiexponentialScaleModeY>Manual</_BiexponentialScaleModeY><_EnableXAxisAutoCompensation>false</_EnableXAxisAutoCompensation><_EnableYAxisAutoCompensation>false</_EnableYAxisAutoCompensation><_GatesOrderList xmlns:d5p1="http://schemas.datacontract.org/2004/07/Rainbow" i:nil="true" /><_Height>120</_Height><_Id>03a58e05-a690-46f4-81ac-9390b4b4ee83</_Id><_IncludeCustomTitle>false</_IncludeCustomTitle><_IncludeGroupName>false</_IncludeGroupName><_IncludePlateName>false</_IncludePlateName><_IncludePopulationName>true</_IncludePopulationName><_IncludeTubeName>false</_IncludeTubeName><_PageNumber>1</_PageNumber><_ParameterScales xmlns:d5p1="http://schemas.datacontract.org/2004/07/Rainbow" z:Id="587" z:Size="2"><d5p1:Scale>Biexponential</d5p1:Scale><d5p1:Scale>Linear</d5p1:Scale></_ParameterScales><_PlotGate xmlns:d5p1="http://schemas.datacontract.org/2004/07/Rainbow" z:Ref="30" i:nil="true" /><_PlotParameters xmlns:d5p1="http://schemas.datacontract.org/2004/07/Rainbow" z:Id="588" z:Size="1"><d5p1:Parameter z:Id="589"><d5p1:_Fluorochrome z:Id="590">UV4</d5p1:_Fluorochrome><d5p1:_Group i:nil="true" /><d5p1:_IsScatter>false</d5p1:_IsScatter><d5p1:_Label i:nil="true" /><d5p1:_ParameterType i:nil="true" /><d5p1:_SignalType>65</d5p1:_SignalType></d5p1:Parameter></_PlotParameters><_RangeX xmlns:d5p1="http://schemas.datacontract.org/2004/07/Rainbow"><d5p1:Max>4.5</d5p1:Max><d5p1:Min>0</d5p1:Min></_RangeX><_RangeY xmlns:d5p1="http://schemas.datacontract.org/2004/07/Rainbow"><d5p1:Max>1100</d5p1:Max><d5p1:Min>0</d5p1:Min></_RangeY><_Title z:Ref="575" i:nil="true" /><_TopLeft xmlns:d5p1="http://schemas.datacontract.org/2004/07/System.Windows"><d5p1:_x>850</d5p1:_x><d5p1:_y>460</d5p1:_y></_TopLeft><_Width>180</_Width><_XRValue>-1000</_XRValue><_YRValue>-1000</_YRValue><_IsCount>true</_IsCount><_IsFill>true</_IsFill><_IsSmooth>false</_IsSmooth></PlotDesc><PlotDesc z:Id="591" i:type="HistogramPlotDesc"><_AssociatedAlgorithmId>00000000-0000-0000-0000-000000000000</_AssociatedAlgorithmId><_BackgroundColor xmlns:d5p1="http://schemas.datacontract.org/2004/07/System.Windows.Media"><d5p1:A>255</d5p1:A><d5p1:B>224</d5p1:B><d5p1:G>224</d5p1:G><d5p1:R>224</d5p1:R><d5p1:ScA>1</d5p1:ScA><d5p1:ScB>0.745404243</d5p1:ScB><d5p1:ScG>0.745404243</d5p1:ScG><d5p1:ScR>0.745404243</d5p1:ScR></_BackgroundColor><_BiexponentialScaleModeX>Manual</_BiexponentialScaleModeX><_BiexponentialScaleModeY>Manual</_BiexponentialScaleModeY><_EnableXAxisAutoCompensation>false</_EnableXAxisAutoCompensation><_EnableYAxisAutoCompensation>false</_EnableYAxisAutoCompensation><_GatesOrderList xmlns:d5p1="http://schemas.datacontract.org/2004/07/Rainbow" i:nil="true" /><_Height>120</_Height><_Id>0cb24095-d0cb-4e94-aa6a-46076069e3d4</_Id><_IncludeCustomTitle>false</_IncludeCustomTitle><_IncludeGroupName>false</_IncludeGroupName><_IncludePlateName>false</_IncludePlateName><_IncludePopulationName>true</_IncludePopulationName><_IncludeTubeName>false</_IncludeTubeName><_PageNumber>1</_PageNumber><_ParameterScales xmlns:d5p1="http://schemas.datacontract.org/2004/07/Rainbow" z:Id="592" z:Size="2"><d5p1:Scale>Biexponential</d5p1:Scale><d5p1:Scale>Linear</d5p1:Scale></_ParameterScales><_PlotGate xmlns:d5p1="http://schemas.datacontract.org/2004/07/Rainbow" z:Ref="30" i:nil="true" /><_PlotParameters xmlns:d5p1="http://schemas.datacontract.org/2004/07/Rainbow" z:Id="593" z:Size="1"><d5p1:Parameter z:Id="594"><d5p1:_Fluorochrome z:Id="595">UV5</d5p1:_Fluorochrome><d5p1:_Group i:nil="true" /><d5p1:_IsScatter>false</d5p1:_IsScatter><d5p1:_Label i:nil="true" /><d5p1:_ParameterType i:nil="true" /><d5p1:_SignalType>65</d5p1:_SignalType></d5p1:Parameter></_PlotParameters><_RangeX xmlns:d5p1="http://schemas.datacontract.org/2004/07/Rainbow"><d5p1:Max>4.5</d5p1:Max><d5p1:Min>0</d5p1:Min></_RangeX><_RangeY xmlns:d5p1="http://schemas.datacontract.org/2004/07/Rainbow"><d5p1:Max>1100</d5p1:Max><d5p1:Min>0</d5p1:Min></_RangeY><_Title z:Ref="575" i:nil="true" /><_TopLeft xmlns:d5p1="http://schemas.datacontract.org/2004/07/System.Windows"><d5p1:_x>1110</d5p1:_x><d5p1:_y>460</d5p1:_y></_TopLeft><_Width>180</_Width><_XRValue>-1000</_XRValue><_YRValue>-1000</_YRValue><_IsCount>true</_IsCount><_IsFill>true</_IsFill><_IsSmooth>false</_IsSmooth></PlotDesc><PlotDesc z:Id="596" i:type="HistogramPlotDesc"><_AssociatedAlgorithmId>00000000-0000-0000-0000-000000000000</_AssociatedAlgorithmId><_BackgroundColor xmlns:d5p1="http://schemas.datacontract.org/2004/07/System.Windows.Media"><d5p1:A>255</d5p1:A><d5p1:B>224</d5p1:B><d5p1:G>224</d5p1:G><d5p1:R>224</d5p1:R><d5p1:ScA>1</d5p1:ScA><d5p1:ScB>0.745404243</d5p1:ScB><d5p1:ScG>0.745404243</d5p1:ScG><d5p1:ScR>0.745404243</d5p1:ScR></_BackgroundColor><_BiexponentialScaleModeX>Manual</_BiexponentialScaleModeX><_BiexponentialScaleModeY>Manual</_BiexponentialScaleModeY><_EnableXAxisAutoCompensation>false</_EnableXAxisAutoCompensation><_EnableYAxisAutoCompensation>false</_EnableYAxisAutoCompensation><_GatesOrderList xmlns:d5p1="http://schemas.datacontract.org/2004/07/Rainbow" i:nil="true" /><_Height>120</_Height><_Id>bde6a8e9-326c-4b84-bb6f-9ed71ef7f648</_Id><_IncludeCustomTitle>false</_IncludeCustomTitle><_IncludeGroupName>false</_IncludeGroupName><_IncludePlateName>false</_IncludePlateName><_IncludePopulationName>true</_IncludePopulationName><_IncludeTubeName>false</_IncludeTubeName><_PageNumber>1</_PageNumber><_ParameterScales xmlns:d5p1="http://schemas.datacontract.org/2004/07/Rainbow" z:Id="597" z:Size="2"><d5p1:Scale>Biexponential</d5p1:Scale><d5p1:Scale>Linear</d5p1:Scale></_ParameterScales><_PlotGate xmlns:d5p1="http://schemas.datacontract.org/2004/07/Rainbow" z:Ref="30" i:nil="true" /><_PlotParameters xmlns:d5p1="http://schemas.datacontract.org/2004/07/Rainbow" z:Id="598" z:Size="1"><d5p1:Parameter z:Id="599"><d5p1:_Fluorochrome z:Id="600">UV6</d5p1:_Fluorochrome><d5p1:_Group i:nil="true" /><d5p1:_IsScatter>false</d5p1:_IsScatter><d5p1:_Label i:nil="true" /><d5p1:_ParameterType i:nil="true" /><d5p1:_SignalType>65</d5p1:_SignalType></d5p1:Parameter></_PlotParameters><_RangeX xmlns:d5p1="http://schemas.datacontract.org/2004/07/Rainbow"><d5p1:Max>4.5</d5p1:Max><d5p1:Min>0</d5p1:Min></_RangeX><_RangeY xmlns:d5p1="http://schemas.datacontract.org/2004/07/Rainbow"><d5p1:Max>1200</d5p1:Max><d5p1:Min>0</d5p1:Min></_RangeY><_Title z:Ref="575" i:nil="true" /><_TopLeft xmlns:d5p1="http://schemas.datacontract.org/2004/07/System.Windows"><d5p1:_x>1370</d5p1:_x><d5p1:_y>460</d5p1:_y></_TopLeft><_Width>180</_Width><_XRValue>-1000</_XRValue><_YRValue>-1000</_YRValue><_IsCount>true</_IsCount><_IsFill>true</_IsFill><_IsSmooth>false</_IsSmooth></PlotDesc><PlotDesc z:Id="601" i:type="HistogramPlotDesc"><_AssociatedAlgorithmId>00000000-0000-0000-0000-000000000000</_AssociatedAlgorithmId><_BackgroundColor xmlns:d5p1="http://schemas.datacontract.org/2004/07/System.Windows.Media"><d5p1:A>255</d5p1:A><d5p1:B>224</d5p1:B><d5p1:G>224</d5p1:G><d5p1:R>224</d5p1:R><d5p1:ScA>1</d5p1:ScA><d5p1:ScB>0.745404243</d5p1:ScB><d5p1:ScG>0.745404243</d5p1:ScG><d5p1:ScR>0.745404243</d5p1:ScR></_BackgroundColor><_BiexponentialScaleModeX>Manual</_BiexponentialScaleModeX><_BiexponentialScaleModeY>Manual</_BiexponentialScaleModeY><_EnableXAxisAutoCompensation>false</_EnableXAxisAutoCompensation><_EnableYAxisAutoCompensation>false</_EnableYAxisAutoCompensation><_GatesOrderList xmlns:d5p1="http://schemas.datacontract.org/2004/07/Rainbow" i:nil="true" /><_Height>120</_Height><_Id>cd52d640-f8f6-4c42-bb20-1d2b5a3f0b21</_Id><_IncludeCustomTitle>false</_IncludeCustomTitle><_IncludeGroupName>false</_IncludeGroupName><_IncludePlateName>false</_IncludePlateName><_IncludePopulationName>true</_IncludePopulationName><_IncludeTubeName>false</_IncludeTubeName><_PageNumber>1</_PageNumber><_ParameterScales xmlns:d5p1="http://schemas.datacontract.org/2004/07/Rainbow" z:Id="602" z:Size="2"><d5p1:Scale>Biexponential</d5p1:Scale><d5p1:Scale>Linear</d5p1:Scale></_ParameterScales><_PlotGate xmlns:d5p1="http://schemas.datacontract.org/2004/07/Rainbow" z:Ref="30" i:nil="true" /><_PlotParameters xmlns:d5p1="http://schemas.datacontract.org/2004/07/Rainbow" z:Id="603" z:Size="1"><d5p1:Parameter z:Id="604"><d5p1:_Fluorochrome z:Id="605">UV7</d5p1:_Fluorochrome><d5p1:_Group i:nil="true" /><d5p1:_IsScatter>false</d5p1:_IsScatter><d5p1:_Label i:nil="true" /><d5p1:_ParameterType i:nil="true" /><d5p1:_SignalType>65</d5p1:_SignalType></d5p1:Parameter></_PlotParameters><_RangeX xmlns:d5p1="http://schemas.datacontract.org/2004/07/Rainbow"><d5p1:Max>4.5</d5p1:Max><d5p1:Min>0</d5p1:Min></_RangeX><_RangeY xmlns:d5p1="http://schemas.datacontract.org/2004/07/Rainbow"><d5p1:Max>1250</d5p1:Max><d5p1:Min>0</d5p1:Min></_RangeY><_Title z:Ref="575" i:nil="true" /><_TopLeft xmlns:d5p1="http://schemas.datacontract.org/2004/07/System.Windows"><d5p1:_x>1630</d5p1:_x><d5p1:_y>460</d5p1:_y></_TopLeft><_Width>180</_Width><_XRValue>-1000</_XRValue><_YRValue>-1000</_YRValue><_IsCount>true</_IsCount><_IsFill>true</_IsFill><_IsSmooth>false</_IsSmooth></PlotDesc><PlotDesc z:Id="606" i:type="HistogramPlotDesc"><_AssociatedAlgorithmId>00000000-0000-0000-0000-000000000000</_AssociatedAlgorithmId><_BackgroundColor xmlns:d5p1="http://schemas.datacontract.org/2004/07/System.Windows.Media"><d5p1:A>255</d5p1:A><d5p1:B>224</d5p1:B><d5p1:G>224</d5p1:G><d5p1:R>224</d5p1:R><d5p1:ScA>1</d5p1:ScA><d5p1:ScB>0.745404243</d5p1:ScB><d5p1:ScG>0.745404243</d5p1:ScG><d5p1:ScR>0.745404243</d5p1:ScR></_BackgroundColor><_BiexponentialScaleModeX>Manual</_BiexponentialScaleModeX><_BiexponentialScaleModeY>Manual</_BiexponentialScaleModeY><_EnableXAxisAutoCompensation>false</_EnableXAxisAutoCompensation><_EnableYAxisAutoCompensation>false</_EnableYAxisAutoCompensation><_GatesOrderList xmlns:d5p1="http://schemas.datacontract.org/2004/07/Rainbow" i:nil="true" /><_Height>120</_Height><_Id>a6d3e3e6-e54d-4515-8ecd-1b7feb8a25f1</_Id><_IncludeCustomTitle>false</_IncludeCustomTitle><_IncludeGroupName>false</_IncludeGroupName><_IncludePlateName>false</_IncludePlateName><_IncludePopulationName>true</_IncludePopulationName><_IncludeTubeName>false</_IncludeTubeName><_PageNumber>1</_PageNumber><_ParameterScales xmlns:d5p1="http://schemas.datacontract.org/2004/07/Rainbow" z:Id="607" z:Size="2"><d5p1:Scale>Biexponential</d5p1:Scale><d5p1:Scale>Linear</d5p1:Scale></_ParameterScales><_PlotGate xmlns:d5p1="http://schemas.datacontract.org/2004/07/Rainbow" z:Ref="30" i:nil="true" /><_PlotParameters xmlns:d5p1="http://schemas.datacontract.org/2004/07/Rainbow" z:Id="608" z:Size="1"><d5p1:Parameter z:Id="609"><d5p1:_Fluorochrome z:Id="610">UV8</d5p1:_Fluorochrome><d5p1:_Group i:nil="true" /><d5p1:_IsScatter>false</d5p1:_IsScatter><d5p1:_Label i:nil="true" /><d5p1:_ParameterType i:nil="true" /><d5p1:_SignalType>65</d5p1:_SignalType></d5p1:Parameter></_PlotParameters><_RangeX xmlns:d5p1="http://schemas.datacontract.org/2004/07/Rainbow"><d5p1:Max>4.5</d5p1:Max><d5p1:Min>0</d5p1:Min></_RangeX><_RangeY xmlns:d5p1="http://schemas.datacontract.org/2004/07/Rainbow"><d5p1:Max>1300</d5p1:Max><d5p1:Min>0</d5p1:Min></_RangeY><_Title z:Ref="575" i:nil="true" /><_TopLeft xmlns:d5p1="http://schemas.datacontract.org/2004/07/System.Windows"><d5p1:_x>1890</d5p1:_x><d5p1:_y>460</d5p1:_y></_TopLeft><_Width>180</_Width><_XRValue>-1000</_XRValue><_YRValue>-1000</_YRValue><_IsCount>true</_IsCount><_IsFill>true</_IsFill><_IsSmooth>false</_IsSmooth></PlotDesc><PlotDesc z:Id="611" i:type="HistogramPlotDesc"><_AssociatedAlgorithmId>00000000-0000-0000-0000-000000000000</_AssociatedAlgorithmId><_BackgroundColor xmlns:d5p1="http://schemas.datacontract.org/2004/07/System.Windows.Media"><d5p1:A>255</d5p1:A><d5p1:B>224</d5p1:B><d5p1:G>224</d5p1:G><d5p1:R>224</d5p1:R><d5p1:ScA>1</d5p1:ScA><d5p1:ScB>0.745404243</d5p1:ScB><d5p1:ScG>0.745404243</d5p1:ScG><d5p1:ScR>0.745404243</d5p1:ScR></_BackgroundColor><_BiexponentialScaleModeX>Manual</_BiexponentialScaleModeX><_BiexponentialScaleModeY>Manual</_BiexponentialScaleModeY><_EnableXAxisAutoCompensation>false</_EnableXAxisAutoCompensation><_EnableYAxisAutoCompensation>false</_EnableYAxisAutoCompensation><_GatesOrderList xmlns:d5p1="http://schemas.datacontract.org/2004/07/Rainbow" i:nil="true" /><_Height>120</_Height><_Id>e092b21a-4cc5-4350-97c7-c1ab4fa8d91c</_Id><_IncludeCustomTitle>false</_IncludeCustomTitle><_IncludeGroupName>false</_IncludeGroupName><_IncludePlateName>false</_IncludePlateName><_IncludePopulationName>true</_IncludePopulationName><_IncludeTubeName>false</_IncludeTubeName><_PageNumber>1</_PageNumber><_ParameterScales xmlns:d5p1="http://schemas.datacontract.org/2004/07/Rainbow" z:Id="612" z:Size="2"><d5p1:Scale>Biexponential</d5p1:Scale><d5p1:Scale>Linear</d5p1:Scale></_ParameterScales><_PlotGate xmlns:d5p1="http://schemas.datacontract.org/2004/07/Rainbow" z:Ref="30" i:nil="true" /><_PlotParameters xmlns:d5p1="http://schemas.datacontract.org/2004/07/Rainbow" z:Id="613" z:Size="1"><d5p1:Parameter z:Id="614"><d5p1:_Fluorochrome z:Id="615">UV9</d5p1:_Fluorochrome><d5p1:_Group i:nil="true" /><d5p1:_IsScatter>false</d5p1:_IsScatter><d5p1:_Label i:nil="true" /><d5p1:_ParameterType i:nil="true" /><d5p1:_SignalType>65</d5p1:_SignalType></d5p1:Parameter></_PlotParameters><_RangeX xmlns:d5p1="http://schemas.datacontract.org/2004/07/Rainbow"><d5p1:Max>4.5</d5p1:Max><d5p1:Min>0</d5p1:Min></_RangeX><_RangeY xmlns:d5p1="http://schemas.datacontract.org/2004/07/Rainbow"><d5p1:Max>1050</d5p1:Max><d5p1:Min>0</d5p1:Min></_RangeY><_Title z:Ref="575" i:nil="true" /><_TopLeft xmlns:d5p1="http://schemas.datacontract.org/2004/07/System.Windows"><d5p1:_x>0</d5p1:_x><d5p1:_y>660</d5p1:_y></_TopLeft><_Width>180</_Width><_XRValue>-1000</_XRValue><_YRValue>-1000</_YRValue><_IsCount>true</_IsCount><_IsFill>true</_IsFill><_IsSmooth>false</_IsSmooth></PlotDesc><PlotDesc z:Id="616" i:type="HistogramPlotDesc"><_AssociatedAlgorithmId>00000000-0000-0000-0000-000000000000</_AssociatedAlgorithmId><_BackgroundColor xmlns:d5p1="http://schemas.datacontract.org/2004/07/System.Windows.Media"><d5p1:A>255</d5p1:A><d5p1:B>224</d5p1:B><d5p1:G>224</d5p1:G><d5p1:R>224</d5p1:R><d5p1:ScA>1</d5p1:ScA><d5p1:ScB>0.745404243</d5p1:ScB><d5p1:ScG>0.745404243</d5p1:ScG><d5p1:ScR>0.745404243</d5p1:ScR></_BackgroundColor><_BiexponentialScaleModeX>Manual</_BiexponentialScaleModeX><_BiexponentialScaleModeY>Manual</_BiexponentialScaleModeY><_EnableXAxisAutoCompensation>false</_EnableXAxisAutoCompensation><_EnableYAxisAutoCompensation>false</_EnableYAxisAutoCompensation><_GatesOrderList xmlns:d5p1="http://schemas.datacontract.org/2004/07/Rainbow" i:nil="true" /><_Height>120</_Height><_Id>4b0276e8-f194-4e89-aef0-5ddb27128ff7</_Id><_IncludeCustomTitle>false</_IncludeCustomTitle><_IncludeGroupName>false</_IncludeGroupName><_IncludePlateName>false</_IncludePlateName><_IncludePopulationName>true</_IncludePopulationName><_IncludeTubeName>false</_IncludeTubeName><_PageNumber>1</_PageNumber><_ParameterScales xmlns:d5p1="http://schemas.datacontract.org/2004/07/Rainbow" z:Id="617" z:Size="2"><d5p1:Scale>Biexponential</d5p1:Scale><d5p1:Scale>Linear</d5p1:Scale></_ParameterScales><_PlotGate xmlns:d5p1="http://schemas.datacontract.org/2004/07/Rainbow" z:Ref="30" i:nil="true" /><_PlotParameters xmlns:d5p1="http://schemas.datacontract.org/2004/07/Rainbow" z:Id="618" z:Size="1"><d5p1:Parameter z:Id="619"><d5p1:_Fluorochrome z:Id="620">UV10</d5p1:_Fluorochrome><d5p1:_Group i:nil="true" /><d5p1:_IsScatter>false</d5p1:_IsScatter><d5p1:_Label i:nil="true" /><d5p1:_ParameterType i:nil="true" /><d5p1:_SignalType>65</d5p1:_SignalType></d5p1:Parameter></_PlotParameters><_RangeX xmlns:d5p1="http://schemas.datacontract.org/2004/07/Rainbow"><d5p1:Max>4.5</d5p1:Max><d5p1:Min>0</d5p1:Min></_RangeX><_RangeY xmlns:d5p1="http://schemas.datacontract.org/2004/07/Rainbow"><d5p1:Max>1300</d5p1:Max><d5p1:Min>0</d5p1:Min></_RangeY><_Title z:Ref="575" i:nil="true" /><_TopLeft xmlns:d5p1="http://schemas.datacontract.org/2004/07/System.Windows"><d5p1:_x>330</d5p1:_x><d5p1:_y>660</d5p1:_y></_TopLeft><_Width>180</_Width><_XRValue>-1000</_XRValue><_YRValue>-1000</_YRValue><_IsCount>true</_IsCount><_IsFill>true</_IsFill><_IsSmooth>false</_IsSmooth></PlotDesc><PlotDesc z:Id="621" i:type="HistogramPlotDesc"><_AssociatedAlgorithmId>00000000-0000-0000-0000-000000000000</_AssociatedAlgorithmId><_BackgroundColor xmlns:d5p1="http://schemas.datacontract.org/2004/07/System.Windows.Media"><d5p1:A>255</d5p1:A><d5p1:B>224</d5p1:B><d5p1:G>224</d5p1:G><d5p1:R>224</d5p1:R><d5p1:ScA>1</d5p1:ScA><d5p1:ScB>0.745404243</d5p1:ScB><d5p1:ScG>0.745404243</d5p1:ScG><d5p1:ScR>0.745404243</d5p1:ScR></_BackgroundColor><_BiexponentialScaleModeX>Manual</_BiexponentialScaleModeX><_BiexponentialScaleModeY>Manual</_BiexponentialScaleModeY><_EnableXAxisAutoCompensation>false</_EnableXAxisAutoCompensation><_EnableYAxisAutoCompensation>false</_EnableYAxisAutoCompensation><_GatesOrderList xmlns:d5p1="http://schemas.datacontract.org/2004/07/Rainbow" i:nil="true" /><_Height>120</_Height><_Id>31c7b423-6c26-4630-ae66-15afbf1883ca</_Id><_IncludeCustomTitle>false</_IncludeCustomTitle><_IncludeGroupName>false</_IncludeGroupName><_IncludePlateName>false</_IncludePlateName><_IncludePopulationName>true</_IncludePopulationName><_IncludeTubeName>false</_IncludeTubeName><_PageNumber>1</_PageNumber><_ParameterScales xmlns:d5p1="http://schemas.datacontract.org/2004/07/Rainbow" z:Id="622" z:Size="2"><d5p1:Scale>Biexponential</d5p1:Scale><d5p1:Scale>Linear</d5p1:Scale></_ParameterScales><_PlotGate xmlns:d5p1="http://schemas.datacontract.org/2004/07/Rainbow" z:Ref="30" i:nil="true" /><_PlotParameters xmlns:d5p1="http://schemas.datacontract.org/2004/07/Rainbow" z:Id="623" z:Size="1"><d5p1:Parameter z:Id="624"><d5p1:_Fluorochrome z:Id="625">UV11</d5p1:_Fluorochrome><d5p1:_Group i:nil="true" /><d5p1:_IsScatter>false</d5p1:_IsScatter><d5p1:_Label i:nil="true" /><d5p1:_ParameterType i:nil="true" /><d5p1:_SignalType>65</d5p1:_SignalType></d5p1:Parameter></_PlotParameters><_RangeX xmlns:d5p1="http://schemas.datacontract.org/2004/07/Rainbow"><d5p1:Max>4.5</d5p1:Max><d5p1:Min>0</d5p1:Min></_RangeX><_RangeY xmlns:d5p1="http://schemas.datacontract.org/2004/07/Rainbow"><d5p1:Max>1300</d5p1:Max><d5p1:Min>0</d5p1:Min></_RangeY><_Title z:Ref="575" i:nil="true" /><_TopLeft xmlns:d5p1="http://schemas.datacontract.org/2004/07/System.Windows"><d5p1:_x>590</d5p1:_x><d5p1:_y>660</d5p1:_y></_TopLeft><_Width>180</_Width><_XRValue>-1000</_XRValue><_YRValue>-1000</_YRValue><_IsCount>true</_IsCount><_IsFill>true</_IsFill><_IsSmooth>false</_IsSmooth></PlotDesc><PlotDesc z:Id="626" i:type="HistogramPlotDesc"><_AssociatedAlgorithmId>00000000-0000-0000-0000-000000000000</_AssociatedAlgorithmId><_BackgroundColor xmlns:d5p1="http://schemas.datacontract.org/2004/07/System.Windows.Media"><d5p1:A>255</d5p1:A><d5p1:B>224</d5p1:B><d5p1:G>224</d5p1:G><d5p1:R>224</d5p1:R><d5p1:ScA>1</d5p1:ScA><d5p1:ScB>0.745404243</d5p1:ScB><d5p1:ScG>0.745404243</d5p1:ScG><d5p1:ScR>0.745404243</d5p1:ScR></_BackgroundColor><_BiexponentialScaleModeX>Manual</_BiexponentialScaleModeX><_BiexponentialScaleModeY>Manual</_BiexponentialScaleModeY><_EnableXAxisAutoCompensation>false</_EnableXAxisAutoCompensation><_EnableYAxisAutoCompensation>false</_EnableYAxisAutoCompensation><_GatesOrderList xmlns:d5p1="http://schemas.datacontract.org/2004/07/Rainbow" i:nil="true" /><_Height>120</_Height><_Id>c29cdc3c-d087-4ccb-9d63-f846e238fed7</_Id><_IncludeCustomTitle>false</_IncludeCustomTitle><_IncludeGroupName>false</_IncludeGroupName><_IncludePlateName>false</_IncludePlateName><_IncludePopulationName>true</_IncludePopulationName><_IncludeTubeName>false</_IncludeTubeName><_PageNumber>1</_PageNumber><_ParameterScales xmlns:d5p1="http://schemas.datacontract.org/2004/07/Rainbow" z:Id="627" z:Size="2"><d5p1:Scale>Biexponential</d5p1:Scale><d5p1:Scale>Linear</d5p1:Scale></_ParameterScales><_PlotGate xmlns:d5p1="http://schemas.datacontract.org/2004/07/Rainbow" z:Ref="30" i:nil="true" /><_PlotParameters xmlns:d5p1="http://schemas.datacontract.org/2004/07/Rainbow" z:Id="628" z:Size="1"><d5p1:Parameter z:Id="629"><d5p1:_Fluorochrome z:Id="630">UV12</d5p1:_Fluorochrome><d5p1:_Group i:nil="true" /><d5p1:_IsScatter>false</d5p1:_IsScatter><d5p1:_Label i:nil="true" /><d5p1:_ParameterType i:nil="true" /><d5p1:_SignalType>65</d5p1:_SignalType></d5p1:Parameter></_PlotParameters><_RangeX xmlns:d5p1="http://schemas.datacontract.org/2004/07/Rainbow"><d5p1:Max>4.5</d5p1:Max><d5p1:Min>0</d5p1:Min></_RangeX><_RangeY xmlns:d5p1="http://schemas.datacontract.org/2004/07/Rainbow"><d5p1:Max>1300</d5p1:Max><d5p1:Min>0</d5p1:Min></_RangeY><_Title z:Ref="575" i:nil="true" /><_TopLeft xmlns:d5p1="http://schemas.datacontract.org/2004/07/System.Windows"><d5p1:_x>850</d5p1:_x><d5p1:_y>660</d5p1:_y></_TopLeft><_Width>180</_Width><_XRValue>-1000</_XRValue><_YRValue>-1000</_YRValue><_IsCount>true</_IsCount><_IsFill>true</_IsFill><_IsSmooth>false</_IsSmooth></PlotDesc><PlotDesc z:Id="631" i:type="HistogramPlotDesc"><_AssociatedAlgorithmId>00000000-0000-0000-0000-000000000000</_AssociatedAlgorithmId><_BackgroundColor xmlns:d5p1="http://schemas.datacontract.org/2004/07/System.Windows.Media"><d5p1:A>255</d5p1:A><d5p1:B>224</d5p1:B><d5p1:G>224</d5p1:G><d5p1:R>224</d5p1:R><d5p1:ScA>1</d5p1:ScA><d5p1:ScB>0.745404243</d5p1:ScB><d5p1:ScG>0.745404243</d5p1:ScG><d5p1:ScR>0.745404243</d5p1:ScR></_BackgroundColor><_BiexponentialScaleModeX>Manual</_BiexponentialScaleModeX><_BiexponentialScaleModeY>Manual</_BiexponentialScaleModeY><_EnableXAxisAutoCompensation>false</_EnableXAxisAutoCompensation><_EnableYAxisAutoCompensation>false</_EnableYAxisAutoCompensation><_GatesOrderList xmlns:d5p1="http://schemas.datacontract.org/2004/07/Rainbow" i:nil="true" /><_Height>120</_Height><_Id>55926fbf-6e85-4eca-8e9a-c28bb0b21f20</_Id><_IncludeCustomTitle>false</_IncludeCustomTitle><_IncludeGroupName>false</_IncludeGroupName><_IncludePlateName>false</_IncludePlateName><_IncludePopulationName>true</_IncludePopulationName><_IncludeTubeName>false</_IncludeTubeName><_PageNumber>1</_PageNumber><_ParameterScales xmlns:d5p1="http://schemas.datacontract.org/2004/07/Rainbow" z:Id="632" z:Size="2"><d5p1:Scale>Biexponential</d5p1:Scale><d5p1:Scale>Linear</d5p1:Scale></_ParameterScales><_PlotGate xmlns:d5p1="http://schemas.datacontract.org/2004/07/Rainbow" z:Ref="30" i:nil="true" /><_PlotParameters xmlns:d5p1="http://schemas.datacontract.org/2004/07/Rainbow" z:Id="633" z:Size="1"><d5p1:Parameter z:Id="634"><d5p1:_Fluorochrome z:Id="635">UV13</d5p1:_Fluorochrome><d5p1:_Group i:nil="true" /><d5p1:_IsScatter>false</d5p1:_IsScatter><d5p1:_Label i:nil="true" /><d5p1:_ParameterType i:nil="true" /><d5p1:_SignalType>65</d5p1:_SignalType></d5p1:Parameter></_PlotParameters><_RangeX xmlns:d5p1="http://schemas.datacontract.org/2004/07/Rainbow"><d5p1:Max>4.5</d5p1:Max><d5p1:Min>0</d5p1:Min></_RangeX><_RangeY xmlns:d5p1="http://schemas.datacontract.org/2004/07/Rainbow"><d5p1:Max>1250</d5p1:Max><d5p1:Min>0</d5p1:Min></_RangeY><_Title z:Ref="575" i:nil="true" /><_TopLeft xmlns:d5p1="http://schemas.datacontract.org/2004/07/System.Windows"><d5p1:_x>1110</d5p1:_x><d5p1:_y>660</d5p1:_y></_TopLeft><_Width>180</_Width><_XRValue>-1000</_XRValue><_YRValue>-1000</_YRValue><_IsCount>true</_IsCount><_IsFill>true</_IsFill><_IsSmooth>false</_IsSmooth></PlotDesc><PlotDesc z:Id="636" i:type="HistogramPlotDesc"><_AssociatedAlgorithmId>00000000-0000-0000-0000-000000000000</_AssociatedAlgorithmId><_BackgroundColor xmlns:d5p1="http://schemas.datacontract.org/2004/07/System.Windows.Media"><d5p1:A>255</d5p1:A><d5p1:B>224</d5p1:B><d5p1:G>224</d5p1:G><d5p1:R>224</d5p1:R><d5p1:ScA>1</d5p1:ScA><d5p1:ScB>0.745404243</d5p1:ScB><d5p1:ScG>0.745404243</d5p1:ScG><d5p1:ScR>0.745404243</d5p1:ScR></_BackgroundColor><_BiexponentialScaleModeX>Manual</_BiexponentialScaleModeX><_BiexponentialScaleModeY>Manual</_BiexponentialScaleModeY><_EnableXAxisAutoCompensation>false</_EnableXAxisAutoCompensation><_EnableYAxisAutoCompensation>false</_EnableYAxisAutoCompensation><_GatesOrderList xmlns:d5p1="http://schemas.datacontract.org/2004/07/Rainbow" i:nil="true" /><_Height>120</_Height><_Id>0d16cc46-f468-44bf-a5a8-3a0543c12935</_Id><_IncludeCustomTitle>false</_IncludeCustomTitle><_IncludeGroupName>false</_IncludeGroupName><_IncludePlateName>false</_IncludePlateName><_IncludePopulationName>true</_IncludePopulationName><_IncludeTubeName>false</_IncludeTubeName><_PageNumber>1</_PageNumber><_ParameterScales xmlns:d5p1="http://schemas.datacontract.org/2004/07/Rainbow" z:Id="637" z:Size="2"><d5p1:Scale>Biexponential</d5p1:Scale><d5p1:Scale>Linear</d5p1:Scale></_ParameterScales><_PlotGate xmlns:d5p1="http://schemas.datacontract.org/2004/07/Rainbow" z:Ref="30" i:nil="true" /><_PlotParameters xmlns:d5p1="http://schemas.datacontract.org/2004/07/Rainbow" z:Id="638" z:Size="1"><d5p1:Parameter z:Id="639"><d5p1:_Fluorochrome z:Id="640">UV14</d5p1:_Fluorochrome><d5p1:_Group i:nil="true" /><d5p1:_IsScatter>false</d5p1:_IsScatter><d5p1:_Label i:nil="true" /><d5p1:_ParameterType i:nil="true" /><d5p1:_SignalType>65</d5p1:_SignalType></d5p1:Parameter></_PlotParameters><_RangeX xmlns:d5p1="http://schemas.datacontract.org/2004/07/Rainbow"><d5p1:Max>4.5</d5p1:Max><d5p1:Min>0</d5p1:Min></_RangeX><_RangeY xmlns:d5p1="http://schemas.datacontract.org/2004/07/Rainbow"><d5p1:Max>1300</d5p1:Max><d5p1:Min>0</d5p1:Min></_RangeY><_Title z:Ref="575" i:nil="true" /><_TopLeft xmlns:d5p1="http://schemas.datacontract.org/2004/07/System.Windows"><d5p1:_x>1370</d5p1:_x><d5p1:_y>660</d5p1:_y></_TopLeft><_Width>180</_Width><_XRValue>-1000</_XRValue><_YRValue>-1000</_YRValue><_IsCount>true</_IsCount><_IsFill>true</_IsFill><_IsSmooth>false</_IsSmooth></PlotDesc><PlotDesc z:Id="641" i:type="HistogramPlotDesc"><_AssociatedAlgorithmId>00000000-0000-0000-0000-000000000000</_AssociatedAlgorithmId><_BackgroundColor xmlns:d5p1="http://schemas.datacontract.org/2004/07/System.Windows.Media"><d5p1:A>255</d5p1:A><d5p1:B>224</d5p1:B><d5p1:G>224</d5p1:G><d5p1:R>224</d5p1:R><d5p1:ScA>1</d5p1:ScA><d5p1:ScB>0.745404243</d5p1:ScB><d5p1:ScG>0.745404243</d5p1:ScG><d5p1:ScR>0.745404243</d5p1:ScR></_BackgroundColor><_BiexponentialScaleModeX>Manual</_BiexponentialScaleModeX><_BiexponentialScaleModeY>Manual</_BiexponentialScaleModeY><_EnableXAxisAutoCompensation>false</_EnableXAxisAutoCompensation><_EnableYAxisAutoCompensation>false</_EnableYAxisAutoCompensation><_GatesOrderList xmlns:d5p1="http://schemas.datacontract.org/2004/07/Rainbow" i:nil="true" /><_Height>120</_Height><_Id>d28e3b74-c7d7-4d1e-bd46-25b59f0644b5</_Id><_IncludeCustomTitle>false</_IncludeCustomTitle><_IncludeGroupName>false</_IncludeGroupName><_IncludePlateName>false</_IncludePlateName><_IncludePopulationName>true</_IncludePopulationName><_IncludeTubeName>false</_IncludeTubeName><_PageNumber>1</_PageNumber><_ParameterScales xmlns:d5p1="http://schemas.datacontract.org/2004/07/Rainbow" z:Id="642" z:Size="2"><d5p1:Scale>Biexponential</d5p1:Scale><d5p1:Scale>Linear</d5p1:Scale></_ParameterScales><_PlotGate xmlns:d5p1="http://schemas.datacontract.org/2004/07/Rainbow" z:Ref="30" i:nil="true" /><_PlotParameters xmlns:d5p1="http://schemas.datacontract.org/2004/07/Rainbow" z:Id="643" z:Size="1"><d5p1:Parameter z:Id="644"><d5p1:_Fluorochrome z:Id="645">UV15</d5p1:_Fluorochrome><d5p1:_Group i:nil="true" /><d5p1:_IsScatter>false</d5p1:_IsScatter><d5p1:_Label i:nil="true" /><d5p1:_ParameterType i:nil="true" /><d5p1:_SignalType>65</d5p1:_SignalType></d5p1:Parameter></_PlotParameters><_RangeX xmlns:d5p1="http://schemas.datacontract.org/2004/07/Rainbow"><d5p1:Max>4.5</d5p1:Max><d5p1:Min>0</d5p1:Min></_RangeX><_RangeY xmlns:d5p1="http://schemas.datacontract.org/2004/07/Rainbow"><d5p1:Max>1200</d5p1:Max><d5p1:Min>0</d5p1:Min></_RangeY><_Title z:Ref="575" i:nil="true" /><_TopLeft xmlns:d5p1="http://schemas.datacontract.org/2004/07/System.Windows"><d5p1:_x>1630</d5p1:_x><d5p1:_y>660</d5p1:_y></_TopLeft><_Width>180</_Width><_XRValue>-1000</_XRValue><_YRValue>-1000</_YRValue><_IsCount>true</_IsCount><_IsFill>true</_IsFill><_IsSmooth>false</_IsSmooth></PlotDesc><PlotDesc z:Id="646" i:type="HistogramPlotDesc"><_AssociatedAlgorithmId>00000000-0000-0000-0000-000000000000</_AssociatedAlgorithmId><_BackgroundColor xmlns:d5p1="http://schemas.datacontract.org/2004/07/System.Windows.Media"><d5p1:A>255</d5p1:A><d5p1:B>224</d5p1:B><d5p1:G>224</d5p1:G><d5p1:R>224</d5p1:R><d5p1:ScA>1</d5p1:ScA><d5p1:ScB>0.745404243</d5p1:ScB><d5p1:ScG>0.745404243</d5p1:ScG><d5p1:ScR>0.745404243</d5p1:ScR></_BackgroundColor><_BiexponentialScaleModeX>Manual</_BiexponentialScaleModeX><_BiexponentialScaleModeY>Manual</_BiexponentialScaleModeY><_EnableXAxisAutoCompensation>false</_EnableXAxisAutoCompensation><_EnableYAxisAutoCompensation>false</_EnableYAxisAutoCompensation><_GatesOrderList xmlns:d5p1="http://schemas.datacontract.org/2004/07/Rainbow" i:nil="true" /><_Height>120</_Height><_Id>4a0154ec-4a10-481b-9241-78f103ebc2f1</_Id><_IncludeCustomTitle>false</_IncludeCustomTitle><_IncludeGroupName>false</_IncludeGroupName><_IncludePlateName>false</_IncludePlateName><_IncludePopulationName>true</_IncludePopulationName><_IncludeTubeName>false</_IncludeTubeName><_PageNumber>1</_PageNumber><_ParameterScales xmlns:d5p1="http://schemas.datacontract.org/2004/07/Rainbow" z:Id="647" z:Size="2"><d5p1:Scale>Biexponential</d5p1:Scale><d5p1:Scale>Linear</d5p1:Scale></_ParameterScales><_PlotGate xmlns:d5p1="http://schemas.datacontract.org/2004/07/Rainbow" z:Ref="30" i:nil="true" /><_PlotParameters xmlns:d5p1="http://schemas.datacontract.org/2004/07/Rainbow" z:Id="648" z:Size="1"><d5p1:Parameter z:Id="649"><d5p1:_Fluorochrome z:Id="650">UV16</d5p1:_Fluorochrome><d5p1:_Group i:nil="true" /><d5p1:_IsScatter>false</d5p1:_IsScatter><d5p1:_Label i:nil="true" /><d5p1:_ParameterType i:nil="true" /><d5p1:_SignalType>65</d5p1:_SignalType></d5p1:Parameter></_PlotParameters><_RangeX xmlns:d5p1="http://schemas.datacontract.org/2004/07/Rainbow"><d5p1:Max>4.5</d5p1:Max><d5p1:Min>0</d5p1:Min></_RangeX><_RangeY xmlns:d5p1="http://schemas.datacontract.org/2004/07/Rainbow"><d5p1:Max>1200</d5p1:Max><d5p1:Min>0</d5p1:Min></_RangeY><_Title z:Ref="575" i:nil="true" /><_TopLeft xmlns:d5p1="http://schemas.datacontract.org/2004/07/System.Windows"><d5p1:_x>1890</d5p1:_x><d5p1:_y>660</d5p1:_y></_TopLeft><_Width>180</_Width><_XRValue>-1000</_XRValue><_YRValue>-1000</_YRValue><_IsCount>true</_IsCount><_IsFill>true</_IsFill><_IsSmooth>false</_IsSmooth></PlotDesc><PlotDesc z:Id="651" i:type="HistogramPlotDesc"><_AssociatedAlgorithmId>00000000-0000-0000-0000-000000000000</_AssociatedAlgorithmId><_BackgroundColor xmlns:d5p1="http://schemas.datacontract.org/2004/07/System.Windows.Media"><d5p1:A>255</d5p1:A><d5p1:B>246</d5p1:B><d5p1:G>231</d5p1:G><d5p1:R>237</d5p1:R><d5p1:ScA>1</d5p1:ScA><d5p1:ScB>0.921581864</d5p1:ScB><d5p1:ScG>0.7991027</d5p1:ScG><d5p1:ScR>0.8468732</d5p1:ScR></_BackgroundColor><_BiexponentialScaleModeX>Manual</_BiexponentialScaleModeX><_BiexponentialScaleModeY>Manual</_BiexponentialScaleModeY><_EnableXAxisAutoCompensation>false</_EnableXAxisAutoCompensation><_EnableYAxisAutoCompensation>false</_EnableYAxisAutoCompensation><_GatesOrderList xmlns:d5p1="http://schemas.datacontract.org/2004/07/Rainbow" i:nil="true" /><_Height>120</_Height><_Id>9e3aff35-b364-4272-a2fe-70e7b2efd03f</_Id><_IncludeCustomTitle>false</_IncludeCustomTitle><_IncludeGroupName>false</_IncludeGroupName><_IncludePlateName>false</_IncludePlateName><_IncludePopulationName>true</_IncludePopulationName><_IncludeTubeName>false</_IncludeTubeName><_PageNumber>1</_PageNumber><_ParameterScales xmlns:d5p1="http://schemas.datacontract.org/2004/07/Rainbow" z:Id="652" z:Size="2"><d5p1:Scale>Biexponential</d5p1:Scale><d5p1:Scale>Linear</d5p1:Scale></_ParameterScales><_PlotGate xmlns:d5p1="http://schemas.datacontract.org/2004/07/Rainbow" z:Ref="30" i:nil="true" /><_PlotParameters xmlns:d5p1="http://schemas.datacontract.org/2004/07/Rainbow" z:Id="653" z:Size="1"><d5p1:Parameter z:Id="654"><d5p1:_Fluorochrome z:Id="655">V1</d5p1:_Fluorochrome><d5p1:_Group i:nil="true" /><d5p1:_IsScatter>false</d5p1:_IsScatter><d5p1:_Label i:nil="true" /><d5p1:_ParameterType i:nil="true" /><d5p1:_SignalType>65</d5p1:_SignalType></d5p1:Parameter></_PlotParameters><_RangeX xmlns:d5p1="http://schemas.datacontract.org/2004/07/Rainbow"><d5p1:Max>4.5</d5p1:Max><d5p1:Min>0</d5p1:Min></_RangeX><_RangeY xmlns:d5p1="http://schemas.datacontract.org/2004/07/Rainbow"><d5p1:Max>850</d5p1:Max><d5p1:Min>0</d5p1:Min></_RangeY><_Title z:Id="656">Violet</_Title><_TopLeft xmlns:d5p1="http://schemas.datacontract.org/2004/07/System.Windows"><d5p1:_x>0</d5p1:_x><d5p1:_y>920</d5p1:_y></_TopLeft><_Width>180</_Width><_XRValue>-1000</_XRValue><_YRValue>-1000</_YRValue><_IsCount>true</_IsCount><_IsFill>true</_IsFill><_IsSmooth>false</_IsSmooth></PlotDesc><PlotDesc z:Id="657" i:type="HistogramPlotDesc"><_AssociatedAlgorithmId>00000000-0000-0000-0000-000000000000</_AssociatedAlgorithmId><_BackgroundColor xmlns:d5p1="http://schemas.datacontract.org/2004/07/System.Windows.Media"><d5p1:A>255</d5p1:A><d5p1:B>246</d5p1:B><d5p1:G>231</d5p1:G><d5p1:R>237</d5p1:R><d5p1:ScA>1</d5p1:ScA><d5p1:ScB>0.921581864</d5p1:ScB><d5p1:ScG>0.7991027</d5p1:ScG><d5p1:ScR>0.8468732</d5p1:ScR></_BackgroundColor><_BiexponentialScaleModeX>Manual</_BiexponentialScaleModeX><_BiexponentialScaleModeY>Manual</_BiexponentialScaleModeY><_EnableXAxisAutoCompensation>false</_EnableXAxisAutoCompensation><_EnableYAxisAutoCompensation>false</_EnableYAxisAutoCompensation><_GatesOrderList xmlns:d5p1="http://schemas.datacontract.org/2004/07/Rainbow" i:nil="true" /><_Height>120</_Height><_Id>814fa9e2-3243-4da6-97c6-68d549f249c8</_Id><_IncludeCustomTitle>false</_IncludeCustomTitle><_IncludeGroupName>false</_IncludeGroupName><_IncludePlateName>false</_IncludePlateName><_IncludePopulationName>true</_IncludePopulationName><_IncludeTubeName>false</_IncludeTubeName><_PageNumber>1</_PageNumber><_ParameterScales xmlns:d5p1="http://schemas.datacontract.org/2004/07/Rainbow" z:Id="658" z:Size="2"><d5p1:Scale>Biexponential</d5p1:Scale><d5p1:Scale>Linear</d5p1:Scale></_ParameterScales><_PlotGate xmlns:d5p1="http://schemas.datacontract.org/2004/07/Rainbow" z:Ref="30" i:nil="true" /><_PlotParameters xmlns:d5p1="http://schemas.datacontract.org/2004/07/Rainbow" z:Id="659" z:Size="1"><d5p1:Parameter z:Id="660"><d5p1:_Fluorochrome z:Id="661">V2</d5p1:_Fluorochrome><d5p1:_Group i:nil="true" /><d5p1:_IsScatter>false</d5p1:_IsScatter><d5p1:_Label i:nil="true" /><d5p1:_ParameterType i:nil="true" /><d5p1:_SignalType>65</d5p1:_SignalType></d5p1:Parameter></_PlotParameters><_RangeX xmlns:d5p1="http://schemas.datacontract.org/2004/07/Rainbow"><d5p1:Max>4.5</d5p1:Max><d5p1:Min>0</d5p1:Min></_RangeX><_RangeY xmlns:d5p1="http://schemas.datacontract.org/2004/07/Rainbow"><d5p1:Max>1100</d5p1:Max><d5p1:Min>0</d5p1:Min></_RangeY><_Title z:Ref="656" i:nil="true" /><_TopLeft xmlns:d5p1="http://schemas.datacontract.org/2004/07/System.Windows"><d5p1:_x>330</d5p1:_x><d5p1:_y>920</d5p1:_y></_TopLeft><_Width>180</_Width><_XRValue>-1000</_XRValue><_YRValue>-1000</_YRValue><_IsCount>true</_IsCount><_IsFill>true</_IsFill><_IsSmooth>false</_IsSmooth></PlotDesc><PlotDesc z:Id="662" i:type="HistogramPlotDesc"><_AssociatedAlgorithmId>00000000-0000-0000-0000-000000000000</_AssociatedAlgorithmId><_BackgroundColor xmlns:d5p1="http://schemas.datacontract.org/2004/07/System.Windows.Media"><d5p1:A>255</d5p1:A><d5p1:B>246</d5p1:B><d5p1:G>231</d5p1:G><d5p1:R>237</d5p1:R><d5p1:ScA>1</d5p1:ScA><d5p1:ScB>0.921581864</d5p1:ScB><d5p1:ScG>0.7991027</d5p1:ScG><d5p1:ScR>0.8468732</d5p1:ScR></_BackgroundColor><_BiexponentialScaleModeX>Manual</_BiexponentialScaleModeX><_BiexponentialScaleModeY>Manual</_BiexponentialScaleModeY><_EnableXAxisAutoCompensation>false</_EnableXAxisAutoCompensation><_EnableYAxisAutoCompensation>false</_EnableYAxisAutoCompensation><_GatesOrderList xmlns:d5p1="http://schemas.datacontract.org/2004/07/Rainbow" i:nil="true" /><_Height>120</_Height><_Id>1a065e7a-f33e-48b5-8dea-e2b195b51a1c</_Id><_IncludeCustomTitle>false</_IncludeCustomTitle><_IncludeGroupName>false</_IncludeGroupName><_IncludePlateName>false</_IncludePlateName><_IncludePopulationName>true</_IncludePopulationName><_IncludeTubeName>false</_IncludeTubeName><_PageNumber>1</_PageNumber><_ParameterScales xmlns:d5p1="http://schemas.datacontract.org/2004/07/Rainbow" z:Id="663" z:Size="2"><d5p1:Scale>Biexponential</d5p1:Scale><d5p1:Scale>Linear</d5p1:Scale></_ParameterScales><_PlotGate xmlns:d5p1="http://schemas.datacontract.org/2004/07/Rainbow" z:Ref="30" i:nil="true" /><_PlotParameters xmlns:d5p1="http://schemas.datacontract.org/2004/07/Rainbow" z:Id="664" z:Size="1"><d5p1:Parameter z:Id="665"><d5p1:_Fluorochrome z:Id="666">V3</d5p1:_Fluorochrome><d5p1:_Group i:nil="true" /><d5p1:_IsScatter>false</d5p1:_IsScatter><d5p1:_Label i:nil="true" /><d5p1:_ParameterType i:nil="true" /><d5p1:_SignalType>65</d5p1:_SignalType></d5p1:Parameter></_PlotParameters><_RangeX xmlns:d5p1="http://schemas.datacontract.org/2004/07/Rainbow"><d5p1:Max>4.5</d5p1:Max><d5p1:Min>0</d5p1:Min></_RangeX><_RangeY xmlns:d5p1="http://schemas.datacontract.org/2004/07/Rainbow"><d5p1:Max>1100</d5p1:Max><d5p1:Min>0</d5p1:Min></_RangeY><_Title z:Ref="656" i:nil="true" /><_TopLeft xmlns:d5p1="http://schemas.datacontract.org/2004/07/System.Windows"><d5p1:_x>590</d5p1:_x><d5p1:_y>920</d5p1:_y></_TopLeft><_Width>180</_Width><_XRValue>-1000</_XRValue><_YRValue>-1000</_YRValue><_IsCount>true</_IsCount><_IsFill>true</_IsFill><_IsSmooth>false</_IsSmooth></PlotDesc><PlotDesc z:Id="667" i:type="HistogramPlotDesc"><_AssociatedAlgorithmId>00000000-0000-0000-0000-000000000000</_AssociatedAlgorithmId><_BackgroundColor xmlns:d5p1="http://schemas.datacontract.org/2004/07/System.Windows.Media"><d5p1:A>255</d5p1:A><d5p1:B>246</d5p1:B><d5p1:G>231</d5p1:G><d5p1:R>237</d5p1:R><d5p1:ScA>1</d5p1:ScA><d5p1:ScB>0.921581864</d5p1:ScB><d5p1:ScG>0.7991027</d5p1:ScG><d5p1:ScR>0.8468732</d5p1:ScR></_BackgroundColor><_BiexponentialScaleModeX>Manual</_BiexponentialScaleModeX><_BiexponentialScaleModeY>Manual</_BiexponentialScaleModeY><_EnableXAxisAutoCompensation>false</_EnableXAxisAutoCompensation><_EnableYAxisAutoCompensation>false</_EnableYAxisAutoCompensation><_GatesOrderList xmlns:d5p1="http://schemas.datacontract.org/2004/07/Rainbow" i:nil="true" /><_Height>120</_Height><_Id>f1685053-70d2-4c25-9114-b6990a43523b</_Id><_IncludeCustomTitle>false</_IncludeCustomTitle><_IncludeGroupName>false</_IncludeGroupName><_IncludePlateName>false</_IncludePlateName><_IncludePopulationName>true</_IncludePopulationName><_IncludeTubeName>false</_IncludeTubeName><_PageNumber>1</_PageNumber><_ParameterScales xmlns:d5p1="http://schemas.datacontract.org/2004/07/Rainbow" z:Id="668" z:Size="2"><d5p1:Scale>Biexponential</d5p1:Scale><d5p1:Scale>Linear</d5p1:Scale></_ParameterScales><_PlotGate xmlns:d5p1="http://schemas.datacontract.org/2004/07/Rainbow" z:Ref="30" i:nil="true" /><_PlotParameters xmlns:d5p1="http://schemas.datacontract.org/2004/07/Rainbow" z:Id="669" z:Size="1"><d5p1:Parameter z:Id="670"><d5p1:_Fluorochrome z:Id="671">V4</d5p1:_Fluorochrome><d5p1:_Group i:nil="true" /><d5p1:_IsScatter>false</d5p1:_IsScatter><d5p1:_Label i:nil="true" /><d5p1:_ParameterType i:nil="true" /><d5p1:_SignalType>65</d5p1:_SignalType></d5p1:Parameter></_PlotParameters><_RangeX xmlns:d5p1="http://schemas.datacontract.org/2004/07/Rainbow"><d5p1:Max>4.5</d5p1:Max><d5p1:Min>0</d5p1:Min></_RangeX><_RangeY xmlns:d5p1="http://schemas.datacontract.org/2004/07/Rainbow"><d5p1:Max>1150</d5p1:Max><d5p1:Min>0</d5p1:Min></_RangeY><_Title z:Ref="656" i:nil="true" /><_TopLeft xmlns:d5p1="http://schemas.datacontract.org/2004/07/System.Windows"><d5p1:_x>850</d5p1:_x><d5p1:_y>920</d5p1:_y></_TopLeft><_Width>180</_Width><_XRValue>-1000</_XRValue><_YRValue>-1000</_YRValue><_IsCount>true</_IsCount><_IsFill>true</_IsFill><_IsSmooth>false</_IsSmooth></PlotDesc><PlotDesc z:Id="672" i:type="HistogramPlotDesc"><_AssociatedAlgorithmId>00000000-0000-0000-0000-000000000000</_AssociatedAlgorithmId><_BackgroundColor xmlns:d5p1="http://schemas.datacontract.org/2004/07/System.Windows.Media"><d5p1:A>255</d5p1:A><d5p1:B>246</d5p1:B><d5p1:G>231</d5p1:G><d5p1:R>237</d5p1:R><d5p1:ScA>1</d5p1:ScA><d5p1:ScB>0.921581864</d5p1:ScB><d5p1:ScG>0.7991027</d5p1:ScG><d5p1:ScR>0.8468732</d5p1:ScR></_BackgroundColor><_BiexponentialScaleModeX>Manual</_BiexponentialScaleModeX><_BiexponentialScaleModeY>Manual</_BiexponentialScaleModeY><_EnableXAxisAutoCompensation>false</_EnableXAxisAutoCompensation><_EnableYAxisAutoCompensation>false</_EnableYAxisAutoCompensation><_GatesOrderList xmlns:d5p1="http://schemas.datacontract.org/2004/07/Rainbow" i:nil="true" /><_Height>120</_Height><_Id>ed900179-1310-4ce9-8013-533ab8b8df4d</_Id><_IncludeCustomTitle>false</_IncludeCustomTitle><_IncludeGroupName>false</_IncludeGroupName><_IncludePlateName>false</_IncludePlateName><_IncludePopulationName>true</_IncludePopulationName><_IncludeTubeName>false</_IncludeTubeName><_PageNumber>1</_PageNumber><_ParameterScales xmlns:d5p1="http://schemas.datacontract.org/2004/07/Rainbow" z:Id="673" z:Size="2"><d5p1:Scale>Biexponential</d5p1:Scale><d5p1:Scale>Linear</d5p1:Scale></_ParameterScales><_PlotGate xmlns:d5p1="http://schemas.datacontract.org/2004/07/Rainbow" z:Ref="30" i:nil="true" /><_PlotParameters xmlns:d5p1="http://schemas.datacontract.org/2004/07/Rainbow" z:Id="674" z:Size="1"><d5p1:Parameter z:Id="675"><d5p1:_Fluorochrome z:Id="676">V5</d5p1:_Fluorochrome><d5p1:_Group i:nil="true" /><d5p1:_IsScatter>false</d5p1:_IsScatter><d5p1:_Label i:nil="true" /><d5p1:_ParameterType i:nil="true" /><d5p1:_SignalType>65</d5p1:_SignalType></d5p1:Parameter></_PlotParameters><_RangeX xmlns:d5p1="http://schemas.datacontract.org/2004/07/Rainbow"><d5p1:Max>4.5</d5p1:Max><d5p1:Min>0</d5p1:Min></_RangeX><_RangeY xmlns:d5p1="http://schemas.datacontract.org/2004/07/Rainbow"><d5p1:Max>1150</d5p1:Max><d5p1:Min>0</d5p1:Min></_RangeY><_Title z:Ref="656" i:nil="true" /><_TopLeft xmlns:d5p1="http://schemas.datacontract.org/2004/07/System.Windows"><d5p1:_x>1110</d5p1:_x><d5p1:_y>920</d5p1:_y></_TopLeft><_Width>180</_Width><_XRValue>-1000</_XRValue><_YRValue>-1000</_YRValue><_IsCount>true</_IsCount><_IsFill>true</_IsFill><_IsSmooth>false</_IsSmooth></PlotDesc><PlotDesc z:Id="677" i:type="HistogramPlotDesc"><_AssociatedAlgorithmId>00000000-0000-0000-0000-000000000000</_AssociatedAlgorithmId><_BackgroundColor xmlns:d5p1="http://schemas.datacontract.org/2004/07/System.Windows.Media"><d5p1:A>255</d5p1:A><d5p1:B>246</d5p1:B><d5p1:G>231</d5p1:G><d5p1:R>237</d5p1:R><d5p1:ScA>1</d5p1:ScA><d5p1:ScB>0.921581864</d5p1:ScB><d5p1:ScG>0.7991027</d5p1:ScG><d5p1:ScR>0.8468732</d5p1:ScR></_BackgroundColor><_BiexponentialScaleModeX>Manual</_BiexponentialScaleModeX><_BiexponentialScaleModeY>Manual</_BiexponentialScaleModeY><_EnableXAxisAutoCompensation>false</_EnableXAxisAutoCompensation><_EnableYAxisAutoCompensation>false</_EnableYAxisAutoCompensation><_GatesOrderList xmlns:d5p1="http://schemas.datacontract.org/2004/07/Rainbow" i:nil="true" /><_Height>120</_Height><_Id>50233868-9e9c-46dd-8dd2-430fe9f7f420</_Id><_IncludeCustomTitle>false</_IncludeCustomTitle><_IncludeGroupName>false</_IncludeGroupName><_IncludePlateName>false</_IncludePlateName><_IncludePopulationName>true</_IncludePopulationName><_IncludeTubeName>false</_IncludeTubeName><_PageNumber>1</_PageNumber><_ParameterScales xmlns:d5p1="http://schemas.datacontract.org/2004/07/Rainbow" z:Id="678" z:Size="2"><d5p1:Scale>Biexponential</d5p1:Scale><d5p1:Scale>Linear</d5p1:Scale></_ParameterScales><_PlotGate xmlns:d5p1="http://schemas.datacontract.org/2004/07/Rainbow" z:Ref="30" i:nil="true" /><_PlotParameters xmlns:d5p1="http://schemas.datacontract.org/2004/07/Rainbow" z:Id="679" z:Size="1"><d5p1:Parameter z:Id="680"><d5p1:_Fluorochrome z:Id="681">V6</d5p1:_Fluorochrome><d5p1:_Group i:nil="true" /><d5p1:_IsScatter>false</d5p1:_IsScatter><d5p1:_Label i:nil="true" /><d5p1:_ParameterType i:nil="true" /><d5p1:_SignalType>65</d5p1:_SignalType></d5p1:Parameter></_PlotParameters><_RangeX xmlns:d5p1="http://schemas.datacontract.org/2004/07/Rainbow"><d5p1:Max>4.5</d5p1:Max><d5p1:Min>0</d5p1:Min></_RangeX><_RangeY xmlns:d5p1="http://schemas.datacontract.org/2004/07/Rainbow"><d5p1:Max>1200</d5p1:Max><d5p1:Min>0</d5p1:Min></_RangeY><_Title z:Ref="656" i:nil="true" /><_TopLeft xmlns:d5p1="http://schemas.datacontract.org/2004/07/System.Windows"><d5p1:_x>1370</d5p1:_x><d5p1:_y>920</d5p1:_y></_TopLeft><_Width>180</_Width><_XRValue>-1000</_XRValue><_YRValue>-1000</_YRValue><_IsCount>true</_IsCount><_IsFill>true</_IsFill><_IsSmooth>false</_IsSmooth></PlotDesc><PlotDesc z:Id="682" i:type="HistogramPlotDesc"><_AssociatedAlgorithmId>00000000-0000-0000-0000-000000000000</_AssociatedAlgorithmId><_BackgroundColor xmlns:d5p1="http://schemas.datacontract.org/2004/07/System.Windows.Media"><d5p1:A>255</d5p1:A><d5p1:B>246</d5p1:B><d5p1:G>231</d5p1:G><d5p1:R>237</d5p1:R><d5p1:ScA>1</d5p1:ScA><d5p1:ScB>0.921581864</d5p1:ScB><d5p1:ScG>0.7991027</d5p1:ScG><d5p1:ScR>0.8468732</d5p1:ScR></_BackgroundColor><_BiexponentialScaleModeX>Manual</_BiexponentialScaleModeX><_BiexponentialScaleModeY>Manual</_BiexponentialScaleModeY><_EnableXAxisAutoCompensation>false</_EnableXAxisAutoCompensation><_EnableYAxisAutoCompensation>false</_EnableYAxisAutoCompensation><_GatesOrderList xmlns:d5p1="http://schemas.datacontract.org/2004/07/Rainbow" i:nil="true" /><_Height>120</_Height><_Id>b5256625-af77-4bc2-9b8f-29c819169f6b</_Id><_IncludeCustomTitle>false</_IncludeCustomTitle><_IncludeGroupName>false</_IncludeGroupName><_IncludePlateName>false</_IncludePlateName><_IncludePopulationName>true</_IncludePopulationName><_IncludeTubeName>false</_IncludeTubeName><_PageNumber>1</_PageNumber><_ParameterScales xmlns:d5p1="http://schemas.datacontract.org/2004/07/Rainbow" z:Id="683" z:Size="2"><d5p1:Scale>Biexponential</d5p1:Scale><d5p1:Scale>Linear</d5p1:Scale></_ParameterScales><_PlotGate xmlns:d5p1="http://schemas.datacontract.org/2004/07/Rainbow" z:Ref="30" i:nil="true" /><_PlotParameters xmlns:d5p1="http://schemas.datacontract.org/2004/07/Rainbow" z:Id="684" z:Size="1"><d5p1:Parameter z:Id="685"><d5p1:_Fluorochrome z:Id="686">V7</d5p1:_Fluorochrome><d5p1:_Group i:nil="true" /><d5p1:_IsScatter>false</d5p1:_IsScatter><d5p1:_Label i:nil="true" /><d5p1:_ParameterType i:nil="true" /><d5p1:_SignalType>65</d5p1:_SignalType></d5p1:Parameter></_PlotParameters><_RangeX xmlns:d5p1="http://schemas.datacontract.org/2004/07/Rainbow"><d5p1:Max>4.5</d5p1:Max><d5p1:Min>0</d5p1:Min></_RangeX><_RangeY xmlns:d5p1="http://schemas.datacontract.org/2004/07/Rainbow"><d5p1:Max>1250</d5p1:Max><d5p1:Min>0</d5p1:Min></_RangeY><_Title z:Ref="656" i:nil="true" /><_TopLeft xmlns:d5p1="http://schemas.datacontract.org/2004/07/System.Windows"><d5p1:_x>1630</d5p1:_x><d5p1:_y>920</d5p1:_y></_TopLeft><_Width>180</_Width><_XRValue>-1000</_XRValue><_YRValue>-1000</_YRValue><_IsCount>true</_IsCount><_IsFill>true</_IsFill><_IsSmooth>false</_IsSmooth></PlotDesc><PlotDesc z:Id="687" i:type="HistogramPlotDesc"><_AssociatedAlgorithmId>00000000-0000-0000-0000-000000000000</_AssociatedAlgorithmId><_BackgroundColor xmlns:d5p1="http://schemas.datacontract.org/2004/07/System.Windows.Media"><d5p1:A>255</d5p1:A><d5p1:B>246</d5p1:B><d5p1:G>231</d5p1:G><d5p1:R>237</d5p1:R><d5p1:ScA>1</d5p1:ScA><d5p1:ScB>0.921581864</d5p1:ScB><d5p1:ScG>0.7991027</d5p1:ScG><d5p1:ScR>0.8468732</d5p1:ScR></_BackgroundColor><_BiexponentialScaleModeX>Manual</_BiexponentialScaleModeX><_BiexponentialScaleModeY>Manual</_BiexponentialScaleModeY><_EnableXAxisAutoCompensation>false</_EnableXAxisAutoCompensation><_EnableYAxisAutoCompensation>false</_EnableYAxisAutoCompensation><_GatesOrderList xmlns:d5p1="http://schemas.datacontract.org/2004/07/Rainbow" i:nil="true" /><_Height>120</_Height><_Id>1fe78901-76e7-44e8-9778-2fc9f5aee159</_Id><_IncludeCustomTitle>false</_IncludeCustomTitle><_IncludeGroupName>false</_IncludeGroupName><_IncludePlateName>false</_IncludePlateName><_IncludePopulationName>true</_IncludePopulationName><_IncludeTubeName>false</_IncludeTubeName><_PageNumber>1</_PageNumber><_ParameterScales xmlns:d5p1="http://schemas.datacontract.org/2004/07/Rainbow" z:Id="688" z:Size="2"><d5p1:Scale>Biexponential</d5p1:Scale><d5p1:Scale>Linear</d5p1:Scale></_ParameterScales><_PlotGate xmlns:d5p1="http://schemas.datacontract.org/2004/07/Rainbow" z:Ref="30" i:nil="true" /><_PlotParameters xmlns:d5p1="http://schemas.datacontract.org/2004/07/Rainbow" z:Id="689" z:Size="1"><d5p1:Parameter z:Id="690"><d5p1:_Fluorochrome z:Id="691">V8</d5p1:_Fluorochrome><d5p1:_Group i:nil="true" /><d5p1:_IsScatter>false</d5p1:_IsScatter><d5p1:_Label i:nil="true" /><d5p1:_ParameterType i:nil="true" /><d5p1:_SignalType>65</d5p1:_SignalType></d5p1:Parameter></_PlotParameters><_RangeX xmlns:d5p1="http://schemas.datacontract.org/2004/07/Rainbow"><d5p1:Max>4.5</d5p1:Max><d5p1:Min>0</d5p1:Min></_RangeX><_RangeY xmlns:d5p1="http://schemas.datacontract.org/2004/07/Rainbow"><d5p1:Max>1200</d5p1:Max><d5p1:Min>0</d5p1:Min></_RangeY><_Title z:Ref="656" i:nil="true" /><_TopLeft xmlns:d5p1="http://schemas.datacontract.org/2004/07/System.Windows"><d5p1:_x>1890</d5p1:_x><d5p1:_y>920</d5p1:_y></_TopLeft><_Width>180</_Width><_XRValue>-1000</_XRValue><_YRValue>-1000</_YRValue><_IsCount>true</_IsCount><_IsFill>true</_IsFill><_IsSmooth>false</_IsSmooth></PlotDesc><PlotDesc z:Id="692" i:type="HistogramPlotDesc"><_AssociatedAlgorithmId>00000000-0000-0000-0000-000000000000</_AssociatedAlgorithmId><_BackgroundColor xmlns:d5p1="http://schemas.datacontract.org/2004/07/System.Windows.Media"><d5p1:A>255</d5p1:A><d5p1:B>246</d5p1:B><d5p1:G>231</d5p1:G><d5p1:R>237</d5p1:R><d5p1:ScA>1</d5p1:ScA><d5p1:ScB>0.921581864</d5p1:ScB><d5p1:ScG>0.7991027</d5p1:ScG><d5p1:ScR>0.8468732</d5p1:ScR></_BackgroundColor><_BiexponentialScaleModeX>Manual</_BiexponentialScaleModeX><_BiexponentialScaleModeY>Manual</_BiexponentialScaleModeY><_EnableXAxisAutoCompensation>false</_EnableXAxisAutoCompensation><_EnableYAxisAutoCompensation>false</_EnableYAxisAutoCompensation><_GatesOrderList xmlns:d5p1="http://schemas.datacontract.org/2004/07/Rainbow" i:nil="true" /><_Height>120</_Height><_Id>0d51df99-028f-4ca4-a0c2-30b60355ce8e</_Id><_IncludeCustomTitle>false</_IncludeCustomTitle><_IncludeGroupName>false</_IncludeGroupName><_IncludePlateName>false</_IncludePlateName><_IncludePopulationName>true</_IncludePopulationName><_IncludeTubeName>false</_IncludeTubeName><_PageNumber>1</_PageNumber><_ParameterScales xmlns:d5p1="http://schemas.datacontract.org/2004/07/Rainbow" z:Id="693" z:Size="2"><d5p1:Scale>Biexponential</d5p1:Scale><d5p1:Scale>Linear</d5p1:Scale></_ParameterScales><_PlotGate xmlns:d5p1="http://schemas.datacontract.org/2004/07/Rainbow" z:Ref="30" i:nil="true" /><_PlotParameters xmlns:d5p1="http://schemas.datacontract.org/2004/07/Rainbow" z:Id="694" z:Size="1"><d5p1:Parameter z:Id="695"><d5p1:_Fluorochrome z:Id="696">V9</d5p1:_Fluorochrome><d5p1:_Group i:nil="true" /><d5p1:_IsScatter>false</d5p1:_IsScatter><d5p1:_Label i:nil="true" /><d5p1:_ParameterType i:nil="true" /><d5p1:_SignalType>65</d5p1:_SignalType></d5p1:Parameter></_PlotParameters><_RangeX xmlns:d5p1="http://schemas.datacontract.org/2004/07/Rainbow"><d5p1:Max>4.5</d5p1:Max><d5p1:Min>0</d5p1:Min></_RangeX><_RangeY xmlns:d5p1="http://schemas.datacontract.org/2004/07/Rainbow"><d5p1:Max>950</d5p1:Max><d5p1:Min>0</d5p1:Min></_RangeY><_Title z:Ref="656" i:nil="true" /><_TopLeft xmlns:d5p1="http://schemas.datacontract.org/2004/07/System.Windows"><d5p1:_x>0</d5p1:_x><d5p1:_y>1120</d5p1:_y></_TopLeft><_Width>180</_Width><_XRValue>-1000</_XRValue><_YRValue>-1000</_YRValue><_IsCount>true</_IsCount><_IsFill>true</_IsFill><_IsSmooth>false</_IsSmooth></PlotDesc><PlotDesc z:Id="697" i:type="HistogramPlotDesc"><_AssociatedAlgorithmId>00000000-0000-0000-0000-000000000000</_AssociatedAlgorithmId><_BackgroundColor xmlns:d5p1="http://schemas.datacontract.org/2004/07/System.Windows.Media"><d5p1:A>255</d5p1:A><d5p1:B>246</d5p1:B><d5p1:G>231</d5p1:G><d5p1:R>237</d5p1:R><d5p1:ScA>1</d5p1:ScA><d5p1:ScB>0.921581864</d5p1:ScB><d5p1:ScG>0.7991027</d5p1:ScG><d5p1:ScR>0.8468732</d5p1:ScR></_BackgroundColor><_BiexponentialScaleModeX>Manual</_BiexponentialScaleModeX><_BiexponentialScaleModeY>Manual</_BiexponentialScaleModeY><_EnableXAxisAutoCompensation>false</_EnableXAxisAutoCompensation><_EnableYAxisAutoCompensation>false</_EnableYAxisAutoCompensation><_GatesOrderList xmlns:d5p1="http://schemas.datacontract.org/2004/07/Rainbow" i:nil="true" /><_Height>120</_Height><_Id>878d467b-7664-4fd3-b5d4-cd4398a9ed0b</_Id><_IncludeCustomTitle>false</_IncludeCustomTitle><_IncludeGroupName>false</_IncludeGroupName><_IncludePlateName>false</_IncludePlateName><_IncludePopulationName>true</_IncludePopulationName><_IncludeTubeName>false</_IncludeTubeName><_PageNumber>1</_PageNumber><_ParameterScales xmlns:d5p1="http://schemas.datacontract.org/2004/07/Rainbow" z:Id="698" z:Size="2"><d5p1:Scale>Biexponential</d5p1:Scale><d5p1:Scale>Linear</d5p1:Scale></_ParameterScales><_PlotGate xmlns:d5p1="http://schemas.datacontract.org/2004/07/Rainbow" z:Ref="30" i:nil="true" /><_PlotParameters xmlns:d5p1="http://schemas.datacontract.org/2004/07/Rainbow" z:Id="699" z:Size="1"><d5p1:Parameter z:Id="700"><d5p1:_Fluorochrome z:Id="701">V10</d5p1:_Fluorochrome><d5p1:_Group i:nil="true" /><d5p1:_IsScatter>false</d5p1:_IsScatter><d5p1:_Label i:nil="true" /><d5p1:_ParameterType i:nil="true" /><d5p1:_SignalType>65</d5p1:_SignalType></d5p1:Parameter></_PlotParameters><_RangeX xmlns:d5p1="http://schemas.datacontract.org/2004/07/Rainbow"><d5p1:Max>4.5</d5p1:Max><d5p1:Min>0</d5p1:Min></_RangeX><_RangeY xmlns:d5p1="http://schemas.datacontract.org/2004/07/Rainbow"><d5p1:Max>1150</d5p1:Max><d5p1:Min>0</d5p1:Min></_RangeY><_Title z:Ref="656" i:nil="true" /><_TopLeft xmlns:d5p1="http://schemas.datacontract.org/2004/07/System.Windows"><d5p1:_x>330</d5p1:_x><d5p1:_y>1120</d5p1:_y></_TopLeft><_Width>180</_Width><_XRValue>-1000</_XRValue><_YRValue>-1000</_YRValue><_IsCount>true</_IsCount><_IsFill>true</_IsFill><_IsSmooth>false</_IsSmooth></PlotDesc><PlotDesc z:Id="702" i:type="HistogramPlotDesc"><_AssociatedAlgorithmId>00000000-0000-0000-0000-000000000000</_AssociatedAlgorithmId><_BackgroundColor xmlns:d5p1="http://schemas.datacontract.org/2004/07/System.Windows.Media"><d5p1:A>255</d5p1:A><d5p1:B>246</d5p1:B><d5p1:G>231</d5p1:G><d5p1:R>237</d5p1:R><d5p1:ScA>1</d5p1:ScA><d5p1:ScB>0.921581864</d5p1:ScB><d5p1:ScG>0.7991027</d5p1:ScG><d5p1:ScR>0.8468732</d5p1:ScR></_BackgroundColor><_BiexponentialScaleModeX>Manual</_BiexponentialScaleModeX><_BiexponentialScaleModeY>Manual</_BiexponentialScaleModeY><_EnableXAxisAutoCompensation>false</_EnableXAxisAutoCompensation><_EnableYAxisAutoCompensation>false</_EnableYAxisAutoCompensation><_GatesOrderList xmlns:d5p1="http://schemas.datacontract.org/2004/07/Rainbow" i:nil="true" /><_Height>120</_Height><_Id>939e47b2-772a-476b-9f53-40bbfef53393</_Id><_IncludeCustomTitle>false</_IncludeCustomTitle><_IncludeGroupName>false</_IncludeGroupName><_IncludePlateName>false</_IncludePlateName><_IncludePopulationName>true</_IncludePopulationName><_IncludeTubeName>false</_IncludeTubeName><_PageNumber>1</_PageNumber><_ParameterScales xmlns:d5p1="http://schemas.datacontract.org/2004/07/Rainbow" z:Id="703" z:Size="2"><d5p1:Scale>Biexponential</d5p1:Scale><d5p1:Scale>Linear</d5p1:Scale></_ParameterScales><_PlotGate xmlns:d5p1="http://schemas.datacontract.org/2004/07/Rainbow" z:Ref="30" i:nil="true" /><_PlotParameters xmlns:d5p1="http://schemas.datacontract.org/2004/07/Rainbow" z:Id="704" z:Size="1"><d5p1:Parameter z:Id="705"><d5p1:_Fluorochrome z:Id="706">V11</d5p1:_Fluorochrome><d5p1:_Group i:nil="true" /><d5p1:_IsScatter>false</d5p1:_IsScatter><d5p1:_Label i:nil="true" /><d5p1:_ParameterType i:nil="true" /><d5p1:_SignalType>65</d5p1:_SignalType></d5p1:Parameter></_PlotParameters><_RangeX xmlns:d5p1="http://schemas.datacontract.org/2004/07/Rainbow"><d5p1:Max>4.5</d5p1:Max><d5p1:Min>0</d5p1:Min></_RangeX><_RangeY xmlns:d5p1="http://schemas.datacontract.org/2004/07/Rainbow"><d5p1:Max>1250</d5p1:Max><d5p1:Min>0</d5p1:Min></_RangeY><_Title z:Ref="656" i:nil="true" /><_TopLeft xmlns:d5p1="http://schemas.datacontract.org/2004/07/System.Windows"><d5p1:_x>590</d5p1:_x><d5p1:_y>1120</d5p1:_y></_TopLeft><_Width>180</_Width><_XRValue>-1000</_XRValue><_YRValue>-1000</_YRValue><_IsCount>true</_IsCount><_IsFill>true</_IsFill><_IsSmooth>false</_IsSmooth></PlotDesc><PlotDesc z:Id="707" i:type="HistogramPlotDesc"><_AssociatedAlgorithmId>00000000-0000-0000-0000-000000000000</_AssociatedAlgorithmId><_BackgroundColor xmlns:d5p1="http://schemas.datacontract.org/2004/07/System.Windows.Media"><d5p1:A>255</d5p1:A><d5p1:B>246</d5p1:B><d5p1:G>231</d5p1:G><d5p1:R>237</d5p1:R><d5p1:ScA>1</d5p1:ScA><d5p1:ScB>0.921581864</d5p1:ScB><d5p1:ScG>0.7991027</d5p1:ScG><d5p1:ScR>0.8468732</d5p1:ScR></_BackgroundColor><_BiexponentialScaleModeX>Manual</_BiexponentialScaleModeX><_BiexponentialScaleModeY>Manual</_BiexponentialScaleModeY><_EnableXAxisAutoCompensation>false</_EnableXAxisAutoCompensation><_EnableYAxisAutoCompensation>false</_EnableYAxisAutoCompensation><_GatesOrderList xmlns:d5p1="http://schemas.datacontract.org/2004/07/Rainbow" i:nil="true" /><_Height>120</_Height><_Id>c3c8e29c-e843-47b0-81ee-5403a329a12a</_Id><_IncludeCustomTitle>false</_IncludeCustomTitle><_IncludeGroupName>false</_IncludeGroupName><_IncludePlateName>false</_IncludePlateName><_IncludePopulationName>true</_IncludePopulationName><_IncludeTubeName>false</_IncludeTubeName><_PageNumber>1</_PageNumber><_ParameterScales xmlns:d5p1="http://schemas.datacontract.org/2004/07/Rainbow" z:Id="708" z:Size="2"><d5p1:Scale>Biexponential</d5p1:Scale><d5p1:Scale>Linear</d5p1:Scale></_ParameterScales><_PlotGate xmlns:d5p1="http://schemas.datacontract.org/2004/07/Rainbow" z:Ref="30" i:nil="true" /><_PlotParameters xmlns:d5p1="http://schemas.datacontract.org/2004/07/Rainbow" z:Id="709" z:Size="1"><d5p1:Parameter z:Id="710"><d5p1:_Fluorochrome z:Id="711">V12</d5p1:_Fluorochrome><d5p1:_Group i:nil="true" /><d5p1:_IsScatter>false</d5p1:_IsScatter><d5p1:_Label i:nil="true" /><d5p1:_ParameterType i:nil="true" /><d5p1:_SignalType>65</d5p1:_SignalType></d5p1:Parameter></_PlotParameters><_RangeX xmlns:d5p1="http://schemas.datacontract.org/2004/07/Rainbow"><d5p1:Max>4.5</d5p1:Max><d5p1:Min>0</d5p1:Min></_RangeX><_RangeY xmlns:d5p1="http://schemas.datacontract.org/2004/07/Rainbow"><d5p1:Max>1200</d5p1:Max><d5p1:Min>0</d5p1:Min></_RangeY><_Title z:Ref="656" i:nil="true" /><_TopLeft xmlns:d5p1="http://schemas.datacontract.org/2004/07/System.Windows"><d5p1:_x>850</d5p1:_x><d5p1:_y>1120</d5p1:_y></_TopLeft><_Width>180</_Width><_XRValue>-1000</_XRValue><_YRValue>-1000</_YRValue><_IsCount>true</_IsCount><_IsFill>true</_IsFill><_IsSmooth>false</_IsSmooth></PlotDesc><PlotDesc z:Id="712" i:type="HistogramPlotDesc"><_AssociatedAlgorithmId>00000000-0000-0000-0000-000000000000</_AssociatedAlgorithmId><_BackgroundColor xmlns:d5p1="http://schemas.datacontract.org/2004/07/System.Windows.Media"><d5p1:A>255</d5p1:A><d5p1:B>246</d5p1:B><d5p1:G>231</d5p1:G><d5p1:R>237</d5p1:R><d5p1:ScA>1</d5p1:ScA><d5p1:ScB>0.921581864</d5p1:ScB><d5p1:ScG>0.7991027</d5p1:ScG><d5p1:ScR>0.8468732</d5p1:ScR></_BackgroundColor><_BiexponentialScaleModeX>Manual</_BiexponentialScaleModeX><_BiexponentialScaleModeY>Manual</_BiexponentialScaleModeY><_EnableXAxisAutoCompensation>false</_EnableXAxisAutoCompensation><_EnableYAxisAutoCompensation>false</_EnableYAxisAutoCompensation><_GatesOrderList xmlns:d5p1="http://schemas.datacontract.org/2004/07/Rainbow" i:nil="true" /><_Height>120</_Height><_Id>5e8d834f-f898-4e9c-8d06-5827bf716b9e</_Id><_IncludeCustomTitle>false</_IncludeCustomTitle><_IncludeGroupName>false</_IncludeGroupName><_IncludePlateName>false</_IncludePlateName><_IncludePopulationName>true</_IncludePopulationName><_IncludeTubeName>false</_IncludeTubeName><_PageNumber>1</_PageNumber><_ParameterScales xmlns:d5p1="http://schemas.datacontract.org/2004/07/Rainbow" z:Id="713" z:Size="2"><d5p1:Scale>Biexponential</d5p1:Scale><d5p1:Scale>Linear</d5p1:Scale></_ParameterScales><_PlotGate xmlns:d5p1="http://schemas.datacontract.org/2004/07/Rainbow" z:Ref="30" i:nil="true" /><_PlotParameters xmlns:d5p1="http://schemas.datacontract.org/2004/07/Rainbow" z:Id="714" z:Size="1"><d5p1:Parameter z:Id="715"><d5p1:_Fluorochrome z:Id="716">V13</d5p1:_Fluorochrome><d5p1:_Group i:nil="true" /><d5p1:_IsScatter>false</d5p1:_IsScatter><d5p1:_Label i:nil="true" /><d5p1:_ParameterType i:nil="true" /><d5p1:_SignalType>65</d5p1:_SignalType></d5p1:Parameter></_PlotParameters><_RangeX xmlns:d5p1="http://schemas.datacontract.org/2004/07/Rainbow"><d5p1:Max>4.5</d5p1:Max><d5p1:Min>0</d5p1:Min></_RangeX><_RangeY xmlns:d5p1="http://schemas.datacontract.org/2004/07/Rainbow"><d5p1:Max>1250</d5p1:Max><d5p1:Min>0</d5p1:Min></_RangeY><_Title z:Ref="656" i:nil="true" /><_TopLeft xmlns:d5p1="http://schemas.datacontract.org/2004/07/System.Windows"><d5p1:_x>1110</d5p1:_x><d5p1:_y>1120</d5p1:_y></_TopLeft><_Width>180</_Width><_XRValue>-1000</_XRValue><_YRValue>-1000</_YRValue><_IsCount>true</_IsCount><_IsFill>true</_IsFill><_IsSmooth>false</_IsSmooth></PlotDesc><PlotDesc z:Id="717" i:type="HistogramPlotDesc"><_AssociatedAlgorithmId>00000000-0000-0000-0000-000000000000</_AssociatedAlgorithmId><_BackgroundColor xmlns:d5p1="http://schemas.datacontract.org/2004/07/System.Windows.Media"><d5p1:A>255</d5p1:A><d5p1:B>246</d5p1:B><d5p1:G>231</d5p1:G><d5p1:R>237</d5p1:R><d5p1:ScA>1</d5p1:ScA><d5p1:ScB>0.921581864</d5p1:ScB><d5p1:ScG>0.7991027</d5p1:ScG><d5p1:ScR>0.8468732</d5p1:ScR></_BackgroundColor><_BiexponentialScaleModeX>Manual</_BiexponentialScaleModeX><_BiexponentialScaleModeY>Manual</_BiexponentialScaleModeY><_EnableXAxisAutoCompensation>false</_EnableXAxisAutoCompensation><_EnableYAxisAutoCompensation>false</_EnableYAxisAutoCompensation><_GatesOrderList xmlns:d5p1="http://schemas.datacontract.org/2004/07/Rainbow" i:nil="true" /><_Height>120</_Height><_Id>faf6e977-dd27-4a8e-b449-4145edabdbb2</_Id><_IncludeCustomTitle>false</_IncludeCustomTitle><_IncludeGroupName>false</_IncludeGroupName><_IncludePlateName>false</_IncludePlateName><_IncludePopulationName>true</_IncludePopulationName><_IncludeTubeName>false</_IncludeTubeName><_PageNumber>1</_PageNumber><_ParameterScales xmlns:d5p1="http://schemas.datacontract.org/2004/07/Rainbow" z:Id="718" z:Size="2"><d5p1:Scale>Biexponential</d5p1:Scale><d5p1:Scale>Linear</d5p1:Scale></_ParameterScales><_PlotGate xmlns:d5p1="http://schemas.datacontract.org/2004/07/Rainbow" z:Ref="30" i:nil="true" /><_PlotParameters xmlns:d5p1="http://schemas.datacontract.org/2004/07/Rainbow" z:Id="719" z:Size="1"><d5p1:Parameter z:Id="720"><d5p1:_Fluorochrome z:Id="721">V14</d5p1:_Fluorochrome><d5p1:_Group i:nil="true" /><d5p1:_IsScatter>false</d5p1:_IsScatter><d5p1:_Label i:nil="true" /><d5p1:_ParameterType i:nil="true" /><d5p1:_SignalType>65</d5p1:_SignalType></d5p1:Parameter></_PlotParameters><_RangeX xmlns:d5p1="http://schemas.datacontract.org/2004/07/Rainbow"><d5p1:Max>4.5</d5p1:Max><d5p1:Min>0</d5p1:Min></_RangeX><_RangeY xmlns:d5p1="http://schemas.datacontract.org/2004/07/Rainbow"><d5p1:Max>1250</d5p1:Max><d5p1:Min>0</d5p1:Min></_RangeY><_Title z:Ref="656" i:nil="true" /><_TopLeft xmlns:d5p1="http://schemas.datacontract.org/2004/07/System.Windows"><d5p1:_x>1370</d5p1:_x><d5p1:_y>1120</d5p1:_y></_TopLeft><_Width>180</_Width><_XRValue>-1000</_XRValue><_YRValue>-1000</_YRValue><_IsCount>true</_IsCount><_IsFill>true</_IsFill><_IsSmooth>false</_IsSmooth></PlotDesc><PlotDesc z:Id="722" i:type="HistogramPlotDesc"><_AssociatedAlgorithmId>00000000-0000-0000-0000-000000000000</_AssociatedAlgorithmId><_BackgroundColor xmlns:d5p1="http://schemas.datacontract.org/2004/07/System.Windows.Media"><d5p1:A>255</d5p1:A><d5p1:B>246</d5p1:B><d5p1:G>231</d5p1:G><d5p1:R>237</d5p1:R><d5p1:ScA>1</d5p1:ScA><d5p1:ScB>0.921581864</d5p1:ScB><d5p1:ScG>0.7991027</d5p1:ScG><d5p1:ScR>0.8468732</d5p1:ScR></_BackgroundColor><_BiexponentialScaleModeX>Manual</_BiexponentialScaleModeX><_BiexponentialScaleModeY>Manual</_BiexponentialScaleModeY><_EnableXAxisAutoCompensation>false</_EnableXAxisAutoCompensation><_EnableYAxisAutoCompensation>false</_EnableYAxisAutoCompensation><_GatesOrderList xmlns:d5p1="http://schemas.datacontract.org/2004/07/Rainbow" i:nil="true" /><_Height>120</_Height><_Id>62cb490f-038d-48a7-9328-431cd29f2a0f</_Id><_IncludeCustomTitle>false</_IncludeCustomTitle><_IncludeGroupName>false</_IncludeGroupName><_IncludePlateName>false</_IncludePlateName><_IncludePopulationName>true</_IncludePopulationName><_IncludeTubeName>false</_IncludeTubeName><_PageNumber>1</_PageNumber><_ParameterScales xmlns:d5p1="http://schemas.datacontract.org/2004/07/Rainbow" z:Id="723" z:Size="2"><d5p1:Scale>Biexponential</d5p1:Scale><d5p1:Scale>Linear</d5p1:Scale></_ParameterScales><_PlotGate xmlns:d5p1="http://schemas.datacontract.org/2004/07/Rainbow" z:Ref="30" i:nil="true" /><_PlotParameters xmlns:d5p1="http://schemas.datacontract.org/2004/07/Rainbow" z:Id="724" z:Size="1"><d5p1:Parameter z:Id="725"><d5p1:_Fluorochrome z:Id="726">V15</d5p1:_Fluorochrome><d5p1:_Group i:nil="true" /><d5p1:_IsScatter>false</d5p1:_IsScatter><d5p1:_Label i:nil="true" /><d5p1:_ParameterType i:nil="true" /><d5p1:_SignalType>65</d5p1:_SignalType></d5p1:Parameter></_PlotParameters><_RangeX xmlns:d5p1="http://schemas.datacontract.org/2004/07/Rainbow"><d5p1:Max>4.5</d5p1:Max><d5p1:Min>0</d5p1:Min></_RangeX><_RangeY xmlns:d5p1="http://schemas.datacontract.org/2004/07/Rainbow"><d5p1:Max>1150</d5p1:Max><d5p1:Min>0</d5p1:Min></_RangeY><_Title z:Ref="656" i:nil="true" /><_TopLeft xmlns:d5p1="http://schemas.datacontract.org/2004/07/System.Windows"><d5p1:_x>1630</d5p1:_x><d5p1:_y>1120</d5p1:_y></_TopLeft><_Width>180</_Width><_XRValue>-1000</_XRValue><_YRValue>-1000</_YRValue><_IsCount>true</_IsCount><_IsFill>true</_IsFill><_IsSmooth>false</_IsSmooth></PlotDesc><PlotDesc z:Id="727" i:type="HistogramPlotDesc"><_AssociatedAlgorithmId>00000000-0000-0000-0000-000000000000</_AssociatedAlgorithmId><_BackgroundColor xmlns:d5p1="http://schemas.datacontract.org/2004/07/System.Windows.Media"><d5p1:A>255</d5p1:A><d5p1:B>246</d5p1:B><d5p1:G>231</d5p1:G><d5p1:R>237</d5p1:R><d5p1:ScA>1</d5p1:ScA><d5p1:ScB>0.921581864</d5p1:ScB><d5p1:ScG>0.7991027</d5p1:ScG><d5p1:ScR>0.8468732</d5p1:ScR></_BackgroundColor><_BiexponentialScaleModeX>Manual</_BiexponentialScaleModeX><_BiexponentialScaleModeY>Manual</_BiexponentialScaleModeY><_EnableXAxisAutoCompensation>false</_EnableXAxisAutoCompensation><_EnableYAxisAutoCompensation>false</_EnableYAxisAutoCompensation><_GatesOrderList xmlns:d5p1="http://schemas.datacontract.org/2004/07/Rainbow" i:nil="true" /><_Height>120</_Height><_Id>8c674e68-5046-4e4b-b042-bffd898a5056</_Id><_IncludeCustomTitle>false</_IncludeCustomTitle><_IncludeGroupName>false</_IncludeGroupName><_IncludePlateName>false</_IncludePlateName><_IncludePopulationName>true</_IncludePopulationName><_IncludeTubeName>false</_IncludeTubeName><_PageNumber>1</_PageNumber><_ParameterScales xmlns:d5p1="http://schemas.datacontract.org/2004/07/Rainbow" z:Id="728" z:Size="2"><d5p1:Scale>Biexponential</d5p1:Scale><d5p1:Scale>Linear</d5p1:Scale></_ParameterScales><_PlotGate xmlns:d5p1="http://schemas.datacontract.org/2004/07/Rainbow" z:Ref="30" i:nil="true" /><_PlotParameters xmlns:d5p1="http://schemas.datacontract.org/2004/07/Rainbow" z:Id="729" z:Size="1"><d5p1:Parameter z:Id="730"><d5p1:_Fluorochrome z:Id="731">V16</d5p1:_Fluorochrome><d5p1:_Group i:nil="true" /><d5p1:_IsScatter>false</d5p1:_IsScatter><d5p1:_Label i:nil="true" /><d5p1:_ParameterType i:nil="true" /><d5p1:_SignalType>65</d5p1:_SignalType></d5p1:Parameter></_PlotParameters><_RangeX xmlns:d5p1="http://schemas.datacontract.org/2004/07/Rainbow"><d5p1:Max>4.5</d5p1:Max><d5p1:Min>0</d5p1:Min></_RangeX><_RangeY xmlns:d5p1="http://schemas.datacontract.org/2004/07/Rainbow"><d5p1:Max>1100</d5p1:Max><d5p1:Min>0</d5p1:Min></_RangeY><_Title z:Ref="656" i:nil="true" /><_TopLeft xmlns:d5p1="http://schemas.datacontract.org/2004/07/System.Windows"><d5p1:_x>1890</d5p1:_x><d5p1:_y>1120</d5p1:_y></_TopLeft><_Width>180</_Width><_XRValue>-1000</_XRValue><_YRValue>-1000</_YRValue><_IsCount>true</_IsCount><_IsFill>true</_IsFill><_IsSmooth>false</_IsSmooth></PlotDesc><PlotDesc z:Id="732" i:type="HistogramPlotDesc"><_AssociatedAlgorithmId>00000000-0000-0000-0000-000000000000</_AssociatedAlgorithmId><_BackgroundColor xmlns:d5p1="http://schemas.datacontract.org/2004/07/System.Windows.Media"><d5p1:A>255</d5p1:A><d5p1:B>253</d5p1:B><d5p1:G>242</d5p1:G><d5p1:R>227</d5p1:R><d5p1:ScA>1</d5p1:ScA><d5p1:ScB>0.9822506</d5p1:ScB><d5p1:ScG>0.8879231</d5p1:ScG><d5p1:ScR>0.768151164</d5p1:ScR></_BackgroundColor><_BiexponentialScaleModeX>Manual</_BiexponentialScaleModeX><_BiexponentialScaleModeY>Manual</_BiexponentialScaleModeY><_EnableXAxisAutoCompensation>false</_EnableXAxisAutoCompensation><_EnableYAxisAutoCompensation>false</_EnableYAxisAutoCompensation><_GatesOrderList xmlns:d5p1="http://schemas.datacontract.org/2004/07/Rainbow" i:nil="true" /><_Height>120</_Height><_Id>2f002581-1bde-4a0c-ac24-4e9af69fbace</_Id><_IncludeCustomTitle>false</_IncludeCustomTitle><_IncludeGroupName>false</_IncludeGroupName><_IncludePlateName>false</_IncludePlateName><_IncludePopulationName>true</_IncludePopulationName><_IncludeTubeName>false</_IncludeTubeName><_PageNumber>1</_PageNumber><_ParameterScales xmlns:d5p1="http://schemas.datacontract.org/2004/07/Rainbow" z:Id="733" z:Size="2"><d5p1:Scale>Biexponential</d5p1:Scale><d5p1:Scale>Linear</d5p1:Scale></_ParameterScales><_PlotGate xmlns:d5p1="http://schemas.datacontract.org/2004/07/Rainbow" z:Ref="30" i:nil="true" /><_PlotParameters xmlns:d5p1="http://schemas.datacontract.org/2004/07/Rainbow" z:Id="734" z:Size="1"><d5p1:Parameter z:Id="735"><d5p1:_Fluorochrome z:Id="736">B1</d5p1:_Fluorochrome><d5p1:_Group i:nil="true" /><d5p1:_IsScatter>false</d5p1:_IsScatter><d5p1:_Label i:nil="true" /><d5p1:_ParameterType i:nil="true" /><d5p1:_SignalType>65</d5p1:_SignalType></d5p1:Parameter></_PlotParameters><_RangeX xmlns:d5p1="http://schemas.datacontract.org/2004/07/Rainbow"><d5p1:Max>4.5</d5p1:Max><d5p1:Min>0</d5p1:Min></_RangeX><_RangeY xmlns:d5p1="http://schemas.datacontract.org/2004/07/Rainbow"><d5p1:Max>2500</d5p1:Max><d5p1:Min>0</d5p1:Min></_RangeY><_Title z:Id="737">Blue</_Title><_TopLeft xmlns:d5p1="http://schemas.datacontract.org/2004/07/System.Windows"><d5p1:_x>0</d5p1:_x><d5p1:_y>1380</d5p1:_y></_TopLeft><_Width>180</_Width><_XRValue>-1000</_XRValue><_YRValue>-1000</_YRValue><_IsCount>true</_IsCount><_IsFill>true</_IsFill><_IsSmooth>false</_IsSmooth></PlotDesc><PlotDesc z:Id="738" i:type="HistogramPlotDesc"><_AssociatedAlgorithmId>00000000-0000-0000-0000-000000000000</_AssociatedAlgorithmId><_BackgroundColor xmlns:d5p1="http://schemas.datacontract.org/2004/07/System.Windows.Media"><d5p1:A>255</d5p1:A><d5p1:B>253</d5p1:B><d5p1:G>242</d5p1:G><d5p1:R>227</d5p1:R><d5p1:ScA>1</d5p1:ScA><d5p1:ScB>0.9822506</d5p1:ScB><d5p1:ScG>0.8879231</d5p1:ScG><d5p1:ScR>0.768151164</d5p1:ScR></_BackgroundColor><_BiexponentialScaleModeX>Manual</_BiexponentialScaleModeX><_BiexponentialScaleModeY>Manual</_BiexponentialScaleModeY><_EnableXAxisAutoCompensation>false</_EnableXAxisAutoCompensation><_EnableYAxisAutoCompensation>false</_EnableYAxisAutoCompensation><_GatesOrderList xmlns:d5p1="http://schemas.datacontract.org/2004/07/Rainbow" i:nil="true" /><_Height>120</_Height><_Id>f45fb938-ce0f-48b5-9415-2993007a2c05</_Id><_IncludeCustomTitle>false</_IncludeCustomTitle><_IncludeGroupName>false</_IncludeGroupName><_IncludePlateName>false</_IncludePlateName><_IncludePopulationName>true</_IncludePopulationName><_IncludeTubeName>false</_IncludeTubeName><_PageNumber>1</_PageNumber><_ParameterScales xmlns:d5p1="http://schemas.datacontract.org/2004/07/Rainbow" z:Id="739" z:Size="2"><d5p1:Scale>Biexponential</d5p1:Scale><d5p1:Scale>Linear</d5p1:Scale></_ParameterScales><_PlotGate xmlns:d5p1="http://schemas.datacontract.org/2004/07/Rainbow" z:Ref="30" i:nil="true" /><_PlotParameters xmlns:d5p1="http://schemas.datacontract.org/2004/07/Rainbow" z:Id="740" z:Size="1"><d5p1:Parameter z:Id="741"><d5p1:_Fluorochrome z:Id="742">B2</d5p1:_Fluorochrome><d5p1:_Group i:nil="true" /><d5p1:_IsScatter>false</d5p1:_IsScatter><d5p1:_Label i:nil="true" /><d5p1:_ParameterType i:nil="true" /><d5p1:_SignalType>65</d5p1:_SignalType></d5p1:Parameter></_PlotParameters><_RangeX xmlns:d5p1="http://schemas.datacontract.org/2004/07/Rainbow"><d5p1:Max>4.5</d5p1:Max><d5p1:Min>0</d5p1:Min></_RangeX><_RangeY xmlns:d5p1="http://schemas.datacontract.org/2004/07/Rainbow"><d5p1:Max>5000</d5p1:Max><d5p1:Min>0</d5p1:Min></_RangeY><_Title z:Ref="737" i:nil="true" /><_TopLeft xmlns:d5p1="http://schemas.datacontract.org/2004/07/System.Windows"><d5p1:_x>330</d5p1:_x><d5p1:_y>1380</d5p1:_y></_TopLeft><_Width>180</_Width><_XRValue>-1000</_XRValue><_YRValue>-1000</_YRValue><_IsCount>true</_IsCount><_IsFill>true</_IsFill><_IsSmooth>false</_IsSmooth></PlotDesc><PlotDesc z:Id="743" i:type="HistogramPlotDesc"><_AssociatedAlgorithmId>00000000-0000-0000-0000-000000000000</_AssociatedAlgorithmId><_BackgroundColor xmlns:d5p1="http://schemas.datacontract.org/2004/07/System.Windows.Media"><d5p1:A>255</d5p1:A><d5p1:B>253</d5p1:B><d5p1:G>242</d5p1:G><d5p1:R>227</d5p1:R><d5p1:ScA>1</d5p1:ScA><d5p1:ScB>0.9822506</d5p1:ScB><d5p1:ScG>0.8879231</d5p1:ScG><d5p1:ScR>0.768151164</d5p1:ScR></_BackgroundColor><_BiexponentialScaleModeX>Manual</_BiexponentialScaleModeX><_BiexponentialScaleModeY>Manual</_BiexponentialScaleModeY><_EnableXAxisAutoCompensation>false</_EnableXAxisAutoCompensation><_EnableYAxisAutoCompensation>false</_EnableYAxisAutoCompensation><_GatesOrderList xmlns:d5p1="http://schemas.datacontract.org/2004/07/Rainbow" i:nil="true" /><_Height>120</_Height><_Id>883c0312-684b-44b3-9a47-8036d769cc7e</_Id><_IncludeCustomTitle>false</_IncludeCustomTitle><_IncludeGroupName>false</_IncludeGroupName><_IncludePlateName>false</_IncludePlateName><_IncludePopulationName>true</_IncludePopulationName><_IncludeTubeName>false</_IncludeTubeName><_PageNumber>1</_PageNumber><_ParameterScales xmlns:d5p1="http://schemas.datacontract.org/2004/07/Rainbow" z:Id="744" z:Size="2"><d5p1:Scale>Biexponential</d5p1:Scale><d5p1:Scale>Linear</d5p1:Scale></_ParameterScales><_PlotGate xmlns:d5p1="http://schemas.datacontract.org/2004/07/Rainbow" z:Ref="30" i:nil="true" /><_PlotParameters xmlns:d5p1="http://schemas.datacontract.org/2004/07/Rainbow" z:Id="745" z:Size="1"><d5p1:Parameter z:Id="746"><d5p1:_Fluorochrome z:Id="747">B3</d5p1:_Fluorochrome><d5p1:_Group i:nil="true" /><d5p1:_IsScatter>false</d5p1:_IsScatter><d5p1:_Label i:nil="true" /><d5p1:_ParameterType i:nil="true" /><d5p1:_SignalType>65</d5p1:_SignalType></d5p1:Parameter></_PlotParameters><_RangeX xmlns:d5p1="http://schemas.datacontract.org/2004/07/Rainbow"><d5p1:Max>4.5</d5p1:Max><d5p1:Min>0</d5p1:Min></_RangeX><_RangeY xmlns:d5p1="http://schemas.datacontract.org/2004/07/Rainbow"><d5p1:Max>4500</d5p1:Max><d5p1:Min>0</d5p1:Min></_RangeY><_Title z:Ref="737" i:nil="true" /><_TopLeft xmlns:d5p1="http://schemas.datacontract.org/2004/07/System.Windows"><d5p1:_x>590</d5p1:_x><d5p1:_y>1380</d5p1:_y></_TopLeft><_Width>180</_Width><_XRValue>-1000</_XRValue><_YRValue>-1000</_YRValue><_IsCount>true</_IsCount><_IsFill>true</_IsFill><_IsSmooth>false</_IsSmooth></PlotDesc><PlotDesc z:Id="748" i:type="HistogramPlotDesc"><_AssociatedAlgorithmId>00000000-0000-0000-0000-000000000000</_AssociatedAlgorithmId><_BackgroundColor xmlns:d5p1="http://schemas.datacontract.org/2004/07/System.Windows.Media"><d5p1:A>255</d5p1:A><d5p1:B>253</d5p1:B><d5p1:G>242</d5p1:G><d5p1:R>227</d5p1:R><d5p1:ScA>1</d5p1:ScA><d5p1:ScB>0.9822506</d5p1:ScB><d5p1:ScG>0.8879231</d5p1:ScG><d5p1:ScR>0.768151164</d5p1:ScR></_BackgroundColor><_BiexponentialScaleModeX>Manual</_BiexponentialScaleModeX><_BiexponentialScaleModeY>Manual</_BiexponentialScaleModeY><_EnableXAxisAutoCompensation>false</_EnableXAxisAutoCompensation><_EnableYAxisAutoCompensation>false</_EnableYAxisAutoCompensation><_GatesOrderList xmlns:d5p1="http://schemas.datacontract.org/2004/07/Rainbow" i:nil="true" /><_Height>120</_Height><_Id>58f0508f-8d0f-43d8-aa9b-7ca373faa5ad</_Id><_IncludeCustomTitle>false</_IncludeCustomTitle><_IncludeGroupName>false</_IncludeGroupName><_IncludePlateName>false</_IncludePlateName><_IncludePopulationName>true</_IncludePopulationName><_IncludeTubeName>false</_IncludeTubeName><_PageNumber>1</_PageNumber><_ParameterScales xmlns:d5p1="http://schemas.datacontract.org/2004/07/Rainbow" z:Id="749" z:Size="2"><d5p1:Scale>Biexponential</d5p1:Scale><d5p1:Scale>Linear</d5p1:Scale></_ParameterScales><_PlotGate xmlns:d5p1="http://schemas.datacontract.org/2004/07/Rainbow" z:Ref="30" i:nil="true" /><_PlotParameters xmlns:d5p1="http://schemas.datacontract.org/2004/07/Rainbow" z:Id="750" z:Size="1"><d5p1:Parameter z:Id="751"><d5p1:_Fluorochrome z:Id="752">B4</d5p1:_Fluorochrome><d5p1:_Group i:nil="true" /><d5p1:_IsScatter>false</d5p1:_IsScatter><d5p1:_Label i:nil="true" /><d5p1:_ParameterType i:nil="true" /><d5p1:_SignalType>65</d5p1:_SignalType></d5p1:Parameter></_PlotParameters><_RangeX xmlns:d5p1="http://schemas.datacontract.org/2004/07/Rainbow"><d5p1:Max>4.5</d5p1:Max><d5p1:Min>0</d5p1:Min></_RangeX><_RangeY xmlns:d5p1="http://schemas.datacontract.org/2004/07/Rainbow"><d5p1:Max>5500</d5p1:Max><d5p1:Min>0</d5p1:Min></_RangeY><_Title z:Ref="737" i:nil="true" /><_TopLeft xmlns:d5p1="http://schemas.datacontract.org/2004/07/System.Windows"><d5p1:_x>850</d5p1:_x><d5p1:_y>1380</d5p1:_y></_TopLeft><_Width>180</_Width><_XRValue>-1000</_XRValue><_YRValue>-1000</_YRValue><_IsCount>true</_IsCount><_IsFill>true</_IsFill><_IsSmooth>false</_IsSmooth></PlotDesc><PlotDesc z:Id="753" i:type="HistogramPlotDesc"><_AssociatedAlgorithmId>00000000-0000-0000-0000-000000000000</_AssociatedAlgorithmId><_BackgroundColor xmlns:d5p1="http://schemas.datacontract.org/2004/07/System.Windows.Media"><d5p1:A>255</d5p1:A><d5p1:B>253</d5p1:B><d5p1:G>242</d5p1:G><d5p1:R>227</d5p1:R><d5p1:ScA>1</d5p1:ScA><d5p1:ScB>0.9822506</d5p1:ScB><d5p1:ScG>0.8879231</d5p1:ScG><d5p1:ScR>0.768151164</d5p1:ScR></_BackgroundColor><_BiexponentialScaleModeX>Manual</_BiexponentialScaleModeX><_BiexponentialScaleModeY>Manual</_BiexponentialScaleModeY><_EnableXAxisAutoCompensation>false</_EnableXAxisAutoCompensation><_EnableYAxisAutoCompensation>false</_EnableYAxisAutoCompensation><_GatesOrderList xmlns:d5p1="http://schemas.datacontract.org/2004/07/Rainbow" i:nil="true" /><_Height>120</_Height><_Id>a0cf0ab1-272e-4f86-9f17-1ac35aa9d84e</_Id><_IncludeCustomTitle>false</_IncludeCustomTitle><_IncludeGroupName>false</_IncludeGroupName><_IncludePlateName>false</_IncludePlateName><_IncludePopulationName>true</_IncludePopulationName><_IncludeTubeName>false</_IncludeTubeName><_PageNumber>1</_PageNumber><_ParameterScales xmlns:d5p1="http://schemas.datacontract.org/2004/07/Rainbow" z:Id="754" z:Size="2"><d5p1:Scale>Biexponential</d5p1:Scale><d5p1:Scale>Linear</d5p1:Scale></_ParameterScales><_PlotGate xmlns:d5p1="http://schemas.datacontract.org/2004/07/Rainbow" z:Ref="30" i:nil="true" /><_PlotParameters xmlns:d5p1="http://schemas.datacontract.org/2004/07/Rainbow" z:Id="755" z:Size="1"><d5p1:Parameter z:Id="756"><d5p1:_Fluorochrome z:Id="757">B5</d5p1:_Fluorochrome><d5p1:_Group i:nil="true" /><d5p1:_IsScatter>false</d5p1:_IsScatter><d5p1:_Label i:nil="true" /><d5p1:_ParameterType i:nil="true" /><d5p1:_SignalType>65</d5p1:_SignalType></d5p1:Parameter></_PlotParameters><_RangeX xmlns:d5p1="http://schemas.datacontract.org/2004/07/Rainbow"><d5p1:Max>4.5</d5p1:Max><d5p1:Min>0</d5p1:Min></_RangeX><_RangeY xmlns:d5p1="http://schemas.datacontract.org/2004/07/Rainbow"><d5p1:Max>5000</d5p1:Max><d5p1:Min>0</d5p1:Min></_RangeY><_Title z:Ref="737" i:nil="true" /><_TopLeft xmlns:d5p1="http://schemas.datacontract.org/2004/07/System.Windows"><d5p1:_x>1110</d5p1:_x><d5p1:_y>1380</d5p1:_y></_TopLeft><_Width>180</_Width><_XRValue>-1000</_XRValue><_YRValue>-1000</_YRValue><_IsCount>true</_IsCount><_IsFill>true</_IsFill><_IsSmooth>false</_IsSmooth></PlotDesc><PlotDesc z:Id="758" i:type="HistogramPlotDesc"><_AssociatedAlgorithmId>00000000-0000-0000-0000-000000000000</_AssociatedAlgorithmId><_BackgroundColor xmlns:d5p1="http://schemas.datacontract.org/2004/07/System.Windows.Media"><d5p1:A>255</d5p1:A><d5p1:B>253</d5p1:B><d5p1:G>242</d5p1:G><d5p1:R>227</d5p1:R><d5p1:ScA>1</d5p1:ScA><d5p1:ScB>0.9822506</d5p1:ScB><d5p1:ScG>0.8879231</d5p1:ScG><d5p1:ScR>0.768151164</d5p1:ScR></_BackgroundColor><_BiexponentialScaleModeX>Manual</_BiexponentialScaleModeX><_BiexponentialScaleModeY>Manual</_BiexponentialScaleModeY><_EnableXAxisAutoCompensation>false</_EnableXAxisAutoCompensation><_EnableYAxisAutoCompensation>false</_EnableYAxisAutoCompensation><_GatesOrderList xmlns:d5p1="http://schemas.datacontract.org/2004/07/Rainbow" i:nil="true" /><_Height>120</_Height><_Id>d722de33-a5d3-4345-a244-92ffec876bce</_Id><_IncludeCustomTitle>false</_IncludeCustomTitle><_IncludeGroupName>false</_IncludeGroupName><_IncludePlateName>false</_IncludePlateName><_IncludePopulationName>true</_IncludePopulationName><_IncludeTubeName>false</_IncludeTubeName><_PageNumber>1</_PageNumber><_ParameterScales xmlns:d5p1="http://schemas.datacontract.org/2004/07/Rainbow" z:Id="759" z:Size="2"><d5p1:Scale>Biexponential</d5p1:Scale><d5p1:Scale>Linear</d5p1:Scale></_ParameterScales><_PlotGate xmlns:d5p1="http://schemas.datacontract.org/2004/07/Rainbow" z:Ref="30" i:nil="true" /><_PlotParameters xmlns:d5p1="http://schemas.datacontract.org/2004/07/Rainbow" z:Id="760" z:Size="1"><d5p1:Parameter z:Id="761"><d5p1:_Fluorochrome z:Id="762">B6</d5p1:_Fluorochrome><d5p1:_Group i:nil="true" /><d5p1:_IsScatter>false</d5p1:_IsScatter><d5p1:_Label i:nil="true" /><d5p1:_ParameterType i:nil="true" /><d5p1:_SignalType>65</d5p1:_SignalType></d5p1:Parameter></_PlotParameters><_RangeX xmlns:d5p1="http://schemas.datacontract.org/2004/07/Rainbow"><d5p1:Max>4.5</d5p1:Max><d5p1:Min>0</d5p1:Min></_RangeX><_RangeY xmlns:d5p1="http://schemas.datacontract.org/2004/07/Rainbow"><d5p1:Max>5000</d5p1:Max><d5p1:Min>0</d5p1:Min></_RangeY><_Title z:Ref="737" i:nil="true" /><_TopLeft xmlns:d5p1="http://schemas.datacontract.org/2004/07/System.Windows"><d5p1:_x>1370</d5p1:_x><d5p1:_y>1380</d5p1:_y></_TopLeft><_Width>180</_Width><_XRValue>-1000</_XRValue><_YRValue>-1000</_YRValue><_IsCount>true</_IsCount><_IsFill>true</_IsFill><_IsSmooth>false</_IsSmooth></PlotDesc><PlotDesc z:Id="763" i:type="HistogramPlotDesc"><_AssociatedAlgorithmId>00000000-0000-0000-0000-000000000000</_AssociatedAlgorithmId><_BackgroundColor xmlns:d5p1="http://schemas.datacontract.org/2004/07/System.Windows.Media"><d5p1:A>255</d5p1:A><d5p1:B>253</d5p1:B><d5p1:G>242</d5p1:G><d5p1:R>227</d5p1:R><d5p1:ScA>1</d5p1:ScA><d5p1:ScB>0.9822506</d5p1:ScB><d5p1:ScG>0.8879231</d5p1:ScG><d5p1:ScR>0.768151164</d5p1:ScR></_BackgroundColor><_BiexponentialScaleModeX>Manual</_BiexponentialScaleModeX><_BiexponentialScaleModeY>Manual</_BiexponentialScaleModeY><_EnableXAxisAutoCompensation>false</_EnableXAxisAutoCompensation><_EnableYAxisAutoCompensation>false</_EnableYAxisAutoCompensation><_GatesOrderList xmlns:d5p1="http://schemas.datacontract.org/2004/07/Rainbow" i:nil="true" /><_Height>120</_Height><_Id>9696ff82-fe9d-4484-ae6e-8300d411901d</_Id><_IncludeCustomTitle>false</_IncludeCustomTitle><_IncludeGroupName>false</_IncludeGroupName><_IncludePlateName>false</_IncludePlateName><_IncludePopulationName>true</_IncludePopulationName><_IncludeTubeName>false</_IncludeTubeName><_PageNumber>1</_PageNumber><_ParameterScales xmlns:d5p1="http://schemas.datacontract.org/2004/07/Rainbow" z:Id="764" z:Size="2"><d5p1:Scale>Biexponential</d5p1:Scale><d5p1:Scale>Linear</d5p1:Scale></_ParameterScales><_PlotGate xmlns:d5p1="http://schemas.datacontract.org/2004/07/Rainbow" z:Ref="30" i:nil="true" /><_PlotParameters xmlns:d5p1="http://schemas.datacontract.org/2004/07/Rainbow" z:Id="765" z:Size="1"><d5p1:Parameter z:Id="766"><d5p1:_Fluorochrome z:Id="767">B7</d5p1:_Fluorochrome><d5p1:_Group i:nil="true" /><d5p1:_IsScatter>false</d5p1:_IsScatter><d5p1:_Label i:nil="true" /><d5p1:_ParameterType i:nil="true" /><d5p1:_SignalType>65</d5p1:_SignalType></d5p1:Parameter></_PlotParameters><_RangeX xmlns:d5p1="http://schemas.datacontract.org/2004/07/Rainbow"><d5p1:Max>4.5</d5p1:Max><d5p1:Min>0</d5p1:Min></_RangeX><_RangeY xmlns:d5p1="http://schemas.datacontract.org/2004/07/Rainbow"><d5p1:Max>4000</d5p1:Max><d5p1:Min>0</d5p1:Min></_RangeY><_Title z:Ref="737" i:nil="true" /><_TopLeft xmlns:d5p1="http://schemas.datacontract.org/2004/07/System.Windows"><d5p1:_x>1630</d5p1:_x><d5p1:_y>1380</d5p1:_y></_TopLeft><_Width>180</_Width><_XRValue>-1000</_XRValue><_YRValue>-1000</_YRValue><_IsCount>true</_IsCount><_IsFill>true</_IsFill><_IsSmooth>false</_IsSmooth></PlotDesc><PlotDesc z:Id="768" i:type="HistogramPlotDesc"><_AssociatedAlgorithmId>00000000-0000-0000-0000-000000000000</_AssociatedAlgorithmId><_BackgroundColor xmlns:d5p1="http://schemas.datacontract.org/2004/07/System.Windows.Media"><d5p1:A>255</d5p1:A><d5p1:B>253</d5p1:B><d5p1:G>242</d5p1:G><d5p1:R>227</d5p1:R><d5p1:ScA>1</d5p1:ScA><d5p1:ScB>0.9822506</d5p1:ScB><d5p1:ScG>0.8879231</d5p1:ScG><d5p1:ScR>0.768151164</d5p1:ScR></_BackgroundColor><_BiexponentialScaleModeX>Manual</_BiexponentialScaleModeX><_BiexponentialScaleModeY>Manual</_BiexponentialScaleModeY><_EnableXAxisAutoCompensation>false</_EnableXAxisAutoCompensation><_EnableYAxisAutoCompensation>false</_EnableYAxisAutoCompensation><_GatesOrderList xmlns:d5p1="http://schemas.datacontract.org/2004/07/Rainbow" i:nil="true" /><_Height>120</_Height><_Id>b0a9e99d-cdfb-4a4d-9ad7-4a4e02ab34df</_Id><_IncludeCustomTitle>false</_IncludeCustomTitle><_IncludeGroupName>false</_IncludeGroupName><_IncludePlateName>false</_IncludePlateName><_IncludePopulationName>true</_IncludePopulationName><_IncludeTubeName>false</_IncludeTubeName><_PageNumber>1</_PageNumber><_ParameterScales xmlns:d5p1="http://schemas.datacontract.org/2004/07/Rainbow" z:Id="769" z:Size="2"><d5p1:Scale>Biexponential</d5p1:Scale><d5p1:Scale>Linear</d5p1:Scale></_ParameterScales><_PlotGate xmlns:d5p1="http://schemas.datacontract.org/2004/07/Rainbow" z:Ref="30" i:nil="true" /><_PlotParameters xmlns:d5p1="http://schemas.datacontract.org/2004/07/Rainbow" z:Id="770" z:Size="1"><d5p1:Parameter z:Id="771"><d5p1:_Fluorochrome z:Id="772">B8</d5p1:_Fluorochrome><d5p1:_Group i:nil="true" /><d5p1:_IsScatter>false</d5p1:_IsScatter><d5p1:_Label i:nil="true" /><d5p1:_ParameterType i:nil="true" /><d5p1:_SignalType>65</d5p1:_SignalType></d5p1:Parameter></_PlotParameters><_RangeX xmlns:d5p1="http://schemas.datacontract.org/2004/07/Rainbow"><d5p1:Max>4.5</d5p1:Max><d5p1:Min>0</d5p1:Min></_RangeX><_RangeY xmlns:d5p1="http://schemas.datacontract.org/2004/07/Rainbow"><d5p1:Max>7000</d5p1:Max><d5p1:Min>0</d5p1:Min></_RangeY><_Title z:Ref="737" i:nil="true" /><_TopLeft xmlns:d5p1="http://schemas.datacontract.org/2004/07/System.Windows"><d5p1:_x>1890</d5p1:_x><d5p1:_y>1380</d5p1:_y></_TopLeft><_Width>180</_Width><_XRValue>-1000</_XRValue><_YRValue>-1000</_YRValue><_IsCount>true</_IsCount><_IsFill>true</_IsFill><_IsSmooth>false</_IsSmooth></PlotDesc><PlotDesc z:Id="773" i:type="HistogramPlotDesc"><_AssociatedAlgorithmId>00000000-0000-0000-0000-000000000000</_AssociatedAlgorithmId><_BackgroundColor xmlns:d5p1="http://schemas.datacontract.org/2004/07/System.Windows.Media"><d5p1:A>255</d5p1:A><d5p1:B>253</d5p1:B><d5p1:G>242</d5p1:G><d5p1:R>227</d5p1:R><d5p1:ScA>1</d5p1:ScA><d5p1:ScB>0.9822506</d5p1:ScB><d5p1:ScG>0.8879231</d5p1:ScG><d5p1:ScR>0.768151164</d5p1:ScR></_BackgroundColor><_BiexponentialScaleModeX>Manual</_BiexponentialScaleModeX><_BiexponentialScaleModeY>Manual</_BiexponentialScaleModeY><_EnableXAxisAutoCompensation>false</_EnableXAxisAutoCompensation><_EnableYAxisAutoCompensation>false</_EnableYAxisAutoCompensation><_GatesOrderList xmlns:d5p1="http://schemas.datacontract.org/2004/07/Rainbow" i:nil="true" /><_Height>120</_Height><_Id>52619ea7-6802-4204-ae21-7293a92aca3f</_Id><_IncludeCustomTitle>false</_IncludeCustomTitle><_IncludeGroupName>false</_IncludeGroupName><_IncludePlateName>false</_IncludePlateName><_IncludePopulationName>true</_IncludePopulationName><_IncludeTubeName>false</_IncludeTubeName><_PageNumber>1</_PageNumber><_ParameterScales xmlns:d5p1="http://schemas.datacontract.org/2004/07/Rainbow" z:Id="774" z:Size="2"><d5p1:Scale>Biexponential</d5p1:Scale><d5p1:Scale>Linear</d5p1:Scale></_ParameterScales><_PlotGate xmlns:d5p1="http://schemas.datacontract.org/2004/07/Rainbow" z:Ref="30" i:nil="true" /><_PlotParameters xmlns:d5p1="http://schemas.datacontract.org/2004/07/Rainbow" z:Id="775" z:Size="1"><d5p1:Parameter z:Id="776"><d5p1:_Fluorochrome z:Id="777">B9</d5p1:_Fluorochrome><d5p1:_Group i:nil="true" /><d5p1:_IsScatter>false</d5p1:_IsScatter><d5p1:_Label i:nil="true" /><d5p1:_ParameterType i:nil="true" /><d5p1:_SignalType>65</d5p1:_SignalType></d5p1:Parameter></_PlotParameters><_RangeX xmlns:d5p1="http://schemas.datacontract.org/2004/07/Rainbow"><d5p1:Max>4.5</d5p1:Max><d5p1:Min>0</d5p1:Min></_RangeX><_RangeY xmlns:d5p1="http://schemas.datacontract.org/2004/07/Rainbow"><d5p1:Max>600</d5p1:Max><d5p1:Min>0</d5p1:Min></_RangeY><_Title z:Ref="737" i:nil="true" /><_TopLeft xmlns:d5p1="http://schemas.datacontract.org/2004/07/System.Windows"><d5p1:_x>0</d5p1:_x><d5p1:_y>1580</d5p1:_y></_TopLeft><_Width>180</_Width><_XRValue>-1000</_XRValue><_YRValue>-1000</_YRValue><_IsCount>true</_IsCount><_IsFill>true</_IsFill><_IsSmooth>false</_IsSmooth></PlotDesc><PlotDesc z:Id="778" i:type="HistogramPlotDesc"><_AssociatedAlgorithmId>00000000-0000-0000-0000-000000000000</_AssociatedAlgorithmId><_BackgroundColor xmlns:d5p1="http://schemas.datacontract.org/2004/07/System.Windows.Media"><d5p1:A>255</d5p1:A><d5p1:B>253</d5p1:B><d5p1:G>242</d5p1:G><d5p1:R>227</d5p1:R><d5p1:ScA>1</d5p1:ScA><d5p1:ScB>0.9822506</d5p1:ScB><d5p1:ScG>0.8879231</d5p1:ScG><d5p1:ScR>0.768151164</d5p1:ScR></_BackgroundColor><_BiexponentialScaleModeX>Manual</_BiexponentialScaleModeX><_BiexponentialScaleModeY>Manual</_BiexponentialScaleModeY><_EnableXAxisAutoCompensation>false</_EnableXAxisAutoCompensation><_EnableYAxisAutoCompensation>false</_EnableYAxisAutoCompensation><_GatesOrderList xmlns:d5p1="http://schemas.datacontract.org/2004/07/Rainbow" i:nil="true" /><_Height>120</_Height><_Id>339d5193-127d-489b-afdd-92191706276a</_Id><_IncludeCustomTitle>false</_IncludeCustomTitle><_IncludeGroupName>false</_IncludeGroupName><_IncludePlateName>false</_IncludePlateName><_IncludePopulationName>true</_IncludePopulationName><_IncludeTubeName>false</_IncludeTubeName><_PageNumber>1</_PageNumber><_ParameterScales xmlns:d5p1="http://schemas.datacontract.org/2004/07/Rainbow" z:Id="779" z:Size="2"><d5p1:Scale>Biexponential</d5p1:Scale><d5p1:Scale>Linear</d5p1:Scale></_ParameterScales><_PlotGate xmlns:d5p1="http://schemas.datacontract.org/2004/07/Rainbow" z:Ref="30" i:nil="true" /><_PlotParameters xmlns:d5p1="http://schemas.datacontract.org/2004/07/Rainbow" z:Id="780" z:Size="1"><d5p1:Parameter z:Id="781"><d5p1:_Fluorochrome z:Id="782">B10</d5p1:_Fluorochrome><d5p1:_Group i:nil="true" /><d5p1:_IsScatter>false</d5p1:_IsScatter><d5p1:_Label i:nil="true" /><d5p1:_ParameterType i:nil="true" /><d5p1:_SignalType>65</d5p1:_SignalType></d5p1:Parameter></_PlotParameters><_RangeX xmlns:d5p1="http://schemas.datacontract.org/2004/07/Rainbow"><d5p1:Max>4.5</d5p1:Max><d5p1:Min>0</d5p1:Min></_RangeX><_RangeY xmlns:d5p1="http://schemas.datacontract.org/2004/07/Rainbow"><d5p1:Max>1000</d5p1:Max><d5p1:Min>0</d5p1:Min></_RangeY><_Title z:Ref="737" i:nil="true" /><_TopLeft xmlns:d5p1="http://schemas.datacontract.org/2004/07/System.Windows"><d5p1:_x>330</d5p1:_x><d5p1:_y>1580</d5p1:_y></_TopLeft><_Width>180</_Width><_XRValue>-1000</_XRValue><_YRValue>-1000</_YRValue><_IsCount>true</_IsCount><_IsFill>true</_IsFill><_IsSmooth>false</_IsSmooth></PlotDesc><PlotDesc z:Id="783" i:type="HistogramPlotDesc"><_AssociatedAlgorithmId>00000000-0000-0000-0000-000000000000</_AssociatedAlgorithmId><_BackgroundColor xmlns:d5p1="http://schemas.datacontract.org/2004/07/System.Windows.Media"><d5p1:A>255</d5p1:A><d5p1:B>253</d5p1:B><d5p1:G>242</d5p1:G><d5p1:R>227</d5p1:R><d5p1:ScA>1</d5p1:ScA><d5p1:ScB>0.9822506</d5p1:ScB><d5p1:ScG>0.8879231</d5p1:ScG><d5p1:ScR>0.768151164</d5p1:ScR></_BackgroundColor><_BiexponentialScaleModeX>Manual</_BiexponentialScaleModeX><_BiexponentialScaleModeY>Manual</_BiexponentialScaleModeY><_EnableXAxisAutoCompensation>false</_EnableXAxisAutoCompensation><_EnableYAxisAutoCompensation>false</_EnableYAxisAutoCompensation><_GatesOrderList xmlns:d5p1="http://schemas.datacontract.org/2004/07/Rainbow" i:nil="true" /><_Height>120</_Height><_Id>773e1a75-87c4-4567-b16f-9b02965a78b8</_Id><_IncludeCustomTitle>false</_IncludeCustomTitle><_IncludeGroupName>false</_IncludeGroupName><_IncludePlateName>false</_IncludePlateName><_IncludePopulationName>true</_IncludePopulationName><_IncludeTubeName>false</_IncludeTubeName><_PageNumber>1</_PageNumber><_ParameterScales xmlns:d5p1="http://schemas.datacontract.org/2004/07/Rainbow" z:Id="784" z:Size="2"><d5p1:Scale>Biexponential</d5p1:Scale><d5p1:Scale>Linear</d5p1:Scale></_ParameterScales><_PlotGate xmlns:d5p1="http://schemas.datacontract.org/2004/07/Rainbow" z:Ref="30" i:nil="true" /><_PlotParameters xmlns:d5p1="http://schemas.datacontract.org/2004/07/Rainbow" z:Id="785" z:Size="1"><d5p1:Parameter z:Id="786"><d5p1:_Fluorochrome z:Id="787">B11</d5p1:_Fluorochrome><d5p1:_Group i:nil="true" /><d5p1:_IsScatter>false</d5p1:_IsScatter><d5p1:_Label i:nil="true" /><d5p1:_ParameterType i:nil="true" /><d5p1:_SignalType>65</d5p1:_SignalType></d5p1:Parameter></_PlotParameters><_RangeX xmlns:d5p1="http://schemas.datacontract.org/2004/07/Rainbow"><d5p1:Max>4.5</d5p1:Max><d5p1:Min>0</d5p1:Min></_RangeX><_RangeY xmlns:d5p1="http://schemas.datacontract.org/2004/07/Rainbow"><d5p1:Max>1500</d5p1:Max><d5p1:Min>0</d5p1:Min></_RangeY><_Title z:Ref="737" i:nil="true" /><_TopLeft xmlns:d5p1="http://schemas.datacontract.org/2004/07/System.Windows"><d5p1:_x>590</d5p1:_x><d5p1:_y>1580</d5p1:_y></_TopLeft><_Width>180</_Width><_XRValue>-1000</_XRValue><_YRValue>-1000</_YRValue><_IsCount>true</_IsCount><_IsFill>true</_IsFill><_IsSmooth>false</_IsSmooth></PlotDesc><PlotDesc z:Id="788" i:type="HistogramPlotDesc"><_AssociatedAlgorithmId>00000000-0000-0000-0000-000000000000</_AssociatedAlgorithmId><_BackgroundColor xmlns:d5p1="http://schemas.datacontract.org/2004/07/System.Windows.Media"><d5p1:A>255</d5p1:A><d5p1:B>253</d5p1:B><d5p1:G>242</d5p1:G><d5p1:R>227</d5p1:R><d5p1:ScA>1</d5p1:ScA><d5p1:ScB>0.9822506</d5p1:ScB><d5p1:ScG>0.8879231</d5p1:ScG><d5p1:ScR>0.768151164</d5p1:ScR></_BackgroundColor><_BiexponentialScaleModeX>Manual</_BiexponentialScaleModeX><_BiexponentialScaleModeY>Manual</_BiexponentialScaleModeY><_EnableXAxisAutoCompensation>false</_EnableXAxisAutoCompensation><_EnableYAxisAutoCompensation>false</_EnableYAxisAutoCompensation><_GatesOrderList xmlns:d5p1="http://schemas.datacontract.org/2004/07/Rainbow" i:nil="true" /><_Height>120</_Height><_Id>e8e2b2dc-75f3-4990-a64d-04e91ecec7cb</_Id><_IncludeCustomTitle>false</_IncludeCustomTitle><_IncludeGroupName>false</_IncludeGroupName><_IncludePlateName>false</_IncludePlateName><_IncludePopulationName>true</_IncludePopulationName><_IncludeTubeName>false</_IncludeTubeName><_PageNumber>1</_PageNumber><_ParameterScales xmlns:d5p1="http://schemas.datacontract.org/2004/07/Rainbow" z:Id="789" z:Size="2"><d5p1:Scale>Biexponential</d5p1:Scale><d5p1:Scale>Linear</d5p1:Scale></_ParameterScales><_PlotGate xmlns:d5p1="http://schemas.datacontract.org/2004/07/Rainbow" z:Ref="30" i:nil="true" /><_PlotParameters xmlns:d5p1="http://schemas.datacontract.org/2004/07/Rainbow" z:Id="790" z:Size="1"><d5p1:Parameter z:Id="791"><d5p1:_Fluorochrome z:Id="792">B12</d5p1:_Fluorochrome><d5p1:_Group i:nil="true" /><d5p1:_IsScatter>false</d5p1:_IsScatter><d5p1:_Label i:nil="true" /><d5p1:_ParameterType i:nil="true" /><d5p1:_SignalType>65</d5p1:_SignalType></d5p1:Parameter></_PlotParameters><_RangeX xmlns:d5p1="http://schemas.datacontract.org/2004/07/Rainbow"><d5p1:Max>4.5</d5p1:Max><d5p1:Min>0</d5p1:Min></_RangeX><_RangeY xmlns:d5p1="http://schemas.datacontract.org/2004/07/Rainbow"><d5p1:Max>1500</d5p1:Max><d5p1:Min>0</d5p1:Min></_RangeY><_Title z:Ref="737" i:nil="true" /><_TopLeft xmlns:d5p1="http://schemas.datacontract.org/2004/07/System.Windows"><d5p1:_x>850</d5p1:_x><d5p1:_y>1580</d5p1:_y></_TopLeft><_Width>180</_Width><_XRValue>-1000</_XRValue><_YRValue>-1000</_YRValue><_IsCount>true</_IsCount><_IsFill>true</_IsFill><_IsSmooth>false</_IsSmooth></PlotDesc><PlotDesc z:Id="793" i:type="HistogramPlotDesc"><_AssociatedAlgorithmId>00000000-0000-0000-0000-000000000000</_AssociatedAlgorithmId><_BackgroundColor xmlns:d5p1="http://schemas.datacontract.org/2004/07/System.Windows.Media"><d5p1:A>255</d5p1:A><d5p1:B>253</d5p1:B><d5p1:G>242</d5p1:G><d5p1:R>227</d5p1:R><d5p1:ScA>1</d5p1:ScA><d5p1:ScB>0.9822506</d5p1:ScB><d5p1:ScG>0.8879231</d5p1:ScG><d5p1:ScR>0.768151164</d5p1:ScR></_BackgroundColor><_BiexponentialScaleModeX>Manual</_BiexponentialScaleModeX><_BiexponentialScaleModeY>Manual</_BiexponentialScaleModeY><_EnableXAxisAutoCompensation>false</_EnableXAxisAutoCompensation><_EnableYAxisAutoCompensation>false</_EnableYAxisAutoCompensation><_GatesOrderList xmlns:d5p1="http://schemas.datacontract.org/2004/07/Rainbow" i:nil="true" /><_Height>120</_Height><_Id>22bd67d1-3bec-4b35-89ff-be29eaeeb733</_Id><_IncludeCustomTitle>false</_IncludeCustomTitle><_IncludeGroupName>false</_IncludeGroupName><_IncludePlateName>false</_IncludePlateName><_IncludePopulationName>true</_IncludePopulationName><_IncludeTubeName>false</_IncludeTubeName><_PageNumber>1</_PageNumber><_ParameterScales xmlns:d5p1="http://schemas.datacontract.org/2004/07/Rainbow" z:Id="794" z:Size="2"><d5p1:Scale>Biexponential</d5p1:Scale><d5p1:Scale>Linear</d5p1:Scale></_ParameterScales><_PlotGate xmlns:d5p1="http://schemas.datacontract.org/2004/07/Rainbow" z:Ref="30" i:nil="true" /><_PlotParameters xmlns:d5p1="http://schemas.datacontract.org/2004/07/Rainbow" z:Id="795" z:Size="1"><d5p1:Parameter z:Id="796"><d5p1:_Fluorochrome z:Id="797">B13</d5p1:_Fluorochrome><d5p1:_Group i:nil="true" /><d5p1:_IsScatter>false</d5p1:_IsScatter><d5p1:_Label i:nil="true" /><d5p1:_ParameterType i:nil="true" /><d5p1:_SignalType>65</d5p1:_SignalType></d5p1:Parameter></_PlotParameters><_RangeX xmlns:d5p1="http://schemas.datacontract.org/2004/07/Rainbow"><d5p1:Max>4.5</d5p1:Max><d5p1:Min>0</d5p1:Min></_RangeX><_RangeY xmlns:d5p1="http://schemas.datacontract.org/2004/07/Rainbow"><d5p1:Max>900</d5p1:Max><d5p1:Min>0</d5p1:Min></_RangeY><_Title z:Ref="737" i:nil="true" /><_TopLeft xmlns:d5p1="http://schemas.datacontract.org/2004/07/System.Windows"><d5p1:_x>1110</d5p1:_x><d5p1:_y>1580</d5p1:_y></_TopLeft><_Width>180</_Width><_XRValue>-1000</_XRValue><_YRValue>-1000</_YRValue><_IsCount>true</_IsCount><_IsFill>true</_IsFill><_IsSmooth>false</_IsSmooth></PlotDesc><PlotDesc z:Id="798" i:type="HistogramPlotDesc"><_AssociatedAlgorithmId>00000000-0000-0000-0000-000000000000</_AssociatedAlgorithmId><_BackgroundColor xmlns:d5p1="http://schemas.datacontract.org/2004/07/System.Windows.Media"><d5p1:A>255</d5p1:A><d5p1:B>253</d5p1:B><d5p1:G>242</d5p1:G><d5p1:R>227</d5p1:R><d5p1:ScA>1</d5p1:ScA><d5p1:ScB>0.9822506</d5p1:ScB><d5p1:ScG>0.8879231</d5p1:ScG><d5p1:ScR>0.768151164</d5p1:ScR></_BackgroundColor><_BiexponentialScaleModeX>Manual</_BiexponentialScaleModeX><_BiexponentialScaleModeY>Manual</_BiexponentialScaleModeY><_EnableXAxisAutoCompensation>false</_EnableXAxisAutoCompensation><_EnableYAxisAutoCompensation>false</_EnableYAxisAutoCompensation><_GatesOrderList xmlns:d5p1="http://schemas.datacontract.org/2004/07/Rainbow" i:nil="true" /><_Height>120</_Height><_Id>0b901dcb-848d-4723-8ea4-66e57481f8ab</_Id><_IncludeCustomTitle>false</_IncludeCustomTitle><_IncludeGroupName>false</_IncludeGroupName><_IncludePlateName>false</_IncludePlateName><_IncludePopulationName>true</_IncludePopulationName><_IncludeTubeName>false</_IncludeTubeName><_PageNumber>1</_PageNumber><_ParameterScales xmlns:d5p1="http://schemas.datacontract.org/2004/07/Rainbow" z:Id="799" z:Size="2"><d5p1:Scale>Biexponential</d5p1:Scale><d5p1:Scale>Linear</d5p1:Scale></_ParameterScales><_PlotGate xmlns:d5p1="http://schemas.datacontract.org/2004/07/Rainbow" z:Ref="30" i:nil="true" /><_PlotParameters xmlns:d5p1="http://schemas.datacontract.org/2004/07/Rainbow" z:Id="800" z:Size="1"><d5p1:Parameter z:Id="801"><d5p1:_Fluorochrome z:Id="802">B14</d5p1:_Fluorochrome><d5p1:_Group i:nil="true" /><d5p1:_IsScatter>false</d5p1:_IsScatter><d5p1:_Label i:nil="true" /><d5p1:_ParameterType i:nil="true" /><d5p1:_SignalType>65</d5p1:_SignalType></d5p1:Parameter></_PlotParameters><_RangeX xmlns:d5p1="http://schemas.datacontract.org/2004/07/Rainbow"><d5p1:Max>4.5</d5p1:Max><d5p1:Min>0</d5p1:Min></_RangeX><_RangeY xmlns:d5p1="http://schemas.datacontract.org/2004/07/Rainbow"><d5p1:Max>800</d5p1:Max><d5p1:Min>0</d5p1:Min></_RangeY><_Title z:Ref="737" i:nil="true" /><_TopLeft xmlns:d5p1="http://schemas.datacontract.org/2004/07/System.Windows"><d5p1:_x>1370</d5p1:_x><d5p1:_y>1580</d5p1:_y></_TopLeft><_Width>180</_Width><_XRValue>-1000</_XRValue><_YRValue>-1000</_YRValue><_IsCount>true</_IsCount><_IsFill>true</_IsFill><_IsSmooth>false</_IsSmooth></PlotDesc><PlotDesc z:Id="803" i:type="HistogramPlotDesc"><_AssociatedAlgorithmId>00000000-0000-0000-0000-000000000000</_AssociatedAlgorithmId><_BackgroundColor xmlns:d5p1="http://schemas.datacontract.org/2004/07/System.Windows.Media"><d5p1:A>255</d5p1:A><d5p1:B>198</d5p1:B><d5p1:G>247</d5p1:G><d5p1:R>231</d5p1:R><d5p1:ScA>1</d5p1:ScA><d5p1:ScB>0.5647115</d5p1:ScB><d5p1:ScG>0.9301109</d5p1:ScG><d5p1:ScR>0.7991027</d5p1:ScR></_BackgroundColor><_BiexponentialScaleModeX>Manual</_BiexponentialScaleModeX><_BiexponentialScaleModeY>Manual</_BiexponentialScaleModeY><_EnableXAxisAutoCompensation>false</_EnableXAxisAutoCompensation><_EnableYAxisAutoCompensation>false</_EnableYAxisAutoCompensation><_GatesOrderList xmlns:d5p1="http://schemas.datacontract.org/2004/07/Rainbow" i:nil="true" /><_Height>120</_Height><_Id>67f0e8ee-7019-474b-90f4-b25f9a115c21</_Id><_IncludeCustomTitle>false</_IncludeCustomTitle><_IncludeGroupName>false</_IncludeGroupName><_IncludePlateName>false</_IncludePlateName><_IncludePopulationName>true</_IncludePopulationName><_IncludeTubeName>false</_IncludeTubeName><_PageNumber>1</_PageNumber><_ParameterScales xmlns:d5p1="http://schemas.datacontract.org/2004/07/Rainbow" z:Id="804" z:Size="2"><d5p1:Scale>Biexponential</d5p1:Scale><d5p1:Scale>Linear</d5p1:Scale></_ParameterScales><_PlotGate xmlns:d5p1="http://schemas.datacontract.org/2004/07/Rainbow" z:Ref="30" i:nil="true" /><_PlotParameters xmlns:d5p1="http://schemas.datacontract.org/2004/07/Rainbow" z:Id="805" z:Size="1"><d5p1:Parameter z:Id="806"><d5p1:_Fluorochrome z:Id="807">YG1</d5p1:_Fluorochrome><d5p1:_Group i:nil="true" /><d5p1:_IsScatter>false</d5p1:_IsScatter><d5p1:_Label i:nil="true" /><d5p1:_ParameterType i:nil="true" /><d5p1:_SignalType>65</d5p1:_SignalType></d5p1:Parameter></_PlotParameters><_RangeX xmlns:d5p1="http://schemas.datacontract.org/2004/07/Rainbow"><d5p1:Max>4.5</d5p1:Max><d5p1:Min>0</d5p1:Min></_RangeX><_RangeY xmlns:d5p1="http://schemas.datacontract.org/2004/07/Rainbow"><d5p1:Max>2000</d5p1:Max><d5p1:Min>0</d5p1:Min></_RangeY><_Title z:Id="808">YellowGreen</_Title><_TopLeft xmlns:d5p1="http://schemas.datacontract.org/2004/07/System.Windows"><d5p1:_x>0</d5p1:_x><d5p1:_y>1840</d5p1:_y></_TopLeft><_Width>180</_Width><_XRValue>-1000</_XRValue><_YRValue>-1000</_YRValue><_IsCount>true</_IsCount><_IsFill>true</_IsFill><_IsSmooth>false</_IsSmooth></PlotDesc><PlotDesc z:Id="809" i:type="HistogramPlotDesc"><_AssociatedAlgorithmId>00000000-0000-0000-0000-000000000000</_AssociatedAlgorithmId><_BackgroundColor xmlns:d5p1="http://schemas.datacontract.org/2004/07/System.Windows.Media"><d5p1:A>255</d5p1:A><d5p1:B>198</d5p1:B><d5p1:G>247</d5p1:G><d5p1:R>231</d5p1:R><d5p1:ScA>1</d5p1:ScA><d5p1:ScB>0.5647115</d5p1:ScB><d5p1:ScG>0.9301109</d5p1:ScG><d5p1:ScR>0.7991027</d5p1:ScR></_BackgroundColor><_BiexponentialScaleModeX>Manual</_BiexponentialScaleModeX><_BiexponentialScaleModeY>Manual</_BiexponentialScaleModeY><_EnableXAxisAutoCompensation>false</_EnableXAxisAutoCompensation><_EnableYAxisAutoCompensation>false</_EnableYAxisAutoCompensation><_GatesOrderList xmlns:d5p1="http://schemas.datacontract.org/2004/07/Rainbow" i:nil="true" /><_Height>120</_Height><_Id>8bd761b7-8917-47eb-9114-a2b280e3921c</_Id><_IncludeCustomTitle>false</_IncludeCustomTitle><_IncludeGroupName>false</_IncludeGroupName><_IncludePlateName>false</_IncludePlateName><_IncludePopulationName>true</_IncludePopulationName><_IncludeTubeName>false</_IncludeTubeName><_PageNumber>1</_PageNumber><_ParameterScales xmlns:d5p1="http://schemas.datacontract.org/2004/07/Rainbow" z:Id="810" z:Size="2"><d5p1:Scale>Biexponential</d5p1:Scale><d5p1:Scale>Linear</d5p1:Scale></_ParameterScales><_PlotGate xmlns:d5p1="http://schemas.datacontract.org/2004/07/Rainbow" z:Ref="30" i:nil="true" /><_PlotParameters xmlns:d5p1="http://schemas.datacontract.org/2004/07/Rainbow" z:Id="811" z:Size="1"><d5p1:Parameter z:Id="812"><d5p1:_Fluorochrome z:Id="813">YG2</d5p1:_Fluorochrome><d5p1:_Group i:nil="true" /><d5p1:_IsScatter>false</d5p1:_IsScatter><d5p1:_Label i:nil="true" /><d5p1:_ParameterType i:nil="true" /><d5p1:_SignalType>65</d5p1:_SignalType></d5p1:Parameter></_PlotParameters><_RangeX xmlns:d5p1="http://schemas.datacontract.org/2004/07/Rainbow"><d5p1:Max>4.5</d5p1:Max><d5p1:Min>0</d5p1:Min></_RangeX><_RangeY xmlns:d5p1="http://schemas.datacontract.org/2004/07/Rainbow"><d5p1:Max>3000</d5p1:Max><d5p1:Min>0</d5p1:Min></_RangeY><_Title z:Ref="808" i:nil="true" /><_TopLeft xmlns:d5p1="http://schemas.datacontract.org/2004/07/System.Windows"><d5p1:_x>330</d5p1:_x><d5p1:_y>1840</d5p1:_y></_TopLeft><_Width>180</_Width><_XRValue>-1000</_XRValue><_YRValue>-1000</_YRValue><_IsCount>true</_IsCount><_IsFill>true</_IsFill><_IsSmooth>false</_IsSmooth></PlotDesc><PlotDesc z:Id="814" i:type="HistogramPlotDesc"><_AssociatedAlgorithmId>00000000-0000-0000-0000-000000000000</_AssociatedAlgorithmId><_BackgroundColor xmlns:d5p1="http://schemas.datacontract.org/2004/07/System.Windows.Media"><d5p1:A>255</d5p1:A><d5p1:B>198</d5p1:B><d5p1:G>247</d5p1:G><d5p1:R>231</d5p1:R><d5p1:ScA>1</d5p1:ScA><d5p1:ScB>0.5647115</d5p1:ScB><d5p1:ScG>0.9301109</d5p1:ScG><d5p1:ScR>0.7991027</d5p1:ScR></_BackgroundColor><_BiexponentialScaleModeX>Manual</_BiexponentialScaleModeX><_BiexponentialScaleModeY>Manual</_BiexponentialScaleModeY><_EnableXAxisAutoCompensation>false</_EnableXAxisAutoCompensation><_EnableYAxisAutoCompensation>false</_EnableYAxisAutoCompensation><_GatesOrderList xmlns:d5p1="http://schemas.datacontract.org/2004/07/Rainbow" i:nil="true" /><_Height>120</_Height><_Id>ec712643-1898-4c6d-bcd3-2923ba39334e</_Id><_IncludeCustomTitle>false</_IncludeCustomTitle><_IncludeGroupName>false</_IncludeGroupName><_IncludePlateName>false</_IncludePlateName><_IncludePopulationName>true</_IncludePopulationName><_IncludeTubeName>false</_IncludeTubeName><_PageNumber>1</_PageNumber><_ParameterScales xmlns:d5p1="http://schemas.datacontract.org/2004/07/Rainbow" z:Id="815" z:Size="2"><d5p1:Scale>Biexponential</d5p1:Scale><d5p1:Scale>Linear</d5p1:Scale></_ParameterScales><_PlotGate xmlns:d5p1="http://schemas.datacontract.org/2004/07/Rainbow" z:Ref="30" i:nil="true" /><_PlotParameters xmlns:d5p1="http://schemas.datacontract.org/2004/07/Rainbow" z:Id="816" z:Size="1"><d5p1:Parameter z:Id="817"><d5p1:_Fluorochrome z:Id="818">YG3</d5p1:_Fluorochrome><d5p1:_Group i:nil="true" /><d5p1:_IsScatter>false</d5p1:_IsScatter><d5p1:_Label i:nil="true" /><d5p1:_ParameterType i:nil="true" /><d5p1:_SignalType>65</d5p1:_SignalType></d5p1:Parameter></_PlotParameters><_RangeX xmlns:d5p1="http://schemas.datacontract.org/2004/07/Rainbow"><d5p1:Max>4.5</d5p1:Max><d5p1:Min>0</d5p1:Min></_RangeX><_RangeY xmlns:d5p1="http://schemas.datacontract.org/2004/07/Rainbow"><d5p1:Max>2000</d5p1:Max><d5p1:Min>0</d5p1:Min></_RangeY><_Title z:Ref="808" i:nil="true" /><_TopLeft xmlns:d5p1="http://schemas.datacontract.org/2004/07/System.Windows"><d5p1:_x>590</d5p1:_x><d5p1:_y>1840</d5p1:_y></_TopLeft><_Width>180</_Width><_XRValue>-1000</_XRValue><_YRValue>-1000</_YRValue><_IsCount>true</_IsCount><_IsFill>true</_IsFill><_IsSmooth>false</_IsSmooth></PlotDesc><PlotDesc z:Id="819" i:type="HistogramPlotDesc"><_AssociatedAlgorithmId>00000000-0000-0000-0000-000000000000</_AssociatedAlgorithmId><_BackgroundColor xmlns:d5p1="http://schemas.datacontract.org/2004/07/System.Windows.Media"><d5p1:A>255</d5p1:A><d5p1:B>198</d5p1:B><d5p1:G>247</d5p1:G><d5p1:R>231</d5p1:R><d5p1:ScA>1</d5p1:ScA><d5p1:ScB>0.5647115</d5p1:ScB><d5p1:ScG>0.9301109</d5p1:ScG><d5p1:ScR>0.7991027</d5p1:ScR></_BackgroundColor><_BiexponentialScaleModeX>Manual</_BiexponentialScaleModeX><_BiexponentialScaleModeY>Manual</_BiexponentialScaleModeY><_EnableXAxisAutoCompensation>false</_EnableXAxisAutoCompensation><_EnableYAxisAutoCompensation>false</_EnableYAxisAutoCompensation><_GatesOrderList xmlns:d5p1="http://schemas.datacontract.org/2004/07/Rainbow" i:nil="true" /><_Height>120</_Height><_Id>b7539349-c8b5-409c-b354-86b01eae93f2</_Id><_IncludeCustomTitle>false</_IncludeCustomTitle><_IncludeGroupName>false</_IncludeGroupName><_IncludePlateName>false</_IncludePlateName><_IncludePopulationName>true</_IncludePopulationName><_IncludeTubeName>false</_IncludeTubeName><_PageNumber>1</_PageNumber><_ParameterScales xmlns:d5p1="http://schemas.datacontract.org/2004/07/Rainbow" z:Id="820" z:Size="2"><d5p1:Scale>Biexponential</d5p1:Scale><d5p1:Scale>Linear</d5p1:Scale></_ParameterScales><_PlotGate xmlns:d5p1="http://schemas.datacontract.org/2004/07/Rainbow" z:Ref="30" i:nil="true" /><_PlotParameters xmlns:d5p1="http://schemas.datacontract.org/2004/07/Rainbow" z:Id="821" z:Size="1"><d5p1:Parameter z:Id="822"><d5p1:_Fluorochrome z:Id="823">YG4</d5p1:_Fluorochrome><d5p1:_Group i:nil="true" /><d5p1:_IsScatter>false</d5p1:_IsScatter><d5p1:_Label i:nil="true" /><d5p1:_ParameterType i:nil="true" /><d5p1:_SignalType>65</d5p1:_SignalType></d5p1:Parameter></_PlotParameters><_RangeX xmlns:d5p1="http://schemas.datacontract.org/2004/07/Rainbow"><d5p1:Max>4.5</d5p1:Max><d5p1:Min>0</d5p1:Min></_RangeX><_RangeY xmlns:d5p1="http://schemas.datacontract.org/2004/07/Rainbow"><d5p1:Max>2000</d5p1:Max><d5p1:Min>0</d5p1:Min></_RangeY><_Title z:Ref="808" i:nil="true" /><_TopLeft xmlns:d5p1="http://schemas.datacontract.org/2004/07/System.Windows"><d5p1:_x>850</d5p1:_x><d5p1:_y>1840</d5p1:_y></_TopLeft><_Width>180</_Width><_XRValue>-1000</_XRValue><_YRValue>-1000</_YRValue><_IsCount>true</_IsCount><_IsFill>true</_IsFill><_IsSmooth>false</_IsSmooth></PlotDesc><PlotDesc z:Id="824" i:type="HistogramPlotDesc"><_AssociatedAlgorithmId>00000000-0000-0000-0000-000000000000</_AssociatedAlgorithmId><_BackgroundColor xmlns:d5p1="http://schemas.datacontract.org/2004/07/System.Windows.Media"><d5p1:A>255</d5p1:A><d5p1:B>198</d5p1:B><d5p1:G>247</d5p1:G><d5p1:R>231</d5p1:R><d5p1:ScA>1</d5p1:ScA><d5p1:ScB>0.5647115</d5p1:ScB><d5p1:ScG>0.9301109</d5p1:ScG><d5p1:ScR>0.7991027</d5p1:ScR></_BackgroundColor><_BiexponentialScaleModeX>Manual</_BiexponentialScaleModeX><_BiexponentialScaleModeY>Manual</_BiexponentialScaleModeY><_EnableXAxisAutoCompensation>false</_EnableXAxisAutoCompensation><_EnableYAxisAutoCompensation>false</_EnableYAxisAutoCompensation><_GatesOrderList xmlns:d5p1="http://schemas.datacontract.org/2004/07/Rainbow" i:nil="true" /><_Height>120</_Height><_Id>e4ce97c5-87ff-4912-b9ac-9625c85cd323</_Id><_IncludeCustomTitle>false</_IncludeCustomTitle><_IncludeGroupName>false</_IncludeGroupName><_IncludePlateName>false</_IncludePlateName><_IncludePopulationName>true</_IncludePopulationName><_IncludeTubeName>false</_IncludeTubeName><_PageNumber>1</_PageNumber><_ParameterScales xmlns:d5p1="http://schemas.datacontract.org/2004/07/Rainbow" z:Id="825" z:Size="2"><d5p1:Scale>Biexponential</d5p1:Scale><d5p1:Scale>Linear</d5p1:Scale></_ParameterScales><_PlotGate xmlns:d5p1="http://schemas.datacontract.org/2004/07/Rainbow" z:Ref="30" i:nil="true" /><_PlotParameters xmlns:d5p1="http://schemas.datacontract.org/2004/07/Rainbow" z:Id="826" z:Size="1"><d5p1:Parameter z:Id="827"><d5p1:_Fluorochrome z:Id="828">YG5</d5p1:_Fluorochrome><d5p1:_Group i:nil="true" /><d5p1:_IsScatter>false</d5p1:_IsScatter><d5p1:_Label i:nil="true" /><d5p1:_ParameterType i:nil="true" /><d5p1:_SignalType>65</d5p1:_SignalType></d5p1:Parameter></_PlotParameters><_RangeX xmlns:d5p1="http://schemas.datacontract.org/2004/07/Rainbow"><d5p1:Max>4.5</d5p1:Max><d5p1:Min>0</d5p1:Min></_RangeX><_RangeY xmlns:d5p1="http://schemas.datacontract.org/2004/07/Rainbow"><d5p1:Max>2000</d5p1:Max><d5p1:Min>0</d5p1:Min></_RangeY><_Title z:Ref="808" i:nil="true" /><_TopLeft xmlns:d5p1="http://schemas.datacontract.org/2004/07/System.Windows"><d5p1:_x>1110</d5p1:_x><d5p1:_y>1840</d5p1:_y></_TopLeft><_Width>180</_Width><_XRValue>-1000</_XRValue><_YRValue>-1000</_YRValue><_IsCount>true</_IsCount><_IsFill>true</_IsFill><_IsSmooth>false</_IsSmooth></PlotDesc><PlotDesc z:Id="829" i:type="HistogramPlotDesc"><_AssociatedAlgorithmId>00000000-0000-0000-0000-000000000000</_AssociatedAlgorithmId><_BackgroundColor xmlns:d5p1="http://schemas.datacontract.org/2004/07/System.Windows.Media"><d5p1:A>255</d5p1:A><d5p1:B>198</d5p1:B><d5p1:G>247</d5p1:G><d5p1:R>231</d5p1:R><d5p1:ScA>1</d5p1:ScA><d5p1:ScB>0.5647115</d5p1:ScB><d5p1:ScG>0.9301109</d5p1:ScG><d5p1:ScR>0.7991027</d5p1:ScR></_BackgroundColor><_BiexponentialScaleModeX>Manual</_BiexponentialScaleModeX><_BiexponentialScaleModeY>Manual</_BiexponentialScaleModeY><_EnableXAxisAutoCompensation>false</_EnableXAxisAutoCompensation><_EnableYAxisAutoCompensation>false</_EnableYAxisAutoCompensation><_GatesOrderList xmlns:d5p1="http://schemas.datacontract.org/2004/07/Rainbow" i:nil="true" /><_Height>120</_Height><_Id>64cfc9a5-dd7d-40ab-99ea-a3df2d538a42</_Id><_IncludeCustomTitle>false</_IncludeCustomTitle><_IncludeGroupName>false</_IncludeGroupName><_IncludePlateName>false</_IncludePlateName><_IncludePopulationName>true</_IncludePopulationName><_IncludeTubeName>false</_IncludeTubeName><_PageNumber>1</_PageNumber><_ParameterScales xmlns:d5p1="http://schemas.datacontract.org/2004/07/Rainbow" z:Id="830" z:Size="2"><d5p1:Scale>Biexponential</d5p1:Scale><d5p1:Scale>Linear</d5p1:Scale></_ParameterScales><_PlotGate xmlns:d5p1="http://schemas.datacontract.org/2004/07/Rainbow" z:Ref="30" i:nil="true" /><_PlotParameters xmlns:d5p1="http://schemas.datacontract.org/2004/07/Rainbow" z:Id="831" z:Size="1"><d5p1:Parameter z:Id="832"><d5p1:_Fluorochrome z:Id="833">YG6</d5p1:_Fluorochrome><d5p1:_Group i:nil="true" /><d5p1:_IsScatter>false</d5p1:_IsScatter><d5p1:_Label i:nil="true" /><d5p1:_ParameterType i:nil="true" /><d5p1:_SignalType>65</d5p1:_SignalType></d5p1:Parameter></_PlotParameters><_RangeX xmlns:d5p1="http://schemas.datacontract.org/2004/07/Rainbow"><d5p1:Max>4.5</d5p1:Max><d5p1:Min>0</d5p1:Min></_RangeX><_RangeY xmlns:d5p1="http://schemas.datacontract.org/2004/07/Rainbow"><d5p1:Max>2000</d5p1:Max><d5p1:Min>0</d5p1:Min></_RangeY><_Title z:Ref="808" i:nil="true" /><_TopLeft xmlns:d5p1="http://schemas.datacontract.org/2004/07/System.Windows"><d5p1:_x>1370</d5p1:_x><d5p1:_y>1840</d5p1:_y></_TopLeft><_Width>180</_Width><_XRValue>-1000</_XRValue><_YRValue>-1000</_YRValue><_IsCount>true</_IsCount><_IsFill>true</_IsFill><_IsSmooth>false</_IsSmooth></PlotDesc><PlotDesc z:Id="834" i:type="HistogramPlotDesc"><_AssociatedAlgorithmId>00000000-0000-0000-0000-000000000000</_AssociatedAlgorithmId><_BackgroundColor xmlns:d5p1="http://schemas.datacontract.org/2004/07/System.Windows.Media"><d5p1:A>255</d5p1:A><d5p1:B>198</d5p1:B><d5p1:G>247</d5p1:G><d5p1:R>231</d5p1:R><d5p1:ScA>1</d5p1:ScA><d5p1:ScB>0.5647115</d5p1:ScB><d5p1:ScG>0.9301109</d5p1:ScG><d5p1:ScR>0.7991027</d5p1:ScR></_BackgroundColor><_BiexponentialScaleModeX>Manual</_BiexponentialScaleModeX><_BiexponentialScaleModeY>Manual</_BiexponentialScaleModeY><_EnableXAxisAutoCompensation>false</_EnableXAxisAutoCompensation><_EnableYAxisAutoCompensation>false</_EnableYAxisAutoCompensation><_GatesOrderList xmlns:d5p1="http://schemas.datacontract.org/2004/07/Rainbow" i:nil="true" /><_Height>120</_Height><_Id>87ff470b-4ff2-43aa-aad5-11acbf6b666e</_Id><_IncludeCustomTitle>false</_IncludeCustomTitle><_IncludeGroupName>false</_IncludeGroupName><_IncludePlateName>false</_IncludePlateName><_IncludePopulationName>true</_IncludePopulationName><_IncludeTubeName>false</_IncludeTubeName><_PageNumber>1</_PageNumber><_ParameterScales xmlns:d5p1="http://schemas.datacontract.org/2004/07/Rainbow" z:Id="835" z:Size="2"><d5p1:Scale>Biexponential</d5p1:Scale><d5p1:Scale>Linear</d5p1:Scale></_ParameterScales><_PlotGate xmlns:d5p1="http://schemas.datacontract.org/2004/07/Rainbow" z:Ref="30" i:nil="true" /><_PlotParameters xmlns:d5p1="http://schemas.datacontract.org/2004/07/Rainbow" z:Id="836" z:Size="1"><d5p1:Parameter z:Id="837"><d5p1:_Fluorochrome z:Id="838">YG7</d5p1:_Fluorochrome><d5p1:_Group i:nil="true" /><d5p1:_IsScatter>false</d5p1:_IsScatter><d5p1:_Label i:nil="true" /><d5p1:_ParameterType i:nil="true" /><d5p1:_SignalType>65</d5p1:_SignalType></d5p1:Parameter></_PlotParameters><_RangeX xmlns:d5p1="http://schemas.datacontract.org/2004/07/Rainbow"><d5p1:Max>4.5</d5p1:Max><d5p1:Min>0</d5p1:Min></_RangeX><_RangeY xmlns:d5p1="http://schemas.datacontract.org/2004/07/Rainbow"><d5p1:Max>2000</d5p1:Max><d5p1:Min>0</d5p1:Min></_RangeY><_Title z:Ref="808" i:nil="true" /><_TopLeft xmlns:d5p1="http://schemas.datacontract.org/2004/07/System.Windows"><d5p1:_x>1630</d5p1:_x><d5p1:_y>1840</d5p1:_y></_TopLeft><_Width>180</_Width><_XRValue>-1000</_XRValue><_YRValue>-1000</_YRValue><_IsCount>true</_IsCount><_IsFill>true</_IsFill><_IsSmooth>false</_IsSmooth></PlotDesc><PlotDesc z:Id="839" i:type="HistogramPlotDesc"><_AssociatedAlgorithmId>00000000-0000-0000-0000-000000000000</_AssociatedAlgorithmId><_BackgroundColor xmlns:d5p1="http://schemas.datacontract.org/2004/07/System.Windows.Media"><d5p1:A>255</d5p1:A><d5p1:B>198</d5p1:B><d5p1:G>247</d5p1:G><d5p1:R>231</d5p1:R><d5p1:ScA>1</d5p1:ScA><d5p1:ScB>0.5647115</d5p1:ScB><d5p1:ScG>0.9301109</d5p1:ScG><d5p1:ScR>0.7991027</d5p1:ScR></_BackgroundColor><_BiexponentialScaleModeX>Manual</_BiexponentialScaleModeX><_BiexponentialScaleModeY>Manual</_BiexponentialScaleModeY><_EnableXAxisAutoCompensation>false</_EnableXAxisAutoCompensation><_EnableYAxisAutoCompensation>false</_EnableYAxisAutoCompensation><_GatesOrderList xmlns:d5p1="http://schemas.datacontract.org/2004/07/Rainbow" i:nil="true" /><_Height>120</_Height><_Id>8eee3846-e054-4ab1-b62f-506deeb89873</_Id><_IncludeCustomTitle>false</_IncludeCustomTitle><_IncludeGroupName>false</_IncludeGroupName><_IncludePlateName>false</_IncludePlateName><_IncludePopulationName>true</_IncludePopulationName><_IncludeTubeName>false</_IncludeTubeName><_PageNumber>1</_PageNumber><_ParameterScales xmlns:d5p1="http://schemas.datacontract.org/2004/07/Rainbow" z:Id="840" z:Size="2"><d5p1:Scale>Biexponential</d5p1:Scale><d5p1:Scale>Linear</d5p1:Scale></_ParameterScales><_PlotGate xmlns:d5p1="http://schemas.datacontract.org/2004/07/Rainbow" z:Ref="30" i:nil="true" /><_PlotParameters xmlns:d5p1="http://schemas.datacontract.org/2004/07/Rainbow" z:Id="841" z:Size="1"><d5p1:Parameter z:Id="842"><d5p1:_Fluorochrome z:Id="843">YG8</d5p1:_Fluorochrome><d5p1:_Group i:nil="true" /><d5p1:_IsScatter>false</d5p1:_IsScatter><d5p1:_Label i:nil="true" /><d5p1:_ParameterType i:nil="true" /><d5p1:_SignalType>65</d5p1:_SignalType></d5p1:Parameter></_PlotParameters><_RangeX xmlns:d5p1="http://schemas.datacontract.org/2004/07/Rainbow"><d5p1:Max>4.5</d5p1:Max><d5p1:Min>0</d5p1:Min></_RangeX><_RangeY xmlns:d5p1="http://schemas.datacontract.org/2004/07/Rainbow"><d5p1:Max>2500</d5p1:Max><d5p1:Min>0</d5p1:Min></_RangeY><_Title z:Ref="808" i:nil="true" /><_TopLeft xmlns:d5p1="http://schemas.datacontract.org/2004/07/System.Windows"><d5p1:_x>1890</d5p1:_x><d5p1:_y>1840</d5p1:_y></_TopLeft><_Width>180</_Width><_XRValue>-1000</_XRValue><_YRValue>-1000</_YRValue><_IsCount>true</_IsCount><_IsFill>true</_IsFill><_IsSmooth>false</_IsSmooth></PlotDesc><PlotDesc z:Id="844" i:type="HistogramPlotDesc"><_AssociatedAlgorithmId>00000000-0000-0000-0000-000000000000</_AssociatedAlgorithmId><_BackgroundColor xmlns:d5p1="http://schemas.datacontract.org/2004/07/System.Windows.Media"><d5p1:A>255</d5p1:A><d5p1:B>198</d5p1:B><d5p1:G>247</d5p1:G><d5p1:R>231</d5p1:R><d5p1:ScA>1</d5p1:ScA><d5p1:ScB>0.5647115</d5p1:ScB><d5p1:ScG>0.9301109</d5p1:ScG><d5p1:ScR>0.7991027</d5p1:ScR></_BackgroundColor><_BiexponentialScaleModeX>Manual</_BiexponentialScaleModeX><_BiexponentialScaleModeY>Manual</_BiexponentialScaleModeY><_EnableXAxisAutoCompensation>false</_EnableXAxisAutoCompensation><_EnableYAxisAutoCompensation>false</_EnableYAxisAutoCompensation><_GatesOrderList xmlns:d5p1="http://schemas.datacontract.org/2004/07/Rainbow" i:nil="true" /><_Height>120</_Height><_Id>9a902626-ad81-443e-afba-bfeb82b40667</_Id><_IncludeCustomTitle>false</_IncludeCustomTitle><_IncludeGroupName>false</_IncludeGroupName><_IncludePlateName>false</_IncludePlateName><_IncludePopulationName>true</_IncludePopulationName><_IncludeTubeName>false</_IncludeTubeName><_PageNumber>1</_PageNumber><_ParameterScales xmlns:d5p1="http://schemas.datacontract.org/2004/07/Rainbow" z:Id="845" z:Size="2"><d5p1:Scale>Biexponential</d5p1:Scale><d5p1:Scale>Linear</d5p1:Scale></_ParameterScales><_PlotGate xmlns:d5p1="http://schemas.datacontract.org/2004/07/Rainbow" z:Ref="30" i:nil="true" /><_PlotParameters xmlns:d5p1="http://schemas.datacontract.org/2004/07/Rainbow" z:Id="846" z:Size="1"><d5p1:Parameter z:Id="847"><d5p1:_Fluorochrome z:Id="848">YG9</d5p1:_Fluorochrome><d5p1:_Group i:nil="true" /><d5p1:_IsScatter>false</d5p1:_IsScatter><d5p1:_Label i:nil="true" /><d5p1:_ParameterType i:nil="true" /><d5p1:_SignalType>65</d5p1:_SignalType></d5p1:Parameter></_PlotParameters><_RangeX xmlns:d5p1="http://schemas.datacontract.org/2004/07/Rainbow"><d5p1:Max>4.5</d5p1:Max><d5p1:Min>0</d5p1:Min></_RangeX><_RangeY xmlns:d5p1="http://schemas.datacontract.org/2004/07/Rainbow"><d5p1:Max>2500</d5p1:Max><d5p1:Min>0</d5p1:Min></_RangeY><_Title z:Ref="808" i:nil="true" /><_TopLeft xmlns:d5p1="http://schemas.datacontract.org/2004/07/System.Windows"><d5p1:_x>2150</d5p1:_x><d5p1:_y>1840</d5p1:_y></_TopLeft><_Width>180</_Width><_XRValue>-1000</_XRValue><_YRValue>-1000</_YRValue><_IsCount>true</_IsCount><_IsFill>true</_IsFill><_IsSmooth>false</_IsSmooth></PlotDesc><PlotDesc z:Id="849" i:type="HistogramPlotDesc"><_AssociatedAlgorithmId>00000000-0000-0000-0000-000000000000</_AssociatedAlgorithmId><_BackgroundColor xmlns:d5p1="http://schemas.datacontract.org/2004/07/System.Windows.Media"><d5p1:A>255</d5p1:A><d5p1:B>198</d5p1:B><d5p1:G>247</d5p1:G><d5p1:R>231</d5p1:R><d5p1:ScA>1</d5p1:ScA><d5p1:ScB>0.5647115</d5p1:ScB><d5p1:ScG>0.9301109</d5p1:ScG><d5p1:ScR>0.7991027</d5p1:ScR></_BackgroundColor><_BiexponentialScaleModeX>Manual</_BiexponentialScaleModeX><_BiexponentialScaleModeY>Manual</_BiexponentialScaleModeY><_EnableXAxisAutoCompensation>false</_EnableXAxisAutoCompensation><_EnableYAxisAutoCompensation>false</_EnableYAxisAutoCompensation><_GatesOrderList xmlns:d5p1="http://schemas.datacontract.org/2004/07/Rainbow" i:nil="true" /><_Height>120</_Height><_Id>e2b1c0e4-4d93-40b3-a8a2-1b67c6e79535</_Id><_IncludeCustomTitle>false</_IncludeCustomTitle><_IncludeGroupName>false</_IncludeGroupName><_IncludePlateName>false</_IncludePlateName><_IncludePopulationName>true</_IncludePopulationName><_IncludeTubeName>false</_IncludeTubeName><_PageNumber>1</_PageNumber><_ParameterScales xmlns:d5p1="http://schemas.datacontract.org/2004/07/Rainbow" z:Id="850" z:Size="2"><d5p1:Scale>Biexponential</d5p1:Scale><d5p1:Scale>Linear</d5p1:Scale></_ParameterScales><_PlotGate xmlns:d5p1="http://schemas.datacontract.org/2004/07/Rainbow" z:Ref="30" i:nil="true" /><_PlotParameters xmlns:d5p1="http://schemas.datacontract.org/2004/07/Rainbow" z:Id="851" z:Size="1"><d5p1:Parameter z:Id="852"><d5p1:_Fluorochrome z:Id="853">YG10</d5p1:_Fluorochrome><d5p1:_Group i:nil="true" /><d5p1:_IsScatter>false</d5p1:_IsScatter><d5p1:_Label i:nil="true" /><d5p1:_ParameterType i:nil="true" /><d5p1:_SignalType>65</d5p1:_SignalType></d5p1:Parameter></_PlotParameters><_RangeX xmlns:d5p1="http://schemas.datacontract.org/2004/07/Rainbow"><d5p1:Max>4.5</d5p1:Max><d5p1:Min>0</d5p1:Min></_RangeX><_RangeY xmlns:d5p1="http://schemas.datacontract.org/2004/07/Rainbow"><d5p1:Max>3000</d5p1:Max><d5p1:Min>0</d5p1:Min></_RangeY><_Title z:Ref="808" i:nil="true" /><_TopLeft xmlns:d5p1="http://schemas.datacontract.org/2004/07/System.Windows"><d5p1:_x>2410</d5p1:_x><d5p1:_y>1840</d5p1:_y></_TopLeft><_Width>180</_Width><_XRValue>-1000</_XRValue><_YRValue>-1000</_YRValue><_IsCount>true</_IsCount><_IsFill>true</_IsFill><_IsSmooth>false</_IsSmooth></PlotDesc><PlotDesc z:Id="854" i:type="HistogramPlotDesc"><_AssociatedAlgorithmId>00000000-0000-0000-0000-000000000000</_AssociatedAlgorithmId><_BackgroundColor xmlns:d5p1="http://schemas.datacontract.org/2004/07/System.Windows.Media"><d5p1:A>255</d5p1:A><d5p1:B>154</d5p1:B><d5p1:G>154</d5p1:G><d5p1:R>239</d5p1:R><d5p1:ScA>1</d5p1:ScA><d5p1:ScB>0.323143244</d5p1:ScB><d5p1:ScG>0.323143244</d5p1:ScG><d5p1:ScR>0.8631572</d5p1:ScR></_BackgroundColor><_BiexponentialScaleModeX>Manual</_BiexponentialScaleModeX><_BiexponentialScaleModeY>Manual</_BiexponentialScaleModeY><_EnableXAxisAutoCompensation>false</_EnableXAxisAutoCompensation><_EnableYAxisAutoCompensation>false</_EnableYAxisAutoCompensation><_GatesOrderList xmlns:d5p1="http://schemas.datacontract.org/2004/07/Rainbow" i:nil="true" /><_Height>120</_Height><_Id>9f9b4681-6051-4d96-afa5-3d3c379c5a0f</_Id><_IncludeCustomTitle>false</_IncludeCustomTitle><_IncludeGroupName>false</_IncludeGroupName><_IncludePlateName>false</_IncludePlateName><_IncludePopulationName>true</_IncludePopulationName><_IncludeTubeName>false</_IncludeTubeName><_PageNumber>1</_PageNumber><_ParameterScales xmlns:d5p1="http://schemas.datacontract.org/2004/07/Rainbow" z:Id="855" z:Size="2"><d5p1:Scale>Biexponential</d5p1:Scale><d5p1:Scale>Linear</d5p1:Scale></_ParameterScales><_PlotGate xmlns:d5p1="http://schemas.datacontract.org/2004/07/Rainbow" z:Ref="30" i:nil="true" /><_PlotParameters xmlns:d5p1="http://schemas.datacontract.org/2004/07/Rainbow" z:Id="856" z:Size="1"><d5p1:Parameter z:Id="857"><d5p1:_Fluorochrome z:Id="858">R1</d5p1:_Fluorochrome><d5p1:_Group i:nil="true" /><d5p1:_IsScatter>false</d5p1:_IsScatter><d5p1:_Label i:nil="true" /><d5p1:_ParameterType i:nil="true" /><d5p1:_SignalType>65</d5p1:_SignalType></d5p1:Parameter></_PlotParameters><_RangeX xmlns:d5p1="http://schemas.datacontract.org/2004/07/Rainbow"><d5p1:Max>4.5</d5p1:Max><d5p1:Min>0</d5p1:Min></_RangeX><_RangeY xmlns:d5p1="http://schemas.datacontract.org/2004/07/Rainbow"><d5p1:Max>550</d5p1:Max><d5p1:Min>0</d5p1:Min></_RangeY><_Title z:Id="859">Red</_Title><_TopLeft xmlns:d5p1="http://schemas.datacontract.org/2004/07/System.Windows"><d5p1:_x>0</d5p1:_x><d5p1:_y>2100</d5p1:_y></_TopLeft><_Width>180</_Width><_XRValue>-1000</_XRValue><_YRValue>-1000</_YRValue><_IsCount>true</_IsCount><_IsFill>true</_IsFill><_IsSmooth>false</_IsSmooth></PlotDesc><PlotDesc z:Id="860" i:type="HistogramPlotDesc"><_AssociatedAlgorithmId>00000000-0000-0000-0000-000000000000</_AssociatedAlgorithmId><_BackgroundColor xmlns:d5p1="http://schemas.datacontract.org/2004/07/System.Windows.Media"><d5p1:A>255</d5p1:A><d5p1:B>154</d5p1:B><d5p1:G>154</d5p1:G><d5p1:R>239</d5p1:R><d5p1:ScA>1</d5p1:ScA><d5p1:ScB>0.323143244</d5p1:ScB><d5p1:ScG>0.323143244</d5p1:ScG><d5p1:ScR>0.8631572</d5p1:ScR></_BackgroundColor><_BiexponentialScaleModeX>Manual</_BiexponentialScaleModeX><_BiexponentialScaleModeY>Manual</_BiexponentialScaleModeY><_EnableXAxisAutoCompensation>false</_EnableXAxisAutoCompensation><_EnableYAxisAutoCompensation>false</_EnableYAxisAutoCompensation><_GatesOrderList xmlns:d5p1="http://schemas.datacontract.org/2004/07/Rainbow" i:nil="true" /><_Height>120</_Height><_Id>1953eaa4-1f87-48ab-8dd0-90396fc730ab</_Id><_IncludeCustomTitle>false</_IncludeCustomTitle><_IncludeGroupName>false</_IncludeGroupName><_IncludePlateName>false</_IncludePlateName><_IncludePopulationName>true</_IncludePopulationName><_IncludeTubeName>false</_IncludeTubeName><_PageNumber>1</_PageNumber><_ParameterScales xmlns:d5p1="http://schemas.datacontract.org/2004/07/Rainbow" z:Id="861" z:Size="2"><d5p1:Scale>Biexponential</d5p1:Scale><d5p1:Scale>Linear</d5p1:Scale></_ParameterScales><_PlotGate xmlns:d5p1="http://schemas.datacontract.org/2004/07/Rainbow" z:Ref="30" i:nil="true" /><_PlotParameters xmlns:d5p1="http://schemas.datacontract.org/2004/07/Rainbow" z:Id="862" z:Size="1"><d5p1:Parameter z:Id="863"><d5p1:_Fluorochrome z:Id="864">R2</d5p1:_Fluorochrome><d5p1:_Group i:nil="true" /><d5p1:_IsScatter>false</d5p1:_IsScatter><d5p1:_Label i:nil="true" /><d5p1:_ParameterType i:nil="true" /><d5p1:_SignalType>65</d5p1:_SignalType></d5p1:Parameter></_PlotParameters><_RangeX xmlns:d5p1="http://schemas.datacontract.org/2004/07/Rainbow"><d5p1:Max>4.5</d5p1:Max><d5p1:Min>0</d5p1:Min></_RangeX><_RangeY xmlns:d5p1="http://schemas.datacontract.org/2004/07/Rainbow"><d5p1:Max>500</d5p1:Max><d5p1:Min>0</d5p1:Min></_RangeY><_Title z:Ref="859" i:nil="true" /><_TopLeft xmlns:d5p1="http://schemas.datacontract.org/2004/07/System.Windows"><d5p1:_x>330</d5p1:_x><d5p1:_y>2100</d5p1:_y></_TopLeft><_Width>180</_Width><_XRValue>-1000</_XRValue><_YRValue>-1000</_YRValue><_IsCount>true</_IsCount><_IsFill>true</_IsFill><_IsSmooth>false</_IsSmooth></PlotDesc><PlotDesc z:Id="865" i:type="HistogramPlotDesc"><_AssociatedAlgorithmId>00000000-0000-0000-0000-000000000000</_AssociatedAlgorithmId><_BackgroundColor xmlns:d5p1="http://schemas.datacontract.org/2004/07/System.Windows.Media"><d5p1:A>255</d5p1:A><d5p1:B>154</d5p1:B><d5p1:G>154</d5p1:G><d5p1:R>239</d5p1:R><d5p1:ScA>1</d5p1:ScA><d5p1:ScB>0.323143244</d5p1:ScB><d5p1:ScG>0.323143244</d5p1:ScG><d5p1:ScR>0.8631572</d5p1:ScR></_BackgroundColor><_BiexponentialScaleModeX>Manual</_BiexponentialScaleModeX><_BiexponentialScaleModeY>Manual</_BiexponentialScaleModeY><_EnableXAxisAutoCompensation>false</_EnableXAxisAutoCompensation><_EnableYAxisAutoCompensation>false</_EnableYAxisAutoCompensation><_GatesOrderList xmlns:d5p1="http://schemas.datacontract.org/2004/07/Rainbow" i:nil="true" /><_Height>120</_Height><_Id>aa5796ff-e6c0-4ecc-aa7e-cf5144c1514b</_Id><_IncludeCustomTitle>false</_IncludeCustomTitle><_IncludeGroupName>false</_IncludeGroupName><_IncludePlateName>false</_IncludePlateName><_IncludePopulationName>true</_IncludePopulationName><_IncludeTubeName>false</_IncludeTubeName><_PageNumber>1</_PageNumber><_ParameterScales xmlns:d5p1="http://schemas.datacontract.org/2004/07/Rainbow" z:Id="866" z:Size="2"><d5p1:Scale>Biexponential</d5p1:Scale><d5p1:Scale>Linear</d5p1:Scale></_ParameterScales><_PlotGate xmlns:d5p1="http://schemas.datacontract.org/2004/07/Rainbow" z:Ref="30" i:nil="true" /><_PlotParameters xmlns:d5p1="http://schemas.datacontract.org/2004/07/Rainbow" z:Id="867" z:Size="1"><d5p1:Parameter z:Id="868"><d5p1:_Fluorochrome z:Id="869">R3</d5p1:_Fluorochrome><d5p1:_Group i:nil="true" /><d5p1:_IsScatter>false</d5p1:_IsScatter><d5p1:_Label i:nil="true" /><d5p1:_ParameterType i:nil="true" /><d5p1:_SignalType>65</d5p1:_SignalType></d5p1:Parameter></_PlotParameters><_RangeX xmlns:d5p1="http://schemas.datacontract.org/2004/07/Rainbow"><d5p1:Max>4.5</d5p1:Max><d5p1:Min>0</d5p1:Min></_RangeX><_RangeY xmlns:d5p1="http://schemas.datacontract.org/2004/07/Rainbow"><d5p1:Max>550</d5p1:Max><d5p1:Min>0</d5p1:Min></_RangeY><_Title z:Ref="859" i:nil="true" /><_TopLeft xmlns:d5p1="http://schemas.datacontract.org/2004/07/System.Windows"><d5p1:_x>590</d5p1:_x><d5p1:_y>2100</d5p1:_y></_TopLeft><_Width>180</_Width><_XRValue>-1000</_XRValue><_YRValue>-1000</_YRValue><_IsCount>true</_IsCount><_IsFill>true</_IsFill><_IsSmooth>false</_IsSmooth></PlotDesc><PlotDesc z:Id="870" i:type="HistogramPlotDesc"><_AssociatedAlgorithmId>00000000-0000-0000-0000-000000000000</_AssociatedAlgorithmId><_BackgroundColor xmlns:d5p1="http://schemas.datacontract.org/2004/07/System.Windows.Media"><d5p1:A>255</d5p1:A><d5p1:B>154</d5p1:B><d5p1:G>154</d5p1:G><d5p1:R>239</d5p1:R><d5p1:ScA>1</d5p1:ScA><d5p1:ScB>0.323143244</d5p1:ScB><d5p1:ScG>0.323143244</d5p1:ScG><d5p1:ScR>0.8631572</d5p1:ScR></_BackgroundColor><_BiexponentialScaleModeX>Manual</_BiexponentialScaleModeX><_BiexponentialScaleModeY>Manual</_BiexponentialScaleModeY><_EnableXAxisAutoCompensation>false</_EnableXAxisAutoCompensation><_EnableYAxisAutoCompensation>false</_EnableYAxisAutoCompensation><_GatesOrderList xmlns:d5p1="http://schemas.datacontract.org/2004/07/Rainbow" i:nil="true" /><_Height>120</_Height><_Id>40b5ff34-9765-4404-9c61-a42103e34c3f</_Id><_IncludeCustomTitle>false</_IncludeCustomTitle><_IncludeGroupName>false</_IncludeGroupName><_IncludePlateName>false</_IncludePlateName><_IncludePopulationName>true</_IncludePopulationName><_IncludeTubeName>false</_IncludeTubeName><_PageNumber>1</_PageNumber><_ParameterScales xmlns:d5p1="http://schemas.datacontract.org/2004/07/Rainbow" z:Id="871" z:Size="2"><d5p1:Scale>Biexponential</d5p1:Scale><d5p1:Scale>Linear</d5p1:Scale></_ParameterScales><_PlotGate xmlns:d5p1="http://schemas.datacontract.org/2004/07/Rainbow" z:Ref="30" i:nil="true" /><_PlotParameters xmlns:d5p1="http://schemas.datacontract.org/2004/07/Rainbow" z:Id="872" z:Size="1"><d5p1:Parameter z:Id="873"><d5p1:_Fluorochrome z:Id="874">R4</d5p1:_Fluorochrome><d5p1:_Group i:nil="true" /><d5p1:_IsScatter>false</d5p1:_IsScatter><d5p1:_Label i:nil="true" /><d5p1:_ParameterType i:nil="true" /><d5p1:_SignalType>65</d5p1:_SignalType></d5p1:Parameter></_PlotParameters><_RangeX xmlns:d5p1="http://schemas.datacontract.org/2004/07/Rainbow"><d5p1:Max>4.5</d5p1:Max><d5p1:Min>0</d5p1:Min></_RangeX><_RangeY xmlns:d5p1="http://schemas.datacontract.org/2004/07/Rainbow"><d5p1:Max>600</d5p1:Max><d5p1:Min>0</d5p1:Min></_RangeY><_Title z:Ref="859" i:nil="true" /><_TopLeft xmlns:d5p1="http://schemas.datacontract.org/2004/07/System.Windows"><d5p1:_x>850</d5p1:_x><d5p1:_y>2100</d5p1:_y></_TopLeft><_Width>180</_Width><_XRValue>-1000</_XRValue><_YRValue>-1000</_YRValue><_IsCount>true</_IsCount><_IsFill>true</_IsFill><_IsSmooth>false</_IsSmooth></PlotDesc><PlotDesc z:Id="875" i:type="HistogramPlotDesc"><_AssociatedAlgorithmId>00000000-0000-0000-0000-000000000000</_AssociatedAlgorithmId><_BackgroundColor xmlns:d5p1="http://schemas.datacontract.org/2004/07/System.Windows.Media"><d5p1:A>255</d5p1:A><d5p1:B>154</d5p1:B><d5p1:G>154</d5p1:G><d5p1:R>239</d5p1:R><d5p1:ScA>1</d5p1:ScA><d5p1:ScB>0.323143244</d5p1:ScB><d5p1:ScG>0.323143244</d5p1:ScG><d5p1:ScR>0.8631572</d5p1:ScR></_BackgroundColor><_BiexponentialScaleModeX>Manual</_BiexponentialScaleModeX><_BiexponentialScaleModeY>Manual</_BiexponentialScaleModeY><_EnableXAxisAutoCompensation>false</_EnableXAxisAutoCompensation><_EnableYAxisAutoCompensation>false</_EnableYAxisAutoCompensation><_GatesOrderList xmlns:d5p1="http://schemas.datacontract.org/2004/07/Rainbow" i:nil="true" /><_Height>120</_Height><_Id>a858899f-909a-48a3-811b-8d7aa79c4263</_Id><_IncludeCustomTitle>false</_IncludeCustomTitle><_IncludeGroupName>false</_IncludeGroupName><_IncludePlateName>false</_IncludePlateName><_IncludePopulationName>true</_IncludePopulationName><_IncludeTubeName>false</_IncludeTubeName><_PageNumber>1</_PageNumber><_ParameterScales xmlns:d5p1="http://schemas.datacontract.org/2004/07/Rainbow" z:Id="876" z:Size="2"><d5p1:Scale>Biexponential</d5p1:Scale><d5p1:Scale>Linear</d5p1:Scale></_ParameterScales><_PlotGate xmlns:d5p1="http://schemas.datacontract.org/2004/07/Rainbow" z:Ref="30" i:nil="true" /><_PlotParameters xmlns:d5p1="http://schemas.datacontract.org/2004/07/Rainbow" z:Id="877" z:Size="1"><d5p1:Parameter z:Id="878"><d5p1:_Fluorochrome z:Id="879">R5</d5p1:_Fluorochrome><d5p1:_Group i:nil="true" /><d5p1:_IsScatter>false</d5p1:_IsScatter><d5p1:_Label i:nil="true" /><d5p1:_ParameterType i:nil="true" /><d5p1:_SignalType>65</d5p1:_SignalType></d5p1:Parameter></_PlotParameters><_RangeX xmlns:d5p1="http://schemas.datacontract.org/2004/07/Rainbow"><d5p1:Max>4.5</d5p1:Max><d5p1:Min>0</d5p1:Min></_RangeX><_RangeY xmlns:d5p1="http://schemas.datacontract.org/2004/07/Rainbow"><d5p1:Max>550</d5p1:Max><d5p1:Min>0</d5p1:Min></_RangeY><_Title z:Ref="859" i:nil="true" /><_TopLeft xmlns:d5p1="http://schemas.datacontract.org/2004/07/System.Windows"><d5p1:_x>1110</d5p1:_x><d5p1:_y>2100</d5p1:_y></_TopLeft><_Width>180</_Width><_XRValue>-1000</_XRValue><_YRValue>-1000</_YRValue><_IsCount>true</_IsCount><_IsFill>true</_IsFill><_IsSmooth>false</_IsSmooth></PlotDesc><PlotDesc z:Id="880" i:type="HistogramPlotDesc"><_AssociatedAlgorithmId>00000000-0000-0000-0000-000000000000</_AssociatedAlgorithmId><_BackgroundColor xmlns:d5p1="http://schemas.datacontract.org/2004/07/System.Windows.Media"><d5p1:A>255</d5p1:A><d5p1:B>154</d5p1:B><d5p1:G>154</d5p1:G><d5p1:R>239</d5p1:R><d5p1:ScA>1</d5p1:ScA><d5p1:ScB>0.323143244</d5p1:ScB><d5p1:ScG>0.323143244</d5p1:ScG><d5p1:ScR>0.8631572</d5p1:ScR></_BackgroundColor><_BiexponentialScaleModeX>Manual</_BiexponentialScaleModeX><_BiexponentialScaleModeY>Manual</_BiexponentialScaleModeY><_EnableXAxisAutoCompensation>false</_EnableXAxisAutoCompensation><_EnableYAxisAutoCompensation>false</_EnableYAxisAutoCompensation><_GatesOrderList xmlns:d5p1="http://schemas.datacontract.org/2004/07/Rainbow" i:nil="true" /><_Height>120</_Height><_Id>26c531e7-99a1-4019-b1f4-6e99647eb934</_Id><_IncludeCustomTitle>false</_IncludeCustomTitle><_IncludeGroupName>false</_IncludeGroupName><_IncludePlateName>false</_IncludePlateName><_IncludePopulationName>true</_IncludePopulationName><_IncludeTubeName>false</_IncludeTubeName><_PageNumber>1</_PageNumber><_ParameterScales xmlns:d5p1="http://schemas.datacontract.org/2004/07/Rainbow" z:Id="881" z:Size="2"><d5p1:Scale>Biexponential</d5p1:Scale><d5p1:Scale>Linear</d5p1:Scale></_ParameterScales><_PlotGate xmlns:d5p1="http://schemas.datacontract.org/2004/07/Rainbow" z:Ref="30" i:nil="true" /><_PlotParameters xmlns:d5p1="http://schemas.datacontract.org/2004/07/Rainbow" z:Id="882" z:Size="1"><d5p1:Parameter z:Id="883"><d5p1:_Fluorochrome z:Id="884">R6</d5p1:_Fluorochrome><d5p1:_Group i:nil="true" /><d5p1:_IsScatter>false</d5p1:_IsScatter><d5p1:_Label i:nil="true" /><d5p1:_ParameterType i:nil="true" /><d5p1:_SignalType>65</d5p1:_SignalType></d5p1:Parameter></_PlotParameters><_RangeX xmlns:d5p1="http://schemas.datacontract.org/2004/07/Rainbow"><d5p1:Max>4.5</d5p1:Max><d5p1:Min>0</d5p1:Min></_RangeX><_RangeY xmlns:d5p1="http://schemas.datacontract.org/2004/07/Rainbow"><d5p1:Max>650</d5p1:Max><d5p1:Min>0</d5p1:Min></_RangeY><_Title z:Ref="859" i:nil="true" /><_TopLeft xmlns:d5p1="http://schemas.datacontract.org/2004/07/System.Windows"><d5p1:_x>1370</d5p1:_x><d5p1:_y>2100</d5p1:_y></_TopLeft><_Width>180</_Width><_XRValue>-1000</_XRValue><_YRValue>-1000</_YRValue><_IsCount>true</_IsCount><_IsFill>true</_IsFill><_IsSmooth>false</_IsSmooth></PlotDesc><PlotDesc z:Id="885" i:type="HistogramPlotDesc"><_AssociatedAlgorithmId>00000000-0000-0000-0000-000000000000</_AssociatedAlgorithmId><_BackgroundColor xmlns:d5p1="http://schemas.datacontract.org/2004/07/System.Windows.Media"><d5p1:A>255</d5p1:A><d5p1:B>154</d5p1:B><d5p1:G>154</d5p1:G><d5p1:R>239</d5p1:R><d5p1:ScA>1</d5p1:ScA><d5p1:ScB>0.323143244</d5p1:ScB><d5p1:ScG>0.323143244</d5p1:ScG><d5p1:ScR>0.8631572</d5p1:ScR></_BackgroundColor><_BiexponentialScaleModeX>Manual</_BiexponentialScaleModeX><_BiexponentialScaleModeY>Manual</_BiexponentialScaleModeY><_EnableXAxisAutoCompensation>false</_EnableXAxisAutoCompensation><_EnableYAxisAutoCompensation>false</_EnableYAxisAutoCompensation><_GatesOrderList xmlns:d5p1="http://schemas.datacontract.org/2004/07/Rainbow" i:nil="true" /><_Height>120</_Height><_Id>ffb6f183-fee3-4630-a3f1-c47750e230a8</_Id><_IncludeCustomTitle>false</_IncludeCustomTitle><_IncludeGroupName>false</_IncludeGroupName><_IncludePlateName>false</_IncludePlateName><_IncludePopulationName>true</_IncludePopulationName><_IncludeTubeName>false</_IncludeTubeName><_PageNumber>1</_PageNumber><_ParameterScales xmlns:d5p1="http://schemas.datacontract.org/2004/07/Rainbow" z:Id="886" z:Size="2"><d5p1:Scale>Biexponential</d5p1:Scale><d5p1:Scale>Linear</d5p1:Scale></_ParameterScales><_PlotGate xmlns:d5p1="http://schemas.datacontract.org/2004/07/Rainbow" z:Ref="30" i:nil="true" /><_PlotParameters xmlns:d5p1="http://schemas.datacontract.org/2004/07/Rainbow" z:Id="887" z:Size="1"><d5p1:Parameter z:Id="888"><d5p1:_Fluorochrome z:Id="889">R7</d5p1:_Fluorochrome><d5p1:_Group i:nil="true" /><d5p1:_IsScatter>false</d5p1:_IsScatter><d5p1:_Label i:nil="true" /><d5p1:_ParameterType i:nil="true" /><d5p1:_SignalType>65</d5p1:_SignalType></d5p1:Parameter></_PlotParameters><_RangeX xmlns:d5p1="http://schemas.datacontract.org/2004/07/Rainbow"><d5p1:Max>4.5</d5p1:Max><d5p1:Min>0</d5p1:Min></_RangeX><_RangeY xmlns:d5p1="http://schemas.datacontract.org/2004/07/Rainbow"><d5p1:Max>600</d5p1:Max><d5p1:Min>0</d5p1:Min></_RangeY><_Title z:Ref="859" i:nil="true" /><_TopLeft xmlns:d5p1="http://schemas.datacontract.org/2004/07/System.Windows"><d5p1:_x>1630</d5p1:_x><d5p1:_y>2100</d5p1:_y></_TopLeft><_Width>180</_Width><_XRValue>-1000</_XRValue><_YRValue>-1000</_YRValue><_IsCount>true</_IsCount><_IsFill>true</_IsFill><_IsSmooth>false</_IsSmooth></PlotDesc><PlotDesc z:Id="890" i:type="HistogramPlotDesc"><_AssociatedAlgorithmId>00000000-0000-0000-0000-000000000000</_AssociatedAlgorithmId><_BackgroundColor xmlns:d5p1="http://schemas.datacontract.org/2004/07/System.Windows.Media"><d5p1:A>255</d5p1:A><d5p1:B>154</d5p1:B><d5p1:G>154</d5p1:G><d5p1:R>239</d5p1:R><d5p1:ScA>1</d5p1:ScA><d5p1:ScB>0.323143244</d5p1:ScB><d5p1:ScG>0.323143244</d5p1:ScG><d5p1:ScR>0.8631572</d5p1:ScR></_BackgroundColor><_BiexponentialScaleModeX>Manual</_BiexponentialScaleModeX><_BiexponentialScaleModeY>Manual</_BiexponentialScaleModeY><_EnableXAxisAutoCompensation>false</_EnableXAxisAutoCompensation><_EnableYAxisAutoCompensation>false</_EnableYAxisAutoCompensation><_GatesOrderList xmlns:d5p1="http://schemas.datacontract.org/2004/07/Rainbow" i:nil="true" /><_Height>120</_Height><_Id>dcec8dc3-c114-4818-9679-bf4919acdc08</_Id><_IncludeCustomTitle>false</_IncludeCustomTitle><_IncludeGroupName>false</_IncludeGroupName><_IncludePlateName>false</_IncludePlateName><_IncludePopulationName>true</_IncludePopulationName><_IncludeTubeName>false</_IncludeTubeName><_PageNumber>1</_PageNumber><_ParameterScales xmlns:d5p1="http://schemas.datacontract.org/2004/07/Rainbow" z:Id="891" z:Size="2"><d5p1:Scale>Biexponential</d5p1:Scale><d5p1:Scale>Linear</d5p1:Scale></_ParameterScales><_PlotGate xmlns:d5p1="http://schemas.datacontract.org/2004/07/Rainbow" z:Ref="30" i:nil="true" /><_PlotParameters xmlns:d5p1="http://schemas.datacontract.org/2004/07/Rainbow" z:Id="892" z:Size="1"><d5p1:Parameter z:Id="893"><d5p1:_Fluorochrome z:Id="894">R8</d5p1:_Fluorochrome><d5p1:_Group i:nil="true" /><d5p1:_IsScatter>false</d5p1:_IsScatter><d5p1:_Label i:nil="true" /><d5p1:_ParameterType i:nil="true" /><d5p1:_SignalType>65</d5p1:_SignalType></d5p1:Parameter></_PlotParameters><_RangeX xmlns:d5p1="http://schemas.datacontract.org/2004/07/Rainbow"><d5p1:Max>4.5</d5p1:Max><d5p1:Min>0</d5p1:Min></_RangeX><_RangeY xmlns:d5p1="http://schemas.datacontract.org/2004/07/Rainbow"><d5p1:Max>750</d5p1:Max><d5p1:Min>0</d5p1:Min></_RangeY><_Title z:Ref="859" i:nil="true" /><_TopLeft xmlns:d5p1="http://schemas.datacontract.org/2004/07/System.Windows"><d5p1:_x>1890</d5p1:_x><d5p1:_y>2100</d5p1:_y></_TopLeft><_Width>180</_Width><_XRValue>-1000</_XRValue><_YRValue>-1000</_YRValue><_IsCount>true</_IsCount><_IsFill>true</_IsFill><_IsSmooth>false</_IsSmooth></PlotDesc><PlotDesc z:Id="895" i:type="DensityPlotDesc"><_AssociatedAlgorithmId>00000000-0000-0000-0000-000000000000</_AssociatedAlgorithmId><_BackgroundColor xmlns:d5p1="http://schemas.datacontract.org/2004/07/System.Windows.Media"><d5p1:A>255</d5p1:A><d5p1:B>255</d5p1:B><d5p1:G>255</d5p1:G><d5p1:R>255</d5p1:R><d5p1:ScA>1</d5p1:ScA><d5p1:ScB>1</d5p1:ScB><d5p1:ScG>1</d5p1:ScG><d5p1:ScR>1</d5p1:ScR></_BackgroundColor><_BiexponentialScaleModeX>Manual</_BiexponentialScaleModeX><_BiexponentialScaleModeY>Manual</_BiexponentialScaleModeY><_EnableXAxisAutoCompensation>false</_EnableXAxisAutoCompensation><_EnableYAxisAutoCompensation>false</_EnableYAxisAutoCompensation><_GatesOrderList xmlns:d5p1="http://schemas.datacontract.org/2004/07/Rainbow" i:nil="true" /><_Height>272</_Height><_Id>f649875c-1353-4bb4-a77a-311b132e7d3c</_Id><_IncludeCustomTitle>true</_IncludeCustomTitle><_IncludeGroupName>false</_IncludeGroupName><_IncludePlateName>false</_IncludePlateName><_IncludePopulationName>true</_IncludePopulationName><_IncludeTubeName>false</_IncludeTubeName><_PageNumber>1</_PageNumber><_ParameterScales xmlns:d5p1="http://schemas.datacontract.org/2004/07/Rainbow" z:Id="896" z:Size="2"><d5p1:Scale>Linear</d5p1:Scale><d5p1:Scale>Linear</d5p1:Scale></_ParameterScales><_PlotGate xmlns:d5p1="http://schemas.datacontract.org/2004/07/Rainbow" z:Id="897" i:type="d5p1:AllEventsGateDesc"><d5p1:_AliasName i:nil="true" /><d5p1:_Bound xmlns:d6p1="http://schemas.datacontract.org/2004/07/System.Windows"><d6p1:_height>0</d6p1:_height><d6p1:_width>0</d6p1:_width><d6p1:_x>0</d6p1:_x><d6p1:_y>0</d6p1:_y></d5p1:_Bound><d5p1:_CreationOrder>1</d5p1:_CreationOrder><d5p1:_DataSource z:Ref="22" i:nil="true" /><d5p1:_DeltaHorizontal>NaN</d5p1:_DeltaHorizontal><d5p1:_DeltaVertical>NaN</d5p1:_DeltaVertical><d5p1:_GateColor>4278190080</d5p1:_GateColor><d5p1:_GateParameters z:Id="898" z:Size="0" /><d5p1:_Id>9aa6ec62-cfa0-41de-a9fa-1e352514eed9</d5p1:_Id><d5p1:_IncludeCount>false</d5p1:_IncludeCount><d5p1:_IncludePercentParent>false</d5p1:_IncludePercentParent><d5p1:_Name z:Id="899">All Events</d5p1:_Name><d5p1:_ParameterScales z:Id="900" z:Size="0" /><d5p1:_Vertices xmlns:d6p1="http://schemas.datacontract.org/2004/07/System.Windows" i:nil="true" /><d5p1:_VisualResolution xmlns:d6p1="http://schemas.datacontract.org/2004/07/System.Windows" i:nil="true" /><d5p1:_XRValue>0</d5p1:_XRValue><d5p1:_YRValue>0</d5p1:_YRValue><d5p1:_gateOutlineColor>4278190080</d5p1:_gateOutlineColor><d5p1:_lineWeight z:Ref="39" i:nil="true" /><d5p1:_SubGates z:Id="901" z:Size="2"><d5p1:GateDesc z:Ref="30" i:nil="true" /><d5p1:GateDesc z:Id="902" i:type="d5p1:RectGateDesc"><d5p1:_AliasName i:nil="true" /><d5p1:_Bound xmlns:d8p1="http://schemas.datacontract.org/2004/07/System.Windows"><d8p1:_height>0.4894296886360156</d8p1:_height><d8p1:_width>0.4894296886360156</d8p1:_width><d8p1:_x>0.065285155681993362</d8p1:_x><d8p1:_y>-0.082791767394931437</d8p1:_y></d5p1:_Bound><d5p1:_CreationOrder>4213640</d5p1:_CreationOrder><d5p1:_DataSource z:Ref="22" i:nil="true" /><d5p1:_DeltaHorizontal>-0.019230769230769232</d5p1:_DeltaHorizontal><d5p1:_DeltaVertical>-0.3576923076923077</d5p1:_DeltaVertical><d5p1:_GateColor>4294944000</d5p1:_GateColor><d5p1:_GateParameters z:Id="903" z:Size="2"><d5p1:Parameter z:Id="904"><d5p1:_Fluorochrome z:Id="905">FSC</d5p1:_Fluorochrome><d5p1:_Group i:nil="true" /><d5p1:_IsScatter>true</d5p1:_IsScatter><d5p1:_Label i:nil="true" /><d5p1:_ParameterType i:nil="true" /><d5p1:_SignalType>65</d5p1:_SignalType></d5p1:Parameter><d5p1:Parameter z:Id="906"><d5p1:_Fluorochrome z:Id="907">SSC-B</d5p1:_Fluorochrome><d5p1:_Group i:nil="true" /><d5p1:_IsScatter>true</d5p1:_IsScatter><d5p1:_Label i:nil="true" /><d5p1:_ParameterType i:nil="true" /><d5p1:_SignalType>65</d5p1:_SignalType></d5p1:Parameter></d5p1:_GateParameters><d5p1:_Id>38439777-237c-491f-a623-ee63098a331e</d5p1:_Id><d5p1:_IncludeCount>false</d5p1:_IncludeCount><d5p1:_IncludePercentParent>false</d5p1:_IncludePercentParent><d5p1:_Name z:Id="908">P6</d5p1:_Name><d5p1:_ParameterScales z:Id="909" z:Size="2"><d5p1:Scale>Linear</d5p1:Scale><d5p1:Scale>Linear</d5p1:Scale></d5p1:_ParameterScales><d5p1:_Vertices xmlns:d8p1="http://schemas.datacontract.org/2004/07/System.Windows" z:Id="910" z:Size="4"><d8p1:Point><d8p1:_x>0.10538461538461505</d8p1:_x><d8p1:_y>0.29615384615384704</d8p1:_y></d8p1:Point><d8p1:Point><d8p1:_x>0.51461538461538725</d8p1:_x><d8p1:_y>0.29615384615384704</d8p1:_y></d8p1:Point><d8p1:Point><d8p1:_x>0.51461538461538725</d8p1:_x><d8p1:_y>0.027692307692305684</d8p1:_y></d8p1:Point><d8p1:Point><d8p1:_x>0.10538461538461505</d8p1:_x><d8p1:_y>0.027692307692305684</d8p1:_y></d8p1:Point></d5p1:_Vertices><d5p1:_VisualResolution xmlns:d8p1="http://schemas.datacontract.org/2004/07/System.Windows"><d8p1:_height>16131.938461538404</d8p1:_height><d8p1:_width>16131.938461538462</d8p1:_width></d5p1:_VisualResolution><d5p1:_XRValue>-1000</d5p1:_XRValue><d5p1:_YRValue>-1000</d5p1:_YRValue><d5p1:_gateOutlineColor>4278190080</d5p1:_gateOutlineColor><d5p1:_lineWeight z:Id="911">Normal</d5p1:_lineWeight><d5p1:_SubGates z:Id="912" z:Size="1"><d5p1:GateDesc z:Id="913" i:type="d5p1:RectGateDesc"><d5p1:_AliasName i:nil="true" /><d5p1:_Bound xmlns:d10p1="http://schemas.datacontract.org/2004/07/System.Windows"><d10p1:_height>0.76185835117564937</d10p1:_height><d10p1:_width>0.76185835117564937</d10p1:_width><d10p1:_x>0.14790354231140912</d10p1:_x><d10p1:_y>-0.017833974801615582</d10p1:_y></d5p1:_Bound><d5p1:_CreationOrder>4213641</d5p1:_CreationOrder><d5p1:_DataSource z:Ref="22" i:nil="true" /><d5p1:_DeltaHorizontal>-0.017291533010329187</d5p1:_DeltaHorizontal><d5p1:_DeltaVertical>-0.4524617804369469</d5p1:_DeltaVertical><d5p1:_GateColor>4278239231</d5p1:_GateColor><d5p1:_GateParameters z:Id="914" z:Size="2"><d5p1:Parameter z:Id="915"><d5p1:_Fluorochrome z:Id="916">V7</d5p1:_Fluorochrome><d5p1:_Group i:nil="true" /><d5p1:_IsScatter>false</d5p1:_IsScatter><d5p1:_Label i:nil="true" /><d5p1:_ParameterType i:nil="true" /><d5p1:_SignalType>65</d5p1:_SignalType></d5p1:Parameter><d5p1:Parameter z:Id="917"><d5p1:_Fluorochrome z:Id="918">SSC</d5p1:_Fluorochrome><d5p1:_Group i:nil="true" /><d5p1:_IsScatter>true</d5p1:_IsScatter><d5p1:_Label i:nil="true" /><d5p1:_ParameterType i:nil="true" /><d5p1:_SignalType>65</d5p1:_SignalType></d5p1:Parameter></d5p1:_GateParameters><d5p1:_Id>3716c7ca-44fc-4c33-97ee-930566c9fea2</d5p1:_Id><d5p1:_IncludeCount>true</d5p1:_IncludeCount><d5p1:_IncludePercentParent>true</d5p1:_IncludePercentParent><d5p1:_Name z:Id="919">P7</d5p1:_Name><d5p1:_ParameterScales z:Id="920" z:Size="2"><d5p1:Scale>Biexponential</d5p1:Scale><d5p1:Scale>Linear</d5p1:Scale></d5p1:_ParameterScales><d5p1:_Vertices xmlns:d10p1="http://schemas.datacontract.org/2004/07/System.Windows" z:Id="921" z:Size="4"><d10p1:Point><d10p1:_x>0.19164782419781512</d10p1:_x><d10p1:_y>0.54033341414208436</d10p1:_y></d10p1:Point><d10p1:Point><d10p1:_x>0.86601761160065249</d10p1:_x><d10p1:_y>0.54033341414208436</d10p1:_y></d10p1:Point><d10p1:Point><d10p1:_x>0.86601761160065249</d10p1:_x><d10p1:_y>0.18585698743033383</d10p1:_y></d10p1:Point><d10p1:Point><d10p1:_x>0.19164782419781512</d10p1:_x><d10p1:_y>0.18585698743033383</d10p1:_y></d10p1:Point></d5p1:_Vertices><d5p1:_VisualResolution xmlns:d10p1="http://schemas.datacontract.org/2004/07/System.Windows"><d10p1:_height>12087.657678559422</d10p1:_height><d10p1:_width>0.01296864975774689</d10p1:_width></d5p1:_VisualResolution><d5p1:_XRValue>-1000</d5p1:_XRValue><d5p1:_YRValue>-1000</d5p1:_YRValue><d5p1:_gateOutlineColor>4278190080</d5p1:_gateOutlineColor><d5p1:_lineWeight z:Ref="911" i:nil="true" /><d5p1:_SubGates z:Id="922" z:Size="2"><d5p1:GateDesc z:Id="923" i:type="d5p1:QuadGateDesc"><d5p1:_AliasName i:nil="true" /><d5p1:_Bound xmlns:d12p1="http://schemas.datacontract.org/2004/07/System.Windows"><d12p1:_height>0</d12p1:_height><d12p1:_width>0</d12p1:_width><d12p1:_x>0.479991498166659</d12p1:_x><d12p1:_y>0.6840160298755682</d12p1:_y></d5p1:_Bound><d5p1:_CreationOrder>4213642</d5p1:_CreationOrder><d5p1:_DataSource z:Ref="22" i:nil="true" /><d5p1:_DeltaHorizontal>NaN</d5p1:_DeltaHorizontal><d5p1:_DeltaVertical>NaN</d5p1:_DeltaVertical><d5p1:_GateColor>4278190080</d5p1:_GateColor><d5p1:_GateParameters z:Id="924" z:Size="2"><d5p1:Parameter z:Id="925"><d5p1:_Fluorochrome z:Id="926">B1</d5p1:_Fluorochrome><d5p1:_Group i:nil="true" /><d5p1:_IsScatter>false</d5p1:_IsScatter><d5p1:_Label i:nil="true" /><d5p1:_ParameterType i:nil="true" /><d5p1:_SignalType>65</d5p1:_SignalType></d5p1:Parameter><d5p1:Parameter z:Id="927"><d5p1:_Fluorochrome z:Id="928">R2</d5p1:_Fluorochrome><d5p1:_Group i:nil="true" /><d5p1:_IsScatter>false</d5p1:_IsScatter><d5p1:_Label i:nil="true" /><d5p1:_ParameterType i:nil="true" /><d5p1:_SignalType>65</d5p1:_SignalType></d5p1:Parameter></d5p1:_GateParameters><d5p1:_Id>9e8ecda1-6178-456e-be36-ae8c8484e47f</d5p1:_Id><d5p1:_IncludeCount>false</d5p1:_IncludeCount><d5p1:_IncludePercentParent>false</d5p1:_IncludePercentParent><d5p1:_Name z:Id="929">Q3</d5p1:_Name><d5p1:_ParameterScales z:Id="930" z:Size="2"><d5p1:Scale>Biexponential</d5p1:Scale><d5p1:Scale>Biexponential</d5p1:Scale></d5p1:_ParameterScales><d5p1:_Vertices xmlns:d12p1="http://schemas.datacontract.org/2004/07/System.Windows" z:Id="931" z:Size="1"><d12p1:Point><d12p1:_x>0.479991498166659</d12p1:_x><d12p1:_y>0.6840160298755682</d12p1:_y></d12p1:Point></d5p1:_Vertices><d5p1:_VisualResolution xmlns:d12p1="http://schemas.datacontract.org/2004/07/System.Windows"><d12p1:_height>0.010318955712538269</d12p1:_height><d12p1:_width>0.010318955712538535</d12p1:_width></d5p1:_VisualResolution><d5p1:_XRValue>-1000</d5p1:_XRValue><d5p1:_YRValue>-1000</d5p1:_YRValue><d5p1:_gateOutlineColor>4278190080</d5p1:_gateOutlineColor><d5p1:_lineWeight z:Ref="911" i:nil="true" /><d5p1:_SubGates z:Id="932" z:Size="0" /><d5p1:_LowerLeftGate z:Id="933"><d5p1:_AliasName i:nil="true" /><d5p1:_Bound xmlns:d13p1="http://schemas.datacontract.org/2004/07/System.Windows"><d13p1:_height>0</d13p1:_height><d13p1:_width>0</d13p1:_width><d13p1:_x>0</d13p1:_x><d13p1:_y>0</d13p1:_y></d5p1:_Bound><d5p1:_CreationOrder>4213645</d5p1:_CreationOrder><d5p1:_DataSource z:Ref="22" i:nil="true" /><d5p1:_DeltaHorizontal>NaN</d5p1:_DeltaHorizontal><d5p1:_DeltaVertical>NaN</d5p1:_DeltaVertical><d5p1:_GateColor>16777215</d5p1:_GateColor><d5p1:_GateParameters z:Id="934" z:Size="2"><d5p1:Parameter z:Id="935"><d5p1:_Fluorochrome z:Id="936">B1</d5p1:_Fluorochrome><d5p1:_Group i:nil="true" /><d5p1:_IsScatter>false</d5p1:_IsScatter><d5p1:_Label i:nil="true" /><d5p1:_ParameterType i:nil="true" /><d5p1:_SignalType>65</d5p1:_SignalType></d5p1:Parameter><d5p1:Parameter z:Id="937"><d5p1:_Fluorochrome z:Id="938">R2</d5p1:_Fluorochrome><d5p1:_Group i:nil="true" /><d5p1:_IsScatter>false</d5p1:_IsScatter><d5p1:_Label i:nil="true" /><d5p1:_ParameterType i:nil="true" /><d5p1:_SignalType>65</d5p1:_SignalType></d5p1:Parameter></d5p1:_GateParameters><d5p1:_Id>66b588b5-4118-4e82-b2e0-f7fe46e53993</d5p1:_Id><d5p1:_IncludeCount>false</d5p1:_IncludeCount><d5p1:_IncludePercentParent>true</d5p1:_IncludePercentParent><d5p1:_Name z:Id="939">Q3-R3</d5p1:_Name><d5p1:_ParameterScales z:Id="940" z:Size="2"><d5p1:Scale>Biexponential</d5p1:Scale><d5p1:Scale>Biexponential</d5p1:Scale></d5p1:_ParameterScales><d5p1:_Vertices xmlns:d13p1="http://schemas.datacontract.org/2004/07/System.Windows" i:nil="true" /><d5p1:_VisualResolution xmlns:d13p1="http://schemas.datacontract.org/2004/07/System.Windows" i:nil="true" /><d5p1:_XRValue>0</d5p1:_XRValue><d5p1:_YRValue>0</d5p1:_YRValue><d5p1:_gateOutlineColor>4278190080</d5p1:_gateOutlineColor><d5p1:_lineWeight z:Ref="911" i:nil="true" /><d5p1:_SubGates z:Id="941" z:Size="0" /></d5p1:_LowerLeftGate><d5p1:_LowerRightGate z:Id="942"><d5p1:_AliasName i:nil="true" /><d5p1:_Bound xmlns:d13p1="http://schemas.datacontract.org/2004/07/System.Windows"><d13p1:_height>0</d13p1:_height><d13p1:_width>0</d13p1:_width><d13p1:_x>0</d13p1:_x><d13p1:_y>0</d13p1:_y></d5p1:_Bound><d5p1:_CreationOrder>4213646</d5p1:_CreationOrder><d5p1:_DataSource z:Ref="22" i:nil="true" /><d5p1:_DeltaHorizontal>NaN</d5p1:_DeltaHorizontal><d5p1:_DeltaVertical>NaN</d5p1:_DeltaVertical><d5p1:_GateColor>16777215</d5p1:_GateColor><d5p1:_GateParameters z:Id="943" z:Size="2"><d5p1:Parameter z:Id="944"><d5p1:_Fluorochrome z:Id="945">B1</d5p1:_Fluorochrome><d5p1:_Group i:nil="true" /><d5p1:_IsScatter>false</d5p1:_IsScatter><d5p1:_Label i:nil="true" /><d5p1:_ParameterType i:nil="true" /><d5p1:_SignalType>65</d5p1:_SignalType></d5p1:Parameter><d5p1:Parameter z:Id="946"><d5p1:_Fluorochrome z:Id="947">R2</d5p1:_Fluorochrome><d5p1:_Group i:nil="true" /><d5p1:_IsScatter>false</d5p1:_IsScatter><d5p1:_Label i:nil="true" /><d5p1:_ParameterType i:nil="true" /><d5p1:_SignalType>65</d5p1:_SignalType></d5p1:Parameter></d5p1:_GateParameters><d5p1:_Id>8f90d69f-ef01-4a91-9d6d-71c2dc3f87d5</d5p1:_Id><d5p1:_IncludeCount>false</d5p1:_IncludeCount><d5p1:_IncludePercentParent>true</d5p1:_IncludePercentParent><d5p1:_Name z:Id="948">Q3-R4</d5p1:_Name><d5p1:_ParameterScales z:Id="949" z:Size="2"><d5p1:Scale>Biexponential</d5p1:Scale><d5p1:Scale>Biexponential</d5p1:Scale></d5p1:_ParameterScales><d5p1:_Vertices xmlns:d13p1="http://schemas.datacontract.org/2004/07/System.Windows" i:nil="true" /><d5p1:_VisualResolution xmlns:d13p1="http://schemas.datacontract.org/2004/07/System.Windows" i:nil="true" /><d5p1:_XRValue>0</d5p1:_XRValue><d5p1:_YRValue>0</d5p1:_YRValue><d5p1:_gateOutlineColor>4278190080</d5p1:_gateOutlineColor><d5p1:_lineWeight z:Ref="911" i:nil="true" /><d5p1:_SubGates z:Id="950" z:Size="0" /></d5p1:_LowerRightGate><d5p1:_UpperLeftGate z:Id="951"><d5p1:_AliasName i:nil="true" /><d5p1:_Bound xmlns:d13p1="http://schemas.datacontract.org/2004/07/System.Windows"><d13p1:_height>0</d13p1:_height><d13p1:_width>0</d13p1:_width><d13p1:_x>0</d13p1:_x><d13p1:_y>0</d13p1:_y></d5p1:_Bound><d5p1:_CreationOrder>4213643</d5p1:_CreationOrder><d5p1:_DataSource z:Ref="22" i:nil="true" /><d5p1:_DeltaHorizontal>NaN</d5p1:_DeltaHorizontal><d5p1:_DeltaVertical>NaN</d5p1:_DeltaVertical><d5p1:_GateColor>16777215</d5p1:_GateColor><d5p1:_GateParameters z:Id="952" z:Size="2"><d5p1:Parameter z:Id="953"><d5p1:_Fluorochrome z:Id="954">B1</d5p1:_Fluorochrome><d5p1:_Group i:nil="true" /><d5p1:_IsScatter>false</d5p1:_IsScatter><d5p1:_Label i:nil="true" /><d5p1:_ParameterType i:nil="true" /><d5p1:_SignalType>65</d5p1:_SignalType></d5p1:Parameter><d5p1:Parameter z:Id="955"><d5p1:_Fluorochrome z:Id="956">R2</d5p1:_Fluorochrome><d5p1:_Group i:nil="true" /><d5p1:_IsScatter>false</d5p1:_IsScatter><d5p1:_Label i:nil="true" /><d5p1:_ParameterType i:nil="true" /><d5p1:_SignalType>65</d5p1:_SignalType></d5p1:Parameter></d5p1:_GateParameters><d5p1:_Id>a7a82df5-fc12-45d2-abbd-fc4bf61e5e78</d5p1:_Id><d5p1:_IncludeCount>false</d5p1:_IncludeCount><d5p1:_IncludePercentParent>true</d5p1:_IncludePercentParent><d5p1:_Name z:Id="957">Q3-R1</d5p1:_Name><d5p1:_ParameterScales z:Id="958" z:Size="2"><d5p1:Scale>Biexponential</d5p1:Scale><d5p1:Scale>Biexponential</d5p1:Scale></d5p1:_ParameterScales><d5p1:_Vertices xmlns:d13p1="http://schemas.datacontract.org/2004/07/System.Windows" i:nil="true" /><d5p1:_VisualResolution xmlns:d13p1="http://schemas.datacontract.org/2004/07/System.Windows" i:nil="true" /><d5p1:_XRValue>0</d5p1:_XRValue><d5p1:_YRValue>0</d5p1:_YRValue><d5p1:_gateOutlineColor>4278190080</d5p1:_gateOutlineColor><d5p1:_lineWeight z:Ref="911" i:nil="true" /><d5p1:_SubGates z:Id="959" z:Size="0" /></d5p1:_UpperLeftGate><d5p1:_UpperRightGate z:Id="960"><d5p1:_AliasName i:nil="true" /><d5p1:_Bound xmlns:d13p1="http://schemas.datacontract.org/2004/07/System.Windows"><d13p1:_height>0</d13p1:_height><d13p1:_width>0</d13p1:_width><d13p1:_x>0</d13p1:_x><d13p1:_y>0</d13p1:_y></d5p1:_Bound><d5p1:_CreationOrder>4213644</d5p1:_CreationOrder><d5p1:_DataSource z:Ref="22" i:nil="true" /><d5p1:_DeltaHorizontal>NaN</d5p1:_DeltaHorizontal><d5p1:_DeltaVertical>NaN</d5p1:_DeltaVertical><d5p1:_GateColor>16777215</d5p1:_GateColor><d5p1:_GateParameters z:Id="961" z:Size="2"><d5p1:Parameter z:Id="962"><d5p1:_Fluorochrome z:Id="963">B1</d5p1:_Fluorochrome><d5p1:_Group i:nil="true" /><d5p1:_IsScatter>false</d5p1:_IsScatter><d5p1:_Label i:nil="true" /><d5p1:_ParameterType i:nil="true" /><d5p1:_SignalType>65</d5p1:_SignalType></d5p1:Parameter><d5p1:Parameter z:Id="964"><d5p1:_Fluorochrome z:Id="965">R2</d5p1:_Fluorochrome><d5p1:_Group i:nil="true" /><d5p1:_IsScatter>false</d5p1:_IsScatter><d5p1:_Label i:nil="true" /><d5p1:_ParameterType i:nil="true" /><d5p1:_SignalType>65</d5p1:_SignalType></d5p1:Parameter></d5p1:_GateParameters><d5p1:_Id>6be8e031-d6a2-4b59-b540-b1cab954bb4c</d5p1:_Id><d5p1:_IncludeCount>false</d5p1:_IncludeCount><d5p1:_IncludePercentParent>true</d5p1:_IncludePercentParent><d5p1:_Name z:Id="966">Q3-R2</d5p1:_Name><d5p1:_ParameterScales z:Id="967" z:Size="2"><d5p1:Scale>Biexponential</d5p1:Scale><d5p1:Scale>Biexponential</d5p1:Scale></d5p1:_ParameterScales><d5p1:_Vertices xmlns:d13p1="http://schemas.datacontract.org/2004/07/System.Windows" i:nil="true" /><d5p1:_VisualResolution xmlns:d13p1="http://schemas.datacontract.org/2004/07/System.Windows" i:nil="true" /><d5p1:_XRValue>0</d5p1:_XRValue><d5p1:_YRValue>0</d5p1:_YRValue><d5p1:_gateOutlineColor>4278190080</d5p1:_gateOutlineColor><d5p1:_lineWeight z:Ref="911" i:nil="true" /><d5p1:_SubGates z:Id="968" z:Size="0" /></d5p1:_UpperRightGate><d5p1:_names xmlns:d12p1="http://schemas.microsoft.com/2003/10/Serialization/Arrays" z:Id="969" z:Size="4"><d12p1:string z:Ref="957" i:nil="true" /><d12p1:string z:Ref="966" i:nil="true" /><d12p1:string z:Ref="939" i:nil="true" /><d12p1:string z:Ref="948" i:nil="true" /></d5p1:_names></d5p1:GateDesc><d5p1:GateDesc z:Id="970" i:type="d5p1:RectGateDesc"><d5p1:_AliasName i:nil="true" /><d5p1:_Bound xmlns:d12p1="http://schemas.datacontract.org/2004/07/System.Windows"><d12p1:_height>0.80323669561915823</d12p1:_height><d12p1:_width>0.80323669561915823</d12p1:_width><d12p1:_x>0.31819804897437837</d12p1:_x><d12p1:_y>-0.0071781736754476522</d12p1:_y></d5p1:_Bound><d5p1:_CreationOrder>4213647</d5p1:_CreationOrder><d5p1:_DataSource z:Ref="22" i:nil="true" /><d5p1:_DeltaHorizontal>-0.0314205570024744</d5p1:_DeltaHorizontal><d5p1:_DeltaVertical>-0.44274421230759353</d5p1:_DeltaVertical><d5p1:_GateColor>4278190335</d5p1:_GateColor><d5p1:_GateParameters z:Id="971" z:Size="2"><d5p1:Parameter z:Id="972"><d5p1:_Fluorochrome z:Id="973">B1</d5p1:_Fluorochrome><d5p1:_Group i:nil="true" /><d5p1:_IsScatter>false</d5p1:_IsScatter><d5p1:_Label i:nil="true" /><d5p1:_ParameterType i:nil="true" /><d5p1:_SignalType>65</d5p1:_SignalType></d5p1:Parameter><d5p1:Parameter z:Id="974"><d5p1:_Fluorochrome z:Id="975">SSC</d5p1:_Fluorochrome><d5p1:_Group i:nil="true" /><d5p1:_IsScatter>true</d5p1:_IsScatter><d5p1:_Label i:nil="true" /><d5p1:_ParameterType i:nil="true" /><d5p1:_SignalType>65</d5p1:_SignalType></d5p1:Parameter></d5p1:_GateParameters><d5p1:_Id>df991261-693b-4ba2-8982-5bd96de66c33</d5p1:_Id><d5p1:_IncludeCount>true</d5p1:_IncludeCount><d5p1:_IncludePercentParent>true</d5p1:_IncludePercentParent><d5p1:_Name z:Id="976">P8</d5p1:_Name><d5p1:_ParameterScales z:Id="977" z:Size="2"><d5p1:Scale>Biexponential</d5p1:Scale><d5p1:Scale>Linear</d5p1:Scale></d5p1:_ParameterScales><d5p1:_Vertices xmlns:d12p1="http://schemas.datacontract.org/2004/07/System.Windows" z:Id="978" z:Size="4"><d12p1:Point><d12p1:_x>0.39989799821331062</d12p1:_x><d12p1:_y>0.63723538733506913</d12p1:_y></d12p1:Point><d12p1:Point><d12p1:_x>1.0397347953546043</d12p1:_x><d12p1:_y>0.63723538733506913</d12p1:_y></d12p1:Point><d12p1:Point><d12p1:_x>1.0397347953546043</d12p1:_x><d12p1:_y>0.15164496093319374</d12p1:_y></d12p1:Point><d12p1:Point><d12p1:_x>0.39989799821331062</d12p1:_x><d12p1:_y>0.15164496093319374</d12p1:_y></d12p1:Point></d5p1:_Vertices><d5p1:_VisualResolution xmlns:d12p1="http://schemas.datacontract.org/2004/07/System.Windows"><d12p1:_height>11983.725714285858</d12p1:_height><d12p1:_width>0.012857142857142857</d12p1:_width></d5p1:_VisualResolution><d5p1:_XRValue>-1000</d5p1:_XRValue><d5p1:_YRValue>-1000</d5p1:_YRValue><d5p1:_gateOutlineColor>4278190080</d5p1:_gateOutlineColor><d5p1:_lineWeight z:Ref="911" i:nil="true" /><d5p1:_SubGates z:Id="979" z:Size="0" /><d5p1:_Center xmlns:d12p1="http://schemas.datacontract.org/2004/07/System.Windows"><d12p1:_x>0.71981639678395748</d12p1:_x><d12p1:_y>0.39444017413413146</d12p1:_y></d5p1:_Center><d5p1:_RotatingAngle>270</d5p1:_RotatingAngle><d5p1:_WidthHeight xmlns:d12p1="http://schemas.datacontract.org/2004/07/System.Windows"><d12p1:_height>0.48559042640187544</d12p1:_height><d12p1:_width>0.63983679714129371</d12p1:_width></d5p1:_WidthHeight></d5p1:GateDesc></d5p1:_SubGates><d5p1:_Center xmlns:d10p1="http://schemas.datacontract.org/2004/07/System.Windows"><d10p1:_x>0.52883271789923381</d10p1:_x><d10p1:_y>0.3630952007862091</d10p1:_y></d5p1:_Center><d5p1:_RotatingAngle>270</d5p1:_RotatingAngle><d5p1:_WidthHeight xmlns:d10p1="http://schemas.datacontract.org/2004/07/System.Windows"><d10p1:_height>0.35447642671175056</d10p1:_height><d10p1:_width>0.67436978740283737</d10p1:_width></d5p1:_WidthHeight></d5p1:GateDesc></d5p1:_SubGates><d5p1:_Center xmlns:d8p1="http://schemas.datacontract.org/2004/07/System.Windows"><d8p1:_x>0.31000000000000116</d8p1:_x><d8p1:_y>0.16192307692307636</d8p1:_y></d5p1:_Center><d5p1:_RotatingAngle>180</d5p1:_RotatingAngle><d5p1:_WidthHeight xmlns:d8p1="http://schemas.datacontract.org/2004/07/System.Windows"><d8p1:_height>0.26846153846154136</d8p1:_height><d8p1:_width>0.40923076923077223</d8p1:_width></d5p1:_WidthHeight></d5p1:GateDesc></d5p1:_SubGates></_PlotGate><_PlotParameters xmlns:d5p1="http://schemas.datacontract.org/2004/07/Rainbow" z:Id="980" z:Size="2"><d5p1:Parameter z:Id="981"><d5p1:_Fluorochrome z:Id="982">FSC</d5p1:_Fluorochrome><d5p1:_Group i:nil="true" /><d5p1:_IsScatter>true</d5p1:_IsScatter><d5p1:_Label i:nil="true" /><d5p1:_ParameterType i:nil="true" /><d5p1:_SignalType>65</d5p1:_SignalType></d5p1:Parameter><d5p1:Parameter z:Id="983"><d5p1:_Fluorochrome z:Id="984">SSC</d5p1:_Fluorochrome><d5p1:_Group i:nil="true" /><d5p1:_IsScatter>true</d5p1:_IsScatter><d5p1:_Label i:nil="true" /><d5p1:_ParameterType i:nil="true" /><d5p1:_SignalType>65</d5p1:_SignalType></d5p1:Parameter></_PlotParameters><_RangeX xmlns:d5p1="http://schemas.datacontract.org/2004/07/Rainbow"><d5p1:Max>4194304</d5p1:Max><d5p1:Min>0</d5p1:Min></_RangeX><_RangeY xmlns:d5p1="http://schemas.datacontract.org/2004/07/Rainbow"><d5p1:Max>4194304</d5p1:Max><d5p1:Min>0</d5p1:Min></_RangeY><_Title i:nil="true" /><_TopLeft xmlns:d5p1="http://schemas.datacontract.org/2004/07/System.Windows"><d5p1:_x>64</d5p1:_x><d5p1:_y>32</d5p1:_y></_TopLeft><_Width>272</_Width><_XRValue>-1000</_XRValue><_YRValue>-1000</_YRValue><_DensityPlotLevel>15</_DensityPlotLevel><_IsOutliers>false</_IsOutliers><_IsSmooth>false</_IsSmooth></PlotDesc><PlotDesc z:Id="985" i:type="HistogramPlotDesc"><_AssociatedAlgorithmId>00000000-0000-0000-0000-000000000000</_AssociatedAlgorithmId><_BackgroundColor xmlns:d5p1="http://schemas.datacontract.org/2004/07/System.Windows.Media"><d5p1:A>255</d5p1:A><d5p1:B>255</d5p1:B><d5p1:G>255</d5p1:G><d5p1:R>255</d5p1:R><d5p1:ScA>1</d5p1:ScA><d5p1:ScB>1</d5p1:ScB><d5p1:ScG>1</d5p1:ScG><d5p1:ScR>1</d5p1:ScR></_BackgroundColor><_BiexponentialScaleModeX>Manual</_BiexponentialScaleModeX><_BiexponentialScaleModeY>Manual</_BiexponentialScaleModeY><_EnableXAxisAutoCompensation>false</_EnableXAxisAutoCompensation><_EnableYAxisAutoCompensation>false</_EnableYAxisAutoCompensation><_GatesOrderList xmlns:d5p1="http://schemas.datacontract.org/2004/07/Rainbow" i:nil="true" /><_Height>329.39999999999975</_Height><_Id>ddff7c7e-8af1-4ba6-a5fd-3efb75d8d186</_Id><_IncludeCustomTitle>false</_IncludeCustomTitle><_IncludeGroupName>false</_IncludeGroupName><_IncludePlateName>false</_IncludePlateName><_IncludePopulationName>true</_IncludePopulationName><_IncludeTubeName>false</_IncludeTubeName><_PageNumber>1</_PageNumber><_ParameterScales xmlns:d5p1="http://schemas.datacontract.org/2004/07/Rainbow" z:Id="986" z:Size="2"><d5p1:Scale>Biexponential</d5p1:Scale><d5p1:Scale>Linear</d5p1:Scale></_ParameterScales><_PlotGate xmlns:d5p1="http://schemas.datacontract.org/2004/07/Rainbow" z:Ref="30" i:nil="true" /><_PlotParameters xmlns:d5p1="http://schemas.datacontract.org/2004/07/Rainbow" z:Id="987" z:Size="1"><d5p1:Parameter z:Id="988"><d5p1:_Fluorochrome z:Id="989">B1</d5p1:_Fluorochrome><d5p1:_Group i:nil="true" /><d5p1:_IsScatter>false</d5p1:_IsScatter><d5p1:_Label i:nil="true" /><d5p1:_ParameterType i:nil="true" /><d5p1:_SignalType>65</d5p1:_SignalType></d5p1:Parameter></_PlotParameters><_RangeX xmlns:d5p1="http://schemas.datacontract.org/2004/07/Rainbow"><d5p1:Max>4194304</d5p1:Max><d5p1:Min>0</d5p1:Min></_RangeX><_RangeY xmlns:d5p1="http://schemas.datacontract.org/2004/07/Rainbow"><d5p1:Max>3000</d5p1:Max><d5p1:Min>0</d5p1:Min></_RangeY><_Title i:nil="true" /><_TopLeft xmlns:d5p1="http://schemas.datacontract.org/2004/07/System.Windows"><d5p1:_x>2145.4346163781975</d5p1:_x><d5p1:_y>509.40000000000009</d5p1:_y></_TopLeft><_Width>332.99999999999955</_Width><_XRValue>-1000</_XRValue><_YRValue>-1000</_YRValue><_IsCount>true</_IsCount><_IsFill>true</_IsFill><_IsSmooth>false</_IsSmooth></PlotDesc><PlotDesc z:Id="990" i:type="DotPlotDesc"><_AssociatedAlgorithmId>00000000-0000-0000-0000-000000000000</_AssociatedAlgorithmId><_BackgroundColor xmlns:d5p1="http://schemas.datacontract.org/2004/07/System.Windows.Media"><d5p1:A>255</d5p1:A><d5p1:B>255</d5p1:B><d5p1:G>255</d5p1:G><d5p1:R>255</d5p1:R><d5p1:ScA>1</d5p1:ScA><d5p1:ScB>1</d5p1:ScB><d5p1:ScG>1</d5p1:ScG><d5p1:ScR>1</d5p1:ScR></_BackgroundColor><_BiexponentialScaleModeX>Manual</_BiexponentialScaleModeX><_BiexponentialScaleModeY>Manual</_BiexponentialScaleModeY><_EnableXAxisAutoCompensation>false</_EnableXAxisAutoCompensation><_EnableYAxisAutoCompensation>false</_EnableYAxisAutoCompensation><_GatesOrderList xmlns:d5p1="http://schemas.datacontract.org/2004/07/Rainbow" i:nil="true" /><_Height>329</_Height><_Id>69497d2d-9a2e-406c-bad6-869a3e08b1ca</_Id><_IncludeCustomTitle>false</_IncludeCustomTitle><_IncludeGroupName>false</_IncludeGroupName><_IncludePlateName>false</_IncludePlateName><_IncludePopulationName>true</_IncludePopulationName><_IncludeTubeName>false</_IncludeTubeName><_PageNumber>1</_PageNumber><_ParameterScales xmlns:d5p1="http://schemas.datacontract.org/2004/07/Rainbow" z:Id="991" z:Size="2"><d5p1:Scale>Biexponential</d5p1:Scale><d5p1:Scale>Biexponential</d5p1:Scale></_ParameterScales><_PlotGate xmlns:d5p1="http://schemas.datacontract.org/2004/07/Rainbow" z:Ref="30" i:nil="true" /><_PlotParameters xmlns:d5p1="http://schemas.datacontract.org/2004/07/Rainbow" z:Id="992" z:Size="2"><d5p1:Parameter z:Id="993"><d5p1:_Fluorochrome z:Id="994">B1</d5p1:_Fluorochrome><d5p1:_Group i:nil="true" /><d5p1:_IsScatter>false</d5p1:_IsScatter><d5p1:_Label i:nil="true" /><d5p1:_ParameterType i:nil="true" /><d5p1:_SignalType>65</d5p1:_SignalType></d5p1:Parameter><d5p1:Parameter z:Id="995"><d5p1:_Fluorochrome z:Id="996">R2</d5p1:_Fluorochrome><d5p1:_Group i:nil="true" /><d5p1:_IsScatter>false</d5p1:_IsScatter><d5p1:_Label i:nil="true" /><d5p1:_ParameterType i:nil="true" /><d5p1:_SignalType>65</d5p1:_SignalType></d5p1:Parameter></_PlotParameters><_RangeX xmlns:d5p1="http://schemas.datacontract.org/2004/07/Rainbow"><d5p1:Max>4194304</d5p1:Max><d5p1:Min>0</d5p1:Min></_RangeX><_RangeY xmlns:d5p1="http://schemas.datacontract.org/2004/07/Rainbow"><d5p1:Max>4194304</d5p1:Max><d5p1:Min>0</d5p1:Min></_RangeY><_Title i:nil="true" /><_TopLeft xmlns:d5p1="http://schemas.datacontract.org/2004/07/System.Windows"><d5p1:_x>2548.9848307930743</d5p1:_x><d5p1:_y>513.40000000000009</d5p1:_y></_TopLeft><_Width>329</_Width><_XRValue>-1000</_XRValue><_YRValue>-1000</_YRValue><_ColorMode>All</_ColorMode><_DotAmount>10000</_DotAmount><_DotPercent>100</_DotPercent><_DotType z:Id="997">Large</_DotType><_IsDotAmount>false</_IsDotAmount></PlotDesc><PlotDesc z:Id="998" i:type="HistogramPlotDesc"><_AssociatedAlgorithmId>00000000-0000-0000-0000-000000000000</_AssociatedAlgorithmId><_BackgroundColor xmlns:d5p1="http://schemas.datacontract.org/2004/07/System.Windows.Media"><d5p1:A>255</d5p1:A><d5p1:B>255</d5p1:B><d5p1:G>255</d5p1:G><d5p1:R>255</d5p1:R><d5p1:ScA>1</d5p1:ScA><d5p1:ScB>1</d5p1:ScB><d5p1:ScG>1</d5p1:ScG><d5p1:ScR>1</d5p1:ScR></_BackgroundColor><_BiexponentialScaleModeX>Manual</_BiexponentialScaleModeX><_BiexponentialScaleModeY>Manual</_BiexponentialScaleModeY><_EnableXAxisAutoCompensation>false</_EnableXAxisAutoCompensation><_EnableYAxisAutoCompensation>false</_EnableYAxisAutoCompensation><_GatesOrderList xmlns:d5p1="http://schemas.datacontract.org/2004/07/Rainbow" i:nil="true" /><_Height>299.59999999999945</_Height><_Id>98f6018a-59a5-4da9-af71-9825cadf16ec</_Id><_IncludeCustomTitle>false</_IncludeCustomTitle><_IncludeGroupName>false</_IncludeGroupName><_IncludePlateName>false</_IncludePlateName><_IncludePopulationName>true</_IncludePopulationName><_IncludeTubeName>false</_IncludeTubeName><_PageNumber>1</_PageNumber><_ParameterScales xmlns:d5p1="http://schemas.datacontract.org/2004/07/Rainbow" z:Id="999" z:Size="2"><d5p1:Scale>Biexponential</d5p1:Scale><d5p1:Scale>Linear</d5p1:Scale></_ParameterScales><_PlotGate xmlns:d5p1="http://schemas.datacontract.org/2004/07/Rainbow" z:Ref="30" i:nil="true" /><_PlotParameters xmlns:d5p1="http://schemas.datacontract.org/2004/07/Rainbow" z:Id="1000" z:Size="1"><d5p1:Parameter z:Id="1001"><d5p1:_Fluorochrome z:Id="1002">R2</d5p1:_Fluorochrome><d5p1:_Group i:nil="true" /><d5p1:_IsScatter>false</d5p1:_IsScatter><d5p1:_Label i:nil="true" /><d5p1:_ParameterType i:nil="true" /><d5p1:_SignalType>65</d5p1:_SignalType></d5p1:Parameter></_PlotParameters><_RangeX xmlns:d5p1="http://schemas.datacontract.org/2004/07/Rainbow"><d5p1:Max>4194304</d5p1:Max><d5p1:Min>0</d5p1:Min></_RangeX><_RangeY xmlns:d5p1="http://schemas.datacontract.org/2004/07/Rainbow"><d5p1:Max>800</d5p1:Max><d5p1:Min>0</d5p1:Min></_RangeY><_Title i:nil="true" /><_TopLeft xmlns:d5p1="http://schemas.datacontract.org/2004/07/System.Windows"><d5p1:_x>2144.6159223300933</d5p1:_x><d5p1:_y>926.80000000000109</d5p1:_y></_TopLeft><_Width>337.40000000000055</_Width><_XRValue>-1000</_XRValue><_YRValue>-1000</_YRValue><_IsCount>true</_IsCount><_IsFill>true</_IsFill><_IsSmooth>false</_IsSmooth></PlotDesc><PlotDesc z:Id="1003" i:type="HistogramPlotDesc"><_AssociatedAlgorithmId>00000000-0000-0000-0000-000000000000</_AssociatedAlgorithmId><_BackgroundColor xmlns:d5p1="http://schemas.datacontract.org/2004/07/System.Windows.Media"><d5p1:A>255</d5p1:A><d5p1:B>255</d5p1:B><d5p1:G>255</d5p1:G><d5p1:R>255</d5p1:R><d5p1:ScA>1</d5p1:ScA><d5p1:ScB>1</d5p1:ScB><d5p1:ScG>1</d5p1:ScG><d5p1:ScR>1</d5p1:ScR></_BackgroundColor><_BiexponentialScaleModeX>Manual</_BiexponentialScaleModeX><_BiexponentialScaleModeY>Manual</_BiexponentialScaleModeY><_EnableXAxisAutoCompensation>false</_EnableXAxisAutoCompensation><_EnableYAxisAutoCompensation>false</_EnableYAxisAutoCompensation><_GatesOrderList xmlns:d5p1="http://schemas.datacontract.org/2004/07/Rainbow" i:nil="true" /><_Height>304.39999999999918</_Height><_Id>3ba4764f-5a83-47f9-af2f-0f614ae57e89</_Id><_IncludeCustomTitle>false</_IncludeCustomTitle><_IncludeGroupName>false</_IncludeGroupName><_IncludePlateName>false</_IncludePlateName><_IncludePopulationName>true</_IncludePopulationName><_IncludeTubeName>false</_IncludeTubeName><_PageNumber>1</_PageNumber><_ParameterScales xmlns:d5p1="http://schemas.datacontract.org/2004/07/Rainbow" z:Id="1004" z:Size="2"><d5p1:Scale>Biexponential</d5p1:Scale><d5p1:Scale>Linear</d5p1:Scale></_ParameterScales><_PlotGate xmlns:d5p1="http://schemas.datacontract.org/2004/07/Rainbow" z:Ref="30" i:nil="true" /><_PlotParameters xmlns:d5p1="http://schemas.datacontract.org/2004/07/Rainbow" z:Id="1005" z:Size="1"><d5p1:Parameter z:Id="1006"><d5p1:_Fluorochrome z:Id="1007">R3</d5p1:_Fluorochrome><d5p1:_Group i:nil="true" /><d5p1:_IsScatter>false</d5p1:_IsScatter><d5p1:_Label i:nil="true" /><d5p1:_ParameterType i:nil="true" /><d5p1:_SignalType>65</d5p1:_SignalType></d5p1:Parameter></_PlotParameters><_RangeX xmlns:d5p1="http://schemas.datacontract.org/2004/07/Rainbow"><d5p1:Max>4194304</d5p1:Max><d5p1:Min>0</d5p1:Min></_RangeX><_RangeY xmlns:d5p1="http://schemas.datacontract.org/2004/07/Rainbow"><d5p1:Max>800</d5p1:Max><d5p1:Min>0</d5p1:Min></_RangeY><_Title i:nil="true" /><_TopLeft xmlns:d5p1="http://schemas.datacontract.org/2004/07/System.Windows"><d5p1:_x>2550.7359223300969</d5p1:_x><d5p1:_y>924.12000000000126</d5p1:_y></_TopLeft><_Width>333.79999999999927</_Width><_XRValue>-1000</_XRValue><_YRValue>-1000</_YRValue><_IsCount>true</_IsCount><_IsFill>true</_IsFill><_IsSmooth>false</_IsSmooth></PlotDesc></_Plots><_PopulationHierarchy xmlns:d3p1="http://schemas.datacontract.org/2004/07/Rainbow" i:nil="true" /><_ReportDataSourceNameSettings xmlns:d3p1="http://schemas.datacontract.org/2004/07/Rainbow.Worksheet" z:Id="1008"><d3p1:IncludeGroupName>false</d3p1:IncludeGroupName><d3p1:IncludePlateName>false</d3p1:IncludePlateName><d3p1:LastCompareId>00000000-0000-0000-0000-000000000000</d3p1:LastCompareId></_ReportDataSourceNameSettings><_ReportFontSettings xmlns:d3p1="http://schemas.datacontract.org/2004/07/Rainbow.Worksheet" z:Id="1009"><d3p1:GateName xmlns:d4p1="http://schemas.datacontract.org/2004/07/Rainbow.UserManagement" z:Id="1010"><d4p1:_AttachedStyleKey z:Id="1011">GateName</d4p1:_AttachedStyleKey><d4p1:_RainbowFontStyleString z:Id="1012">Normal</d4p1:_RainbowFontStyleString><d4p1:_RainbowFontWeightString z:Ref="1012" i:nil="true" /><d4p1:_fontName z:Id="1013">Arial</d4p1:_fontName><d4p1:_foreground z:Id="1014">#FF000000</d4p1:_foreground><d4p1:_size>12</d4p1:_size></d3p1:GateName><d3p1:GateStatistics xmlns:d4p1="http://schemas.datacontract.org/2004/07/Rainbow.UserManagement" z:Id="1015"><d4p1:_AttachedStyleKey z:Id="1016">GateStatistics</d4p1:_AttachedStyleKey><d4p1:_RainbowFontStyleString z:Ref="1012" i:nil="true" /><d4p1:_RainbowFontWeightString z:Ref="1012" i:nil="true" /><d4p1:_fontName z:Ref="1013" i:nil="true" /><d4p1:_foreground z:Ref="1014" i:nil="true" /><d4p1:_size>12</d4p1:_size></d3p1:GateStatistics><d3p1:PlotAxisLabel xmlns:d4p1="http://schemas.datacontract.org/2004/07/Rainbow.UserManagement" z:Id="1017"><d4p1:_AttachedStyleKey z:Id="1018">PlotAxisLabel</d4p1:_AttachedStyleKey><d4p1:_RainbowFontStyleString z:Ref="1012" i:nil="true" /><d4p1:_RainbowFontWeightString z:Ref="1012" i:nil="true" /><d4p1:_fontName z:Ref="1013" i:nil="true" /><d4p1:_foreground z:Ref="1014" i:nil="true" /><d4p1:_size>12</d4p1:_size></d3p1:PlotAxisLabel><d3p1:PlotAxisNumber xmlns:d4p1="http://schemas.datacontract.org/2004/07/Rainbow.UserManagement" z:Id="1019"><d4p1:_AttachedStyleKey z:Id="1020">PlotAxisNumber</d4p1:_AttachedStyleKey><d4p1:_RainbowFontStyleString z:Ref="1012" i:nil="true" /><d4p1:_RainbowFontWeightString z:Ref="1012" i:nil="true" /><d4p1:_fontName z:Ref="1013" i:nil="true" /><d4p1:_foreground z:Ref="1014" i:nil="true" /><d4p1:_size>12</d4p1:_size></d3p1:PlotAxisNumber><d3p1:PlotTitle xmlns:d4p1="http://schemas.datacontract.org/2004/07/Rainbow.UserManagement" z:Id="1021"><d4p1:_AttachedStyleKey z:Id="1022">PlotTitle</d4p1:_AttachedStyleKey><d4p1:_RainbowFontStyleString z:Ref="1012" i:nil="true" /><d4p1:_RainbowFontWeightString z:Ref="1012" i:nil="true" /><d4p1:_fontName z:Ref="1013" i:nil="true" /><d4p1:_foreground z:Ref="1014" i:nil="true" /><d4p1:_size>12</d4p1:_size></d3p1:PlotTitle><d3p1:PopulationHierarchyCell xmlns:d4p1="http://schemas.datacontract.org/2004/07/Rainbow.UserManagement" z:Id="1023"><d4p1:_AttachedStyleKey z:Id="1024">PopulationHierarchyCell</d4p1:_AttachedStyleKey><d4p1:_RainbowFontStyleString z:Ref="1012" i:nil="true" /><d4p1:_RainbowFontWeightString z:Ref="1012" i:nil="true" /><d4p1:_fontName z:Ref="1013" i:nil="true" /><d4p1:_foreground z:Ref="1014" i:nil="true" /><d4p1:_size>12</d4p1:_size></d3p1:PopulationHierarchyCell><d3p1:PopulationHierarchyHeader xmlns:d4p1="http://schemas.datacontract.org/2004/07/Rainbow.UserManagement" z:Id="1025"><d4p1:_AttachedStyleKey z:Id="1026">PopulationHierarchyHeader</d4p1:_AttachedStyleKey><d4p1:_RainbowFontStyleString z:Ref="1012" i:nil="true" /><d4p1:_RainbowFontWeightString z:Ref="1012" i:nil="true" /><d4p1:_fontName z:Ref="1013" i:nil="true" /><d4p1:_foreground z:Ref="1014" i:nil="true" /><d4p1:_size>12</d4p1:_size></d3p1:PopulationHierarchyHeader><d3p1:PopulationHierarchyTitle xmlns:d4p1="http://schemas.datacontract.org/2004/07/Rainbow.UserManagement" z:Id="1027"><d4p1:_AttachedStyleKey z:Id="1028">PopulationHierarchyTitle</d4p1:_AttachedStyleKey><d4p1:_RainbowFontStyleString z:Ref="1012" i:nil="true" /><d4p1:_RainbowFontWeightString z:Ref="1012" i:nil="true" /><d4p1:_fontName z:Ref="1013" i:nil="true" /><d4p1:_foreground z:Ref="1014" i:nil="true" /><d4p1:_size>12</d4p1:_size></d3p1:PopulationHierarchyTitle><d3p1:StatisticsCell xmlns:d4p1="http://schemas.datacontract.org/2004/07/Rainbow.UserManagement" z:Id="1029"><d4p1:_AttachedStyleKey z:Id="1030">StatisticsCell</d4p1:_AttachedStyleKey><d4p1:_RainbowFontStyleString z:Ref="1012" i:nil="true" /><d4p1:_RainbowFontWeightString z:Ref="1012" i:nil="true" /><d4p1:_fontName z:Ref="1013" i:nil="true" /><d4p1:_foreground z:Ref="1014" i:nil="true" /><d4p1:_size>12</d4p1:_size></d3p1:StatisticsCell><d3p1:StatisticsHeader xmlns:d4p1="http://schemas.datacontract.org/2004/07/Rainbow.UserManagement" z:Id="1031"><d4p1:_AttachedStyleKey z:Id="1032">StatisticsHeader</d4p1:_AttachedStyleKey><d4p1:_RainbowFontStyleString z:Ref="1012" i:nil="true" /><d4p1:_RainbowFontWeightString z:Ref="1012" i:nil="true" /><d4p1:_fontName z:Ref="1013" i:nil="true" /><d4p1:_foreground z:Ref="1014" i:nil="true" /><d4p1:_size>12</d4p1:_size></d3p1:StatisticsHeader><d3p1:StatisticsTitle xmlns:d4p1="http://schemas.datacontract.org/2004/07/Rainbow.UserManagement" z:Id="1033"><d4p1:_AttachedStyleKey z:Id="1034">StatisticsTitle</d4p1:_AttachedStyleKey><d4p1:_RainbowFontStyleString z:Ref="1012" i:nil="true" /><d4p1:_RainbowFontWeightString z:Ref="1012" i:nil="true" /><d4p1:_fontName z:Ref="1013" i:nil="true" /><d4p1:_foreground z:Ref="1014" i:nil="true" /><d4p1:_size>12</d4p1:_size></d3p1:StatisticsTitle></_ReportFontSettings><_ReportPageSettings xmlns:d3p1="http://schemas.datacontract.org/2004/07/Rainbow.Worksheet" i:nil="true" /><_Root xmlns:d3p1="http://schemas.datacontract.org/2004/07/Rainbow" z:Ref="897" i:nil="true" /><_SectionDescs xmlns:d3p1="http://schemas.datacontract.org/2004/07/Rainbow.DataPersistence.Worksheet" z:Id="1035" z:Size="0" /><_ShowPageBoundary>false</_ShowPageBoundary><_ShowUnmixData>false</_ShowUnmixData><_SignatureDescs xmlns:d3p1="http://schemas.datacontract.org/2004/07/Rainbow.DataPersistence.Worksheet" z:Id="1036" z:Size="0" /><_Stats xmlns:d3p1="http://schemas.datacontract.org/2004/07/Rainbow" z:Id="1037" z:Size="0" /><_UMaps xmlns:d3p1="http://schemas.datacontract.org/2004/07/Rainbow" z:Id="1038" z:Size="0" /><_isAnalysis>false</_isAnalysis></Worksheet></WorksheetTemplate>
